# Supplementary material for: Integration of the Microbiome, Metabolome and Transcriptome Reveals Escherichia coli F17 Susceptibility of Sheep
Source: Animals (Basel). 2023 Mar 14;13(6):1050. doi: 10.3390/ani13061050 (PMC10044122; doi:10.3390/ani13061050)
Supplement: Supplementary file 1 [file animals-13-01050-s001.zip]

Archive with 9 entries (8 files):
- animals-2237832-supplementary/
- animals-2237832-supplementary/Supplementary Table S1.xlsx
- animals-2237832-supplementary/Supplementary Table S2.xls
- animals-2237832-supplementary/Supplementary Table S3.xlsx
- animals-2237832-supplementary/Supplementary Table S4.xlsx
- animals-2237832-supplementary/Supplementary Table S5.xlsx
- animals-2237832-supplementary/Supplementary Table S6.xlsx
- animals-2237832-supplementary/Supplementary Table S7.xlsx
- animals-2237832-supplementary/Supplementary Table S8.xlsx
