# Supplementary material for: Integration of the Microbiome, Metabolome and Transcriptome Reveals Escherichia coli F17 Susceptibility of Sheep
Source: Animals (Basel). 2023 Mar 14;13(6):1050. doi: 10.3390/ani13061050 (PMC10044122; doi:10.3390/ani13061050)
Supplement: Supplementary file 1 [file animals-13-01050-s001.zip › animals-2237832-supplementary/Supplementary Table S1.xlsx]

## Sheet: otu_table.s.absolute
Taxonomy	SE1	AN1	SE2	AN2	SE3	AN3	AN4	SE4	SE5	SE6	AN5	AN6	Tax_detail
Lactobacillus_agilis	13	44	49	17	130	11	26	17	26834	1183	2529	10329	k__Bacteria;p__Firmicutes;c__Bacilli;o__Lactobacillales;f__Lactobacillaceae;g__Lactobacillus;s__Lactobacillus_agilis;
Akkermansia_muciniphila	271	2050	26827	275	14922	168	228	124	2	25	3	6	k__Bacteria;p__Verrucomicrobiota;c__Verrucomicrobiae;o__Verrucomicrobiales;f__Akkermansiaceae;g__Akkermansia;s__Akkermansia_muciniphila;
Megasphaera_elsdenii	1	1	0	2	2	0	1	0	0	0	24316	519	k__Bacteria;p__Firmicutes;c__Negativicutes;o__Veillonellales-Selenomonadales;f__Veillonellaceae;g__Megasphaera;s__Megasphaera_elsdenii;
Lactobacillus_salivarius	110	435	436	138	861	126	100	113	5854	23762	1035	1801	k__Bacteria;p__Firmicutes;c__Bacilli;o__Lactobacillales;f__Lactobacillaceae;g__Lactobacillus;s__Lactobacillus_salivarius;
Escherichia_coli	1150	1375	575	514	1959	353	1235	873	16371	3900	4180	188	k__Bacteria;p__Proteobacteria;c__Gammaproteobacteria;o__Enterobacterales;f__Enterobacteriaceae;g__Escherichia-Shigella;s__Escherichia_coli;
Comamonas_kerstersii	4036	697	425	1858	484	12979	7079	709	1	0	2	0	k__Bacteria;p__Proteobacteria;c__Gammaproteobacteria;o__Burkholderiales;f__Comamonadaceae;g__Comamonas;s__Comamonas_kerstersii;
Veillonella_magna	689	6416	2179	187	676	124	720	169	4003	41	1006	12487	k__Bacteria;p__Firmicutes;c__Negativicutes;o__Veillonellales-Selenomonadales;f__Veillonellaceae;g__Veillonella;s__Veillonella_magna;
Bacteroides_vulgatus	613	11446	434	410	6610	479	844	287	60	194	601	215	k__Bacteria;p__Bacteroidota;c__Bacteroidia;o__Bacteroidales;f__Bacteroidaceae;g__Bacteroides;s__Bacteroides_vulgatus;
Bacteroides_thetaiotaomicron	355	4847	1422	287	9394	227	569	221	108	435	15	19	k__Bacteria;p__Bacteroidota;c__Bacteroidia;o__Bacteroidales;f__Bacteroidaceae;g__Bacteroides;s__Bacteroides_thetaiotaomicron;
Clostridium_sp_ND2	522	402	3195	283	258	5940	399	233	6	85	29	10	k__Bacteria;p__Firmicutes;c__Clostridia;o__Clostridiales;f__Clostridiaceae;g__Clostridium_sensu_stricto_1;s__Clostridium_sp_ND2;
Lactobacillus_ingluviei	5	12	19	26	10	4	8	20	5551	1000	116	476	k__Bacteria;p__Firmicutes;c__Bacilli;o__Lactobacillales;f__Lactobacillaceae;g__Lactobacillus;s__Lactobacillus_ingluviei;
Prevotella_heparinolytica	5387	251	83	119	226	153	154	69	0	1	0	1	k__Bacteria;p__Bacteroidota;c__Bacteroidia;o__Bacteroidales;f__Bacteroidaceae;g__Bacteroides;s__Prevotella_heparinolytica;
Clostridium_paraputrificum	83	65	1056	40	48	64	44	42	128	4762	62	7	k__Bacteria;p__Firmicutes;c__Clostridia;o__Clostridiales;f__Clostridiaceae;g__Clostridium_sensu_stricto_1;s__Clostridium_paraputrificum;
Klebsiella_pneumoniae	388	146	77	174	194	68	237	49	601	3852	691	1161	k__Bacteria;p__Proteobacteria;c__Gammaproteobacteria;o__Enterobacterales;f__Enterobacteriaceae;g__Klebsiella;s__Klebsiella_pneumoniae;
Bacteroides_fragilis	147	1440	164	264	3711	109	165	100	27	366	2924	98	k__Bacteria;p__Bacteroidota;c__Bacteroidia;o__Bacteroidales;f__Bacteroidaceae;g__Bacteroides;s__Bacteroides_fragilis;
Faecalicoccus_pleomorphus	81	187	72	70	2960	47	28	45	1	0	5	0	k__Bacteria;p__Firmicutes;c__Bacilli;o__Erysipelotrichales;f__Erysipelotrichaceae;g__Faecalicoccus;s__Faecalicoccus_pleomorphus;
Lactobacillus_johnsonii	658	384	817	642	724	431	708	435	304	311	2937	2693	k__Bacteria;p__Firmicutes;c__Bacilli;o__Lactobacillales;f__Lactobacillaceae;g__Lactobacillus;s__Lactobacillus_johnsonii;
Bacteroides_uniformis	113	2352	73	179	483	51	110	61	16	139	1886	93	k__Bacteria;p__Bacteroidota;c__Bacteroidia;o__Bacteroidales;f__Bacteroidaceae;g__Bacteroides;s__Bacteroides_uniformis;
Campylobacter_jejuni	76	341	2287	37	503	45	133	39	48	2236	0	0	k__Bacteria;p__Campilobacterota;c__Campylobacteria;o__Campylobacterales;f__Campylobacteraceae;g__Campylobacter;s__Campylobacter_jejuni;
Lolium_perenne	584	603	530	643	590	486	533	591	1075	2142	128	192	k__Bacteria;p__Cyanobacteria;c__Cyanobacteriia;o__Chloroplast;f__unidentified_Chloroplast;g__unidentified_Chloroplast;s__Lolium_perenne;
Gleditsia_sinensis	100	9	17	2127	38	788	25	27	19	84	0	5	k__Bacteria;p__Proteobacteria;c__Alphaproteobacteria;o__Rickettsiales;f__Mitochondria;g__unidentified_Mitochondria;s__Gleditsia_sinensis;
Clostridium_perfringens	101	86	1916	52	55	102	62	72	0	3	13	3	k__Bacteria;p__Firmicutes;c__Clostridia;o__Clostridiales;f__Clostridiaceae;g__Clostridium_sensu_stricto_1;s__Clostridium_perfringens;
TM7_phylum_sp_oral_clone_FR058	101	36	37	44	18	39	41	1663	0	0	0	0	k__Bacteria;p__unidentified_Bacteria;c__Saccharimonadia;o__Saccharimonadales;f__unidentified_Saccharimonadales;g__unidentified_Saccharimonadales;s__TM7_phylum_sp_oral_clone_FR058;
Pseudoglutamicibacter_cumminsii	111	88	60	71	50	54	1577	29	0	0	0	0	k__Bacteria;p__Actinobacteriota;c__Actinobacteria;o__Micrococcales;f__Micrococcaceae;g__Pseudoglutamicibacter;s__Pseudoglutamicibacter_cumminsii;
Phascolarctobacterium_faecium	70	87	42	69	256	53	100	1492	1	8	0	1	k__Bacteria;p__Firmicutes;c__Negativicutes;o__Acidaminococcales;f__Acidaminococcaceae;g__Phascolarctobacterium;s__Phascolarctobacterium_faecium;
Lactobacillus_murinus	446	290	427	720	302	524	691	641	220	75	1407	599	k__Bacteria;p__Firmicutes;c__Bacilli;o__Lactobacillales;f__Lactobacillaceae;g__Lactobacillus;s__Lactobacillus_murinus;
Streptococcus_salivarius_subsp_thermophilus	213	30	28	429	38	1163	53	55	78	1362	0	1	k__Bacteria;p__Firmicutes;c__Bacilli;o__Lactobacillales;f__Streptococcaceae;g__Streptococcus;s__Streptococcus_salivarius_subsp_thermophilus;
Brevibacterium_luteolum	63	44	48	36	40	30	1253	23	0	1	0	0	k__Bacteria;p__Actinobacteriota;c__Actinobacteria;o__Micrococcales;f__Brevibacteriaceae;g__Brevibacterium;s__Brevibacterium_luteolum;
Parabacteroides_distasonis	77	1183	86	85	383	95	175	62	23	129	23	103	k__Bacteria;p__Bacteroidota;c__Bacteroidia;o__Bacteroidales;f__Tannerellaceae;g__Parabacteroides;s__Parabacteroides_distasonis;
Lactobacillus_reuteri	221	184	239	316	265	149	492	232	536	1080	823	744	k__Bacteria;p__Firmicutes;c__Bacilli;o__Lactobacillales;f__Lactobacillaceae;g__Lactobacillus;s__Lactobacillus_reuteri;
Alysiella_crassa	487	67	44	430	60	67	857	33	1	5	0	0	k__Bacteria;p__Proteobacteria;c__Gammaproteobacteria;o__Burkholderiales;f__Neisseriaceae;g__Alysiella;s__Alysiella_crassa;
Moraxella_oblonga	269	35	43	309	47	32	802	50	0	0	0	0	k__Bacteria;p__Proteobacteria;c__Gammaproteobacteria;o__Pseudomonadales;f__Moraxellaceae;g__Moraxella;s__Moraxella_oblonga;
Bacteroides_massiliensis	53	793	27	29	586	38	45	19	1	0	0	0	k__Bacteria;p__Bacteroidota;c__Bacteroidia;o__Bacteroidales;f__Bacteroidaceae;g__Bacteroides;s__Bacteroides_massiliensis;
Enterococcus_cecorum	93	487	56	68	623	261	115	62	4	0	24	9	k__Bacteria;p__Firmicutes;c__Bacilli;o__Lactobacillales;f__Enterococcaceae;g__Enterococcus;s__Enterococcus_cecorum;
bacterium_ic1277	1	0	0	0	3	0	0	0	0	1	599	30	k__Bacteria;p__Firmicutes;c__Clostridia;o__Oscillospirales;f__Ruminococcaceae;g__Ruminococcus;s__bacterium_ic1277;
Blautia_sp_N6H1-15	32	541	22	13	37	20	17	22	0	0	0	0	k__Bacteria;p__Firmicutes;c__Clostridia;o__Lachnospirales;f__Lachnospiraceae;g__Blautia;s__Blautia_sp_N6H1-15;
Pseudomonas_aeruginosa	87	64	30	529	52	41	356	31	1	0	1	3	k__Bacteria;p__Proteobacteria;c__Gammaproteobacteria;o__Pseudomonadales;f__Pseudomonadaceae;g__Pseudomonas;s__Pseudomonas_aeruginosa;
Bifidobacterium_animalis	1	1	1	46	1	5	0	15	58	401	5	14	k__Bacteria;p__Actinobacteriota;c__Actinobacteria;o__Bifidobacteriales;f__Bifidobacteriaceae;g__Bifidobacterium;s__Bifidobacterium_animalis;
Firmicutes_bacterium_M10-2	11	18	11	389	10	11	112	21	1	0	82	162	k__Bacteria;p__Firmicutes;c__Bacilli;o__Erysipelotrichales;f__Erysipelotrichaceae;g__Dubosiella;s__Firmicutes_bacterium_M10-2;
Lactococcus_lactis	69	26	19	375	85	195	22	33	4	57	0	1	k__Bacteria;p__Firmicutes;c__Bacilli;o__Lactobacillales;f__Streptococcaceae;g__Lactococcus;s__Lactococcus_lactis;
Corynebacterium_amycolatum	122	47	16	34	26	112	306	15	0	0	0	0	k__Bacteria;p__Actinobacteriota;c__Actinobacteria;o__Corynebacteriales;f__Corynebacteriaceae;g__Corynebacterium;s__Corynebacterium_amycolatum;
Oligella_urethralis	31	23	10	17	7	9	294	9	0	0	0	0	k__Bacteria;p__Proteobacteria;c__Gammaproteobacteria;o__Burkholderiales;f__Alcaligenaceae;g__Oligella;s__Oligella_urethralis;
Parabacteroides_merdae	41	111	22	35	292	27	32	26	11	18	43	14	k__Bacteria;p__Bacteroidota;c__Bacteroidia;o__Bacteroidales;f__Tannerellaceae;g__Parabacteroides;s__Parabacteroides_merdae;
Helcococcus_sueciensis	34	13	10	13	11	9	252	7	0	0	0	0	k__Bacteria;p__Firmicutes;c__Clostridia;o__Peptostreptococcales-Tissierellales;f__unidentified_Peptostreptococcales-Tissierellales;g__Helcococcus;s__Helcococcus_sueciensis;
Clostridium_sp_CL-6	50	41	230	31	26	15	50	22	0	0	53	9	k__Bacteria;p__Firmicutes;c__Clostridia;o__Clostridiales;f__Clostridiaceae;g__Clostridium_sensu_stricto_13;s__Clostridium_sp_CL-6;
Suttonella_indologenes	177	18	24	200	13	25	42	16	0	2	0	0	k__Bacteria;p__Proteobacteria;c__Gammaproteobacteria;o__Cardiobacteriales;f__Cardiobacteriaceae;g__Suttonella;s__Suttonella_indologenes;
Lachnospiraceae_bacterium_3-1	161	75	93	12	23	7	7	3	8	0	21	44	k__Bacteria;p__Firmicutes;c__Clostridia;o__Lachnospirales;f__Lachnospiraceae;g__A2;s__Lachnospiraceae_bacterium_3-1;
Anoxybacillus_flavithermus	30	10	11	146	7	71	6	18	0	2	0	0	k__Bacteria;p__Firmicutes;c__Bacilli;o__Bacillales;f__Bacillaceae;g__Anoxybacillus;s__Anoxybacillus_flavithermus;
Brevibacterium_ravenspurgense	7	10	2	5	4	6	132	3	0	0	0	0	k__Bacteria;p__Actinobacteriota;c__Actinobacteria;o__Micrococcales;f__Brevibacteriaceae;g__Brevibacterium;s__Brevibacterium_ravenspurgense;
Brachybacterium_paraconglomeratum	19	7	4	8	7	5	132	20	0	2	0	0	k__Bacteria;p__Actinobacteriota;c__Actinobacteria;o__Micrococcales;f__Dermabacteraceae;g__Brachybacterium;s__Brachybacterium_paraconglomeratum;
Corynebacterium_stationis	31	10	7	122	6	16	17	34	0	1	21	27	k__Bacteria;p__Actinobacteriota;c__Actinobacteria;o__Corynebacteriales;f__Corynebacteriaceae;g__Corynebacterium;s__Corynebacterium_stationis;
[Clostridium]_spiroforme	0	9	3	0	2	0	1	0	1	2	117	8	k__Bacteria;p__Firmicutes;c__Bacilli;o__Erysipelotrichales;f__Erysipelatoclostridiaceae;g__Erysipelatoclostridium;s__[Clostridium]_spiroforme;
Neisseria_sp_10022	18	10	6	76	21	9	111	10	0	0	0	0	k__Bacteria;p__Proteobacteria;c__Gammaproteobacteria;o__Burkholderiales;f__Neisseriaceae;g__Neisseria;s__Neisseria_sp_10022;
Ruminococcus_flavefaciens	36	81	19	91	36	36	34	108	11	8	9	76	k__Bacteria;p__Firmicutes;c__Clostridia;o__Oscillospirales;f__Ruminococcaceae;g__Ruminococcus;s__Ruminococcus_flavefaciens;
Proteus_mirabilis	15	3	6	108	29	2	12	28	8	16	52	38	k__Bacteria;p__Proteobacteria;c__Gammaproteobacteria;o__Enterobacterales;f__Morganellaceae;g__Proteus;s__Proteus_mirabilis;
Acinetobacter_sp_CIP_53.82	44	11	10	24	5	103	86	6	0	0	0	0	k__Bacteria;p__Proteobacteria;c__Gammaproteobacteria;o__Pseudomonadales;f__Moraxellaceae;g__Acinetobacter;s__Acinetobacter_sp_CIP_53.82;
Streptococcus_rupicaprae	90	6	2	13	2	103	5	69	0	0	0	0	k__Bacteria;p__Firmicutes;c__Bacilli;o__Lactobacillales;f__Streptococcaceae;g__Streptococcus;s__Streptococcus_rupicaprae;
bacterium_1_from_Psoroptes_ovis	11	10	3	11	3	5	102	13	0	0	0	0	k__Bacteria;p__Firmicutes;c__Bacilli;o__Lactobacillales;f__Carnobacteriaceae;g__Alloiococcus;s__bacterium_1_from_Psoroptes_ovis;
bacterium_MB7-1	28	13	7	17	15	102	18	75	0	3	0	0	k__Bacteria;p__unidentified_Bacteria;c__unidentified_Bacteria;o__unidentified_Bacteria;f__unidentified_Bacteria;g__unidentified_Bacteria;s__bacterium_MB7-1;
[Pasteurella]_aerogenes	100	8	0	37	5	4	58	3	0	0	0	0	k__Bacteria;p__Proteobacteria;c__Gammaproteobacteria;o__Pasteurellales;f__Pasteurellaceae;g__Pasteurella;s__[Pasteurella]_aerogenes;
Ralstonia_pickettii	94	8	2	3	5	15	15	11	4	1	0	1	k__Bacteria;p__Proteobacteria;c__Gammaproteobacteria;o__Burkholderiales;f__Burkholderiaceae;g__Ralstonia;s__Ralstonia_pickettii;
Trichinella_pseudospiralis	45	37	15	87	19	74	4	56	19	0	6	44	k__Bacteria;p__Firmicutes;c__Clostridia;o__Lachnospirales;f__Lachnospiraceae;g__Lachnospiraceae_NK4A136_group;s__Trichinella_pseudospiralis;
Lactococcus_raffinolactis	0	0	0	6	0	7	0	0	5	87	0	0	k__Bacteria;p__Firmicutes;c__Bacilli;o__Lactobacillales;f__Streptococcaceae;g__Lactococcus;s__Lactococcus_raffinolactis;
Tissierella_praeacuta	19	15	8	10	15	4	22	79	0	0	0	0	k__Bacteria;p__Firmicutes;c__Clostridia;o__Peptostreptococcales-Tissierellales;f__unidentified_Peptostreptococcales-Tissierellales;g__Tissierella;s__Tissierella_praeacuta;
Lachnospiraceae_bacterium_28-4	10	8	28	19	4	15	74	8	1	14	8	23	k__Bacteria;p__Firmicutes;c__Clostridia;o__Lachnospirales;f__Lachnospiraceae;g__Blautia;s__Lachnospiraceae_bacterium_28-4;
Helicobacter_typhlonius	44	59	10	4	21	73	59	27	16	6	14	53	k__Bacteria;p__Campilobacterota;c__Campylobacteria;o__Campylobacterales;f__Helicobacteraceae;g__Helicobacter;s__Helicobacter_typhlonius;
Lactobacillus_rhamnosus	0	0	0	0	1	1	0	0	18	66	0	0	k__Bacteria;p__Firmicutes;c__Bacilli;o__Lactobacillales;f__Lactobacillaceae;g__Lactobacillus;s__Lactobacillus_rhamnosus;
Desulfovibrio_vulgaris	65	12	4	9	4	3	10	10	6	53	1	1	k__Bacteria;p__Desulfobacterota;c__Desulfovibrionia;o__Desulfovibrionales;f__Desulfovibrionaceae;g__Desulfovibrio;s__Desulfovibrio_vulgaris;
Ruegeria_sp_NKC1-1	3	4	9	4	4	2	9	65	0	2	0	0	k__Bacteria;p__Firmicutes;c__Bacilli;o__Bacillales;f__Marinococcaceae;g__Natribacillus;s__Ruegeria_sp_NKC1-1;
Corynebacterium_urealyticum	62	6	4	10	7	7	47	4	0	0	0	0	k__Bacteria;p__Actinobacteriota;c__Actinobacteria;o__Corynebacteriales;f__Corynebacteriaceae;g__Corynebacterium;s__Corynebacterium_urealyticum;
Dermacoccus_nishinomiyaensis	7	1	1	1	4	1	61	0	0	0	0	0	k__Bacteria;p__Actinobacteriota;c__Actinobacteria;o__Micrococcales;f__Dermacoccaceae;g__Dermacoccus;s__Dermacoccus_nishinomiyaensis;
Neisseria_cinerea	9	4	3	34	3	2	61	4	0	0	0	0	k__Bacteria;p__Proteobacteria;c__Gammaproteobacteria;o__Burkholderiales;f__Neisseriaceae;g__Neisseria;s__Neisseria_cinerea;
Helicobacter_hepaticus	26	57	18	11	15	61	32	19	13	9	17	51	k__Bacteria;p__Campilobacterota;c__Campylobacteria;o__Campylobacterales;f__Helicobacteraceae;g__Helicobacter;s__Helicobacter_hepaticus;
Mannheimia_varigena	4	0	2	58	3	2	4	0	0	0	0	0	k__Bacteria;p__Proteobacteria;c__Gammaproteobacteria;o__Pasteurellales;f__Pasteurellaceae;g__Mannheimia;s__Mannheimia_varigena;
Aerococcus_urinaeequi	3	1	6	39	7	2	2	53	0	0	39	58	k__Bacteria;p__Firmicutes;c__Bacilli;o__Lactobacillales;f__Aerococcaceae;g__Aerococcus;s__Aerococcus_urinaeequi;
Galliscardovia_ingluviei	6	57	12	4	2	1	2	7	0	0	14	3	k__Bacteria;p__Actinobacteriota;c__Actinobacteria;o__Bifidobacteriales;f__Bifidobacteriaceae;g__Bifidobacterium;s__Galliscardovia_ingluviei;
Bifidobacterium_longum	1	1	1	1	1	0	2	12	17	55	1	2	k__Bacteria;p__Actinobacteriota;c__Actinobacteria;o__Bifidobacteriales;f__Bifidobacteriaceae;g__Bifidobacterium;s__Bifidobacterium_longum;
Burkholderiales_bacterium_YL45	25	16	13	27	5	14	30	21	2	0	6	54	k__Bacteria;p__Proteobacteria;c__Gammaproteobacteria;o__Burkholderiales;f__Sutterellaceae;g__Parasutterella;s__Burkholderiales_bacterium_YL45;
Clostridiales_bacterium_CIEAF_020	46	15	52	7	31	6	6	2	2	2	9	19	k__Bacteria;p__Firmicutes;c__Clostridia;o__Lachnospirales;f__Lachnospiraceae;g__Lachnospiraceae_NK4A136_group;s__Clostridiales_bacterium_CIEAF_020;
Erysipelatoclostridium_ramosum	11	16	4	4	50	4	8	16	50	3	48	5	k__Bacteria;p__Firmicutes;c__Bacilli;o__Erysipelotrichales;f__Erysipelatoclostridiaceae;g__Erysipelatoclostridium;s__Erysipelatoclostridium_ramosum;
Eubacterium_plexicaudatum	19	7	7	1	45	1	3	2	8	3	4	7	k__Bacteria;p__Firmicutes;c__Clostridia;o__Lachnospirales;f__Lachnospiraceae;g__Roseburia;s__Eubacterium_plexicaudatum;
Streptococcus_equinus	4	5	3	9	4	44	10	27	0	6	1	0	k__Bacteria;p__Firmicutes;c__Bacilli;o__Lactobacillales;f__Streptococcaceae;g__Streptococcus;s__Streptococcus_equinus;
Corynebacterium_tuberculostearicum	2	3	1	4	9	2	38	10	0	3	0	0	k__Bacteria;p__Actinobacteriota;c__Actinobacteria;o__Corynebacteriales;f__Corynebacteriaceae;g__Corynebacterium;s__Corynebacterium_tuberculostearicum;
Acinetobacter_baumannii	15	13	2	34	8	8	25	4	1	2	0	0	k__Bacteria;p__Proteobacteria;c__Gammaproteobacteria;o__Pseudomonadales;f__Moraxellaceae;g__Acinetobacter;s__Acinetobacter_baumannii;
Jeotgalicoccus_sp_M3T9B12	6	0	1	32	0	0	0	26	0	0	18	10	k__Bacteria;p__Firmicutes;c__Bacilli;o__Staphylococcales;f__Staphylococcaceae;g__Jeotgalicoccus;s__Jeotgalicoccus_sp_M3T9B12;
Thermus_thermophilus	0	0	1	4	2	4	2	3	32	15	1	4	k__Bacteria;p__Deinococcota;c__Deinococci;o__Thermales;f__Thermaceae;g__Thermus;s__Thermus_thermophilus;
Streptococcus_acidominimus	31	4	0	2	0	4	1	3	0	0	0	0	k__Bacteria;p__Firmicutes;c__Bacilli;o__Lactobacillales;f__Streptococcaceae;g__Streptococcus;s__Streptococcus_acidominimus;
Actinomyces_sp_PTS3505	1	0	3	0	0	2	25	3	0	0	0	0	k__Bacteria;p__Actinobacteriota;c__Actinobacteria;o__Actinomycetales;f__Actinomycetaceae;g__Actinomyces;s__Actinomyces_sp_PTS3505;
Chryseobacterium_taklimakanense	2	0	1	0	1	0	25	2	0	0	0	0	k__Bacteria;p__Bacteroidota;c__Bacteroidia;o__Flavobacteriales;f__Weeksellaceae;g__Chryseobacterium;s__Chryseobacterium_taklimakanense;
Acinetobacter_johnsonii	2	3	1	10	3	2	5	24	1	5	0	0	k__Bacteria;p__Proteobacteria;c__Gammaproteobacteria;o__Pseudomonadales;f__Moraxellaceae;g__Acinetobacter;s__Acinetobacter_johnsonii;
Lachnospiraceae_bacterium_DW59	9	19	11	1	23	22	24	6	23	16	5	8	k__Bacteria;p__Firmicutes;c__Clostridia;o__Lachnospirales;f__Lachnospiraceae;g__Blautia;s__Lachnospiraceae_bacterium_DW59;
Sporosarcina_pasteurii	0	0	0	2	0	0	0	22	0	0	10	23	k__Bacteria;p__Firmicutes;c__Bacilli;o__Bacillales;f__Planococcaceae;g__Sporosarcina;s__Sporosarcina_pasteurii;
Faecalibaculum_rodentium	2	1	2	21	2	4	0	4	3	0	7	14	k__Bacteria;p__Firmicutes;c__Bacilli;o__Erysipelotrichales;f__Erysipelotrichaceae;g__Faecalibaculum;s__Faecalibaculum_rodentium;
Bacteroides_pyogenes	0	4	1	1	1	2	3	21	0	0	0	0	k__Bacteria;p__Bacteroidota;c__Bacteroidia;o__Bacteroidales;f__Bacteroidaceae;g__Bacteroides;s__Bacteroides_pyogenes;
Dielma_fastidiosa	1	20	2	3	1	4	0	2	0	0	0	0	k__Bacteria;p__Firmicutes;c__Bacilli;o__Erysipelotrichales;f__Erysipelotrichaceae;g__Dielma;s__Dielma_fastidiosa;
Desulfovibrio_fairfieldensis	13	18	2	6	8	10	6	3	1	0	2	7	k__Bacteria;p__Desulfobacterota;c__Desulfovibrionia;o__Desulfovibrionales;f__Desulfovibrionaceae;g__Desulfovibrio;s__Desulfovibrio_fairfieldensis;
Bacteroides_caecimuris	10	9	9	4	17	8	5	7	1	0	8	5	k__Bacteria;p__Bacteroidota;c__Bacteroidia;o__Bacteroidales;f__Bacteroidaceae;g__Bacteroides;s__Bacteroides_caecimuris;
Aquaspirillum_serpens	0	0	0	0	0	0	0	0	1	17	0	0	k__Bacteria;p__Proteobacteria;c__Gammaproteobacteria;o__Burkholderiales;f__Aquaspirillaceae;g__Aquaspirillum;s__Aquaspirillum_serpens;
bacterium_YE57	7	16	1	0	7	5	10	5	4	2	4	10	k__Bacteria;p__Firmicutes;c__Clostridia;o__Christensenellales;f__Christensenellaceae;g__Christensenellaceae_R-7_group;s__bacterium_YE57;
Geomicrobium_halophilum	0	0	0	1	0	0	0	16	0	0	0	0	k__Bacteria;p__Firmicutes;c__Bacilli;o__Bacillales;f__Marinococcaceae;g__Geomicrobium;s__Geomicrobium_halophilum;
Leucobacter_holotrichiae	1	6	1	0	2	1	5	15	0	0	0	0	k__Bacteria;p__Actinobacteriota;c__Actinobacteria;o__Micrococcales;f__Microbacteriaceae;g__Leucobacter;s__Leucobacter_holotrichiae;
Sphingomonas_paucimobilis	12	1	3	0	1	2	0	5	13	2	1	2	k__Bacteria;p__Proteobacteria;c__Alphaproteobacteria;o__Sphingomonadales;f__Sphingomonadaceae;g__Sphingomonas;s__Sphingomonas_paucimobilis;
Lactobacillus_vaginalis	0	1	2	3	0	0	2	13	0	1	1	0	k__Bacteria;p__Firmicutes;c__Bacilli;o__Lactobacillales;f__Lactobacillaceae;g__Lactobacillus;s__Lactobacillus_vaginalis;
Bacteroides_barnesiae	0	0	0	0	0	0	0	0	7	13	0	0	k__Bacteria;p__Bacteroidota;c__Bacteroidia;o__Bacteroidales;f__Bacteroidaceae;g__Bacteroides;s__Bacteroides_barnesiae;
Lactobacillus_saerimneri	0	10	0	2	3	0	0	3	0	9	0	12	k__Bacteria;p__Firmicutes;c__Bacilli;o__Lactobacillales;f__Lactobacillaceae;g__Lactobacillus;s__Lactobacillus_saerimneri;
Cutibacterium_acnes	0	0	1	0	0	0	0	0	0	11	0	0	k__Bacteria;p__Actinobacteriota;c__Actinobacteria;o__Propionibacteriales;f__Propionibacteriaceae;g__Cutibacterium;s__Cutibacterium_acnes;
Planoglabratella_opercularis	0	0	0	0	0	0	0	0	1	11	0	2	k__Bacteria;p__Cyanobacteria;c__Cyanobacteriia;o__Chloroplast;f__unidentified_Chloroplast;g__unidentified_Chloroplast;s__Planoglabratella_opercularis;
Macrococcus_caseolyticus	11	1	2	7	1	2	1	1	0	1	0	0	k__Bacteria;p__Firmicutes;c__Bacilli;o__Staphylococcales;f__Staphylococcaceae;g__Macrococcus;s__Macrococcus_caseolyticus;
Peptococcus_niger	9	4	2	2	2	11	1	3	0	0	0	0	k__Bacteria;p__Firmicutes;c__Clostridia;o__Peptococcales;f__Peptococcaceae;g__Peptococcus;s__Peptococcus_niger;
Lachnospiraceae_bacterium_COE1	10	0	5	1	3	2	4	3	0	1	0	7	k__Bacteria;p__Firmicutes;c__Clostridia;o__Lachnospirales;f__Lachnospiraceae;g__Lachnospiraceae_NK4A136_group;s__Lachnospiraceae_bacterium_COE1;
Clostridium_sp_Culture-27	8	10	0	8	1	7	1	3	3	2	2	5	k__Bacteria;p__unidentified_Bacteria;c__Clostridia;o__Lachnospirales;f__Lachnospiraceae;g__unidentified_Lachnospiraceae;s__Clostridium_sp_Culture-27;
Alistipes_sp_cv1	3	9	4	1	3	3	9	4	0	1	3	8	k__Bacteria;p__Bacteroidota;c__Bacteroidia;o__Bacteroidales;f__Rikenellaceae;g__Alistipes;s__Alistipes_sp_cv1;
Lachnospiraceae_bacterium_615	8	4	5	2	6	7	6	0	1	0	2	9	k__Bacteria;p__Firmicutes;c__Clostridia;o__Lachnospirales;f__Lachnospiraceae;g__Blautia;s__Lachnospiraceae_bacterium_615;
Methylobacterium_aquaticum	1	1	0	1	0	3	3	6	5	9	1	1	k__Bacteria;p__Proteobacteria;c__Alphaproteobacteria;o__Rhizobiales;f__Beijerinckiaceae;g__Methylobacterium-Methylorubrum;s__Methylobacterium_aquaticum;
Lachnoclostridium_sp_YL32	7	9	4	3	7	2	2	8	1	0	1	0	k__Bacteria;p__Firmicutes;c__Clostridia;o__Lachnospirales;f__Lachnospiraceae;g__Lachnoclostridium;s__Lachnoclostridium_sp_YL32;
Megasphaera_hexanoica	2	0	0	1	2	0	0	9	0	0	0	0	k__Bacteria;p__Firmicutes;c__Negativicutes;o__Veillonellales-Selenomonadales;f__Veillonellaceae;g__Megasphaera;s__Megasphaera_hexanoica;
Bacteroides_graminisolvens	0	0	0	0	0	0	0	0	2	9	0	0	k__Bacteria;p__Bacteroidota;c__Bacteroidia;o__Bacteroidales;f__Bacteroidaceae;g__Bacteroides;s__Bacteroides_graminisolvens;
Clostridium_sp_Culture-54	8	4	3	2	9	3	3	1	1	2	0	6	k__Bacteria;p__unidentified_Bacteria;c__Clostridia;o__Lachnospirales;f__Lachnospiraceae;g__unidentified_Lachnospiraceae;s__Clostridium_sp_Culture-54;
Ruminococcaceae_bacterium_GD6	0	7	2	3	6	8	2	0	2	0	0	1	k__Bacteria;p__Firmicutes;c__Clostridia;o__Oscillospirales;f__Ruminococcaceae;g__Candidatus_Soleaferrea;s__Ruminococcaceae_bacterium_GD6;
Bacteroides_plebeius	0	0	0	0	0	0	1	0	3	8	0	3	k__Bacteria;p__Bacteroidota;c__Bacteroidia;o__Bacteroidales;f__Bacteroidaceae;g__Bacteroides;s__Bacteroides_plebeius;
Methylobacterium_brachiatum	2	2	0	0	3	4	0	8	4	1	0	3	k__Bacteria;p__Proteobacteria;c__Alphaproteobacteria;o__Rhizobiales;f__Beijerinckiaceae;g__Methylobacterium-Methylorubrum;s__Methylobacterium_brachiatum;
Clostridiaceae_bacterium_OCF_9	2	0	0	0	0	2	0	8	0	0	0	0	k__Bacteria;p__Firmicutes;c__Clostridia;o__Lachnospirales;f__Lachnospiraceae;g__Anaerosporobacter;s__Clostridiaceae_bacterium_OCF_9;
Ruminococcus_sp_N15.MGS-57	0	0	1	0	0	1	0	1	2	8	0	0	k__Bacteria;p__Firmicutes;c__Clostridia;o__Oscillospirales;f__Ruminococcaceae;g__Ruminococcus;s__Ruminococcus_sp_N15.MGS-57;
Pseudomonas_azotoformans	3	0	0	0	0	0	1	8	0	0	0	0	k__Bacteria;p__Proteobacteria;c__Gammaproteobacteria;o__Pseudomonadales;f__Pseudomonadaceae;g__Pseudomonas;s__Pseudomonas_azotoformans;
Pseudaeromonas_sharmana	0	0	0	0	0	0	0	0	0	7	0	0	k__Bacteria;p__Proteobacteria;c__Gammaproteobacteria;o__Aeromonadales;f__Aeromonadaceae;g__Aeromonas;s__Pseudaeromonas_sharmana;
[Clostridium]_leptum	6	7	2	3	4	5	2	4	0	0	2	6	k__Bacteria;p__unidentified_Bacteria;c__Clostridia;o__Oscillospirales;f__Ruminococcaceae;g__unidentified_Ruminococcaceae;s__[Clostridium]_leptum;
Lactobacillus_mucosae	1	4	0	0	1	7	3	0	2	0	1	4	k__Bacteria;p__Firmicutes;c__Bacilli;o__Lactobacillales;f__Lactobacillaceae;g__Lactobacillus;s__Lactobacillus_mucosae;
Sphingobacterium_jejuense	0	1	0	0	0	0	7	0	0	0	0	0	k__Bacteria;p__unidentified_Bacteria;c__Bacteroidia;o__Sphingobacteriales;f__Sphingobacteriaceae;g__unidentified_Sphingobacteriaceae;s__Sphingobacterium_jejuense;
Alloscardovia_omnicolens	1	0	0	1	0	0	0	7	0	0	0	0	k__Bacteria;p__Actinobacteriota;c__Actinobacteria;o__Bifidobacteriales;f__Bifidobacteriaceae;g__Alloscardovia;s__Alloscardovia_omnicolens;
Bacteroides_caecigallinarum	0	0	0	0	0	0	0	0	3	6	0	0	k__Bacteria;p__Bacteroidota;c__Bacteroidia;o__Bacteroidales;f__Bacteroidaceae;g__Bacteroides;s__Bacteroides_caecigallinarum;
[Pseudomonas]_geniculata	0	1	0	1	0	0	1	1	6	1	0	0	k__Bacteria;p__Proteobacteria;c__Gammaproteobacteria;o__Xanthomonadales;f__Xanthomonadaceae;g__Stenotrophomonas;s__[Pseudomonas]_geniculata;
Aneurinibacillus_terranovensis	0	0	0	0	0	0	0	6	0	0	0	0	k__Bacteria;p__Firmicutes;c__Bacilli;o__Aneurinibacillales;f__Aneurinibacillaceae;g__Aneurinibacillus;s__Aneurinibacillus_terranovensis;
Komagataeibacter_hansenii	2	1	0	1	3	1	1	5	1	0	0	0	k__Bacteria;p__Proteobacteria;c__Alphaproteobacteria;o__Acetobacterales;f__Acetobacteraceae;g__Komagataeibacter;s__Komagataeibacter_hansenii;
Novosphingobium_capsulatum	1	1	0	5	1	0	2	0	0	2	1	0	k__Bacteria;p__Proteobacteria;c__Alphaproteobacteria;o__Sphingomonadales;f__Sphingomonadaceae;g__Novosphingobium;s__Novosphingobium_capsulatum;
Kurthia_sp_11kri321	0	0	0	5	0	0	1	0	0	0	0	0	k__Bacteria;p__Firmicutes;c__Bacilli;o__Bacillales;f__Planococcaceae;g__Kurthia;s__Kurthia_sp_11kri321;
Bordetella_trematum	0	3	0	1	0	5	1	0	0	0	0	0	k__Bacteria;p__Proteobacteria;c__Gammaproteobacteria;o__Burkholderiales;f__Alcaligenaceae;g__Bordetella;s__Bordetella_trematum;
Lactococcus_garvieae	0	0	0	1	0	0	0	0	0	4	0	0	k__Bacteria;p__Firmicutes;c__Bacilli;o__Lactobacillales;f__Streptococcaceae;g__Lactococcus;s__Lactococcus_garvieae;
Lactobacillus_aviarius	0	1	3	0	0	0	4	1	1	0	0	0	k__Bacteria;p__Firmicutes;c__Bacilli;o__Lactobacillales;f__Lactobacillaceae;g__Lactobacillus;s__Lactobacillus_aviarius;
Lactobacillus_plantarum	0	0	1	0	1	3	0	0	2	4	0	0	k__Bacteria;p__Firmicutes;c__Bacilli;o__Lactobacillales;f__Lactobacillaceae;g__Lactobacillus;s__Lactobacillus_plantarum;
Weissella_paramesenteroides	2	0	2	3	1	4	3	1	0	1	0	0	k__Bacteria;p__Firmicutes;c__Bacilli;o__Lactobacillales;f__Leuconostocaceae;g__Weissella;s__Weissella_paramesenteroides;
Virgulinella_fragilis	0	0	0	0	0	0	0	0	3	3	0	0	k__Bacteria;p__Cyanobacteria;c__Cyanobacteriia;o__Chloroplast;f__unidentified_Chloroplast;g__unidentified_Chloroplast;s__Virgulinella_fragilis;
Pseudomonas_psychrotolerans	0	0	0	0	0	3	0	0	1	0	0	1	k__Bacteria;p__Proteobacteria;c__Gammaproteobacteria;o__Pseudomonadales;f__Pseudomonadaceae;g__Pseudomonas;s__Pseudomonas_psychrotolerans;
Sphingobacterium_wenxiniae	0	0	3	0	0	0	0	0	0	0	0	0	k__Bacteria;p__Bacteroidota;c__Bacteroidia;o__Sphingobacteriales;f__Sphingobacteriaceae;g__Sphingobacterium;s__Sphingobacterium_wenxiniae;
Bacillus_trypoxylicola	0	0	2	0	0	3	0	2	0	0	0	0	k__Bacteria;p__Firmicutes;c__Bacilli;o__Bacillales;f__Bacillaceae;g__Bacillus;s__Bacillus_trypoxylicola;
Rahnella_aquatilis	0	0	0	0	0	0	0	0	0	3	0	0	k__Bacteria;p__Proteobacteria;c__Gammaproteobacteria;o__Enterobacterales;f__Yersiniaceae;g__Serratia;s__Rahnella_aquatilis;
Azospirillum_sp_47_25	2	1	0	0	2	3	2	0	0	0	1	0	k__Bacteria;p__unidentified_Bacteria;c__Alphaproteobacteria;o__Rhodospirillales;f__unidentified_Rhodospirillales;g__unidentified_Rhodospirillales;s__Azospirillum_sp_47_25;
Stenotrophomonas_rhizophila	2	0	0	0	0	1	0	3	0	0	0	0	k__Bacteria;p__Proteobacteria;c__Gammaproteobacteria;o__Xanthomonadales;f__Xanthomonadaceae;g__Stenotrophomonas;s__Stenotrophomonas_rhizophila;
Mycobacterium_phlei	1	0	0	0	0	0	0	0	0	3	0	1	k__Bacteria;p__Actinobacteriota;c__Actinobacteria;o__Corynebacteriales;f__Mycobacteriaceae;g__Mycobacterium;s__Mycobacterium_phlei;
Collinsella_aerofaciens	0	1	0	0	0	0	0	0	0	3	0	0	k__Bacteria;p__Actinobacteriota;c__Coriobacteriia;o__Coriobacteriales;f__Coriobacteriaceae;g__Collinsella;s__Collinsella_aerofaciens;
Facklamia_tabacinasalis	0	0	0	0	0	0	0	3	0	0	0	1	k__Bacteria;p__Firmicutes;c__Bacilli;o__Lactobacillales;f__Aerococcaceae;g__Facklamia;s__Facklamia_tabacinasalis;
Minutocellus_sp_CCMP1701	0	0	0	0	0	0	0	0	0	3	0	0	k__Bacteria;p__Cyanobacteria;c__Cyanobacteriia;o__Chloroplast;f__unidentified_Chloroplast;g__unidentified_Chloroplast;s__Minutocellus_sp_CCMP1701;
Bacillus_coagulans	0	3	0	1	0	3	0	1	0	0	0	0	k__Bacteria;p__Firmicutes;c__Bacilli;o__Bacillales;f__Bacillaceae;g__Bacillus;s__Bacillus_coagulans;
Parabacteroides_goldsteinii	1	2	0	0	0	3	2	3	0	0	0	1	k__Bacteria;p__Bacteroidota;c__Bacteroidia;o__Bacteroidales;f__Tannerellaceae;g__Parabacteroides;s__Parabacteroides_goldsteinii;
Methylobacterium_adhaesivum	0	0	0	0	0	0	0	2	0	3	1	0	k__Bacteria;p__Proteobacteria;c__Alphaproteobacteria;o__Rhizobiales;f__Beijerinckiaceae;g__Methylobacterium-Methylorubrum;s__Methylobacterium_adhaesivum;
Alkalibacterium_iburiense	0	0	0	0	0	0	2	0	0	0	0	0	k__Bacteria;p__Firmicutes;c__Bacilli;o__Lactobacillales;f__Carnobacteriaceae;g__Alkalibacterium;s__Alkalibacterium_iburiense;
Pseudomonas_fragi	0	0	0	2	0	0	1	0	0	2	0	0	k__Bacteria;p__Proteobacteria;c__Gammaproteobacteria;o__Pseudomonadales;f__Pseudomonadaceae;g__Pseudomonas;s__Pseudomonas_fragi;
Brevundimonas_intermedia	0	2	0	0	0	0	0	2	2	1	0	0	k__Bacteria;p__Proteobacteria;c__Alphaproteobacteria;o__Caulobacterales;f__Caulobacteraceae;g__Brevundimonas;s__Brevundimonas_intermedia;
Nesterenkonia_sp	0	2	0	0	0	0	2	0	0	0	0	0	k__Bacteria;p__Actinobacteriota;c__Actinobacteria;o__Micrococcales;f__Micrococcaceae;g__Nesterenkonia;s__Nesterenkonia_sp;
Bacteroides_salanitronis	0	0	0	0	0	0	0	0	2	0	0	0	k__Bacteria;p__Bacteroidota;c__Bacteroidia;o__Bacteroidales;f__Bacteroidaceae;g__Bacteroides;s__Bacteroides_salanitronis;
Nocardioides_sp_78	0	2	0	0	0	0	0	0	0	0	0	0	k__Bacteria;p__Actinobacteriota;c__Actinobacteria;o__Propionibacteriales;f__Nocardioidaceae;g__Nocardioides;s__Nocardioides_sp_78;
Brevundimonas_diminuta	0	2	0	0	1	1	1	0	0	0	0	0	k__Bacteria;p__Proteobacteria;c__Alphaproteobacteria;o__Caulobacterales;f__Caulobacteraceae;g__Brevundimonas;s__Brevundimonas_diminuta;
Clostridiales_bacterium_feline_oral_taxon_339	0	0	2	0	0	0	1	1	0	0	0	0	k__Bacteria;p__Firmicutes;c__Clostridia;o__unidentified_Clostridia;f__Hungateiclostridiaceae;g__Fastidiosipila;s__Clostridiales_bacterium_feline_oral_taxon_339;
Acinetobacter_ursingii	0	0	0	0	0	0	0	0	1	2	0	0	k__Bacteria;p__Proteobacteria;c__Gammaproteobacteria;o__Pseudomonadales;f__Moraxellaceae;g__Acinetobacter;s__Acinetobacter_ursingii;
Others	36848	27455	18613	51673	15369	35220	33389	47144	3087	12871	12373	29729	Others

## Sheet: differential_analysis
Taxa	avg(SE)	sd(SE)	avg(AN)	sd(AN)	p.value	q.values	T_statistics	interval lower	interval upper
k__Bacteria;p__Verrucomicrobiota;c__Verrucomicrobiae;o__Verrucomicrobiales;f__Akkermansiaceae;g__Akkermansia;s__Akkermansia_muciniphila;	0.110775	0.179227	0.00702034	0.0118979	0.215759	0.281295	1.4149	-0.0842523	0.291762
k__Bacteria;p__Firmicutes;c__Negativicutes;o__Veillonellales-Selenomonadales;f__Veillonellaceae;g__Megasphaera;s__Megasphaera_elsdenii;	8.9431e-06	1.49647e-05	0.0708204	0.169414	0.35287	0.281295	-1.02383	-0.248601	0.106978
k__Bacteria;p__Firmicutes;c__Bacilli;o__Lactobacillales;f__Lactobacillaceae;g__Lactobacillus;s__Lactobacillus_agilis;	0.0722066	0.165917	0.0350778	0.0661862	0.627351	0.32404	0.509131	-0.137733	0.21199
k__Bacteria;p__Firmicutes;c__Bacilli;o__Lactobacillales;f__Lactobacillaceae;g__Lactobacillus;s__Lactobacillus_salivarius;	0.0838237	0.153311	0.00984934	0.0111493	0.290993	0.281295	1.17879	-0.0868344	0.234783
k__Bacteria;p__Proteobacteria;c__Gammaproteobacteria;o__Enterobacterales;f__Enterobacteriaceae;g__Escherichia-Shigella;s__Escherichia_coli;	0.0649508	0.0929241	0.021842	0.0256443	0.317035	0.281295	1.0954	-0.0541805	0.140398
k__Bacteria;p__Proteobacteria;c__Gammaproteobacteria;o__Burkholderiales;f__Comamonadaceae;g__Comamonas;s__Comamonas_kerstersii;	0.0163569	0.0274028	0.0625123	0.0864971	0.259247	0.281295	-1.24603	-0.136817	0.0445065
k__Bacteria;p__Firmicutes;c__Negativicutes;o__Veillonellales-Selenomonadales;f__Veillonellaceae;g__Veillonella;s__Veillonella_magna;	0.0203545	0.0233331	0.0553757	0.079442	0.341044	0.281295	-1.03607	-0.118226	0.0481838
k__Bacteria;p__Bacteroidota;c__Bacteroidia;o__Bacteroidales;f__Bacteroidaceae;g__Bacteroides;s__Bacteroides_vulgatus;	0.021684	0.0401209	0.035996	0.0673363	0.666336	0.33525	-0.447253	-0.0878632	0.0592394
k__Bacteria;p__Bacteroidota;c__Bacteroidia;o__Bacteroidales;f__Bacteroidaceae;g__Bacteroides;s__Bacteroides_thetaiotaomicron;	0.0313694	0.0570137	0.0153553	0.0286428	0.557183	0.314015	0.614793	-0.0449538	0.0769821
k__Bacteria;p__Firmicutes;c__Clostridia;o__Clostridiales;f__Clostridiaceae;g__Clostridium_sensu_stricto_1;s__Clostridium_sp_ND2;	0.0115545	0.0193418	0.019016	0.0377755	0.678897	0.338572	-0.43066	-0.047931	0.033008
k__Bacteria;p__Bacteroidota;c__Bacteroidia;o__Bacteroidales;f__Bacteroidaceae;g__Bacteroides;s__Prevotella_heparinolytica;	0.0169084	0.0384591	0.00181247	0.00154169	0.380691	0.281295	0.9607	-0.025258	0.0554499
k__Bacteria;p__Firmicutes;c__Bacilli;o__Lactobacillales;f__Lactobacillaceae;g__Lactobacillus;s__Lactobacillus_ingluviei;	0.0170366	0.0338816	0.001729	0.00297565	0.319769	0.281295	1.10243	-0.0202233	0.0508385
k__Bacteria;p__Firmicutes;c__Clostridia;o__Clostridiales;f__Clostridiaceae;g__Clostridium_sensu_stricto_1;s__Clostridium_paraputrificum;	0.0166103	0.030698	0.000763145	0.000364048	0.261803	0.281295	1.26441	-0.0163679	0.0480623
k__Bacteria;p__Proteobacteria;c__Gammaproteobacteria;o__Enterobacterales;f__Enterobacteriaceae;g__Klebsiella;s__Klebsiella_pneumoniae;	0.0140377	0.024241	0.00677291	0.00695362	0.507675	0.298985	0.70563	-0.0181203	0.0326499
k__Bacteria;p__Bacteroidota;c__Bacteroidia;o__Bacteroidales;f__Bacteroidaceae;g__Bacteroides;s__Bacteroides_fragilis;	0.0118943	0.0226735	0.0136979	0.0194297	0.885391	0.413065	-0.147949	-0.0290515	0.0254445
k__Bacteria;p__Firmicutes;c__Bacilli;o__Lactobacillales;f__Lactobacillaceae;g__Lactobacillus;s__Lactobacillus_johnsonii;	0.00886858	0.00357483	0.0214485	0.0198603	0.183778	0.281295	-1.52702	-0.0333756	0.00821569
k__Bacteria;p__Firmicutes;c__Bacilli;o__Erysipelotrichales;f__Erysipelotrichaceae;g__Faecalicoccus;s__Faecalicoccus_pleomorphus;	0.00827535	0.0186148	0.000873443	0.00103662	0.375206	0.281295	0.972499	-0.0121271	0.026931
k__Bacteria;p__Campilobacterota;c__Campylobacteria;o__Campylobacterales;f__Campylobacteraceae;g__Campylobacter;s__Campylobacter_jejuni;	0.0138946	0.0176255	0.00147263	0.00200736	0.145477	0.281295	1.71525	-0.00605375	0.0308977
k__Bacteria;p__Bacteroidota;c__Bacteroidia;o__Bacteroidales;f__Bacteroidaceae;g__Bacteroides;s__Bacteroides_uniformis;	0.00238781	0.00263251	0.0124846	0.0166698	0.199986	0.281295	-1.46548	-0.0275574	0.00736392
k__Bacteria;p__Cyanobacteria;c__Cyanobacteriia;o__Chloroplast;f__unidentified_Chloroplast;g__unidentified_Chloroplast;s__Lolium_perenne;	0.0149708	0.0102538	0.00693985	0.00341035	0.1178	0.281295	1.82043	-0.00272401	0.0187858
k__Bacteria;p__Proteobacteria;c__Alphaproteobacteria;o__Rickettsiales;f__Mitochondria;g__unidentified_Mitochondria;s__Gleditsia_sinensis;	0.000798917	0.000632744	0.00764039	0.0131607	0.25912	0.281295	-1.27187	-0.0206496	0.0069667
k__Bacteria;p__Firmicutes;c__Clostridia;o__Clostridiales;f__Clostridiaceae;g__Clostridium_sensu_stricto_1;s__Clostridium_perfringens;	0.00569974	0.0120622	0.000843633	0.000624986	0.36971	0.281295	0.984818	-0.00779901	0.0175112
k__Bacteria;p__unidentified_Bacteria;c__Saccharimonadia;o__Saccharimonadales;f__unidentified_Saccharimonadales;g__unidentified_Saccharimonadales;s__TM7_phylum_sp_oral_clone_FR058;	0.0052973	0.011689	0.000429269	0.000338423	0.354576	0.281295	1.01969	-0.00739778	0.0171338
k__Bacteria;p__Actinobacteriota;c__Actinobacteria;o__Micrococcales;f__Micrococcaceae;g__Pseudoglutamicibacter;s__Pseudoglutamicibacter_cumminsii;	0.000697562	0.000733814	0.00524662	0.0112616	0.368444	0.281295	-0.987363	-0.0163625	0.0072644
k__Bacteria;p__Firmicutes;c__Negativicutes;o__Acidaminococcales;f__Acidaminococcaceae;g__Phascolarctobacterium;s__Phascolarctobacterium_faecium;	0.00536288	0.0102794	0.000843633	0.000708657	0.331321	0.281295	1.07434	-0.00626342	0.0153019
k__Bacteria;p__Firmicutes;c__Bacilli;o__Lactobacillales;f__Lactobacillaceae;g__Lactobacillus;s__Lactobacillus_murinus;	0.00585773	0.00354325	0.0116529	0.00669091	0.0996129	0.281295	-1.87489	-0.0129887	0.00139841
k__Bacteria;p__Actinobacteriota;c__Actinobacteria;o__Micrococcales;f__Brevibacteriaceae;g__Brevibacterium;s__Brevibacterium_luteolum;	0.000485909	0.000445279	0.00401545	0.00901651	0.381998	0.281295	-0.957694	-0.0129895	0.00593042
k__Bacteria;p__Firmicutes;c__Bacilli;o__Lactobacillales;f__Streptococcaceae;g__Streptococcus;s__Streptococcus_salivarius_subsp_thermophilus;	0.00487995	0.00862155	0.00445068	0.00744453	0.928313	0.422195	0.0923098	-0.00996217	0.0108207
k__Bacteria;p__Bacteroidota;c__Bacteroidia;o__Bacteroidales;f__Tannerellaceae;g__Parabacteroides;s__Parabacteroides_distasonis;	0.00204499	0.00200522	0.0043225	0.0067136	0.45682	0.284712	-0.796204	-0.00931008	0.00475505
k__Bacteria;p__Firmicutes;c__Bacilli;o__Lactobacillales;f__Lactobacillaceae;g__Lactobacillus;s__Lactobacillus_reuteri;	0.00696668	0.00552088	0.00747345	0.00490345	0.869893	0.413065	-0.168112	-0.00723625	0.0062227
k__Bacteria;p__Proteobacteria;c__Gammaproteobacteria;o__Burkholderiales;f__Neisseriaceae;g__Alysiella;s__Alysiella_crassa;	0.00180949	0.00334755	0.00400949	0.00608346	0.460655	0.284712	-0.776086	-0.00877021	0.0043702
k__Bacteria;p__Proteobacteria;c__Gammaproteobacteria;o__Pseudomonadales;f__Moraxellaceae;g__Moraxella;s__Moraxella_oblonga;	0.00118049	0.0018022	0.0033477	0.00567796	0.407186	0.281295	-0.891131	-0.00811869	0.00378427
k__Bacteria;p__Bacteroidota;c__Bacteroidia;o__Bacteroidales;f__Bacteroidaceae;g__Bacteroides;s__Bacteroides_massiliensis;	0.00180651	0.00361004	0.00231328	0.00476611	0.839995	0.402268	-0.207618	-0.00600004	0.00498649
k__Bacteria;p__Firmicutes;c__Clostridia;o__Oscillospirales;f__Ruminococcaceae;g__Ruminococcus;s__bacterium_ic1277;	8.9431e-06	1.49647e-05	0.00178564	0.00415025	0.342378	0.281295	-1.0486	-0.00613212	0.00257872
k__Bacteria;p__Firmicutes;c__Bacilli;o__Lactobacillales;f__Enterococcaceae;g__Enterococcus;s__Enterococcus_cecorum;	0.00222981	0.00372754	0.0025309	0.00279098	0.877558	0.413065	-0.158377	-0.00458286	0.00398069
k__Bacteria;p__Firmicutes;c__Clostridia;o__Lachnospirales;f__Lachnospiraceae;g__Blautia;s__Blautia_sp_N6H1-15;	0.000310028	0.000259113	0.00150542	0.00328747	0.41477	0.281295	-0.887933	-0.00464335	0.00225256
k__Bacteria;p__Proteobacteria;c__Gammaproteobacteria;o__Pseudomonadales;f__Pseudomonadaceae;g__Pseudomonas;s__Pseudomonas_aeruginosa;	0.000569378	0.000574302	0.00268293	0.00356671	0.208506	0.281295	-1.43306	-0.0058493	0.00162219
k__Bacteria;p__Actinobacteriota;c__Actinobacteria;o__Bifidobacteriales;f__Bifidobacteriaceae;g__Bifidobacterium;s__Bifidobacterium_animalis;	0.00129973	0.00260104	0.000181843	0.000273002	0.342073	0.281295	1.047	-0.00160903	0.00384481
k__Bacteria;p__Firmicutes;c__Bacilli;o__Erysipelotrichales;f__Erysipelotrichaceae;g__Dubosiella;s__Firmicutes_bacterium_M10-2;	0.000157995	0.000149397	0.00207182	0.00211137	0.0771034	0.281295	-2.21477	-0.00412851	0.000300859
k__Bacteria;p__Firmicutes;c__Bacilli;o__Lactobacillales;f__Streptococcaceae;g__Lactococcus;s__Lactococcus_lactis;	0.000733335	0.000508422	0.00161572	0.00233859	0.404459	0.281295	-0.903134	-0.00333018	0.00156541
k__Bacteria;p__Actinobacteriota;c__Actinobacteria;o__Corynebacteriales;f__Corynebacteriaceae;g__Corynebacterium;s__Corynebacterium_amycolatum;	0.000521681	0.00082969	0.00141301	0.00208805	0.365745	0.281295	-0.971717	-0.00309161	0.00130895
k__Bacteria;p__Proteobacteria;c__Gammaproteobacteria;o__Burkholderiales;f__Alcaligenaceae;g__Oligella;s__Oligella_urethralis;	0.000166938	0.000197127	0.00100163	0.00209001	0.37408	0.281295	-0.973933	-0.00302622	0.00135684
k__Bacteria;p__Bacteroidota;c__Bacteroidia;o__Bacteroidales;f__Tannerellaceae;g__Parabacteroides;s__Parabacteroides_merdae;	0.00108808	0.00171116	0.000694581	0.000512984	0.609271	0.316965	0.539559	-0.00139901	0.00218601
k__Bacteria;p__Firmicutes;c__Clostridia;o__Peptostreptococcales-Tissierellales;f__unidentified_Peptostreptococcales-Tissierellales;g__Helcococcus;s__Helcococcus_sueciensis;	0.000175881	0.000219474	0.000840652	0.00179854	0.408867	0.281295	-0.898707	-0.0025498	0.00122026
k__Bacteria;p__Firmicutes;c__Clostridia;o__Clostridiales;f__Clostridiaceae;g__Clostridium_sensu_stricto_13;s__Clostridium_sp_CL-6;	0.000879405	0.00138617	0.000542548	0.000324459	0.584943	0.316965	0.579591	-0.00111397	0.00178768
k__Bacteria;p__Proteobacteria;c__Gammaproteobacteria;o__Cardiobacteriales;f__Cardiobacteriaceae;g__Suttonella;s__Suttonella_indologenes;	0.000667752	0.00121556	0.000745259	0.0011592	0.912249	0.422195	-0.113029	-0.00160587	0.00145085
k__Bacteria;p__Firmicutes;c__Clostridia;o__Lachnospirales;f__Lachnospiraceae;g__A2;s__Lachnospiraceae_bacterium_3-1;	0.00080786	0.00113751	0.000438212	0.000409551	0.481021	0.292303	0.748931	-0.000825359	0.00156466
k__Bacteria;p__Actinobacteriota;c__Actinobacteria;o__Micrococcales;f__Brevibacteriaceae;g__Brevibacterium;s__Brevibacterium_ravenspurgense;	5.06776e-05	4.72097e-05	0.000447155	0.000939528	0.348999	0.281295	-1.03237	-0.00138221	0.000589251
k__Bacteria;p__Actinobacteriota;c__Actinobacteria;o__Micrococcales;f__Dermabacteraceae;g__Brachybacterium;s__Brachybacterium_paraconglomeratum;	0.000146071	0.000154036	0.000447155	0.000939528	0.471875	0.289175	-0.77463	-0.00128509	0.000682925
k__Bacteria;p__Firmicutes;c__Bacilli;o__Bacillales;f__Bacillaceae;g__Anoxybacillus;s__Anoxybacillus_flavithermus;	0.000193767	0.000189093	0.000599188	0.00090595	0.328568	0.281295	-1.07304	-0.00135373	0.000542891
k__Bacteria;p__Firmicutes;c__Bacilli;o__Erysipelotrichales;f__Erysipelatoclostridiaceae;g__Erysipelatoclostridium;s__[Clostridium]_spiroforme;	1.78862e-05	1.59979e-05	0.000384553	0.000795866	0.310369	0.281295	-1.12829	-0.00120184	0.000468509
k__Bacteria;p__Proteobacteria;c__Gammaproteobacteria;o__Burkholderiales;f__Neisseriaceae;g__Neisseria;s__Neisseria_sp_10022;	0.000157995	0.000154036	0.000572359	0.000820819	0.275119	0.281295	-1.21533	-0.00127375	0.000445024
k__Bacteria;p__Firmicutes;c__Clostridia;o__Oscillospirales;f__Ruminococcaceae;g__Ruminococcus;s__Ruminococcus_flavefaciens;	0.00063496	0.000672364	0.000858538	0.000489965	0.526589	0.30709	-0.658275	-0.000990082	0.000542927
k__Bacteria;p__Actinobacteriota;c__Actinobacteria;o__Corynebacteriales;f__Corynebacteriaceae;g__Corynebacterium;s__Corynebacterium_stationis;	0.000223578	0.000266918	0.000560435	0.000643274	0.276592	0.281295	-1.18476	-0.00101594	0.000342222
k__Bacteria;p__Firmicutes;c__Bacilli;o__Lactobacillales;f__Carnobacteriaceae;g__Alloiococcus;s__bacterium_1_from_Psoroptes_ovis;	8.04879e-05	9.84554e-05	0.000366667	0.000709138	0.370905	0.281295	-0.979123	-0.0010292	0.000456845
k__Bacteria;p__Proteobacteria;c__Gammaproteobacteria;o__Pasteurellales;f__Pasteurellaceae;g__Pasteurella;s__[Pasteurella]_aerogenes;	0.00031599	0.000713359	0.000298103	0.00041743	0.959015	0.433432	0.0530082	-0.000759127	0.0007949
k__Bacteria;p__Proteobacteria;c__Gammaproteobacteria;o__Burkholderiales;f__Burkholderiaceae;g__Ralstonia;s__Ralstonia_pickettii;	0.000339838	0.000659611	0.000113279	0.000122186	0.443458	0.281295	0.827261	-0.000464068	0.000917185
k__Bacteria;p__Firmicutes;c__Bacilli;o__Lactobacillales;f__Streptococcaceae;g__Streptococcus;s__Streptococcus_rupicaprae;	0.000471003	0.0007266	0.000342819	0.000651158	0.754298	0.36855	0.321813	-0.000760765	0.00101713
k__Bacteria;p__unidentified_Bacteria;c__unidentified_Bacteria;o__unidentified_Bacteria;f__unidentified_Bacteria;g__unidentified_Bacteria;s__bacterium_MB7-1;	0.000369648	0.000506236	0.00040244	0.000622455	0.922315	0.422195	-0.100112	-0.000766742	0.000701159
k__Bacteria;p__Proteobacteria;c__Gammaproteobacteria;o__Pseudomonadales;f__Moraxellaceae;g__Acinetobacter;s__Acinetobacter_sp_CIP_53.82;	0.000187805	0.00029166	0.000620055	0.000766037	0.241011	0.281295	-1.29171	-0.00123826	0.000373763
k__Bacteria;p__Proteobacteria;c__Gammaproteobacteria;o__Enterobacterales;f__Morganellaceae;g__Proteus;s__Proteus_mirabilis;	0.000277236	0.000161472	0.000572359	0.000626273	0.308851	0.281295	-1.11773	-0.000950666	0.000360421
k__Bacteria;p__Firmicutes;c__Bacilli;o__Lactobacillales;f__Streptococcaceae;g__Lactococcus;s__Lactococcus_raffinolactis;	0.000262331	0.000583394	3.27914e-05	5.11141e-05	0.380474	0.281295	0.960088	-0.000382256	0.000841335
k__Bacteria;p__Firmicutes;c__Clostridia;o__Peptostreptococcales-Tissierellales;f__unidentified_Peptostreptococcales-Tissierellales;g__Tissierella;s__Tissierella_praeacuta;	0.000351762	0.000521673	0.000134147	0.000152505	0.365526	0.281295	0.980754	-0.000328749	0.00076398
k__Bacteria;p__Firmicutes;c__Clostridia;o__Lachnospirales;f__Lachnospiraceae;g__Lachnospiraceae_NK4A136_group;s__Trichinella_pseudospiralis;	0.000429269	0.00036743	0.000658809	0.00053747	0.410637	0.281295	-0.8636	-0.000832516	0.000373437
k__Bacteria;p__Firmicutes;c__Clostridia;o__Lachnospirales;f__Lachnospiraceae;g__Blautia;s__Lachnospiraceae_bacterium_28-4;	0.000178862	0.000143536	0.000411383	0.000466552	0.287999	0.281295	-1.16681	-0.000721375	0.000256333
k__Bacteria;p__Campilobacterota;c__Campylobacteria;o__Campylobacterales;f__Helicobacteraceae;g__Helicobacter;s__Helicobacter_typhlonius;	0.0003458	0.000252358	0.000706505	0.000454711	0.128653	0.281295	-1.69898	-0.000852332	0.000130921
k__Bacteria;p__Desulfobacterota;c__Desulfovibrionia;o__Desulfovibrionales;f__Desulfovibrionaceae;g__Desulfovibrio;s__Desulfovibrio_vulgaris;	0.000399459	0.000482287	9.83741e-05	7.22124e-05	0.188393	0.281295	1.51232	-0.000204154	0.000806323
k__Bacteria;p__Firmicutes;c__Bacilli;o__Bacillales;f__Marinococcaceae;g__Natribacillus;s__Ruegeria_sp_NKC1-1;	0.000235502	0.000447286	5.06776e-05	5.92319e-05	0.36025	0.281295	1.0034	-0.000283888	0.000653536
k__Bacteria;p__Actinobacteriota;c__Actinobacteria;o__Corynebacteriales;f__Corynebacteriaceae;g__Corynebacterium;s__Corynebacterium_urealyticum;	0.000223578	0.00042714	0.00020271	0.000318689	0.925636	0.422195	0.095912	-0.000469284	0.000511019
k__Bacteria;p__Actinobacteriota;c__Actinobacteria;o__Micrococcales;f__Dermacoccaceae;g__Dermacoccus;s__Dermacoccus_nishinomiyaensis;	3.27914e-05	5.81416e-05	0.000187805	0.000442589	0.432589	0.281295	-0.850609	-0.000618812	0.000308784
k__Bacteria;p__Proteobacteria;c__Gammaproteobacteria;o__Burkholderiales;f__Neisseriaceae;g__Neisseria;s__Neisseria_cinerea;	5.96207e-05	6.16145e-05	0.000283198	0.000443263	0.273656	0.281295	-1.22373	-0.000688021	0.000240865
k__Bacteria;p__Firmicutes;c__Bacilli;o__Lactobacillales;f__Lactobacillaceae;g__Lactobacillus;s__Lactobacillus_rhamnosus;	0.000223578	0.000429828	0	0	0.258629	0.281295	1.27412	-0.000227499	0.000674654
k__Bacteria;p__Campilobacterota;c__Campylobacteria;o__Campylobacterales;f__Helicobacteraceae;g__Helicobacter;s__Helicobacter_hepaticus;	0.000277236	0.000116878	0.000614093	0.000328769	0.0542875	0.281295	-2.36476	-0.000682141	8.42759e-06
k__Bacteria;p__Firmicutes;c__Bacilli;o__Lactobacillales;f__Aerococcaceae;g__Aerococcus;s__Aerococcus_urinaeequi;	0.000196748	0.000361991	0.000372629	0.000396802	0.441291	0.281295	-0.802101	-0.000665013	0.000313251
k__Bacteria;p__Actinobacteriota;c__Actinobacteria;o__Bifidobacteriales;f__Bifidobacteriaceae;g__Bifidobacterium;s__Bifidobacterium_longum;	0.000226559	0.000344544	3.57724e-05	3.39367e-05	0.233917	0.281295	1.34984	-0.00017047	0.000552042
k__Bacteria;p__Proteobacteria;c__Gammaproteobacteria;o__Pasteurellales;f__Pasteurellaceae;g__Mannheimia;s__Mannheimia_varigena;	2.98103e-05	3.33023e-05	0.000163957	0.000350208	0.392429	0.281295	-0.93406	-0.000501361	0.000233068
k__Bacteria;p__Actinobacteriota;c__Actinobacteria;o__Bifidobacteriales;f__Bifidobacteriaceae;g__Bifidobacterium;s__Galliscardovia_ingluviei;	7.45259e-05	8.11148e-05	0.000223578	0.000318706	0.31196	0.281295	-1.11018	-0.000482645	0.000184541
k__Bacteria;p__Proteobacteria;c__Gammaproteobacteria;o__Burkholderiales;f__Sutterellaceae;g__Parasutterella;s__Burkholderiales_bacterium_YL45;	0.000184824	0.000185419	0.000396478	0.000282447	0.160708	0.281295	-1.53444	-0.000525709	0.000102403
k__Bacteria;p__Firmicutes;c__Clostridia;o__Lachnospirales;f__Lachnospiraceae;g__Lachnospiraceae_NK4A136_group;s__Clostridiales_bacterium_CIEAF_020;	0.000363686	0.000391486	0.000169919	8.05872e-05	0.284433	0.281295	1.18748	-0.000216034	0.000603569
k__Bacteria;p__Firmicutes;c__Bacilli;o__Erysipelotrichales;f__Erysipelatoclostridiaceae;g__Erysipelatoclostridium;s__Erysipelatoclostridium_ramosum;	0.000354743	0.000346903	0.000238483	0.000284085	0.540149	0.312478	0.635125	-0.000293762	0.000526283
k__Bacteria;p__Firmicutes;c__Bacilli;o__Lactobacillales;f__Streptococcaceae;g__Streptococcus;s__Streptococcus_equinus;	0.000119241	0.000172179	0.000190786	0.000275626	0.603732	0.316965	-0.539251	-0.000375055	0.000231965
k__Bacteria;p__Firmicutes;c__Clostridia;o__Lachnospirales;f__Lachnospiraceae;g__Roseburia;s__Eubacterium_plexicaudatum;	0.000220597	0.00025936	5.36586e-05	4.93089e-05	0.178192	0.281295	1.54888	-0.000104601	0.000438477
k__Bacteria;p__Actinobacteriota;c__Actinobacteria;o__Corynebacteriales;f__Corynebacteriaceae;g__Corynebacterium;s__Corynebacterium_tuberculostearicum;	7.75069e-05	6.46548e-05	0.000146071	0.00026346	0.560176	0.314015	-0.619094	-0.000344317	0.000207189
k__Bacteria;p__Firmicutes;c__Bacilli;o__Lactobacillales;f__Streptococcaceae;g__Streptococcus;s__Streptococcus_acidominimus;	0.000101355	0.000223016	3.57724e-05	3.39367e-05	0.50688	0.298985	0.712127	-0.000168037	0.000299203
k__Bacteria;p__Proteobacteria;c__Gammaproteobacteria;o__Pseudomonadales;f__Moraxellaceae;g__Acinetobacter;s__Acinetobacter_baumannii;	8.645e-05	9.00845e-05	0.000214634	0.000223685	0.236611	0.281295	-1.30207	-0.000364017	0.000107648
k__Bacteria;p__Firmicutes;c__Bacilli;o__Staphylococcales;f__Staphylococcaceae;g__Jeotgalicoccus;s__Jeotgalicoccus_sp_M3T9B12;	0.000101355	0.000184728	0.000160976	0.000201091	0.604538	0.316965	-0.534828	-0.000308247	0.000189006
k__Bacteria;p__Deinococcota;c__Deinococci;o__Thermales;f__Thermaceae;g__Thermus;s__Thermus_thermophilus;	0.000140109	0.000195743	3.57724e-05	3.39367e-05	0.251611	0.281295	1.28645	-0.000100645	0.000309317
k__Bacteria;p__Actinobacteriota;c__Actinobacteria;o__Actinomycetales;f__Actinomycetaceae;g__Actinomyces;s__Actinomyces_sp_PTS3505;	1.49052e-05	2.37736e-05	7.45259e-05	0.000173935	0.442075	0.281295	-0.83189	-0.000241874	0.000122633
k__Bacteria;p__Firmicutes;c__Clostridia;o__Lachnospirales;f__Lachnospiraceae;g__Blautia;s__Lachnospiraceae_bacterium_DW59;	0.000232521	0.000107912	0.000220597	0.000154555	0.880303	0.413065	0.15495	-0.000162341	0.000186189
k__Bacteria;p__Bacteroidota;c__Bacteroidia;o__Flavobacteriales;f__Weeksellaceae;g__Chryseobacterium;s__Chryseobacterium_taklimakanense;	8.9431e-06	9.79668e-06	7.15448e-05	0.000175248	0.422049	0.281295	-0.873636	-0.000246457	0.000121254
k__Bacteria;p__Proteobacteria;c__Gammaproteobacteria;o__Pseudomonadales;f__Moraxellaceae;g__Acinetobacter;s__Acinetobacter_johnsonii;	0.000107317	0.000160379	4.76966e-05	5.50322e-05	0.421322	0.281295	0.861301	-0.000108689	0.000227931
k__Bacteria;p__Firmicutes;c__Bacilli;o__Bacillales;f__Planococcaceae;g__Sporosarcina;s__Sporosarcina_pasteurii;	6.26017e-05	0.000153342	9.53931e-05	0.000150783	0.716579	0.354917	-0.373493	-0.000228421	0.000162839
k__Bacteria;p__Bacteroidota;c__Bacteroidia;o__Bacteroidales;f__Bacteroidaceae;g__Bacteroides;s__Bacteroides_pyogenes;	6.55828e-05	0.000143833	3.27914e-05	2.86552e-05	0.605801	0.316965	0.547677	-0.00011778	0.000183363
k__Bacteria;p__Firmicutes;c__Bacilli;o__Erysipelotrichales;f__Erysipelotrichaceae;g__Faecalibaculum;s__Faecalibaculum_rodentium;	3.57724e-05	2.26245e-05	0.000119241	0.000117379	0.143826	0.281295	-1.71037	-0.000206355	3.94175e-05
k__Bacteria;p__Firmicutes;c__Bacilli;o__Bacillales;f__Marinococcaceae;g__Geomicrobium;s__Geomicrobium_halophilum;	5.06776e-05	0.000124134	5.96207e-06	1.4604e-05	0.419936	0.281295	0.876309	-8.53984e-05	0.000174829
k__Bacteria;p__Firmicutes;c__Bacilli;o__Erysipelotrichales;f__Erysipelotrichaceae;g__Dielma;s__Dielma_fastidiosa;	1.19241e-05	1.4604e-05	6.85638e-05	0.000118329	0.295606	0.281295	-1.16365	-0.000180656	6.73767e-05
k__Bacteria;p__Bacteroidota;c__Bacteroidia;o__Bacteroidales;f__Bacteroidaceae;g__Bacteroides;s__Bacteroides_caecimuris;	0.000131166	0.000108306	9.83741e-05	3.70896e-05	0.508557	0.298985	0.70162	-8.08668e-05	0.00014645
k__Bacteria;p__Proteobacteria;c__Gammaproteobacteria;o__Burkholderiales;f__Aquaspirillaceae;g__Aquaspirillum;s__Aquaspirillum_serpens;	4.76966e-05	0.000116832	0	0	0.363217	0.281295	1	-7.49113e-05	0.000170304
k__Bacteria;p__Desulfobacterota;c__Desulfovibrionia;o__Desulfovibrionales;f__Desulfovibrionaceae;g__Desulfovibrio;s__Desulfovibrio_fairfieldensis;	6.85638e-05	8.93714e-05	0.000131166	8.36391e-05	0.238919	0.281295	-1.25275	-0.000174011	4.88073e-05
k__Bacteria;p__Actinobacteriota;c__Actinobacteria;o__Micrococcales;f__Microbacteriaceae;g__Leucobacter;s__Leucobacter_holotrichiae;	6.55828e-05	0.000102852	3.87535e-05	4.8546e-05	0.581182	0.316965	0.577826	-8.25821e-05	0.000136241
k__Bacteria;p__Firmicutes;c__Clostridia;o__Christensenellales;f__Christensenellaceae;g__Christensenellaceae_R-7_group;s__bacterium_YE57;	8.04879e-05	3.3462e-05	0.00011626	8.81701e-05	0.386462	0.281295	-0.929144	-0.000128534	5.69896e-05
k__Bacteria;p__Firmicutes;c__Bacilli;o__Lactobacillales;f__Lactobacillaceae;g__Lactobacillus;s__Lactobacillus_vaginalis;	4.76966e-05	9.16686e-05	1.49052e-05	2.37736e-05	0.430692	0.281295	0.848164	-6.31629e-05	0.000128746
k__Bacteria;p__Proteobacteria;c__Alphaproteobacteria;o__Sphingomonadales;f__Sphingomonadaceae;g__Sphingomonas;s__Sphingomonas_paucimobilis;	9.53931e-05	8.73804e-05	1.78862e-05	1.95934e-05	0.082451	0.281295	2.12007	-1.3951e-05	0.000168965
k__Bacteria;p__Firmicutes;c__Bacilli;o__Staphylococcales;f__Staphylococcaceae;g__Macrococcus;s__Macrococcus_caseolyticus;	4.47155e-05	8.37029e-05	2.68293e-05	4.19469e-05	0.653357	0.332719	0.467951	-7.16013e-05	0.000107374
k__Bacteria;p__Firmicutes;c__Bacilli;o__Lactobacillales;f__Lactobacillaceae;g__Lactobacillus;s__Lactobacillus_saerimneri;	4.17345e-05	6.26443e-05	6.55828e-05	8.95502e-05	0.606004	0.316965	-0.534522	-0.000124866	7.71695e-05
k__Bacteria;p__Firmicutes;c__Clostridia;o__Lachnospirales;f__Lachnospiraceae;g__Lachnoclostridium;s__Lachnoclostridium_sp_YL32;	7.15448e-05	6.29838e-05	6.26017e-05	6.95035e-05	0.820091	0.395354	0.23355	-7.64886e-05	9.43748e-05
k__Bacteria;p__Actinobacteriota;c__Actinobacteria;o__Propionibacteriales;f__Propionibacteriaceae;g__Cutibacterium;s__Cutibacterium_acnes;	3.27914e-05	8.03222e-05	0	0	0.363217	0.281295	1	-5.15015e-05	0.000117084
k__Bacteria;p__Bacteroidota;c__Bacteroidia;o__Bacteroidales;f__Bacteroidaceae;g__Bacteroides;s__Bacteroides_barnesiae;	5.36586e-05	8.61514e-05	0	0	0.187618	0.281295	1.52564	-3.67517e-05	0.000144069
k__Bacteria;p__Cyanobacteria;c__Cyanobacteriia;o__Chloroplast;f__unidentified_Chloroplast;g__unidentified_Chloroplast;s__Planoglabratella_opercularis;	2.98103e-05	7.30201e-05	2.98103e-06	7.30201e-06	0.410774	0.281295	0.895533	-4.97309e-05	0.00010339
k__Bacteria;p__unidentified_Bacteria;c__Clostridia;o__Lachnospirales;f__Lachnospiraceae;g__unidentified_Lachnospiraceae;s__Clostridium_sp_Culture-27;	5.66397e-05	4.8546e-05	9.24121e-05	6.53928e-05	0.309298	0.281295	-1.0759	-0.000110705	3.91604e-05
k__Bacteria;p__Firmicutes;c__Clostridia;o__Peptococcales;f__Peptococcaceae;g__Peptococcus;s__Peptococcus_niger;	3.87535e-05	5.35592e-05	5.06776e-05	6.73212e-05	0.741589	0.364806	-0.33952	-9.0717e-05	6.68687e-05
k__Bacteria;p__Proteobacteria;c__Gammaproteobacteria;o__Pseudomonadales;f__Pseudomonadaceae;g__Pseudomonas;s__Pseudomonas_azotoformans;	3.27914e-05	6.44069e-05	2.98103e-06	7.30201e-06	0.309881	0.281295	1.12651	-3.7704e-05	9.73247e-05
k__Bacteria;p__Proteobacteria;c__Alphaproteobacteria;o__Rhizobiales;f__Beijerinckiaceae;g__Methylobacterium-Methylorubrum;s__Methylobacterium_aquaticum;	6.55828e-05	6.66046e-05	2.08672e-05	2.37736e-05	0.170415	0.281295	1.54878	-2.52414e-05	0.000114672
k__Bacteria;p__unidentified_Bacteria;c__Clostridia;o__Lachnospirales;f__Lachnospiraceae;g__unidentified_Lachnospiraceae;s__Clostridium_sp_Culture-54;	6.85638e-05	6.73212e-05	4.47155e-05	3.14919e-05	0.457346	0.284712	0.785977	-4.77189e-05	9.54155e-05
k__Bacteria;p__Firmicutes;c__Clostridia;o__Lachnospirales;f__Lachnospiraceae;g__Lachnospiraceae_NK4A136_group;s__Lachnospiraceae_bacterium_COE1;	6.55828e-05	5.3857e-05	3.87535e-05	4.29517e-05	0.363659	0.281295	0.953998	-3.62556e-05	8.99143e-05
k__Bacteria;p__Bacteroidota;c__Bacteroidia;o__Bacteroidales;f__Rikenellaceae;g__Alistipes;s__Alistipes_sp_cv1;	4.76966e-05	2.92081e-05	8.9431e-05	4.79937e-05	0.105162	0.281295	-1.81956	-9.43411e-05	1.08721e-05
k__Bacteria;p__Firmicutes;c__Clostridia;o__Lachnospirales;f__Lachnospiraceae;g__Blautia;s__Lachnospiraceae_bacterium_615;	5.36586e-05	5.05898e-05	8.04879e-05	5.15297e-05	0.384206	0.281295	-0.910066	-9.25192e-05	3.88606e-05
k__Bacteria;p__Bacteroidota;c__Bacteroidia;o__Bacteroidales;f__Bacteroidaceae;g__Bacteroides;s__Bacteroides_plebeius;	2.98103e-05	5.73103e-05	1.49052e-05	2.86552e-05	0.585793	0.316965	0.569803	-4.6353e-05	7.61633e-05
k__Bacteria;p__Proteobacteria;c__Alphaproteobacteria;o__Rhizobiales;f__Beijerinckiaceae;g__Methylobacterium-Methylorubrum;s__Methylobacterium_brachiatum;	5.36586e-05	5.30591e-05	1.78862e-05	2.26245e-05	0.174033	0.281295	1.51911	-2.03137e-05	9.18585e-05
k__Bacteria;p__Bacteroidota;c__Bacteroidia;o__Bacteroidales;f__Bacteroidaceae;g__Bacteroides;s__Bacteroides_graminisolvens;	2.68293e-05	5.74033e-05	0	0	0.304098	0.281295	1.14485	-3.34118e-05	8.70704e-05
k__Bacteria;p__Firmicutes;c__Negativicutes;o__Veillonellales-Selenomonadales;f__Veillonellaceae;g__Megasphaera;s__Megasphaera_hexanoica;	3.87535e-05	5.58974e-05	2.98103e-06	7.30201e-06	0.178899	0.281295	1.55438	-2.28044e-05	9.43492e-05
k__Bacteria;p__Proteobacteria;c__Gammaproteobacteria;o__Aeromonadales;f__Aeromonadaceae;g__Aeromonas;s__Pseudaeromonas_sharmana;	2.08672e-05	5.11141e-05	0	0	0.363217	0.281295	1	-3.27737e-05	7.45082e-05
k__Bacteria;p__unidentified_Bacteria;c__Bacteroidia;o__Sphingobacteriales;f__Sphingobacteriaceae;g__unidentified_Sphingobacteriaceae;s__Sphingobacterium_jejuense;	0	0	2.38483e-05	5.01665e-05	0.296777	0.281295	-1.16445	-7.64948e-05	2.87982e-05
k__Bacteria;p__Firmicutes;c__Clostridia;o__Oscillospirales;f__Ruminococcaceae;g__Ruminococcus;s__Ruminococcus_sp_N15.MGS-57;	2.68293e-05	4.89834e-05	5.96207e-06	1.4604e-05	0.356657	0.281295	1	-3.04426e-05	7.2177e-05
k__Bacteria;p__Firmicutes;c__Clostridia;o__Lachnospirales;f__Lachnospiraceae;g__Anaerosporobacter;s__Clostridiaceae_bacterium_OCF_9;	2.38483e-05	5.01665e-05	5.96207e-06	1.4604e-05	0.434699	0.281295	0.838525	-3.46532e-05	7.04256e-05
k__Bacteria;p__Firmicutes;c__Clostridia;o__Oscillospirales;f__Ruminococcaceae;g__Candidatus_Soleaferrea;s__Ruminococcaceae_bacterium_GD6;	2.68293e-05	3.70896e-05	6.26017e-05	5.85073e-05	0.239633	0.281295	-1.26491	-0.000100376	2.88307e-05
k__Bacteria;p__Firmicutes;c__Bacilli;o__Lactobacillales;f__Lactobacillaceae;g__Lactobacillus;s__Lactobacillus_mucosae;	1.19241e-05	1.84728e-05	5.36586e-05	4.52489e-05	0.0770562	0.281295	-2.09165	-8.94677e-05	5.99871e-06
k__Bacteria;p__unidentified_Bacteria;c__Clostridia;o__Oscillospirales;f__Ruminococcaceae;g__unidentified_Ruminococcaceae;s__[Clostridium]_leptum;	4.47155e-05	4.03927e-05	6.26017e-05	3.3462e-05	0.423732	0.281295	-0.835269	-6.58237e-05	3.00513e-05
k__Bacteria;p__Actinobacteriota;c__Actinobacteria;o__Bifidobacteriales;f__Bifidobacteriaceae;g__Alloscardovia;s__Alloscardovia_omnicolens;	2.08672e-05	4.29517e-05	2.98103e-06	7.30201e-06	0.358375	0.281295	1.0056	-2.70948e-05	6.28672e-05
k__Bacteria;p__Bacteroidota;c__Bacteroidia;o__Bacteroidales;f__Bacteroidaceae;g__Bacteroides;s__Bacteroides_caecigallinarum;	2.68293e-05	4.4894e-05	0	0	0.203111	0.281295	1.46385	-2.02841e-05	7.39427e-05
k__Bacteria;p__Proteobacteria;c__Gammaproteobacteria;o__Burkholderiales;f__Alcaligenaceae;g__Bordetella;s__Bordetella_trematum;	0	0	3.27914e-05	3.47134e-05	0.0685758	0.281295	-2.31387	-6.92208e-05	3.63807e-06
k__Bacteria;p__Proteobacteria;c__Alphaproteobacteria;o__Acetobacterales;f__Acetobacteraceae;g__Komagataeibacter;s__Komagataeibacter_hansenii;	2.98103e-05	3.33023e-05	1.19241e-05	1.4604e-05	0.268214	0.281295	1.20483	-1.73693e-05	5.31417e-05
k__Bacteria;p__Proteobacteria;c__Alphaproteobacteria;o__Sphingomonadales;f__Sphingomonadaceae;g__Novosphingobium;s__Novosphingobium_capsulatum;	2.98103e-06	7.30201e-06	3.27914e-05	3.82224e-05	0.115463	0.281295	-1.87647	-6.98271e-05	1.02064e-05
k__Bacteria;p__Proteobacteria;c__Gammaproteobacteria;o__Xanthomonadales;f__Xanthomonadaceae;g__Stenotrophomonas;s__[Pseudomonas]_geniculata;	1.49052e-05	3.65101e-05	5.96207e-06	9.2364e-06	0.583276	0.316965	0.581675	-2.9272e-05	4.71582e-05
k__Bacteria;p__Firmicutes;c__Bacilli;o__Lactobacillales;f__Leuconostocaceae;g__Weissella;s__Weissella_paramesenteroides;	1.19241e-05	9.2364e-06	2.98103e-05	3.69456e-05	0.296526	0.281295	-1.15045	-5.65565e-05	2.0784e-05
k__Bacteria;p__Firmicutes;c__Bacilli;o__Aneurinibacillales;f__Aneurinibacillaceae;g__Aneurinibacillus;s__Aneurinibacillus_terranovensis;	1.49052e-05	3.65101e-05	0	0	0.363217	0.281295	1	-2.34098e-05	5.32201e-05
k__Bacteria;p__Proteobacteria;c__Alphaproteobacteria;o__Rhizobiales;f__Beijerinckiaceae;g__Methylobacterium-Methylorubrum;s__Methylobacterium_adhaesivum;	2.08672e-05	3.65101e-05	0	0	0.220404	0.281295	1.4	-1.74477e-05	5.91822e-05
k__Bacteria;p__Firmicutes;c__Bacilli;o__Lactobacillales;f__Lactobacillaceae;g__Lactobacillus;s__Lactobacillus_aviarius;	1.78862e-05	2.26245e-05	1.78862e-05	2.99294e-05	1	0.440932	0	-3.44753e-05	3.44753e-05
k__Bacteria;p__unidentified_Bacteria;c__Alphaproteobacteria;o__Rhodospirillales;f__unidentified_Rhodospirillales;g__unidentified_Rhodospirillales;s__Azospirillum_sp_47_25;	1.49052e-05	2.86552e-05	1.49052e-05	1.75856e-05	1	0.440932	1.23423e-15	-3.14545e-05	3.14545e-05
k__Bacteria;p__Proteobacteria;c__Gammaproteobacteria;o__Xanthomonadales;f__Xanthomonadaceae;g__Stenotrophomonas;s__Stenotrophomonas_rhizophila;	1.49052e-05	2.86552e-05	0	0	0.258629	0.281295	1.27412	-1.51666e-05	4.49769e-05
k__Bacteria;p__Firmicutes;c__Bacilli;o__Lactobacillales;f__Streptococcaceae;g__Lactococcus;s__Lactococcus_garvieae;	1.19241e-05	2.92081e-05	5.96207e-06	1.4604e-05	0.667599	0.33525	0.447214	-2.5258e-05	3.71821e-05
k__Bacteria;p__Cyanobacteria;c__Cyanobacteriia;o__Chloroplast;f__unidentified_Chloroplast;g__unidentified_Chloroplast;s__Minutocellus_sp_CCMP1701;	1.19241e-05	2.92081e-05	0	0	0.363217	0.281295	1	-1.87278e-05	4.25761e-05
k__Bacteria;p__Bacteroidota;c__Bacteroidia;o__Sphingobacteriales;f__Sphingobacteriaceae;g__Sphingobacterium;s__Sphingobacterium_wenxiniae;	1.19241e-05	2.92081e-05	0	0	0.363217	0.281295	1	-1.87278e-05	4.25761e-05
k__Bacteria;p__Firmicutes;c__Bacilli;o__Bacillales;f__Bacillaceae;g__Bacillus;s__Bacillus_trypoxylicola;	5.96207e-06	9.2364e-06	1.19241e-05	2.92081e-05	0.650447	0.332719	-0.476731	-3.65758e-05	2.46516e-05
k__Bacteria;p__Firmicutes;c__Bacilli;o__Bacillales;f__Bacillaceae;g__Bacillus;s__Bacillus_coagulans;	2.98103e-06	7.30201e-06	2.38483e-05	3.13221e-05	0.167158	0.281295	-1.58927	-5.36503e-05	1.19159e-05
k__Bacteria;p__Firmicutes;c__Bacilli;o__Bacillales;f__Planococcaceae;g__Kurthia;s__Kurthia_sp_11kri321;	0	0	1.49052e-05	2.86552e-05	0.258629	0.281295	-1.27412	-4.49769e-05	1.51666e-05
k__Bacteria;p__Bacteroidota;c__Bacteroidia;o__Bacteroidales;f__Tannerellaceae;g__Parabacteroides;s__Parabacteroides_goldsteinii;	5.96207e-06	1.4604e-05	2.08672e-05	2.37736e-05	0.225741	0.281295	-1.30856	-4.10057e-05	1.11954e-05
k__Bacteria;p__Proteobacteria;c__Gammaproteobacteria;o__Pseudomonadales;f__Pseudomonadaceae;g__Pseudomonas;s__Pseudomonas_psychrotolerans;	5.96207e-06	1.4604e-05	1.19241e-05	2.16613e-05	0.590141	0.316965	-0.559017	-3.01866e-05	1.82625e-05
k__Bacteria;p__Actinobacteriota;c__Actinobacteria;o__Corynebacteriales;f__Mycobacteriaceae;g__Mycobacterium;s__Mycobacterium_phlei;	8.9431e-06	2.1906e-05	2.98103e-06	7.30201e-06	0.550055	0.313197	0.632456	-1.70155e-05	2.89396e-05
k__Bacteria;p__Cyanobacteria;c__Cyanobacteriia;o__Chloroplast;f__unidentified_Chloroplast;g__unidentified_Chloroplast;s__Virgulinella_fragilis;	1.78862e-05	2.77092e-05	0	0	0.174688	0.281295	1.58114	-1.11928e-05	4.69652e-05
k__Bacteria;p__Firmicutes;c__Bacilli;o__Lactobacillales;f__Aerococcaceae;g__Facklamia;s__Facklamia_tabacinasalis;	5.96207e-06	1.4604e-05	8.9431e-06	2.1906e-05	0.78798	0.382423	-0.27735	-2.74187e-05	2.14566e-05
k__Bacteria;p__Firmicutes;c__Bacilli;o__Lactobacillales;f__Lactobacillaceae;g__Lactobacillus;s__Lactobacillus_plantarum;	2.08672e-05	2.63278e-05	5.96207e-06	1.4604e-05	0.260652	0.281295	1.21268	-1.35581e-05	4.33685e-05
k__Bacteria;p__Proteobacteria;c__Alphaproteobacteria;o__Caulobacterales;f__Caulobacteraceae;g__Brevundimonas;s__Brevundimonas_diminuta;	5.96207e-06	1.4604e-05	1.19241e-05	1.4604e-05	0.495648	0.298681	-0.707107	-2.47489e-05	1.28248e-05
k__Bacteria;p__Actinobacteriota;c__Coriobacteriia;o__Coriobacteriales;f__Coriobacteriaceae;g__Collinsella;s__Collinsella_aerofaciens;	5.96207e-06	1.4604e-05	5.96207e-06	1.4604e-05	1	0.440932	0	-1.87869e-05	1.87869e-05
k__Bacteria;p__Proteobacteria;c__Gammaproteobacteria;o__Enterobacterales;f__Yersiniaceae;g__Serratia;s__Rahnella_aquatilis;	5.96207e-06	1.4604e-05	0	0	0.363217	0.281295	1	-9.36392e-06	2.12881e-05
k__Bacteria;p__Proteobacteria;c__Alphaproteobacteria;o__Caulobacterales;f__Caulobacteraceae;g__Brevundimonas;s__Brevundimonas_intermedia;	1.49052e-05	1.75856e-05	2.98103e-06	7.30201e-06	0.170982	0.281295	1.53393	-6.64085e-06	3.04891e-05
k__Bacteria;p__Actinobacteriota;c__Actinobacteria;o__Propionibacteriales;f__Nocardioidaceae;g__Nocardioides;s__Nocardioides_sp_78;	0	0	5.96207e-06	1.4604e-05	0.363217	0.281295	-1	-2.12881e-05	9.36392e-06
k__Bacteria;p__Actinobacteriota;c__Actinobacteria;o__Micrococcales;f__Micrococcaceae;g__Nesterenkonia;s__Nesterenkonia_sp;	0	0	1.19241e-05	1.84728e-05	0.174688	0.281295	-1.58114	-3.13101e-05	7.46187e-06
k__Bacteria;p__Firmicutes;c__Bacilli;o__Lactobacillales;f__Carnobacteriaceae;g__Alkalibacterium;s__Alkalibacterium_iburiense;	0	0	5.96207e-06	1.4604e-05	0.363217	0.281295	-1	-2.12881e-05	9.36392e-06
k__Bacteria;p__Firmicutes;c__Clostridia;o__unidentified_Clostridia;f__Hungateiclostridiaceae;g__Fastidiosipila;s__Clostridiales_bacterium_feline_oral_taxon_339;	2.98103e-06	7.30201e-06	2.98103e-06	7.30201e-06	1	0.440932	0	-9.39343e-06	9.39343e-06
k__Bacteria;p__Proteobacteria;c__Gammaproteobacteria;o__Pseudomonadales;f__Moraxellaceae;g__Acinetobacter;s__Acinetobacter_ursingii;	5.96207e-06	9.2364e-06	0	0	0.174688	0.281295	1.58114	-3.73094e-06	1.56551e-05
k__Bacteria;p__Proteobacteria;c__Gammaproteobacteria;o__Pseudomonadales;f__Pseudomonadaceae;g__Pseudomonas;s__Pseudomonas_fragi;	2.98103e-06	7.30201e-06	5.96207e-06	9.2364e-06	0.549738	0.313197	-0.620174	-1.3769e-05	7.80694e-06
k__Bacteria;p__Bacteroidota;c__Bacteroidia;o__Bacteroidales;f__Bacteroidaceae;g__Bacteroides;s__Bacteroides_salanitronis;	2.98103e-06	7.30201e-06	0	0	0.363217	0.281295	1	-4.68196e-06	1.0644e-05
Others	0.378278	0.296185	0.509805	0.193696	0.387396	0.281295	-0.910354	-0.460596	0.197543
