# Supplementary material for: Integration of the Microbiome, Metabolome and Transcriptome Reveals Escherichia coli F17 Susceptibility of Sheep
Source: Animals (Basel). 2023 Mar 14;13(6):1050. doi: 10.3390/ani13061050 (PMC10044122; doi:10.3390/ani13061050)
Supplement: Supplementary file 1 [file animals-13-01050-s001.zip › animals-2237832-supplementary/Supplementary Table S2.xls]

mRNA_ID	mRNA_Gene_Name	AN1	AN2	AN3	AN4	AN5	AN6	SE1	SE2	SE3	SE4	SE5	SE6	SE_FPKM	AN_FPKM	log2FoldChange	pvalue
XM_004003298.3	RBP2	0	261.11734	107.218079	280.645782	0	0.209127	247.69957	0	0.245772	328.920471	0	14.491771	98.55959733	108.198388	-0.180021524	0.931725318
XM_012185956.2	GIP	0	58.314854	36.624496	16.137474	0.12936	0	26.799482	0	0.121812	58.253635	0	2.132247	14.551196	18.534364	-0.366098041	0.839284308
XM_004005496.2	NR0B2	0	51.632846	25.194728	61.190229	0	0	26.597744	0.140729	0.09379	31.460871	0	0.022245	9.719229833	23.00296717	-1.272047303	0.501611157
XM_004003061.3	FETUB	0	48.076599	14.686201	28.817196	0	0	40.174854	0	0	4.701789	0	0.062459	7.489850333	15.26333267	-1.164524678	0.60898625
XM_012177743.2	LOC105613870	0	43.907452	20.210068	17.050386	0	0	4.682801	0	0.034039	7.373268	0	0.088539	2.0297745	13.52798433	-2.787392595	0.18239404
XM_012177744.2	LOC105613870	0	43.907452	20.210068	17.050386	0	0	4.682801	0	0.034039	7.373268	0	0.088539	2.0297745	13.52798433	-2.787392595	0.18239404
XM_012188626.2	LOC101107809	0.032105	32.20768	54.649277	49.75163	0.061632	0	26.084492	0.092412	0.20529	89.265471	0	0.90535	19.4255025	22.78372067	-0.08834521	0.959038755
XM_004004862.3	CPO	0	22.699524	15.28794	19.58267	0	0.075369	15.552006	0.209611	0.293912	5.012173	0	71.590935	15.44310617	9.607583833	0.538660956	0.753999051
XM_012108244.2	LOC105606017	0	18.730457	12.931258	10.835474	0	0	14.122834	0	0.10788	15.081254	0	0.043107	4.8925125	7.082864833	-0.554630083	0.76676766
XM_012100172.2	RTP3	0.033831	16.742729	8.886042	14.711074	0.010625	0	9.181248	0	0.079828	23.995977	0	0.034456	5.548584833	6.730716833	-0.288415542	0.866451844
XM_012183271.1	UNC93A	0	16.434011	5.347411	9.703787	0	0.048223	12.98967	0.045756	0	14.061132	0	0.211242	4.5513	5.255572	-0.264003355	0.886797552
XM_015097531.1	UNC93A	0	16.434011	5.347411	9.703787	0	0.048223	12.98967	0.045756	0	14.061132	0	0.211242	4.5513	5.255572	-0.264003355	0.886797552
XM_015097530.1	UNC93A	0	16.434011	5.347411	9.703787	0	0.048223	12.98967	0.045756	0	14.061132	0	0.211242	4.5513	5.255572	-0.264003355	0.886797552
XM_004011453.2	UNC93A	0	16.434011	5.347411	9.703787	0	0.048223	12.98967	0.045756	0	14.061132	0	0.211242	4.5513	5.255572	-0.264003355	0.886797552
XM_015097528.1	UNC93A	0	16.434011	5.347411	9.703787	0	0.048223	12.98967	0.045756	0	14.061132	0	0.211242	4.5513	5.255572	-0.264003355	0.886797552
XM_015097529.1	UNC93A	0	16.434011	5.347411	9.703787	0	0.048223	12.98967	0.045756	0	14.061132	0	0.211242	4.5513	5.255572	-0.264003355	0.886797552
XM_004012951.3	G6PC	0	15.953913	4.803169	9.866495	0	0.015104	5.969367	0	0.014106	70.616722	0	0.063942	12.77735617	5.106446833	1.293451903	0.510169211
XM_012186137.2	G6PC	0	15.953913	4.803169	9.866495	0	0.015104	5.969367	0	0.014106	70.616722	0	0.063942	12.77735617	5.106446833	1.293451903	0.510169211
XM_004002693.3	APOA2	0	14.505844	1.083154	0.659029	0	0	9.86979	0	0	49.24028	0	0.201167	9.885206167	2.7080045	1.715814842	0.411526805
XM_012180102.2	SULT1E1	0	13.365733	0.069205	0.34278	0	0	0.865812	0	0.290114	6.27166	0	0.33785	1.294239333	2.296286333	-1.02289245	0.616197356
XM_004009883.2	SULT1E1	0	13.365733	0.069205	0.34278	0	0	0.865812	0	0.290114	6.27166	0	0.33785	1.294239333	2.296286333	-1.02289245	0.616197356
NM_001035225.1	SLPI	0.614575	13.329277	3.360571	6.344506	0.172033	0.915627	20.830133	0.677725	0.45025	21.564585	0	0.074951	7.266274	4.122764833	0.891709368	0.48429108
XM_015099401.1	LOC101106447	0.036718	10.615985	13.775417	6.975917	0.1899	0	11.774718	0	0.044418	10.73397	0	2.592994	4.191016667	5.265656167	-0.307115618	0.849595074
NM_001252178.1	ANKRD1	0.076832	7.776813	0.660691	0.106462	0	0.145261	1.427259	0	0.02142	0.595751	0	0.079867	0.3540495	1.461009833	-2.261892928	0.155492496
XM_012186487.1	ENPP7	0	7.042785	5.53924	3.485653	0	0	7.97067	0	0.039062	10.173326	0	0.039875	3.0371555	2.677946333	0.177798704	0.925014334
XM_015093606.1	LOC101109150	0	6.56956	0.07288	5.995801	0	0	0.026147	0.018362	0	22.12665	0	0	3.695193167	2.1063735	0.754644832	0.739796227
XM_004001852.3	EDN2	0.061642	6.462029	7.347296	7.253024	0.043104	0	4.575095	0.275326	0	9.90389	0	0.685755	2.573344333	3.527849167	-0.325994971	0.828848268
TCONS_00082118	XLOC_052535	0.031527	4.65609	0.027806	0.016066	0.014704	0	0.175604	0	0	0.256438	0	0.031861	0.077317167	0.791032167	-3.499575593	0.061295189
XM_004007567.3	LOC101103227	1.481105	4.566906	3.323211	1.735483	3.340805	4.490138	5.044078	2.255191	4.51887	3.401323	0	7.421054	3.773419333	3.156274667	0.26216446	0.748253767
XM_004022820.3	LOC101113995	0	3.903356	8.149633	8.324419	0	0	3.843654	0	0	3.565493	0	0	1.234857833	3.396234667	-1.39048127	0.518370335
XM_004023545.3	DNAJB7	0.028329	3.756685	3.294724	1.787573	0	0	2.244405	0	0.01336	3.835583	0	0.072292	1.027606667	1.477885167	-0.479566586	0.779109689
XM_015095038.1	DNAJB7	0.028329	3.756685	3.294724	1.787573	0	0	2.244405	0	0.01336	3.835583	0	0.072292	1.027606667	1.477885167	-0.479566586	0.779109689
XM_015095039.1	DNAJB7	0.028329	3.756685	3.294724	1.787573	0	0	2.244405	0	0.01336	3.835583	0	0.072292	1.027606667	1.477885167	-0.479566586	0.779109689
XM_004022942.3	LOC101111083	0	3.743394	0.159813	2.894688	0	0	0.651389	0	0	22.697517	0	0.144422	3.915554667	1.1329825	1.724204433	0.413789447
XM_004022843.3	LOC101105314	0	3.547288	6.70026	4.69495	0	0	2.573377	0.05813	0.014361	3.103525	0	0	0.958232167	2.490416333	-1.205774015	0.523592031
XM_012108250.2	LOC101113741	0.589829	3.010761	0.387442	0.051785	1.072129	1.750793	0.982103	0	0	0	0	3.007129	0.664872	1.143789833	-0.926928734	0.551620057
XM_004022834.3	LOC101123194	0	2.945774	7.400444	7.164195	0	0.173096	5.053936	0.283148	0.213427	1.005797	0	1.444301	1.333434833	2.9472515	-1.108440528	0.441101585
XM_012189255.2	LOC101110259	0	2.554816	0.076586	0	0	0.217059	0.125666	0.049682	0.103796	0	0	0	0.046524	0.4747435	-3.526052973	0.087411514
XM_004014857.3	LOC101110259	0	2.554816	0.076586	0	0	0.217059	0.125666	0.049682	0.103796	0	0	0	0.046524	0.4747435	-3.526052973	0.087411514
XM_012177189.2	SLC13A4	0	1.908437	4.137069	5.049969	0	0	5.454283	0	0.009608	1.644329	0	0.239965	1.2246975	1.849245833	-0.524188625	0.77864667
XM_012177190.2	SLC13A4	0	1.908437	4.137069	5.049969	0	0	5.454283	0	0.009608	1.644329	0	0.239965	1.2246975	1.849245833	-0.524188625	0.77864667
XM_012177188.2	SLC13A4	0	1.908437	4.137069	5.049969	0	0	5.454283	0	0.009608	1.644329	0	0.239965	1.2246975	1.849245833	-0.524188625	0.77864667
XM_012186386.2	MRAP	0	1.554596	0.242364	0	0	0	0.117637	0	0	0.032974	0	0	0.025101833	0.299493333	-3.470538868	0.151715716
XM_015096536.1	LOC101118189	0	1.504892	6.592322	5.906737	0	0.01943	3.896913	0	0	1.577709	0	0.021534	0.916026	2.337230167	-1.196671151	0.522931132
XM_015092933.1	PRSS56	0	1.381566	1.628336	0.96294	0.016555	0	1.066904	0.055812	0.019779	6.091357	0	0	1.205642	0.6648995	0.937569047	0.591597206
XM_004006726.3	TEX33	0	1.381085	0.586455	1.45421	0	0	0.555267	0	0	1.62853	0	0	0.363966167	0.570291667	-0.665840916	0.751048294
XM_012175022.2	TEX33	0	1.381085	0.586455	1.45421	0	0	0.555267	0	0	1.62853	0	0	0.363966167	0.570291667	-0.665840916	0.751048294
XM_015102998.1	FGF19	0	1.365279	1.300476	2.433869	0.014525	0	0.090256	0.103992	0	6.351624	0	0.028474	1.095724333	0.852358167	0.495444989	0.776179339
XM_004020203.3	HABP2	0	1.361051	0.406836	2.646166	0	0	0.816054	0	0	0.885692	0	0.109216	0.301827	0.7356755	-1.337769049	0.50131212
XM_015091655.1	BMP8A	0	1.347502	0.87037	1.7179	0	0	0.888962	0	0	5.278607	0	0.278174	1.0742905	0.655962	0.565108207	0.774198465
XM_015100075.1	ASPDH	0	1.323853	0.679312	0.333139	0.01011	0	0.919791	0.019891	0.015107	3.232944	0	0.10009	0.714637167	0.391069	0.84363092	0.601038457
TCONS_00257257	XLOC_164749	3.96628	1.296775	0.026221	2.826954	3.05602	2.223912	0	1.06638	3.879576	3.224908	0	0.494236	1.444183333	2.232693667	-0.487404664	0.682719855
TCONS_00257255	XLOC_164749	3.96628	1.296775	0.026221	2.826954	3.05602	2.223912	0	1.06638	3.879576	3.224908	0	0.494236	1.444183333	2.232693667	-0.487404664	0.682719855
TCONS_00257259	XLOC_164749	3.96628	1.296775	0.026221	2.826954	3.05602	2.223912	0	1.06638	3.879576	3.224908	0	0.494236	1.444183333	2.232693667	-0.487404664	0.682719855
XM_015101497.1	LOC106991695	0	1.19157	0.132527	0.18836	0.036284	0	0	0	0	0	0	0.035098	0.005849667	0.2581235	-5.062879872	0.019927182
XM_015101498.1	LOC106991695	0	1.19157	0.132527	0.18836	0.036284	0	0	0	0	0	0	0.035098	0.005849667	0.2581235	-5.062879872	0.019927182
XM_015093940.1	NXPH4	0.032533	1.140472	2.472851	0.174801	0.137478	0.026878	1.693636	0	0	3.734323	0	1.273279	1.116873	0.664168833	0.861516455	0.56231499
XM_004015342.3	LOC101120103	0	1.065401	3.3871	16.094975	0	0	5.080429	0	0	6.814186	0	0.498233	2.065474667	3.424579333	-0.685571203	0.741639387
XM_012190438.2	LOC105614373	0	1.061456	2.097671	0.098525	0.019835	0.039561	0.731499	0	0.035962	1.418751	0	0.016502	0.367119	0.552841333	-0.465201176	0.762985464
XM_004016513.3	MS4A1	0.044026	1.005675	0.03168	0.022586	0	0.038933	0.401436	0	0	0	0	90.344139	15.1242625	0.190483333	5.962540289	0.015319638
XM_012108175.2	LOC105605974	2.342363	0.952394	0	1.538029	2.184813	1.408094	0	1.366592	3.022739	2.206026	0	0.082098	1.112909167	1.404282167	-0.155517814	0.90995526
NM_001040287.1	CCR10	1.104225	0.935446	0.182276	0.332246	0.19514	0.368484	0.597747	0.071591	0.361367	0.148306	0	0.083008	0.2103365	0.519636167	-1.24652947	0.252833099
XM_012100739.2	CAPN11	0	0.876616	0.127108	0	0	0	0.268862	0	0	1.257664	0	0	0.254421	0.167287333	0.470938205	0.84348147
XM_012100737.2	CAPN11	0	0.876616	0.127108	0	0	0	0.268862	0	0	1.257664	0	0	0.254421	0.167287333	0.470938205	0.84348147
XM_012100738.2	CAPN11	0	0.876616	0.127108	0	0	0	0.268862	0	0	1.257664	0	0	0.254421	0.167287333	0.470938205	0.84348147
XM_004010382.3	LOC101113335	0	0.875794	0.613172	0.861514	0	0	0.480628	0	0.025665	0.051866	0	0	0.0930265	0.391746667	-2.380343938	0.218003586
XM_004010383.3	LOC101113335	0	0.875794	0.613172	0.861514	0	0	0.480628	0	0.025665	0.051866	0	0	0.0930265	0.391746667	-2.380343938	0.218003586
NM_001009289.1	FSHR	0	0.790384	0.062025	0	0.162201	0.058726	0.276574	0	0	0.057882	0	0	0.055742667	0.178889333	-1.835472424	0.340308345
XM_015093783.1	FSHR	0	0.790384	0.062025	0	0.162201	0.058726	0.276574	0	0	0.057882	0	0	0.055742667	0.178889333	-1.835472424	0.340308345
XM_015094930.1	LOC105614843	0	0.749457	0.278023	0.323886	0.156474	0.020923	1.036621	1.910488	0.060253	2.586282	0	1.7931	1.231124	0.254793833	1.87526441	0.12453918
XM_015094931.1	LOC105614843	0	0.749457	0.278023	0.323886	0.156474	0.020923	1.036621	1.910488	0.060253	2.586282	0	1.7931	1.231124	0.254793833	1.87526441	0.12453918
XM_012177739.2	LOC101119214	0	0.743612	1.41041	1.216195	0.018962	0	1.199272	0.064983	0	1.313174	0	0	0.4295715	0.564863167	-0.587959235	0.743019524
XM_012173644.2	NAT8B	0	0.743284	1.456361	0.958565	0.068576	0.040087	0.363521	0	0.108	0.861517	0	0.481393	0.302405167	0.544478833	-0.787907341	0.574105563
XM_015092781.1	CCDC180	0	0.729034	0.010793	0.021642	0.007187	0.149797	0.053179	0	0.029036	0.720319	0	0	0.133755667	0.1530755	-0.309311323	0.85662414
XM_004016876.3	STC2	0.6307	0.72427	0.797804	0.286668	0.460815	0.673501	0.848156	0.713269	0.600069	0.188126	0	0.28818	0.439633333	0.595626333	-0.305271541	0.738236633
XM_015093901.1	NEURL3	0	0.717804	0.327989	0.018664	0.051303	0.031505	0.875659	0	0.034679	0.237976	0	0.945192	0.348917667	0.191210833	0.712668146	0.627720952
XM_004007305.2	ANKRD53	0.136956	0.676232	0	0	0.29253	0.00882	0.137155	0.015349	0.113057	0.104668	0	0.009742	0.0633285	0.185756333	-0.295698585	0.832227599
XM_004006712.2	LOC101119629	0	0.675561	0	0.157976	0	0	0.288852	0	0	0.455893	0	0	0.124124167	0.138922833	-0.33330168	0.891741885
XM_012175799.2	MLC1	0	0.593456	0	0	0	0	0	0	0	0.028372	0	0	0.004728667	0.098909333	-3.225523766	0.290475292
XM_015094932.1	LOC101116388	0.20346	0.591296	0.333748	0.18904	0.143873	0.173197	0.88488	0.542524	0.154757	1.115418	0	0.138359	0.472656333	0.272435667	0.837027108	0.393133482
XM_004010117.3	CYTL1	0	0.576903	1.307433	0.186736	0	0.042053	0.292273	0	0.418159	0.354857	0	0	0.177548167	0.3521875	-0.903571727	0.597937145
XM_004006868.3	LOC101117151	0.188448	0.565001	0.14278	0.312178	0.258454	0.216552	0.636975	2.335548	0.089019	0.584762	0	1.055593	0.7836495	0.280568833	1.63003668	0.109474352
XM_015099698.1	LOC105614315	0.17689	0.548529	0	0.096797	0.129962	0.053576	0.206553	0	0.201181	0	0	0.517713	0.154241167	0.167625667	-0.308014552	0.837761568
NM_001256817.1	IL21	0.34479	0.544678	0.127763	0.178447	0.262827	0.480081	1.549694	1.391561	0.364868	0.365519	0	0.647842	0.719914	0.323097667	1.27934642	0.191298028
XM_012176098.2	LOC101105069	0	0.544667	0	0	0	0	0.268347	0	0	0.067197	0	0.075683	0.068537833	0.090777833	-0.683319023	0.777327681
XM_012190741.2	LOC101119845	0	0.514462	0	0	0	0	0	0	0	0	0	0	0	0.085743667	-8.93648391	0.009466271
XM_012190743.2	LOC101119845	0	0.514462	0	0	0	0	0	0	0	0	0	0	0	0.085743667	-8.93648391	0.009466271
XM_012179357.2	CSN1S1	0	0.499809	0.06282	0.06645	0.057502	0	0.026532	0	0.389077	0.266535	0	0.237848	0.153332	0.114430167	0.22589716	0.885933665
NM_001009795.1	CSN1S1	0	0.499809	0.06282	0.06645	0.057502	0	0.026532	0	0.389077	0.266535	0	0.237848	0.153332	0.114430167	0.22589716	0.885933665
XM_004008813.3	LECT2	0.081408	0.494575	0.166161	0.177298	0.106287	0.10575	0.973307	0.259506	0	1.177472	0	0.757304	0.5279315	0.188579833	1.463539496	0.219468397
XM_015099896.1	KCNS1	0.005751	0.48366	0.094426	0.203171	0	0	0.396513	0	0	0.092615	0	0.010398	0.083254333	0.131168	-0.805455017	0.655216257
XM_004018898.3	LOC101106720	0.046316	0.464499	0.908549	1.334178	0.021819	0	0.334877	0	0.05976	0.146252	0	0	0.090148167	0.462560167	-2.32757324	0.144090888
XM_012100815.2	DEFB112	0.021505	0.423165	0.269225	0.531759	0	0	0.051313	0.027682	1.125034	0.068037	0	0	0.212011	0.207609	-0.121018834	0.940960341
XM_004013222.3	VTN	0	0.421985	0.444554	0.433102	0	0	1.134619	0.035123	0.070648	0.583038	0	0	0.303904667	0.216606833	0.487037379	0.783614964
XM_015096286.1	NPFFR2	0.090737	0.416206	0.839438	0.174094	0.102248	0.049976	0	0	0.090215	0	0	0.027693	0.019651333	0.278783167	-3.578956618	0.016266109
NM_001308583.1	NPFFR2	0.090737	0.416206	0.839438	0.174094	0.102248	0.049976	0	0	0.090215	0	0	0.027693	0.019651333	0.278783167	-3.578956618	0.016266109
XM_012108357.2	LOC101116639	0	0.406841	0	0	0.190636	0.301068	0	0	0	0	0	0.204696	0.034116	0.1497575	-2.199090282	0.33904137
XM_004022789.1	LOC101115194	0	0.406464	1.272132	0.609844	0.253877	0.180117	0.52973	0	0	0.299254	0	0	0.138164	0.453739	-1.556156926	0.351341779
XM_015101187.1	LOC101116255	0.035015	0.405507	0	1.485531	0.033272	0.088731	0.401245	0.085548	0.146561	0	0	0.072897	0.1177085	0.341342667	-1.590827612	0.272935988
XM_015091795.1	LOC101114922	0	0.404171	0.270521	0.622948	0	0	0.291308	0	0	0.753993	0	1.208591	0.375648667	0.216273333	0.710796347	0.704782296
XM_012112645.2	CLDN19	0.052915	0.404049	0.105981	0.041146	0.156283	0.389237	0.360358	0	0.129676	0.921442	0	0.101249	0.252120833	0.191601833	0.414626802	0.74589867
XM_015095707.1	LOC101121262	0.727078	0.393658	0	0	0.586849	0.842625	0.534476	0.984728	0.061642	0.859231	0	0.521111	0.493531333	0.425035	0.447483924	0.743644518
XM_015099504.1	TKDP5	0	0.383926	0.029369	0	0	0	0.018901	0	0	0	0	0	0.003150167	0.0688825	-4.677444106	0.086473316
XM_004022984.3	LOC101109080	0	0.381222	0.140246	0	0	0.292662	0	0.527824	5.333005	0.35566	0	0.193532	1.068336833	0.135688333	2.869285671	0.113884257
XM_004012961.2	LOC101109547	0	0.378755	0	0.069066	0.116755	0.121349	0	0	0.260193	0.186695	0	0.138473	0.097560167	0.114320833	-0.158865174	0.927766757
NM_001009787.1	BAC5	1.600274	0.376733	0	0.48086	0	0	0.058396	0	0	2.092321	0	2.13597	0.714447833	0.4096445	0.837072868	0.665205161
XM_015098374.1	LOC106990448	0	0.369436	0.068547	0	0	0	0.104867	0	0	0.301592	0	0.049715	0.076029	0.072997167	-0.03059873	1
XM_012139905.2	MARCO	0	0.360501	0.386074	0	0.274603	0.105675	0.161194	0	0.025238	0.025596	0	0.0595	0.045254667	0.187808833	-2.026607638	0.179915784
XM_012139879.2	MARCO	0	0.360501	0.386074	0	0.274603	0.105675	0.161194	0	0.025238	0.025596	0	0.0595	0.045254667	0.187808833	-2.026607638	0.179915784
XM_004004749.3	MARCO	0	0.360501	0.386074	0	0.274603	0.105675	0.161194	0	0.025238	0.025596	0	0.0595	0.045254667	0.187808833	-2.026607638	0.179915784
XM_012101041.2	LOC101120282	0	0.346474	0	0	0	0	0	0	0	0	0	0	0	0.057745667	-5.033822594	0.139156584
XM_015099895.1	KCNK15	0.13929	0.346407	0.039725	0.242936	0.089175	0	0.074692	0.03353	0	0.021895	0	0.071814	0.033655167	0.142922167	-2.052189803	0.142947217
XM_004015126.3	CALB2	0.125644	0.341878	0.030586	0.29253	0	0.020066	0.050995	0	0	0.056121	0	0.400083	0.084533167	0.135117333	-0.85432017	0.582737482
NM_001009335.1	HOXC6	0.550132	0.328371	1.014015	0.805322	0.601216	0.984721	0.236264	0	2.677901	0.981753	0	2.882881	1.129799833	0.713962833	0.70766694	0.543233457
XM_012099004.2	LOC101119509	0	0.322723	0.106649	0.155265	0	0	0.177633	0	0	0	0	0	0.0296055	0.0974395	-1.86014649	0.431479935
XM_012099006.2	LOC101119509	0	0.322723	0.106649	0.155265	0	0	0.177633	0	0	0	0	0	0.0296055	0.0974395	-1.86014649	0.431479935
XM_012099007.2	LOC101119509	0	0.322723	0.106649	0.155265	0	0	0.177633	0	0	0	0	0	0.0296055	0.0974395	-1.86014649	0.431479935
NM_001009772.1	CATHL1B	0.69821	0.30881	0.229557	0	0	0	0	0	0	1.083987	0	2.032579	0.519427667	0.206096167	1.338991396	0.525945027
XM_012097093.2	AGXT2	0	0.304676	0.340568	0	0	0.054951	0.45067	0	0	0.798938	0	1.138274	0.397980333	0.116699167	0.830576629	0.664807214
XM_004017055.3	AGXT2	0	0.304676	0.340568	0	0	0.054951	0.45067	0	0	0.798938	0	1.138274	0.397980333	0.116699167	0.830576629	0.664807214
XM_012097092.1	AGXT2	0	0.304676	0.340568	0	0	0.054951	0.45067	0	0	0.798938	0	1.138274	0.397980333	0.116699167	0.830576629	0.664807214
XM_012097090.1	AGXT2	0	0.304676	0.340568	0	0	0.054951	0.45067	0	0	0.798938	0	1.138274	0.397980333	0.116699167	0.830576629	0.664807214
XM_015098756.1	PNMT	0	0.299742	0	0	0	0	0	0.070605	0	0	0	0	0.0117675	0.049957	-1.900010769	0.591641621
XM_012179628.1	LOC101111713	0	0.296727	0.058909	0.325478	0	0	0	0	0	0	0	0	0	0.113519	-8.838498192	0.000764299
XM_015104576.1	LOC105605177	0	0.292309	0.936115	1.212405	0.019244	0.06992	0.749816	0	0.07725	0.76957	0	0.311454	0.318015	0.4216655	-0.34481655	0.806197991
NM_001199068.1	NCR1	0.056231	0.286713	0.185654	0.246722	0.279599	0.225205	0.017285	0.243934	0.087458	0.264625	0	0.459174	0.178746	0.213354	-0.147184134	0.89964809
XM_012190151.2	LOC101113168	0	0.285956	0	0	0.077846	0	0.192831	0.421856	0.210584	0	0	0.084337	0.151601333	0.060633667	1.273387271	0.511802196
XM_015092658.1	LOC101117389	0.0476	0.279465	0.150182	0.209252	0.123412	0.129395	0.066998	0.046006	0.098486	0.086499	0	0.41103	0.118169833	0.156551	-0.418470529	0.716301863
XM_004017414.3	PLA2G1B	0.134502	0.277759	0.103467	0.055201	0.199225	0	0.129236	0.133613	0.046842	0.532216	0	0	0.140317833	0.128359	0.252936151	0.856894602
XM_012097909.2	PLA2G1B	0.134502	0.277759	0.103467	0.055201	0.199225	0	0.129236	0.133613	0.046842	0.532216	0	0	0.140317833	0.128359	0.252936151	0.856894602
XM_012101779.2	CSRP3	0.089213	0.272423	0	0	0	0	0	0.188451	0.368049	0.038588	0	0	0.099181333	0.060272667	0.490104894	0.820530907
XM_004019454.2	CSRP3	0.089213	0.272423	0	0	0	0	0	0.188451	0.368049	0.038588	0	0	0.099181333	0.060272667	0.490104894	0.820530907
XM_012095997.1	LOC101121199	0	0.268328	0.043188	0.094711	0	0.013552	0.571914	0	0	0.054804	0	0.331217	0.159655833	0.069963167	0.975044725	0.578505076
XM_004016289.2	LOC101121199	0	0.268328	0.043188	0.094711	0	0.013552	0.571914	0	0	0.054804	0	0.331217	0.159655833	0.069963167	0.975044725	0.578505076
NM_001009204.1	PR	0.014423	0.266044	0.479821	0.287031	0.033918	0.096966	0.724192	0	0.012323	1.559624	0	0.035895	0.388672333	0.196367167	0.747004924	0.577199172
XM_012188601.2	LOC101110693	0.057731	0.244861	0.018764	0.200447	0.04337	0.021128	0.129452	0	0.06284	0.090122	0	0.128466	0.06848	0.097716833	-0.629655333	0.590743235
XM_015100844.1	APOA5	0	0.24245	0.436042	0.139203	0	0	0.19616	0	0	0.419402	0	0	0.102593667	0.1362825	-0.314857891	0.88629001
XM_012095213.2	LOC105602101	0.316204	0.240567	0.08835	0.41781	0.237478	0.244914	0.467353	0.15156	0.064808	0.107837	0	0.338398	0.188326	0.257553833	-0.383710948	0.701411585
XM_015094934.1	LOC101123288	0.065699	0.237205	0.028369	0.218272	0.136343	0.629158	0.487036	0.233345	0	0.053462	0	0	0.128973833	0.219174333	-0.448558546	0.760648558
XM_015094933.1	LOC101123288	0.065699	0.237205	0.028369	0.218272	0.136343	0.629158	0.487036	0.233345	0	0.053462	0	0	0.128973833	0.219174333	-0.448558546	0.760648558
XM_015094935.1	LOC101123288	0.065699	0.237205	0.028369	0.218272	0.136343	0.629158	0.487036	0.233345	0	0.053462	0	0	0.128973833	0.219174333	-0.448558546	0.760648558
XM_004020053.3	LOC101107486	0.026228	0.234903	0	0.013456	0	0	0.005289	0.041021	0	0	0	0.026684	0.012165667	0.0457645	-1.889640839	0.350607665
XM_012102607.2	LOC101107486	0.026228	0.234903	0	0.013456	0	0	0.005289	0.041021	0	0	0	0.026684	0.012165667	0.0457645	-1.889640839	0.350607665
XM_015096289.1	LOC105607844	0.054269	0.233868	0.458858	0.229208	0.032323	0	0.189096	0.177084	0	0.380684	0	0.102371	0.141539167	0.168087667	-0.071213307	0.959714869
XM_012101849.2	PLSCR5	0	0.231683	0.116889	0.512803	0.013752	0	0.09383	0	0.222105	0.088234	0	0	0.0673615	0.1458545	-1.187202673	0.488747718
XM_015102995.1	LOC105604186	0	0.22157	0	0	0	0	0.390673	0	0	0.579559	0	0	0.161705333	0.036928333	1.833783524	0.493381775
XM_015099028.1	CR1L	0	0.214311	0	0.015789	0.011425	0	0.028305	0	0.05782	0	0	1.938329	0.337409	0.040254167	2.963677603	0.153429477
XM_004016063.3	SCN2B	0.362074	0.200278	0.161514	0.109031	0.824196	0.1555	0.203076	0.274679	0.081165	0.288184	0	1.702271	0.424895833	0.302098833	0.610532853	0.542942022
XM_004018420.2	LOC101115831	0	0.198607	0	0	0	0	0	0	0	0	0	0	0	0.033101167	-4.965320164	0.142882193
XM_012108277.2	LOC105601850	0.328258	0.196952	0.026144	0.111585	0.204253	0.4	0.130766	0	0.404883	0.196799	0	0	0.122074667	0.211198667	-0.734035269	0.569032102
XM_012107688.2	TAF7L	0.06119	0.192786	0.015408	0.52816	0	0	0.126913	0	0.025607	0.063193	0	0.367469	0.097197	0.132924	0.278656581	0.857513108
XM_012107687.2	TAF7L	0.06119	0.192786	0.015408	0.52816	0	0	0.126913	0	0.025607	0.063193	0	0.367469	0.097197	0.132924	0.278656581	0.857513108
NM_001306122.1	MBOAT4	0.014598	0.188129	0.172039	0.212692	0.088557	0.16457	0	0	0	0.081479	0	0	0.013579833	0.1400975	-3.187738455	0.053011445
XM_004022985.3	LOC101109343	0	0.184932	0	0	0.165352	0.20976	0.907722	0	0	0	0	0	0.151287	0.093340667	0.656818416	0.780503343
XM_004004464.3	ANXA10	0	0.182927	0.219056	0.127843	0	0	0.167312	0	0	0.084549	0	0	0.041976833	0.088304333	-1.061510738	0.616784335
XM_015105187.1	LOC106992010	0	0.180153	3.066114	2.307038	0	0	2.111701	0	0.094683	5.294779	0	0	1.250193833	0.925550833	0.623288875	0.75027377
XM_015103577.1	DOK6	0.085988	0.180045	0	0.103754	0.190995	0.156291	0.108814	0	0	0.106847	0	0.069634	0.047549167	0.119512167	-1.306236063	0.386246591
XM_004006067.3	LOC101110922	0.278541	0.17948	0.18047	0.449742	0.185635	0.038257	0.121757	0.052753	0.035969	0.018854	0	0.042329	0.045277	0.2186875	-2.144587302	0.031498446
XM_012108226.2	LOC101104216	0.142804	0.16938	0.061717	0.017438	0.056508	0.046342	0.340029	0.131301	0.047256	0.200671	0	0.045915	0.127528667	0.082364833	0.77578223	0.510458621
XM_004023022.3	LOC101104216	0.142804	0.16938	0.061717	0.017438	0.056508	0.046342	0.340029	0.131301	0.047256	0.200671	0	0.045915	0.127528667	0.082364833	0.77578223	0.510458621
NM_001164713.1	CIB4	0.128126	0.166828	0	0.062444	0.114468	0	0	0	0	0.169253	0	0	0.028208833	0.078644333	-1.384711321	0.508804224
XM_015092932.1	ECEL1	0	0.159695	0.882073	0	0.040113	0.014928	0.151195	0.054912	0	14.847903	0	0	2.509001667	0.1828015	4.026067428	0.057300938
XM_012183811.2	FCRL4	0	0.158418	0.009131	0	0	0	0.157004	0.012224	0	0	0	9.883227	1.675409167	0.027924833	5.335267248	0.03913774
XM_015105161.1	LOC101108554	0	0.15754	0	0	0	0	0	0	0	0	0	0	0	0.026256667	-5.714377783	0.098900411
XM_015094086.1	PDE6H	0	0.154704	0	0	0.115864	0	0.189226	0	0	0.065649	0	0	0.042479167	0.045094667	-0.148478168	0.961458414
XM_015103334.1	LOC101106479	0	0.152291	0.11438	0	0.049327	0	0	0.036653	0.104319	0.191513	0	0.119441	0.075321	0.052666333	0.53861113	0.751042262
XM_012179233.1	LOC101109093	0	0.150418	0	0	0	0	0	0	0	0	0	0	0	0.025069667	-3.319498557	0.303516026
XM_015096119.1	LOC105606694	0	0.146289	0	0	0	0	0	0	0	0	0	0	0	0.0243815	-5.795522213	0.09532727
XM_012178710.1	LOC105606694	0	0.146289	0	0	0	0	0	0	0	0	0	0	0	0.0243815	-5.795522213	0.09532727
XM_012178712.2	LOC105606694	0	0.146289	0	0	0	0	0	0	0	0	0	0	0	0.0243815	-5.795522213	0.09532727
XM_012178711.1	LOC105606694	0	0.146289	0	0	0	0	0	0	0	0	0	0	0	0.0243815	-5.795522213	0.09532727
XM_012178713.2	LOC105606694	0	0.146289	0	0	0	0	0	0	0	0	0	0	0	0.0243815	-5.795522213	0.09532727
XM_004009899.3	GC	0.024552	0.144083	0	0.025707	0	0	0.020151	0.041392	0.021696	0.212439	0	0.152256	0.074655667	0.032390333	1.060790211	0.499554049
XM_012107055.2	LOC101118592	0	0.13761	0.470403	0.289931	0.387121	0	0.175348	0.742918	0.140894	0	0	0	0.176526667	0.2141775	0.105856153	0.954681667
XM_004002955.3	HGD	0.039742	0.13472	0.149973	0.053191	0.086426	0	0.084811	0	0	0.616504	0	0	0.116885833	0.077342	0.732447221	0.67159035
NM_001130155.1	CALCB	0	0.129993	1.568641	0.074386	0.706572	0.636845	0.146377	0.192082	1.347242	0	0	0	0.280950167	0.519406167	-0.684994203	0.666790105
XM_015100324.1	LOC101102754	0.012996	0.128706	0.015949	0.027248	0.067336	0.072809	0.031931	0	0	0.184953	0	0.100939	0.0529705	0.054174	-0.047849626	0.977702189
XM_015103875.1	ZNF597	0.18138	0.128431	0	0.036927	0	0	0.036693	0.118561	0.138165	0.298806	0	0.567092	0.1932195	0.057789667	1.719795875	0.271718533
XM_012103093.1	FAM24A	0.103939	0.127256	0.149034	0	0	0	0.095132	0.150761	0.175882	0.249991	0	0.092145	0.1273185	0.0633715	1.104696239	0.457790572
XM_012189660.2	IL17C	0.017256	0.126541	0.062998	0	0	0	0.209927	0	0.011795	0.175335	0	0	0.066176167	0.034465833	0.865953153	0.659457052
XM_004011989.3	AARD	0	0.124391	0	0	0	0	0	0	0	0	0	0	0	0.020731833	-5.872345319	0.09204245
XM_012175367.2	LOC105613000	0	0.122891	0.154655	0.106713	0.256302	0.256546	0.355616	0.920251	0.089841	1.078255	0	0.626348	0.5117185	0.149517833	2.000071461	0.084494466
XM_012175365.2	LOC105613000	0	0.122891	0.154655	0.106713	0.256302	0.256546	0.355616	0.920251	0.089841	1.078255	0	0.626348	0.5117185	0.149517833	2.000071461	0.084494466
XM_012175368.2	LOC105613000	0	0.122891	0.154655	0.106713	0.256302	0.256546	0.355616	0.920251	0.089841	1.078255	0	0.626348	0.5117185	0.149517833	2.000071461	0.084494466
XM_015101483.1	LOC105602979	0.002253	0.121247	0.029755	0.054529	0.001411	0.028792	0.019422	0.024093	0.023751	0.055028	0	0.054404	0.029449667	0.0396645	-0.425228998	0.740608091
XM_012124580.1	RLN2	0.023147	0.121051	0	0	0	0.02132	0.018241	0	0	0.057524	0	0	0.0126275	0.027586333	-1.021546635	0.635417349
XM_015100560.1	GGN	0.051831	0.117463	0.21497	0.142535	0.009187	0.015701	0.082956	0.014756	0.045989	0.253231	0	0.061372	0.076384	0.091947833	-0.16271556	0.899346055
XM_012177477.2	LOC105612485	0	0.116713	0.478315	0	0.398352	0	0	0.406786	0.078251	0.033777	0	0.563168	0.180330333	0.165563333	0.475875827	0.802807509
XM_015101800.1	LOC101122059	0	0.115467	0	0.189548	0.041759	0	0	0	0	0.041788	0	0.0686	0.018398	0.057795667	-1.599454122	0.429571546
XM_004017344.2	HPD	0	0.11263	0	0	0	0	0.047988	0.041569	0	0.257156	0	0	0.0577855	0.018771667	1.461061129	0.557095657
XM_012177636.2	LOC101101979	0.042222	0.110337	0	0.087518	0	0	0	0	0.036808	0	0	0.020827	0.009605833	0.040012833	-1.914128748	0.344051373
XM_012114815.1	CYLC2	0	0.108002	0	0	0	0	0	0	0	0	0	0	0	0.018000333	-7.817975292	0.025809808
XM_015092920.1	CYLC2	0	0.108002	0	0	0	0	0	0	0	0	0	0	0	0.018000333	-7.817975292	0.025809808
XM_015103305.1	NKX1-2	0	0.107143	0.166466	0.141776	0.012959	0.02542	0.055382	0	0.01195	0.119136	0	0.077332	0.043966667	0.075627333	-0.721204067	0.610553917
XM_015103378.1	LOC101120790	0.12518	0.105975	0.820251	0.589803	0	0	0.445443	0	0.033575	0.458965	0	0.031785	0.161628	0.273534833	-0.595977695	0.710086524
XM_015099495.1	MROH8	0.023666	0.105812	0.011664	0.037791	0	0	0	0	0	0.023603	0	0.104443	0.021341	0.029822167	-0.689262807	0.717355799
NM_001009728.2	SFTPA1	0.024518	0.105718	0.105934	0.025156	0	0	0.176881	0	0	0.109882	0	0.07483	0.0602655	0.043554333	0.416169194	0.812173463
XM_015105248.1	LOC101120063	0.095183	0.105556	0	0	0	0	0	0	0	0	0	0	0	0.0334565	-5.619437962	0.050597334
XM_004022271.3	LOC101112292	0.358289	0.105026	0	0	0.048909	0	0.104374	0.067043	0.089003	0.155648	0	0.300436	0.119417333	0.085370667	0.567320344	0.710688081
XM_004012534.3	LOC101113864	0	0.104346	0	0	0	0.055537	0	0	0	0	0	0	0	0.026647167	-3.615113562	0.194119917
XM_012100319.1	C19H3orf35	0	0.102828	0.121241	0	0	0.029082	0	0.040371	0	0	0	0	0.0067285	0.042191833	-2.25244314	0.367954922
XM_012186076.2	KRT12	0	0.101521	0.287386	0	0	0	0.119057	0.028878	0.018881	0.076857	0	0.090619	0.055715333	0.064817833	-0.069671382	0.972867703
XM_004019206.3	KCNK16	0.133301	0.099324	0	0.086739	0	0.073738	0.042903	0	0	0.132506	0	0	0.029234833	0.065517	-1.086309937	0.559735909
XM_015092147.1	LOC105615088	0.01492	0.098291	0	0	0	0.013788	0	0	0.012963	0	0	0.061124	0.012347833	0.0211665	-1.040520106	0.631830541
XM_012108303.2	LOC105606057	0	0.097542	0.144726	0.021518	0	0	0.033622	0.026276	0	0	0	0	0.009983	0.043964333	-1.884346699	0.377096012
NM_001163050.1	PRM1	0	0.095951	0	0	0	0	0	0	0	0	0	0	0	0.015991833	-1.973823959	0.673889389
XM_015103426.1	TDRD1	0	0.095936	0	0	0	0.019629	0	0	0	0	0	0.044255	0.007375833	0.019260833	-1.703165824	0.520156818
XM_012102966.2	TDRD1	0	0.095936	0	0	0	0.019629	0	0	0	0	0	0.044255	0.007375833	0.019260833	-1.703165824	0.520156818
XM_012102963.2	TDRD1	0	0.095936	0	0	0	0.019629	0	0	0	0	0	0.044255	0.007375833	0.019260833	-1.703165824	0.520156818
XM_012106747.2	ERAS	0.023896	0.09493	0.114582	0.103915	0.022945	0.037493	0.076268	0.046139	0.020142	0.271897	0	0.036425	0.075145167	0.0662935	0.303745037	0.80342086
XM_012106746.2	ERAS	0.023896	0.09493	0.114582	0.103915	0.022945	0.037493	0.076268	0.046139	0.020142	0.271897	0	0.036425	0.075145167	0.0662935	0.303745037	0.80342086
XM_015094085.1	LOC101115109	0.150501	0.093951	0.144718	0	0.141092	0.136083	0.060119	0.095896	0.194187	0.204257	0	0	0.092409833	0.1110575	-0.074459713	1
XM_015093601.1	NMUR1	0.029255	0.092337	0.155268	0.218624	0.072587	0	0.062431	0.036916	0.050498	0.035293	0	0	0.030856333	0.0946785	-1.450641803	0.282903487
NM_001308599.1	AMH	0	0.092303	0.138319	0	0.010487	0	0	0	0.045881	0	0	0	0.007646833	0.040184833	-1.756243333	0.431870558
XM_012126974.1	LOC101104634	0	0.092195	0	0	0	0	0	0.08601	0	0	0	0	0.014335	0.015365833	-0.025847351	1
XM_004016995.3	HSPB3	0	0.091551	0.083461	0	0	0.039972	0	0	0	0	0	0	0	0.035830667	-7.086256216	0.005730033
XM_012104189.2	GP2	0	0.091041	0	0.011994	0	0	0.008807	0	0	0.010613	0	8.996406	1.502637667	0.0171725	6.057507281	0.019654235
XM_012104188.2	GP2	0	0.091041	0	0.011994	0	0	0.008807	0	0	0.010613	0	8.996406	1.502637667	0.0171725	6.057507281	0.019654235
XM_004009979.3	HSD17B13	0.117208	0.088122	0.302857	0	0.206309	0	0.052514	0	0	0.074361	0	0	0.021145833	0.119082667	-2.246405437	0.222380454
XM_004019746.3	SCGB1C1	0.154379	0.086561	0.17326	0.197191	0.054409	0.036524	0.051353	0	0.103019	0	0	0.121436	0.045968	0.117054	-1.027095473	0.403598757
XM_012102255.2	SCGB1C1	0.154379	0.086561	0.17326	0.197191	0.054409	0.036524	0.051353	0	0.103019	0	0	0.121436	0.045968	0.117054	-1.027095473	0.403598757
XM_004012445.2	LOC101113771	0	0.086519	0	0	0	0	0	0	0	0	0	0	0	0.014419833	-8.042352162	0.021089468
XM_004011292.3	C8H6orf163	0	0.085958	0	0	0.0234	0.022036	0.019975	0	0	0	0	0	0.003329167	0.021899	-2.780850373	0.240158648
NM_001205152.1	CYP2C19	0	0.083632	0	0	0	0	0	0	0	0	0	0	0	0.013938667	-3.702542587	0.260357252
XM_015092165.1	LOC101106738	0	0.082983	0.049876	0	0	0	0	0	0	0	0	0	0	0.022143167	-6.963527829	0.020401645
XM_015094222.1	KCNF1	0.047745	0.082623	0.069019	0	0.157372	0.274257	0	0.276769	0.370032	0	0	1.828242	0.412507167	0.105169333	2.014405583	0.218829527
XM_012108109.2	LOC105605924	0.042494	0.082576	0.356276	0.034497	0.047932	0	0.14977	0	0.055944	0.115473	0	0.255773	0.09616	0.0939625	0.141215195	0.932229965
XM_015100226.1	LOC106991560	0	0.082149	0.312049	0.206987	0	0	0.213043	0	0.140587	0.268733	0	0.356961	0.163220667	0.1001975	0.75753947	0.646288929
XM_004013164.3	LOC101121870	0	0.081982	0	0	0	0	0	0	0	0	0	0	0	0.013663667	-7.778600576	0.026653908
XM_015099673.1	NKX2-2	0.220163	0.081385	0.043705	0	0.132933	0.035375	0.07565	0	0.101541	0.142029	0	0.216026	0.089207667	0.0855935	0.101121026	0.959847674
XM_015091808.1	DPPA2	0	0.079395	0	0	0	0	0.019435	0	0	0	0	0.116433	0.022644667	0.0132325	0.418469055	0.880671129
XM_004007496.2	LOC101114948	0	0.078539	0.288038	0.510466	0	0	0.357514	0	0	0.565243	0	0.090782	0.168923167	0.146173833	0.263466532	0.90286774
XM_012179641.2	LOC101122865	0.087004	0.077832	0.010416	0.022227	0	0	0	0	0.011623	0	0	0.279924	0.048591167	0.032913167	-0.754104322	0.694610899
XM_004001762.3	RBM44	0	0.077829	0	0	0	0	0.155824	0	0	0	0	0.01087	0.027782333	0.0129715	0.794768236	0.766469561
XM_015091825.1	RBM44	0	0.077829	0	0	0	0	0.155824	0	0	0	0	0.01087	0.027782333	0.0129715	0.794768236	0.766469561
XM_015091826.1	RBM44	0	0.077829	0	0	0	0	0.155824	0	0	0	0	0.01087	0.027782333	0.0129715	0.794768236	0.766469561
XM_015100867.1	LOC101102929	0.019868	0.077562	0.034452	0.030442	0.074629	0.017326	0.070872	0	0.007431	0.159032	0	0.030319	0.044609	0.042379833	0.101275516	0.968722704
XM_015101432.1	LOC105601877	0.089755	0.077191	0	0	0	0	0.168807	0	0	0.013525	0	0.098532	0.046810667	0.027824333	0.27718193	0.897313555
XM_015101650.1	HRK	0.086606	0.077035	0.028632	0	0	0	0	0	0.024963	0	0	0.120163	0.024187667	0.0320455	-0.527698637	0.801786237
XM_012177791.2	CLEC17A	0	0.076959	0.151423	0.202959	0	0	0.256347	0	0	0.257877	0	6.145657	1.109980167	0.071890167	3.764709839	0.068845693
XM_015098533.1	SEBOX	0.042881	0.076575	0.131947	0.095444	0	0	0.276545	0	0	0.060422	0	0.139019	0.079331	0.057807833	0.451694314	0.796350436
XM_004019755.2	LOC101109839	0	0.076128	0	0.315979	0	0	0	0	0	0	0	0	0	0.065351167	-4.969026625	0.083932326
XM_015095741.1	YJEFN3	0.025376	0.07455	0	0	0.023353	0	0.038784	0	0.021901	0.02296	0	0.054722	0.023061167	0.0205465	0.066842021	0.978353403
XM_012168937.2	LOC101120996	0	0.073377	0	0	0	0	0.09658	0	0	0.042046	0	0	0.023104333	0.0122295	0.759270988	0.811618309
XM_012168929.2	LOC101120996	0	0.073377	0	0	0	0	0.09658	0	0	0.042046	0	0	0.023104333	0.0122295	0.759270988	0.811618309
XM_012174815.2	LOC101115450	0	0.070836	0.271479	0.321127	0	0	0.24189	0.016351	0	0.198365	0	0	0.076101	0.110573667	-0.429431515	0.834930235
XM_015103099.1	LOC101120613	0	0.070677	0	0.041527	0	0	0	0	0.142183	0	0	0	0.023697167	0.018700667	0.067249902	0.985485233
XM_004019475.3	LOC101120613	0	0.070677	0	0.041527	0	0	0	0	0.142183	0	0	0	0.023697167	0.018700667	0.067249902	0.985485233
XM_012101808.2	LOC101120613	0	0.070677	0	0.041527	0	0	0	0	0.142183	0	0	0	0.023697167	0.018700667	0.067249902	0.985485233
XM_015103098.1	LOC101120613	0	0.070677	0	0.041527	0	0	0	0	0.142183	0	0	0	0.023697167	0.018700667	0.067249902	0.985485233
XM_015096676.1	LOC101105412	0	0.070562	0	0	0	0	0	0	0	0	0	0	0	0.011760333	-6.399211401	0.070393592
XM_004015234.2	LOC101112249	0	0.070298	0	0	0	0	0	0	0.060152	0	0	0.321218	0.063561667	0.011716333	2.095039128	0.436702423
XM_015100286.1	CEACAM18	0.135801	0.067703	0.074753	0.107268	0	0	0.725864	0	0.202985	0.083461	0	0.271477	0.2139645	0.064254167	1.699859555	0.263200895
XM_012097644.2	LOC101117195	0	0.066991	0	0	0.034772	0	0	0.066663	0.119189	0	0	0	0.030975333	0.0169605	0.870470674	0.718982194
XM_004017851.3	LOC101109214	0.277386	0.066197	1.932406	1.080985	0	0	1.094324	0	0.044616	2.936181	0	0	0.679186833	0.559495667	0.497202693	0.780538296
XM_012098693.2	LOC101109214	0.277386	0.066197	1.932406	1.080985	0	0	1.094324	0	0.044616	2.936181	0	0	0.679186833	0.559495667	0.497202693	0.780538296
XM_012189449.1	LOC105611334	0.018953	0.065815	0	0	0	0	0	0	0.016467	0	0	0	0.0027445	0.014128	-1.953735325	0.465678361
XM_015103093.1	PTPN5	0	0.065552	0.065534	0	0.043001	0	1.351103	0	0.019168	1.017299	0	0.023215	0.4017975	0.0290145	3.850529173	0.039236552
XM_015100225.1	LOC101104522	0	0.064355	0.014375	0.072877	0	0	0.090042	0.021357	0.070048	0.051165	0	0	0.038768667	0.025267833	0.561666487	0.7521927
XM_004004048.3	PLPPR1	0.072837	0.063094	0	0	0.069149	0	0.042852	0	0.103426	0.033396	0	0	0.029945667	0.03418	-0.169131982	0.928694357
XM_015100702.1	CACNG7	0.051762	0.063025	0	0	0.179402	0.201985	0.253957	0.050693	0.111981	0	0	0.371509	0.131356667	0.082695667	0.664336453	0.663349034
XM_004015325.3	PGLYRP1	0.41377	0.062569	0	0.111851	0	0	0	0	0	0.164391	0	0.665066	0.138242833	0.098031667	0.506736713	0.816156851
XM_015097325.1	LOC105615953	0.035599	0.06199	0.007594	0.015973	0	0.013727	0.011633	0.015068	0.01268	0.053881	0	0.017537	0.0184665	0.0224805	-0.146723499	0.934838281
XM_015101735.1	LOC101118990	0.073318	0.061741	0.070728	0.109207	0	0.101727	0.306641	0.112893	0.080603	0.191216	0	0.345191	0.172757333	0.0694535	1.353334315	0.235246704
XM_015101734.1	LOC101118990	0.073318	0.061741	0.070728	0.109207	0	0.101727	0.306641	0.112893	0.080603	0.191216	0	0.345191	0.172757333	0.0694535	1.353334315	0.235246704
XM_015093255.1	LOC105611471	0.057121	0.06082	0.347905	0.025447	0.126819	0.041498	0.143619	0.077005	0.064753	0.054307	0	0.025799	0.060913833	0.109935	-0.624938695	0.593584591
XM_004019757.3	LOC101110632	0	0.060657	0	1.882851	0	0	0	0	0	0	0	0	0	0.323918	-5.802438922	0.057052393
XM_012107701.2	LOC101120992	0.210493	0.060508	0.094456	0.107986	0.098502	0.092104	0.400453	0	0	0.367335	0	0	0.127964667	0.110674833	0.449172827	0.789044529
XM_015098405.1	LOC101103658	0.110954	0.059516	0.061054	1.424238	0.78388	0	1.135116	0.244371	0.041236	1.913841	0	0.176286	0.585141667	0.406607	0.660284114	0.624926287
XM_015092148.1	LOC101118573	0.042894	0.0584	0.115146	0.161094	0.021174	0.063065	0.099742	0.029122	0.048489	0	0	0.026269	0.033937	0.076962167	-1.087971646	0.360316085
XM_015095095.1	LOC105614180	0.065158	0.057146	0.063507	0.064807	0	0	0	0.085299	0.057	0.147986	0	0.168652	0.0764895	0.041769667	0.972276269	0.519297298
XM_012188953.1	RAD21L1	0.01904	0.056841	0.5673	0.234116	0	0	0.312097	0	0	0.164246	0	0	0.0793905	0.146216167	-0.71482984	0.709619451
XM_015098002.1	LOC101109370	0.014199	0.056593	0.518748	0.082101	0.604328	0.064277	0.431046	0.024429	0.129972	0.04125	0	0.035539	0.110372667	0.223374333	-0.662370625	0.504847862
XM_004012853.3	GSDMA	0.017248	0.056408	0	0	0	0	0	0	0.062591	0	0	0.050021	0.018768667	0.012276	0.317982806	0.90742915
XM_012096049.2	CHRDL2	0.325435	0.056364	0	0	0.136733	0.109401	0.012343	0	0.626195	0	0	0.154028	0.132094333	0.1046555	0.350010564	0.839057703
XM_012096048.2	CHRDL2	0.325435	0.056364	0	0	0.136733	0.109401	0.012343	0	0.626195	0	0	0.154028	0.132094333	0.1046555	0.350010564	0.839057703
XM_004016321.3	CHRDL2	0.325435	0.056364	0	0	0.136733	0.109401	0.012343	0	0.626195	0	0	0.154028	0.132094333	0.1046555	0.350010564	0.839057703
XM_012096047.2	CHRDL2	0.325435	0.056364	0	0	0.136733	0.109401	0.012343	0	0.626195	0	0	0.154028	0.132094333	0.1046555	0.350010564	0.839057703
XM_012104813.2	TRIM72	0	0.054961	0.270917	0.248285	0	0.018553	0.216069	0	0	0.21499	0	0.389303	0.136727	0.098786	0.51225467	0.764046161
XM_015102129.1	KLHL40	0.17896	0.054684	0.020257	0	0.117306	0.28128	0.033661	0.108832	0.091885	0.053554	0	0.107519	0.0659085	0.108747833	-0.511392306	0.682212681
XM_015103435.1	C22H10orf82	0	0.05372	0.010954	0.005248	0.012394	0	0	0	0.020869	0	0	0	0.003478167	0.013719333	-2.090501141	0.317065684
XM_004012099.3	STOML3	0	0.05369	0	0	0	0	0	0	0	0	0	0	0	0.008948333	-6.842746123	0.055439347
XM_015098351.1	LOC106991399	0	0.052521	0	0	0	0	0	0	0	0	0	0	--	--	--	--
XM_015097982.1	RXFP2	0	0.051438	0.02534	0.070743	0	0	0.016761	0	0.029402	0	0	0	0.007693833	0.024586833	-1.795846001	0.390987174
XM_015098622.1	C11H17orf74	0	0.050896	0	0	0	0	0.011857	0	0	0	0	0	0.001976167	0.008482667	-1.668811109	0.630944704
XM_004006662.3	SPIC	0	0.05069	0	0	0.083275	0	0.049081	0	0	0	0	0.901949	0.158505	0.0223275	2.720444231	0.256574282
XM_004007495.2	LOC101114696	0	0.050458	0.037508	0.030016	0	0	0.062535	0	0	0.174817	0	0.019842	0.042865667	0.019663667	0.983582836	0.592615086
XM_012189423.1	SRMS	0	0.050372	0.206599	0	0	0	0.07861	0	0.075617	0.193251	0	0	0.057913	0.0428285	0.614862407	0.775421054
XM_012108268.1	LOC105606037	0	0.050341	0.028129	0.030081	0	0.026913	0	0	0	0	0	0	0	0.022577333	-2.97110163	0.201973052
XM_012108409.1	LOC101105230	0.30403	0.050051	0.054135	0.028849	0.231633	0.026639	0	0.185405	0.288025	0	0	0	0.078905	0.1158895	-0.311274126	0.900103901
XM_015091764.1	DNMT3L	0.018959	0.050031	0.025066	0	0	0	0.157009	0.214001	0	0.225129	0	0.214568	0.135117833	0.015676	2.761260511	0.108343357
XM_004008823.2	WNT8A	0	0.049373	0.085193	0.071225	0	0.036413	0.023848	0.012765	0.064136	0.121938	0	0.030166	0.042142167	0.040367333	0.132761299	0.931440741
XM_012107882.2	LOC101116713	0	0.049164	0	0	0	0.244643	0.606001	0.061366	0.026735	0.066898	0	0	0.126833333	0.048967833	1.407086786	0.488320264
XM_015100329.1	LOC101104523	0.08896	0.048844	0.019315	0.091618	0	0.027658	0.106806	0	0	0.268765	0	0.059922	0.072582167	0.046065833	0.736831671	0.635481598
XM_015091666.1	GLIS1	0	0.048817	0.024923	0.026122	0.040557	0	0	0	0.078103	0.070165	0	0.026251	0.0290865	0.023403167	0.313418357	0.851692039
XM_004012881.2	LOC101112657	0	0.048811	0	0	0	0	0	0	0	0	0	0	0	0.008135167	-1.973883114	0.674106503
XM_012099983.2	LOC101113891	0	0.048667	0	0.013601	0	0	0.056268	0	0	0.119026	0	0.037323	0.035436167	0.010378	1.438481843	0.508482023
XM_004016411.3	RAG1	0	0.048211	0.062966	0	0	0	0	0	0	0.077545	0	0.080792	0.0263895	0.0185295	0.495617464	0.851153108
XM_004013445.3	LOC101105265	0.027616	0.047631	0	0.028335	0	0	0	0	0	0	0	0	0	0.017263667	-3.64663021	0.119503205
XM_004006898.3	AICDA	0	0.04763	0	0	0	0	0.070655	0	0	0.014305	0	19.554089	3.273174833	0.007938333	8.271995504	0.003591016
XM_004011179.3	RSPH4A	0.108431	0.047615	0	0	0.034857	0.017066	0	0	0	0	0	0	0	0.0346615	-7.520515032	0.00081598
XM_004011178.3	RSPH4A	0.108431	0.047615	0	0	0.034857	0.017066	0	0	0	0	0	0	0	0.0346615	-7.520515032	0.00081598
XM_012099982.2	LOC101116610	0	0.047567	0	0	0	0	0	0	0	0	0	0	0	0.007927833	-1.973843391	0.673960671
NM_001009785.1	HAND1	0.719676	0.047162	0	0	0.150313	0.193806	0.043156	0.479418	0.472467	0	0	0.110906	0.1843245	0.1851595	0.273551632	0.869856738
XM_015101472.1	OASL	0	0.046748	0	0	0	0	0	0	0	0	0	0	0	0.007791333	-5.795521728	0.095303217
XM_012185971.2	KCNE1	0.161784	0.046295	0.051856	0	0	0	0	0	0	0	0	0	0	0.0433225	-6.669375986	0.008723196
XM_012185976.2	KCNE1	0.161784	0.046295	0.051856	0	0	0	0	0	0	0	0	0	0	0.0433225	-6.669375986	0.008723196
XM_004002749.3	KCNE1	0.161784	0.046295	0.051856	0	0	0	0	0	0	0	0	0	0	0.0433225	-6.669375986	0.008723196
XM_004011606.3	FOXH1	0	0.045559	0	0	0	0.012319	0	0	0.112144	0	0	0.045336	0.026246667	0.009646333	0.945526488	0.666991534
XM_004022927.3	LOC101103548	0	0.045276	0	0	0	0	0	0	0	0	0	0	0	0.007546	-1.973840503	0.673950075
XM_015100783.1	RPL27A	0.213219	0.044612	0.102271	0.12857	0.190077	0	0.161255	0	0.108673	0.053625	0	0	0.0539255	0.113124833	-0.935755341	0.527843778
XM_004001939.3	TEX38	0.026221	0.044207	0	0.033629	0	0	0	0.016876	0	0.011783	0	0	0.0047765	0.017342833	-1.520924983	0.502642758
XM_012132877.2	TEX38	0.026221	0.044207	0	0.033629	0	0	0	0.016876	0	0.011783	0	0	0.0047765	0.017342833	-1.520924983	0.502642758
NM_001287467.1	OOEP	0	0.044118	0	0	0.437826	0.888358	0	0	0	0	0	0	0	0.228383667	-6.137206664	0.015845522
XM_012175127.2	SMCO2	0	0.043886	0	0	0	0	0	0	0	0	0	0	0	0.007314333	-7.005070535	0.049558382
XM_012175125.2	SMCO2	0	0.043886	0	0	0	0	0	0	0	0	0	0	0	0.007314333	-7.005070535	0.049558382
XM_012175126.2	SMCO2	0	0.043886	0	0	0	0	0	0	0	0	0	0	0	0.007314333	-7.005070535	0.049558382
XM_012127127.1	IFNE	0	0.043664	0.051979	0	0	0	0	0	0	0	0	0	0	0.0159405	-3.542675551	0.190494121
XM_015098344.1	C11H17orf96	0.088131	0.043429	0.039249	0	0.094425	0	0.025545	0.015084	0	0	0	0	0.0067715	0.044205667	-2.347646656	0.170470097
XM_012174980.2	RASD2	0.552002	0.042954	0.227527	0	0.332285	0.086782	0.081912	0.162666	0.059824	0	0	0	0.050733667	0.206925	-1.621814744	0.290257334
XM_004022153.2	DGAT2L6	0	0.041978	0.035528	0.027679	0.009573	0	0.007094	0	0	0.037329	0	0	0.007403833	0.019126333	-1.245411297	0.507712287
XM_012106860.2	DGAT2L6	0	0.041978	0.035528	0.027679	0.009573	0	0.007094	0	0	0.037329	0	0	0.007403833	0.019126333	-1.245411297	0.507712287
XM_004018878.3	GLYATL3	0	0.041032	0	0	0	0	0	0	0	0.035143	0	0.019757	0.00915	0.006838667	0.213237221	0.948176844
XM_015101309.1	NIM1K	0.011791	0.040672	0.022638	0	0.020815	0.021647	0.022552	0	0.086462	0.010668	0	0.011915	0.021932833	0.019593833	0.133158058	0.921160682
XM_012176078.1	LOC101119032	0	0.040163	0	0.122803	0	0	0.116696	0	0	0.010093	0	0	0.0211315	0.027161	-0.269889972	0.926157427
XM_004017049.3	LOC101110177	0.023178	0.039977	0	0	0.014511	0	0.014335	0	0	0	0	0	0.002389167	0.012944333	-2.472598988	0.294071555
XM_012097063.1	LOC101110177	0.023178	0.039977	0	0	0.014511	0	0.014335	0	0	0	0	0	0.002389167	0.012944333	-2.472598988	0.294071555
XM_012096444.2	LOC101105022	0.26899	0.039817	0.025816	0.093161	0.400629	0.219243	0.17368	0	0.077212	0	0	0.82351	0.179067	0.174609333	0.119425643	0.933804226
XM_004016481.3	LOC101105022	0.26899	0.039817	0.025816	0.093161	0.400629	0.219243	0.17368	0	0.077212	0	0	0.82351	0.179067	0.174609333	0.119425643	0.933804226
XM_012121646.2	FAM166B	0.101027	0.039039	0.022746	0	0	0.112821	0	0.058272	0.084022	0	0	0.110175	0.042078167	0.045938833	-0.001936644	1
XM_004004284.3	FAM166B	0.101027	0.039039	0.022746	0	0	0.112821	0	0.058272	0.084022	0	0	0.110175	0.042078167	0.045938833	-0.001936644	1
XM_004018943.3	LY6G6C	0	0.039001	0	0.127295	0	0.062272	0	0	0.115794	0	0	0	0.019299	0.038094667	-1.057307133	0.646134929
XM_012101477.2	LOC101122314	0	0.038856	0	0	0	0	0	0	0	0	0	0	0	0.006476	-3.861595904	0.242372255
XM_015092761.1	LOC101106149	0.048489	0.037794	0.159255	0	0.155594	0.044512	0.039159	0.355743	0.215941	0.097856	0	0.101205	0.134984	0.074274	1.124746086	0.340450154
XM_012108052.2	LOC101118091	0.56012	0.037694	3.547006	2.259224	0	0	2.278506	0	0.188119	9.918607	0	0	2.064205333	1.067340667	1.174367231	0.517022201
XM_015102614.1	BTN3A3	0	0.037631	0.153126	0.153369	0	0	0.338803	0	0	0.19051	0	0	0.088218833	0.057354333	0.69988296	0.744510577
NM_001009752.1	OXTR	0.043502	0.03739	0.099556	0	0	0.019967	0.017377	0	0.056254	0.075384	0	0.081315	0.038388333	0.0334025	0.274997557	0.860622894
NM_001009450.1	SLC34A1	0	0.037291	0.018044	0.028398	0	0	0.039523	0	0	0	0	0.019155	0.009779667	0.0139555	-0.61901033	0.773514804
XM_015094967.1	LOC105608615	0	0.03687	0.007328	0	0.098385	0.021415	0.0374	0.009743	0.173598	0.090342	0	0	0.051847167	0.027333	1.028550938	0.525667397
XM_012103821.2	LCA5L	0	0.036448	0	0	0	0.013034	0	0	0.024508	0	0	0	0.004084667	0.008247	-1.221140663	0.651461638
XM_012103813.2	LCA5L	0	0.036448	0	0	0	0.013034	0	0	0.024508	0	0	0	0.004084667	0.008247	-1.221140663	0.651461638
XM_012178642.2	LOC101104234	0.020905	0.036055	0	0.021449	0	0.051365	0.050272	0	0	0.018788	0	0	0.01151	0.021629	-0.871743629	0.622722916
NM_001136491.1	MMP7	0	0.035938	41.834084	2.483157	0.040812	0	8.710363	0	0.148216	0	0	0.174787	1.505561	7.3989985	-2.068987612	0.3172649
XM_012095513.2	TMPRSS13	0.324737	0.035918	0.012498	0.311726	0.143411	0.075513	0.276766	0.035743	0.035628	0.420355	0	0.09864	0.144522	0.150633833	0.071891595	0.946402252
NM_001130023.1	TYRP1	0	0.035881	0.020344	0	0.112952	0	0	0	0	0	0	0	0	0.028196167	-7.409603542	0.004300626
XM_012110253.2	TYRP1	0	0.035881	0.020344	0	0.112952	0	0	0	0	0	0	0	0	0.028196167	-7.409603542	0.004300626
XM_012187784.2	FAM71A	0.111033	0.035709	0.026559	0.063739	0.006484	0.019016	0	0.061952	0.023818	0.018347	0	0.049174	0.0255485	0.043756667	-0.595075257	0.657511412
XM_004023169.3	KRT77	0.013721	0.035498	0	0	0	0	0.054993	0.017662	0.045592	0.024829	0	0.011676	0.025792	0.008203167	1.518973829	0.37542801
XM_015091641.1	LOC106990176	0.138541	0.035126	0.106695	0.038139	0.091359	0.023993	0.326907	0.059345	0.072875	0	0	0.060335	0.086577	0.072308833	0.403745256	0.747752662
XM_015105207.1	LOC443442	0	0.034958	0	0	0	0	0	0	0	0	0	0	0	0.005826333	-2.797203056	0.438305462
XM_015091743.1	LOC101116449	0.047961	0.034899	0.101987	0.288807	0	0.018019	0.043113	0.163815	0.161477	0.339722	0	0.042535	0.125110333	0.0819455	0.753969238	0.565347558
XM_012177280.2	KEL	0	0.034604	0.038584	0.067245	0	0.061309	0.159453	0	0	0.131359	0	0.065126	0.059323	0.033623667	0.836073676	0.617126937
XM_012177281.2	KEL	0	0.034604	0.038584	0.067245	0	0.061309	0.159453	0	0	0.131359	0	0.065126	0.059323	0.033623667	0.836073676	0.617126937
XM_015098838.1	SPATA32	0	0.034206	0.083127	0.048732	0	0	0.103749	0.010855	0.03043	0.109974	0	0	0.042501333	0.0276775	0.755076496	0.667979194
XM_012186230.2	SPATA32	0	0.034206	0.083127	0.048732	0	0	0.103749	0.010855	0.03043	0.109974	0	0	0.042501333	0.0276775	0.755076496	0.667979194
XM_012098011.2	C17H22orf31	0	0.034128	0	0	0	0	0	0	0	0	0	0	0	0.005688	-3.31949193	0.303425216
XM_012100748.2	TCTE1	0.027633	0.034075	0.007599	0.007649	0.007421	0	0	0.010172	0.013686	0.00715	0	0.032159	0.010527833	0.014062833	-0.40752059	0.777786286
XM_004018857.3	TCTE1	0.027633	0.034075	0.007599	0.007649	0.007421	0	0	0.010172	0.013686	0.00715	0	0.032159	0.010527833	0.014062833	-0.40752059	0.777786286
XM_004004876.3	C2H2orf80	0	0.033783	0	0	0.073573	0.034642	0	0.100852	0.101316	0.070888	0	0	0.045509333	0.023666333	1.175798123	0.53799055
XM_004023084.3	LOC101106834	0	0.033696	0	0	0.018101	0.053802	0	0.062619	0.033723	0.079309	0	0	0.029275167	0.017599833	0.849988628	0.666216477
XM_004002316.3	LOC101113807	0	0.033345	0	0	0	0	0.093193	0	0	0	0	0.151813	0.040834333	0.0055575	2.435364837	0.364843497
XM_015092828.1	LOC101102789	0.20961	0.033269	0.129837	0.059242	0	0	0.108235	0.148978	0	0	0	0.170336	0.071258167	0.071993	0.192574308	0.922354346
XM_015099025.1	FCAMR	0	0.0332	0.049554	0.013375	0	0	0.062626	0	0	0.022392	0	11.214696	1.883285667	0.0160215	6.753506353	0.004011944
XM_015094402.1	TMEM247	0	0.032947	0	0	0	0	0	0	0	0.014984	0	0.053586	0.011428333	0.005491167	0.769201806	0.792660935
XM_012186905.1	ADORA1	0.160164	0.032502	0.019332	0.018341	0.046065	0.029059	0.024012	0	0	0.01819	0	0.027786	0.011664667	0.0509105	-2.019149979	0.119923177
XM_012186903.1	ADORA1	0.160164	0.032502	0.019332	0.018341	0.046065	0.029059	0.024012	0	0	0.01819	0	0.027786	0.011664667	0.0509105	-2.019149979	0.119923177
XM_012186906.2	ADORA1	0.160164	0.032502	0.019332	0.018341	0.046065	0.029059	0.024012	0	0	0.01819	0	0.027786	0.011664667	0.0509105	-2.019149979	0.119923177
XM_015102951.1	VWCE	0.083653	0.032417	0.598431	0.268738	0.056049	0	0.083189	0.01924	0.128565	0.22288	0	0.043867	0.082956833	0.173214667	-0.860728567	0.474998599
XM_012104518.2	MYL10	0	0.032343	0	0	0	0.037214	0	0	0	0	0	0	0	0.011592833	-4.694324358	0.091547504
XM_012104517.2	MYL10	0	0.032343	0	0	0	0.037214	0	0	0	0	0	0	0	0.011592833	-4.694324358	0.091547504
XM_015094074.1	LOC101114763	0	0.031267	0	0.037704	0	0	0	0	0	0	0	0.044611	0.007435167	0.011495167	-0.95167586	0.720472606
XM_004012052.3	FAM216B	0.025653	0.030776	0.05656	0.035237	0.120311	0.11551	0.064614	0	0.135949	0.03097	0	0.170578	0.0670185	0.064007833	0.269112494	0.828368603
XM_012184369.2	FAM216B	0.025653	0.030776	0.05656	0.035237	0.120311	0.11551	0.064614	0	0.135949	0.03097	0	0.170578	0.0670185	0.064007833	0.269112494	0.828368603
XM_012178266.2	KCNA2	0.142706	0.030758	0.034067	0.036154	0.100032	0.032741	0.0845	0	0.071791	0.021514	0	0.036285	0.035681667	0.062743	-0.668854894	0.573180774
XM_004002309.2	KCNA2	0.142706	0.030758	0.034067	0.036154	0.100032	0.032741	0.0845	0	0.071791	0.021514	0	0.036285	0.035681667	0.062743	-0.668854894	0.573180774
XM_012178277.2	KCNA2	0.142706	0.030758	0.034067	0.036154	0.100032	0.032741	0.0845	0	0.071791	0.021514	0	0.036285	0.035681667	0.062743	-0.668854894	0.573180774
XM_012178272.2	KCNA2	0.142706	0.030758	0.034067	0.036154	0.100032	0.032741	0.0845	0	0.071791	0.021514	0	0.036285	0.035681667	0.062743	-0.668854894	0.573180774
XM_012179625.2	LOC105612764	0	0.03025	0.095392	0.031529	0.012373	0.004032	0.035183	0	0	0.003974	0	0.017873	0.009505	0.028929333	-1.513232465	0.332934925
XM_015100257.1	C14H19orf68	0.04356	0.030092	0.095141	0.050839	0.037394	0	0.032633	0	0.055771	0.114563	0	0.104845	0.051302	0.042837667	0.36362714	0.782900561
XM_015095156.1	LOC105612117	0	0.029729	0	0	0	0	0	0	0	0	0	0	0	0.004954833	-1.973899073	0.674165135
XM_012108422.1	LOC105606144	0	0.029675	0	0	0	0.027298	0	0	0	0	0	0.041687	0.006947833	0.0094955	-0.707224785	0.812014254
XM_015100483.1	LRRC36	0.148772	0.029628	0.009921	0	0.014791	0.205959	0.026419	0.16186	0.489622	0	0	0.015703	0.115600667	0.0681785	0.836722882	0.566289912
XM_015100484.1	LRRC36	0.148772	0.029628	0.009921	0	0.014791	0.205959	0.026419	0.16186	0.489622	0	0	0.015703	0.115600667	0.0681785	0.836722882	0.566289912
XM_004015067.2	LRRC36	0.148772	0.029628	0.009921	0	0.014791	0.205959	0.026419	0.16186	0.489622	0	0	0.015703	0.115600667	0.0681785	0.836722882	0.566289912
XM_012189930.2	LRRC36	0.148772	0.029628	0.009921	0	0.014791	0.205959	0.026419	0.16186	0.489622	0	0	0.015703	0.115600667	0.0681785	0.836722882	0.566289912
XM_012189924.1	LRRC36	0.148772	0.029628	0.009921	0	0.014791	0.205959	0.026419	0.16186	0.489622	0	0	0.015703	0.115600667	0.0681785	0.836722882	0.566289912
XM_012189931.1	LRRC36	0.148772	0.029628	0.009921	0	0.014791	0.205959	0.026419	0.16186	0.489622	0	0	0.015703	0.115600667	0.0681785	0.836722882	0.566289912
XM_004021521.3	DYDC2	0.034973	0.02955	0.050954	0	0.033173	0	0.111634	0	0.060977	0.220639	0	0	0.065541667	0.024775	1.520280453	0.368020347
XM_004021522.3	DYDC2	0.034973	0.02955	0.050954	0	0.033173	0	0.111634	0	0.060977	0.220639	0	0	0.065541667	0.024775	1.520280453	0.368020347
XM_012105411.2	DYDC2	0.034973	0.02955	0.050954	0	0.033173	0	0.111634	0	0.060977	0.220639	0	0	0.065541667	0.024775	1.520280453	0.368020347
XM_004020582.3	LOC101106048	0	0.029459	0	0	0	0	0	0	0	0	0	0	0	0.004909833	-1.973832775	0.673921724
XM_015100105.1	LOC101104003	0.009982	0.029258	0.020856	0.061215	0.092027	0.009133	0.007736	0	0.042934	0.009032	0	0.095652	0.025892333	0.0370785	-0.500488709	0.702792058
XM_015098034.1	OXGR1	0	0.029157	0	0.034458	0	0.015311	0.054203	0	0	0.091364	0	0	0.024261167	0.013154333	0.802623341	0.684519385
NM_001308581.1	UCP3	0	0.029028	0	0	0	0.030899	0	0	0	0	0	0	0	0.009987833	-5.501864748	0.053347281
XM_015091815.1	LOC106990826	0	0.028803	0	0	0	0	0	0.039731	0	0	0	0	0.006621833	0.0048005	0.294415723	1
XM_015099921.1	SLC12A5	0	0.028728	0	0	0.011188	0	0	0	0	0	0	0	0	0.006652667	-6.222712	0.035113851
XM_015094579.1	C3H12orf50	0.240409	0.028666	0	0	0	0.06679	0	0	0.019222	0	0	0	0.003203667	0.0559775	-4.229069143	0.072236776
XM_015094568.1	C3H12orf50	0.240409	0.028666	0	0	0	0.06679	0	0	0.019222	0	0	0	0.003203667	0.0559775	-4.229069143	0.072236776
XM_015094565.1	C3H12orf50	0.240409	0.028666	0	0	0	0.06679	0	0	0.019222	0	0	0	0.003203667	0.0559775	-4.229069143	0.072236776
XM_015094575.1	C3H12orf50	0.240409	0.028666	0	0	0	0.06679	0	0	0.019222	0	0	0	0.003203667	0.0559775	-4.229069143	0.072236776
XM_015094576.1	C3H12orf50	0.240409	0.028666	0	0	0	0.06679	0	0	0.019222	0	0	0	0.003203667	0.0559775	-4.229069143	0.072236776
XM_015094562.1	C3H12orf50	0.240409	0.028666	0	0	0	0.06679	0	0	0.019222	0	0	0	0.003203667	0.0559775	-4.229069143	0.072236776
XM_015094572.1	C3H12orf50	0.240409	0.028666	0	0	0	0.06679	0	0	0.019222	0	0	0	0.003203667	0.0559775	-4.229069143	0.072236776
XM_015094564.1	C3H12orf50	0.240409	0.028666	0	0	0	0.06679	0	0	0.019222	0	0	0	0.003203667	0.0559775	-4.229069143	0.072236776
XM_015094567.1	C3H12orf50	0.240409	0.028666	0	0	0	0.06679	0	0	0.019222	0	0	0	0.003203667	0.0559775	-4.229069143	0.072236776
XM_015094577.1	C3H12orf50	0.240409	0.028666	0	0	0	0.06679	0	0	0.019222	0	0	0	0.003203667	0.0559775	-4.229069143	0.072236776
XM_015094571.1	C3H12orf50	0.240409	0.028666	0	0	0	0.06679	0	0	0.019222	0	0	0	0.003203667	0.0559775	-4.229069143	0.072236776
XM_015094573.1	C3H12orf50	0.240409	0.028666	0	0	0	0.06679	0	0	0.019222	0	0	0	0.003203667	0.0559775	-4.229069143	0.072236776
XM_015094574.1	C3H12orf50	0.240409	0.028666	0	0	0	0.06679	0	0	0.019222	0	0	0	0.003203667	0.0559775	-4.229069143	0.072236776
XM_015094566.1	C3H12orf50	0.240409	0.028666	0	0	0	0.06679	0	0	0.019222	0	0	0	0.003203667	0.0559775	-4.229069143	0.072236776
XM_015094563.1	C3H12orf50	0.240409	0.028666	0	0	0	0.06679	0	0	0.019222	0	0	0	0.003203667	0.0559775	-4.229069143	0.072236776
XM_015094569.1	C3H12orf50	0.240409	0.028666	0	0	0	0.06679	0	0	0.019222	0	0	0	0.003203667	0.0559775	-4.229069143	0.072236776
XM_015094570.1	C3H12orf50	0.240409	0.028666	0	0	0	0.06679	0	0	0.019222	0	0	0	0.003203667	0.0559775	-4.229069143	0.072236776
XM_015099183.1	KIF28P	0	0.028357	0.01072	0	0	0	0	0	0	0.027127	0	0	0.004521167	0.006512833	-0.558216057	0.836076281
XM_015105275.1	LOC106990116	0.032746	0.027838	0	0	0	0.203576	0	0	0	0	0	0	0	0.044026667	-5.852688937	0.020437929
XM_015093980.1	IQSEC3	0.044545	0.027761	0.040019	0	0.091694	0.009861	0.042654	0.042398	0.029152	0.022323	0	0.074116	0.035107167	0.035646667	0.17966322	0.871915247
XM_004020911.3	CCDC189	0	0.027745	0	0.05586	0	0	0	0	0	0.027747	0	0.025529	0.008879333	0.013934167	-0.618021772	0.789660599
XM_012104393.2	CCDC189	0	0.027745	0	0.05586	0	0	0	0	0	0.027747	0	0.025529	0.008879333	0.013934167	-0.618021772	0.789660599
XM_015101395.1	MMP17	0.013003	0.027531	0	0.024567	0	0.070337	0.012796	0	0.030952	0.036107	0	0.072916	0.025461833	0.022573	0.136010786	0.930355133
XM_015102955.1	HRASLS5	0	0.027317	0	0	0	0	0	0	0	0	0	0	0	0.004552833	-5.755521468	0.097130976
XM_012178631.2	LOC105615271	0	0.027184	0	0	0.088906	0.061568	0.008836	0.139193	0.009895	0	0	0	0.026320667	0.029609667	0.304460948	0.872629659
XM_012178632.2	LOC105615271	0	0.027184	0	0	0.088906	0.061568	0.008836	0.139193	0.009895	0	0	0	0.026320667	0.029609667	0.304460948	0.872629659
XM_012178630.2	LOC105615271	0	0.027184	0	0	0.088906	0.061568	0.008836	0.139193	0.009895	0	0	0	0.026320667	0.029609667	0.304460948	0.872629659
XM_015095324.1	CRHR2	0.213894	0.027054	0.015083	0.0059	0.01473	0.014351	0.017195	0.040315	0.123237	0.028385	0	0.009999	0.036521833	0.048502	0.033226545	0.9766166
XM_015095326.1	CRHR2	0.213894	0.027054	0.015083	0.0059	0.01473	0.014351	0.017195	0.040315	0.123237	0.028385	0	0.009999	0.036521833	0.048502	0.033226545	0.9766166
XM_015095318.1	CRHR2	0.213894	0.027054	0.015083	0.0059	0.01473	0.014351	0.017195	0.040315	0.123237	0.028385	0	0.009999	0.036521833	0.048502	0.033226545	0.9766166
XM_015095325.1	CRHR2	0.213894	0.027054	0.015083	0.0059	0.01473	0.014351	0.017195	0.040315	0.123237	0.028385	0	0.009999	0.036521833	0.048502	0.033226545	0.9766166
XM_015095320.1	CRHR2	0.213894	0.027054	0.015083	0.0059	0.01473	0.014351	0.017195	0.040315	0.123237	0.028385	0	0.009999	0.036521833	0.048502	0.033226545	0.9766166
XM_015095321.1	CRHR2	0.213894	0.027054	0.015083	0.0059	0.01473	0.014351	0.017195	0.040315	0.123237	0.028385	0	0.009999	0.036521833	0.048502	0.033226545	0.9766166
XM_015095323.1	CRHR2	0.213894	0.027054	0.015083	0.0059	0.01473	0.014351	0.017195	0.040315	0.123237	0.028385	0	0.009999	0.036521833	0.048502	0.033226545	0.9766166
XM_015095319.1	CRHR2	0.213894	0.027054	0.015083	0.0059	0.01473	0.014351	0.017195	0.040315	0.123237	0.028385	0	0.009999	0.036521833	0.048502	0.033226545	0.9766166
XM_015095322.1	CRHR2	0.213894	0.027054	0.015083	0.0059	0.01473	0.014351	0.017195	0.040315	0.123237	0.028385	0	0.009999	0.036521833	0.048502	0.033226545	0.9766166
XM_015096006.1	FGF22	0.093473	0.02669	0.058928	0	0.029161	0.108256	0.092579	0	0	0	0	0.095095	0.031279	0.052751333	-0.743672622	0.662768923
XM_004008762.3	FGF22	0.093473	0.02669	0.058928	0	0.029161	0.108256	0.092579	0	0	0	0	0.095095	0.031279	0.052751333	-0.743672622	0.662768923
XM_015099891.1	GDAP1L1	0	0.026652	0.01979	0	0.037843	0	0	0	0	0	0	0	0	0.0140475	-7.019801068	0.005922903
XM_004022034.3	ZC3H12B	0	0.026639	0	0	0	0.047198	0	0.049419	0.016512	0.017368	0	0	0.013883167	0.012306167	0.480518771	0.827189885
XM_015104870.1	ZC3H12B	0	0.026639	0	0	0	0.047198	0	0.049419	0.016512	0.017368	0	0	0.013883167	0.012306167	0.480518771	0.827189885
XM_015098007.1	ZIC2	0	0.026633	0	0	0	0	0	0	0	0	0	0	0	0.004438833	-3.08189573	0.335781735
XM_004020827.3	ZP2	0	0.026439	0.021231	0.072899	0.041745	0	0.023295	0	0	0.091289	0	0.009106	0.020615	0.027052333	-0.107489653	0.953071575
XM_015104114.1	ZP2	0	0.026439	0.021231	0.072899	0.041745	0	0.023295	0	0	0.091289	0	0.009106	0.020615	0.027052333	-0.107489653	0.953071575
XM_015104733.1	LOC105605705	0.028992	0.026138	0.071839	0	0	0.139395	0	0	0.047593	0.026415	0	0.072087	0.024349167	0.044394	-0.794549832	0.637070893
XM_015103437.1	EMX2	0	0.026086	0	0	0	0	0	0	0	0	0	0	0	0.004347667	-3.702540636	0.260323185
XM_012180488.1	ARL9	0	0.025862	0	0	0.088712	0.050771	0	0	0	0.045172	0	0	0.007528667	0.0275575	-1.660144249	0.479607668
XM_015104758.1	LOC101123606	0.049201	0.025644	0	0	0	0	0.037174	0	0	0.044967	0	0	0.013690167	0.012474167	0.317397926	0.923085889
XM_015100315.1	FAM71E2	0.014757	0.025537	0	0.01504	0.013765	0.027183	0	0.019059	0	0	0	0	0.0031765	0.016047	-1.849077938	0.336713103
XM_012107620.1	TCEAL7	0	0.02521	0	0	0.013726	0.013418	0	0	0	0	0	0.133932	0.022322	0.008725667	0.976004543	0.69439914
XM_015104538.1	LOC105605263	0	0.025186	0.009361	0	0	0	0	0	0	0	0	0.029514	0.004919	0.005757833	-0.359441228	1
XM_004009206.3	LOC101102980	0	0.02507	0.013977	0	0	0	0	0	0	0	0	0	0	0.006507833	-3.216177512	0.250658094
XM_004004249.3	PAX5	0	0.024859	0	0.009683	0.004431	0.004332	0.026496	0.018317	0	0	0	8.634848	1.446610167	0.0072175	6.570751665	0.004386481
XM_012120994.2	PAX5	0	0.024859	0	0.009683	0.004431	0.004332	0.026496	0.018317	0	0	0	8.634848	1.446610167	0.0072175	6.570751665	0.004386481
XM_015093143.1	PAX5	0	0.024859	0	0.009683	0.004431	0.004332	0.026496	0.018317	0	0	0	8.634848	1.446610167	0.0072175	6.570751665	0.004386481
XM_015098299.1	SLFN14	0	0.024844	0	0.015291	0	0	0	0	0	0	0	0	0	0.006689167	-5.490178866	0.06019759
XM_015100194.1	FFAR1	0	0.024801	0	0	0.027096	0.026488	0.034695	0	0.022164	0.07954	0	0.210967	0.057894333	0.013064167	2.08714518	0.205670229
XM_015092568.1	LOC106990882	0	0.024647	0	0	0	0	0	0	0	0	0	0	0	0.004107833	-5.387928844	0.116381121
XM_004012062.3	CPB2	0.028248	0.02436	0	0	0.025554	0	0	0.033919	0	0	0	0.028738	0.010442833	0.013027	-0.095989166	0.96831421
XM_012184410.2	CPB2	0.028248	0.02436	0	0	0.025554	0	0	0.033919	0	0	0	0.028738	0.010442833	0.013027	-0.095989166	0.96831421
XM_004014400.3	NPBWR2	0	0.024269	0	0	0	0	0	0	0	0	0	0	0	0.004044833	-2.442766928	0.524226556
XM_004002288.3	GNAT2	0.021837	0.024146	0.02719	0.043803	0.033634	0	0	0	0.013585	0.009618	0	0	0.003867167	0.025101667	-2.413194347	0.108356904
XM_015104462.1	DUPD1	0	0.023876	0	0.017859	0	0	0	0	0	0.014324	0	0	0.002387333	0.006955833	-1.586680424	0.562579427
XM_004008704.3	UNC5A	0.119181	0.023796	0.020782	0.011919	0.05882	0	0.014912	0.108703	0.053519	0	0	0.010882	0.031336	0.039083	0.033263804	0.981124879
XM_004012658.3	SLC35G6	0	0.023404	0.013269	0.042335	0.012915	0	0	0.120783	0.02382	0.012486	0	0.097666	0.042459167	0.0153205	1.462972509	0.364429317
XM_015098623.1	SLC35G6	0	0.023404	0.013269	0.042335	0.012915	0	0	0.120783	0.02382	0.012486	0	0.097666	0.042459167	0.0153205	1.462972509	0.364429317
XM_015100866.1	LOC101107133	0.026223	0.023318	0	0	0	0	0	0	0	0	0	0	0	0.008256833	-2.709104367	0.354022905
XM_015104332.1	SLC35F3	0.016642	0.023058	0.042674	0.022691	0.020837	0.020369	0	0	0.019151	0.029914	0	0.022574	0.011939833	0.0243785	-0.913249837	0.460960846
XM_015102181.1	LOC101111751	0	0.022795	0	0	0.084213	0.042707	0.019847	0.188957	0	0	0	0	0.034800667	0.0249525	0.941208535	0.671764724
XM_015098430.1	LOC101105014	0	0.022782	0.025318	0	0	0.024251	0.042353	0	0	0	0	0.266347	0.05145	0.0120585	1.904930404	0.360797155
XM_012099548.2	CPNE9	0.061468	0.022487	0.129547	0.157417	0.086317	0.014095	0.048243	0.099151	0.041523	0.027877	0	0.092372	0.051527667	0.078555167	-0.386816073	0.709575946
XM_004018289.3	CPNE9	0.061468	0.022487	0.129547	0.157417	0.086317	0.014095	0.048243	0.099151	0.041523	0.027877	0	0.092372	0.051527667	0.078555167	-0.386816073	0.709575946
XM_004018737.3	LOC101108961	0.049889	0.022181	0	0	0	0	0.041513	0	0	0.015113	0	1.876269	0.322149167	0.012011667	4.609436786	0.043987361
XM_015103100.1	TMEM225	0	0.021982	0	0	0	0	0	0	0	0	0	0	0	0.003663667	-4.365213412	0.19371669
XM_012180899.2	C1H1orf56	0.069597	0.021751	0.048425	0	0.074051	0	0	0	0	0	0	0.048637	0.008106167	0.035637333	-1.941354519	0.306928447
XM_004023588.3	C1H1orf56	0.069597	0.021751	0.048425	0	0.074051	0	0	0	0	0	0	0.048637	0.008106167	0.035637333	-1.941354519	0.306928447
XM_004002305.3	SLC16A4	0.005286	0.021733	0.03004	0.011043	0.022613	0.008051	0	0	0.005754	0.011401	0	0	0.002859167	0.016461	-2.341650287	0.103328407
XM_015104064.1	C24H16orf96	0.009305	0.021367	0.023746	0	0	0.011372	0	0	0.010692	0	0	0	0.001782	0.010965	-2.593040596	0.203943333
XM_004006618.1	LOC101118260	0.0732	0.021042	0	0.025035	0	0	0	0	0	0.021635	0	0	0.003605833	0.0198795	-1.699327116	0.477239528
XM_015097965.1	LOC105610339	0.087147	0.020998	0	0	0	0	0	0	0.027332	0	0	0	0.004555333	0.018024167	-1.73836562	0.524957263
XM_012184396.2	ERICH6B	0	0.020994	0	0.010031	0	0	0	0.012501	0	0.006847	0	0	0.003224667	0.005170833	-0.573127635	0.82552654
XM_012184399.2	ERICH6B	0	0.020994	0	0.010031	0	0	0	0.012501	0	0.006847	0	0	0.003224667	0.005170833	-0.573127635	0.82552654
XM_015098057.1	ERICH6B	0	0.020994	0	0.010031	0	0	0	0.012501	0	0.006847	0	0	0.003224667	0.005170833	-0.573127635	0.82552654
XM_012184398.2	ERICH6B	0	0.020994	0	0.010031	0	0	0	0.012501	0	0.006847	0	0	0.003224667	0.005170833	-0.573127635	0.82552654
XM_012097453.2	MGAT4D	0	0.020975	0.011655	0	0.223868	0	0	0	0	0	0	0.083361	0.0138935	0.042749667	0.365968094	0.877707355
XM_004019595.3	BEST1	0	0.020807	0.009194	0.020019	0	0	0.024909	0.085871	0	0	0	0.024601	0.0225635	0.008336667	1.498554113	0.447423759
XM_015103140.1	BEST1	0	0.020807	0.009194	0.020019	0	0	0.024909	0.085871	0	0	0	0.024601	0.0225635	0.008336667	1.498554113	0.447423759
XM_015103141.1	BEST1	0	0.020807	0.009194	0.020019	0	0	0.024909	0.085871	0	0	0	0.024601	0.0225635	0.008336667	1.498554113	0.447423759
XM_012102011.2	BEST1	0	0.020807	0.009194	0.020019	0	0	0.024909	0.085871	0	0	0	0.024601	0.0225635	0.008336667	1.498554113	0.447423759
XM_004019013.1	LOC101114473	0	0.020637	0	0	0	0.087723	0	0	0	0	0	0	0	0.01806	-2.914656674	0.295909994
XM_015100325.1	LOC101103007	0.013239	0.020449	0.014903	0.01835	0	0	0.012629	0	0	0.007139	0	0.008027	0.0046325	0.011156833	-1.271014737	0.397977092
XM_004019283.1	LOC101112095	0	0.020242	0	0	0	0	0	0	0	0	0	0	--	--	--	--
XM_012153860.2	IGSF21	0.29017	0.020041	0.032956	0	0.036844	0.3018	0.017573	0.126388	1.287455	0.01577	0	0	0.241197667	0.113635167	0.91525002	0.539338201
XM_004019670.3	SLC25A45	0.03043	0.019917	0	0.032078	0	0	0	0	0.015797	0	0	0.03243	0.008037833	0.0137375	-0.782824398	0.733469798
XM_015098415.1	LOC105611252	0	0.019646	0	0	0	0	0	0	0	0	0	0	0	0.003274333	-1.973896767	0.674156661
XM_012183171.2	LOC101106178	0.01244	0.019603	0.042809	0	0.05803	0.005052	0.031801	0	0.020907	0.025802	0	0.012258	0.015128	0.022989	-0.398939183	0.772128192
NM_001126369.1	QRFP	0.213006	0.019231	0	0	0	0	0	0	0.181845	0	0	0	0.0303075	0.038706167	-0.359521379	1
XM_015093975.1	GPR162	0.021243	0.018757	0.039209	0	0.060255	0	0	0	0.112008	0	0	0.174558	0.047761	0.023244	1.047752077	0.575383712
XM_004020811.3	UMOD	0	0.018198	0	0	0	0	0	0	0	0	0	0	0	0.003033	-4.65335627	0.163738309
XM_012174148.2	HOXC8	0.020715	0.018044	0.140706	0.021469	0.078595	0.26999	0.025159	0	0.435119	0	0	0.793363	0.208940167	0.0915865	1.193383215	0.425813332
XM_004013779.3	ANKRD65	0	0.017996	0	0	0	0	0	0	0	0	0	0	0	0.002999333	-2.797207374	0.43834476
XM_012181112.2	LOC101120334	0	0.017864	0.00996	0	0.009726	0	0	0	0	0	0	0	0	0.006258333	-2.654529136	0.305872834
XM_015100828.1	LOC101119933	0.034889	0.017812	0	0	0	0.072642	0	0.052938	0	0	0	0.26291	0.052641333	0.0208905	1.346860922	0.541718625
XM_012182839.2	MRAP2	0.069103	0.017747	0.039941	0.023634	0.021414	0.04229	0.018464	0.02965	0	0.041682	0	0.023356	0.018858667	0.035688167	-0.676794111	0.548921557
XM_012182837.2	MRAP2	0.069103	0.017747	0.039941	0.023634	0.021414	0.04229	0.018464	0.02965	0	0.041682	0	0.023356	0.018858667	0.035688167	-0.676794111	0.548921557
XM_015102610.1	LOC101111587	0.0416	0.017698	0	0.038249	0.04844	0.028138	0.024454	0.075236	0	0.195599	0	0.063342	0.059771833	0.029020833	1.18579359	0.393711697
XM_015094886.1	C3H12orf71	0	0.01766	0	0	0	0	0	0	0	0	0	0	0	0.002943333	-2.79720568	0.438329349
XM_012094804.2	LOC101108853	0	0.017569	0	0	0.052911	0	0	0.050762	0	0.026924	0	0	0.012947667	0.011746667	0.499596355	0.845903597
XM_015102671.1	TULP1	0.038775	0.017427	0.011102	0	0	0.049957	0	0.171829	0.042092	0	0	0	0.0356535	0.0195435	1.223290638	0.541832366
XM_012174578.2	BEST3	0	0.017269	0.009596	0	0.020552	0	0.005601	0	0	0	0	0	0.0009335	0.007902833	-2.443171556	0.264285981
XM_015094751.1	BEST3	0	0.017269	0.009596	0	0.020552	0	0.005601	0	0	0	0	0	0.0009335	0.007902833	-2.443171556	0.264285981
XM_012174579.2	BEST3	0	0.017269	0.009596	0	0.020552	0	0.005601	0	0	0	0	0	0.0009335	0.007902833	-2.443171556	0.264285981
XM_012174573.2	BEST3	0	0.017269	0.009596	0	0.020552	0	0.005601	0	0	0	0	0	0.0009335	0.007902833	-2.443171556	0.264285981
XM_004006467.3	BEST3	0	0.017269	0.009596	0	0.020552	0	0.005601	0	0	0	0	0	0.0009335	0.007902833	-2.443171556	0.264285981
XM_012174577.2	BEST3	0	0.017269	0.009596	0	0.020552	0	0.005601	0	0	0	0	0	0.0009335	0.007902833	-2.443171556	0.264285981
XM_004004007.3	LOC101110208	0.019545	0.016855	0	0.136993	0	0	0	0	0	0.017684	0	0	0.002947333	0.028898833	-3.019210176	0.20044455
XM_015098503.1	ASIC2	0.096873	0.016719	0.111793	0.059676	0.080418	0.017738	0	0	0.048748	0	0	0	0.008124667	0.0638695	-2.879718838	0.101934841
XM_012106493.2	LOC101120811	0.038546	0.01662	0.037065	0	0.106539	0.035148	0.107835	0	0.196278	0	0	0	0.0506855	0.038986333	0.495621778	0.803643362
XM_004017292.2	TDO2	0	0.016565	0	0	0	0	0	0	0	0	0	0	0	0.002760833	-4.563525369	0.169240692
XM_004006124.3	IL1RL2	0.019021	0.016349	0	0.006527	0	0.00584	0.0051	0	0.005491	0.023024	0	0	0.0056025	0.007956167	-0.489441286	0.777195127
XM_015094485.1	IL1RL2	0.019021	0.016349	0	0.006527	0	0.00584	0.0051	0	0.005491	0.023024	0	0	0.0056025	0.007956167	-0.489441286	0.777195127
XM_015094484.1	IL1RL2	0.019021	0.016349	0	0.006527	0	0.00584	0.0051	0	0.005491	0.023024	0	0	0.0056025	0.007956167	-0.489441286	0.777195127
XM_012180903.1	LOC105608558	0.056075	0.016137	0.079711	0.019199	0.052716	0.051532	0.03	0.048174	0.01615	0.016931	0	0.033061	0.024052667	0.045895	-0.661464002	0.556331285
XM_015099274.1	GABRD	0	0.016059	0	0.025589	0	0	0	0	0	0	0	0.796482	0.132747	0.006941333	3.870644639	0.169356257
XM_015094550.1	LOC105612099	0	0.015845	0.017609	0.028027	0	0	0.003265	0	0.003964	0	0	0	0.001204833	0.010246833	-1.604833347	0.47587193
XM_012185810.2	DRC3	0.071118	0.01575	0.015227	0.018489	0.023547	0.067061	0.059901	0.046392	0.015605	0.011258	0	0.066862	0.033336333	0.035198667	0.075075164	0.948344205
XM_012185806.2	DRC3	0.071118	0.01575	0.015227	0.018489	0.023547	0.067061	0.059901	0.046392	0.015605	0.011258	0	0.066862	0.033336333	0.035198667	0.075075164	0.948344205
XM_004012739.3	DRC3	0.071118	0.01575	0.015227	0.018489	0.023547	0.067061	0.059901	0.046392	0.015605	0.011258	0	0.066862	0.033336333	0.035198667	0.075075164	0.948344205
XM_012185808.2	DRC3	0.071118	0.01575	0.015227	0.018489	0.023547	0.067061	0.059901	0.046392	0.015605	0.011258	0	0.066862	0.033336333	0.035198667	0.075075164	0.948344205
XM_012185804.2	DRC3	0.071118	0.01575	0.015227	0.018489	0.023547	0.067061	0.059901	0.046392	0.015605	0.011258	0	0.066862	0.033336333	0.035198667	0.075075164	0.948344205
XM_012103264.2	C23H18orf63	0	0.015598	0	0	0	0	0	0	0	0.01379	0	0	0.002298333	0.002599667	-0.242914241	0.962250236
XM_012103272.2	C23H18orf63	0	0.015598	0	0	0	0	0	0	0	0.01379	0	0	0.002298333	0.002599667	-0.242914241	0.962250236
XM_004006323.3	KRT72	0	0.015587	0	0	0	0	0	0	0	0	0	0.045226	0.007537667	0.002597833	1.135552571	0.723447233
XM_015093063.1	C2H9orf24	0	0.015191	0.020731	0	0	0.015685	0.042361	0	0	0	0	0	0.007060167	0.008601167	-0.284227472	0.914263925
XM_012118105.2	C2H9orf24	0	0.015191	0.020731	0	0	0.015685	0.042361	0	0	0	0	0	0.007060167	0.008601167	-0.284227472	0.914263925
XM_012118097.2	C2H9orf24	0	0.015191	0.020731	0	0	0.015685	0.042361	0	0	0	0	0	0.007060167	0.008601167	-0.284227472	0.914263925
XM_004004129.3	C2H9orf24	0	0.015191	0.020731	0	0	0.015685	0.042361	0	0	0	0	0	0.007060167	0.008601167	-0.284227472	0.914263925
XM_015093064.1	C2H9orf24	0	0.015191	0.020731	0	0	0.015685	0.042361	0	0	0	0	0	0.007060167	0.008601167	-0.284227472	0.914263925
XM_012118086.2	C2H9orf24	0	0.015191	0.020731	0	0	0.015685	0.042361	0	0	0	0	0	0.007060167	0.008601167	-0.284227472	0.914263925
XM_012113604.2	ERMAP	0.008609	0.014848	0	0	0.016168	0	0	0	0	0.029101	0	0	0.004850167	0.006604167	-0.309386064	0.902237089
XM_004002016.3	C8B	0	0.014753	0	0	0	0	0	0	0	0.048851	0	0.057133	0.017664	0.002458833	2.551435821	0.339425836
XM_004011719.3	TCF24	0	0.014746	0	0	0	0	0	0	0	0	0	0	0	0.002457667	-3.70255202	0.260522049
XM_012189996.1	LOC105606371	0	0.014698	0	0.035092	0.016059	0	0	0.044026	0.029518	0	0	0.052193	0.020956167	0.010974833	0.954833666	0.636531301
XM_015103832.1	RGS11	0.194946	0.014668	0	0	0.071293	0.076318	0	0.029221	0.014454	0.011121	0	0	0.009132667	0.0595375	-2.228843105	0.199534341
XM_012121163.2	LOC101108371	0	0.014402	0	0	0	0.046145	0	0	0	0.015161	0	0	0.002526833	0.010091167	-1.588743198	0.526185028
XM_004021055.3	ANKRD61	0	0.014144	0.021703	0.043954	0.015401	0	0	0	0	0	0	0.033371	0.005561833	0.015867	-1.436768708	0.476933643
XM_015092780.1	FOXE1	0	0.014012	0	0.074714	0	0	0	0	0	0	0	0	0	0.014787667	-4.367559189	0.116516056
XM_015099850.1	LOC101120595	0.005407	0.013937	0	0.005599	0	0	0.00511	0	0	0	0	0	0.000851667	0.004157167	-2.395481592	0.305565755
XM_012188070.2	LOC105616630	0	0.013763	0	0	0	0	0	0	0	0	0	0	0	0.002293833	-7.26931608	0.040688893
XM_015099900.1	LOC101111217	0	0.013454	0	0	0	0	0	0	0	0	0	0	0	0.002242333	-2.442775054	0.524279784
XM_012188543.2	SCP2D1	0.108261	0.013344	0.133908	0.063451	0.224394	0.028077	0.068218	0.039835	0.066771	0.042	0	0	0.036137333	0.095239167	-1.130619249	0.355601538
XM_015101206.1	SLC6A3	0	0.013309	0.058616	0	0.012135	0	0	0.048679	0	0.012933	0	0.029399	0.0151685	0.01401	0.494362094	0.803622354
XM_015101801.1	LOC106991724	0	0.013263	0	0	0	0	0	0	0	0	0	0	0	0.0022105	-3.702545724	0.260412039
XM_015100836.1	LOC101115732	0	0.013209	0	0	0.015146	0	0	0.00927	0	0	0	0.032817	0.0070145	0.004725833	0.527899083	0.839465989
XM_004016703.3	LOC101102334	0.05299	0.013156	0	0	0.042979	0.028009	0.060902	0.058914	0	0.03195	0	0.015314	0.027846667	0.022855667	0.530753364	0.72606174
XM_015104105.1	ACSM5	0	0.013139	0.029399	0	0.05742	0	0.118239	0	0	0.013831	0	0.015552	0.024603667	0.016659667	0.712471088	0.713091673
XM_015104104.1	ACSM5	0	0.013139	0.029399	0	0.05742	0	0.118239	0	0	0.013831	0	0.015552	0.024603667	0.016659667	0.712471088	0.713091673
XM_015104106.1	ACSM5	0	0.013139	0.029399	0	0.05742	0	0.118239	0	0	0.013831	0	0.015552	0.024603667	0.016659667	0.712471088	0.713091673
XM_012104195.2	ACSM5	0	0.013139	0.029399	0	0.05742	0	0.118239	0	0	0.013831	0	0.015552	0.024603667	0.016659667	0.712471088	0.713091673
XM_015104107.1	ACSM5	0	0.013139	0.029399	0	0.05742	0	0.118239	0	0	0.013831	0	0.015552	0.024603667	0.016659667	0.712471088	0.713091673
XM_015104103.1	ACSM5	0	0.013139	0.029399	0	0.05742	0	0.118239	0	0	0.013831	0	0.015552	0.024603667	0.016659667	0.712471088	0.713091673
XM_015092905.1	LINGO2	0.018929	0.013127	0.188167	0.006503	1.999937	0.398845	0.020263	0.211098	0.967123	0.02569	0	0.256031	0.246700833	0.437584667	-0.935033925	0.320487059
XM_012127930.2	LINGO2	0.018929	0.013127	0.188167	0.006503	1.999937	0.398845	0.020263	0.211098	0.967123	0.02569	0	0.256031	0.246700833	0.437584667	-0.935033925	0.320487059
XM_012127940.2	LINGO2	0.018929	0.013127	0.188167	0.006503	1.999937	0.398845	0.020263	0.211098	0.967123	0.02569	0	0.256031	0.246700833	0.437584667	-0.935033925	0.320487059
XM_015092787.1	TMC1	0.020292	0.012867	0.032673	0	0	0.013559	0	0.058004	0.160617	0.027617	0	0.406577	0.1088025	0.013231833	3.112156502	0.050377809
XM_015102247.1	VILL	0.064416	0.012839	0	0	0	0.03159	0	0.12195	0.035443	0	0	0.014844	0.028706167	0.018140833	0.99868046	0.608731786
XM_015091656.1	COL9A2	0.014624	0.012654	0	0	0.093446	0.025861	0	0.034922	0.0374	0.057356	0	0.829153	0.159805167	0.024430833	2.750143125	0.096763103
XM_012175964.2	FOXI3	0	0.012629	0	0	0.013569	0	0.011739	0	0.025278	0	0	0	0.0061695	0.004366333	0.436694993	0.879191599
XM_012177276.2	TRPV6	0	0.012576	0.015581	0	0	0	0.025206	0	0	0.128797	0	0.917053	0.178509333	0.004692833	5.065847362	0.02126405
XM_004008129.3	TRPV6	0	0.012576	0.015581	0	0	0	0.025206	0	0	0.128797	0	0.917053	0.178509333	0.004692833	5.065847362	0.02126405
XM_004016557.3	HTR3B	0.160713	0.012452	0.056455	0.090258	0.057161	0.026947	0.047062	0.113235	0.042124	0.106241	0	0.11353	0.070365333	0.067331	0.297285665	0.760088204
XM_004003618.3	LOC101112445	0	0.012321	0	0	0	0.012503	0	0	0	0	0	0	0	0.004137333	-2.695292748	0.353753457
XM_015092728.1	PP2D1	0.035898	0.012222	0.04395	0.026906	0.010641	0.030393	0.01136	0	0.009647	0.034343	0	0.078403	0.022292167	0.026668333	-0.19660389	0.872138797
XM_012174814.2	LOC101119548	0	0.012124	0.146046	0.150401	0	0	0.022539	0	0	0.187156	0	0.042908	0.0421005	0.0514285	-0.123234403	0.958336835
XM_012188839.2	COL20A1	0.067972	0.012091	0	0	0.029893	0	0	0	0	0.125977	0	0.034576	0.026758833	0.018326	0.710964425	0.735201823
XM_012120562.2	HEMGN	0	0.011914	0	0	0	0	0	0	0	0	0	0	0	0.001985667	-4.254795082	0.20339767
XM_015097650.1	LOC106991337	0.088276	0.011873	0.025439	0.016342	0	0.011895	0	0	0.054986	0.027601	0	0.114526	0.032852167	0.0256375	-0.173038227	1
XM_015098809.1	SOST	0	0.011651	0	0	0.050746	0.037205	0	0	0	0.012224	0	0.994814	0.167839667	0.016600333	3.237630339	0.150576088
XM_012186440.2	FSCN2	0.039823	0.011447	0.012679	0	0	0	0	0	0.011457	0.059572	0	0	0.011838167	0.010658167	0.238042836	0.932600434
XM_012173753.2	RFX8	0	0.011148	0	0	0	0.005064	0.136615	0	0	0	0	0	0.022769167	0.002702	2.840173019	0.291583758
XM_015093990.1	SLC16A8	0	0.01112	0	0	0	0	0	0	0	0	0	0	0	0.001853333	-2.797205612	0.438328722
XM_012101147.1	SLC17A4	0	0.011037	0.012348	0	0	0	0	0	0	0.034856	0	0	0.005809333	0.0038975	0.662298511	0.810586222
XM_015102806.1	SLC17A4	0	0.011037	0.012348	0	0	0	0	0	0	0.034856	0	0	0.005809333	0.0038975	0.662298511	0.810586222
XM_015091650.1	DLGAP3	0	0.010999	0	0.012941	0.006076	0.018264	0	0.01167	0	0	0	0.026874	0.006424	0.008046667	-0.307274278	0.881631613
XM_012177286.1	LOC101122103	0	0.010794	0	0	0	0	0	0	0	0	0	0	0	0.001799	-1.973923009	0.674253126
XM_015096305.1	HMX1	0	0.010741	0	0	0	0	0	0	0	0	0	0	0	0.001790167	-3.081901959	0.335855707
XM_004020390.3	LOC101120880	0	0.010521	0	0	0	0	0	0	0	0	0	0	--	--	--	--
XM_015095998.1	LOC101123466	0.047583	0.010405	0.097963	0	0.005628	0.033007	0.044803	0	0.010344	0	0	0.011746	0.011148833	0.032431	-1.295838402	0.370174228
XM_012099407.2	MOBP	0.071309	0.010123	0.052057	0.014127	0.013284	0.038238	0.112573	0	0.068668	0	0	0.011943	0.032197333	0.033189667	-0.057471098	0.965665838
XM_012099406.2	MOBP	0.071309	0.010123	0.052057	0.014127	0.013284	0.038238	0.112573	0	0.068668	0	0	0.011943	0.032197333	0.033189667	-0.057471098	0.965665838
XM_015102026.1	STRC	0	0.01008	0.007338	0.008278	0	0	0.007767	0	0.01646	0	0	0	0.004037833	0.004282667	-0.287589548	0.898165804
XM_004017075.3	CDH10	0.262934	0.00997	0.043623	0	0.220457	0.092971	0.009425	0	0.094785	0	0	0.117141	0.036891833	0.1049925	-1.410648437	0.359124417
NM_001199069.1	LOC100526780	0	0.009867	0	0.013503	0	0	0	0	0	0	0	0	0	0.003895	-5.631300247	0.053477538
XM_015091709.1	NTRK1	0	0.009734	0	0	0	0	0	0.026808	0	0	0	0	0.004468	0.001622333	1.480910947	0.670539152
XM_015093246.1	LOC106990945	0	0.009724	0.033161	0	0	0	0.016124	0	0	0.041717	0	0.017709	0.012591667	0.0071475	0.980448069	0.641836165
XM_012185690.2	ALOXE3	0.010079	0.009444	0.028853	0.022472	0	0	0	0	0.008672	0.009908	0	0	0.003096667	0.011808	-1.738184157	0.333894144
XM_012184386.2	NHLH1	0.010878	0.009381	0	0	0	0	0	0	0	0	0	0	0	0.0033765	-2.709109557	0.354081181
XM_015098656.1	LOC101113252	0	0.009311	0.01849	0	0.021706	0.021125	0	0	0	0	0	0	0	0.011772	-6.392934903	0.002809119
XM_015100555.1	LOC101109475	0	0.009264	0	0.011058	0	0	0	0	0.02152	0	0	0.021674	0.007199	0.003387	0.775366317	0.758275413
XM_015100556.1	LOC101109475	0	0.009264	0	0.011058	0	0	0	0	0.02152	0	0	0.021674	0.007199	0.003387	0.775366317	0.758275413
XM_012107658.2	VANGL2	0.045399	0.009234	0.159208	0.169255	0.044248	0.019658	0.008583	0.096478	0	0.029063	0	0.475371	0.1015825	0.074500333	0.553598094	0.670723802
XM_012173947.2	SLC44A5	0	0.009234	0	0	0.049001	0.009929	0.031491	0.013969	0	0.019638	0	0	0.010849667	0.011360667	0.190385313	0.921489781
XM_012105741.2	CCDC110	0	0.009163	0.0392	0	0.009977	0.009591	0	0	0.017606	0	0	0	0.002934333	0.011321833	-1.7906888	0.387853637
XM_015096707.1	UBAP1L	0.026113	0.009038	0.022599	0.020034	0.019216	0.005239	0.014652	0	0.026879	0.013046	0	0.005313	0.009981667	0.017039833	-0.656077787	0.573803271
XM_015101404.1	CUX2	0.051846	0.00897	0.060012	0.031993	0.051161	0.010168	0.022234	0.017852	0.032916	0.018823	0	0	0.015304167	0.035691667	-0.978279739	0.370295897
XM_015093982.1	CACNA2D4	0.005211	0.008958	0	0	0	0.004784	0	0.0031	0	0	0	0	0.000516667	0.003158833	-2.225132944	0.381895804
NM_001078656.1	MC5R	0	0.008808	0.019643	0	0	0	0	0	0	0	0	0	0	0.004741833	-3.644192684	0.19360173
XM_012103247.2	MC5R	0	0.008808	0.019643	0	0	0	0	0	0	0	0	0	0	0.004741833	-3.644192684	0.19360173
XM_015091761.1	UMODL1	0	0.008784	0	0	0	0	0	0	0	0	0	0	0	0.001464	-5.909278619	0.089174279
XM_015098171.1	GPR12	0.005003	0.008686	0.009685	0.015295	0	0	0	0	0	0	0	0	0	0.006444833	-3.592074078	0.101531022
XM_015093969.1	LOC101104740	0.043886	0.008641	0	0	0.041491	0.262838	0	0.054954	0.102548	0	0	0.091117	0.0414365	0.059476	-0.381637615	0.828815538
XM_015102466.1	SLC6A1	0	0.008567	0	0	0.017662	0	0	0	0.042468	0	0	0.010107	0.0087625	0.0043715	0.956267699	0.697375385
XM_004016032.3	DRD2	0	0.008265	0	0	0.008816	0	0	0.012337	0.031322	0	0	0.029186	0.012140833	0.002846833	1.946847435	0.366619319
XM_004006864.3	LOC101116133	0	0.00819	0.089639	0.160845	0.02895	0	0.098849	0	0.053576	0.547052	0	0.095798	0.132545833	0.047937333	1.585944718	0.313709099
XM_004007781.3	ABCB5	0	0.008135	0	0.013866	0	0	0	0	0	0	0	0	0	0.003666833	-7.509380288	0.01359619
XM_012176476.2	ABCB5	0	0.008135	0	0.013866	0	0	0	0	0	0	0	0	0	0.003666833	-7.509380288	0.01359619
XM_004012727.3	SLC47A2	0	0.00805	0.03465	0.070202	0	0.023119	0.095579	0.008762	0	0.061741	0	0.037687	0.0339615	0.022670167	0.628507425	0.69205805
XM_015097103.1	C7H14orf39	0	0.007786	0	0	0	0	0	0	0	0	0	0	0	0.001297667	-5.033821313	0.139111577
XM_012181778.2	C7H14orf39	0	0.007786	0	0	0	0	0	0	0	0	0	0	0	0.001297667	-5.033821313	0.139111577
XM_004021434.3	NODAL	0	0.00776	0	0	0	0	0	0.014223	0	0	0	0	0.0023705	0.001293333	0.87445006	0.776785404
XM_004012232.3	LOC101114712	0.008916	0.007714	0	0.009179	0	0	0	0	0	0.008094	0	0	0.001349	0.0043015	-1.512048274	0.500878048
XM_012184932.2	LOC101114712	0.008916	0.007714	0	0.009179	0	0	0	0	0	0.008094	0	0	0.001349	0.0043015	-1.512048274	0.500878048
XM_004006021.3	SULT6B1	0	0.00768	0.048357	0	0	0.006008	0.019648	0.014943	0.026302	0.011089	0	0	0.011997	0.010340833	0.443280451	0.79289262
XM_015101410.1	CABP1	0	0.007578	0	0	0.008335	0.008175	0	0.011464	0.015372	0.016169	0	0	0.0071675	0.004014667	0.958718883	0.615672807
XM_015102034.1	SERPINA10	0.025461	0.007404	0	0	0.008036	0	0.020647	0	0.014369	0.007454	0	0	0.007078333	0.006816833	0.174696812	0.954745425
XM_004017971.3	SERPINA10	0.025461	0.007404	0	0	0.008036	0	0.020647	0	0.014369	0.007454	0	0	0.007078333	0.006816833	0.174696812	0.954745425
XM_012121852.2	C2H9orf131	0	0.00728	0	0	0	0	0	0	0	0	0	0	0	0.001213333	-2.442763615	0.524204861
XM_015104449.1	SYNPO2L	0	0.006822	0	0	0.029715	0.036309	0.015853	0.015427	0	0.007134	0	0.008021	0.007739167	0.012141	-0.346936341	0.843583827
XM_015092439.1	TMPRSS7	0	0.006692	0	0	0	0	0	0	0	0	0	0	0	0.001115333	-4.56352733	0.169294477
XM_012185734.2	LOC101111723	0	0.006506	0	0	0	0	0	0	0	0	0	0	0	0.001084333	-4.004905022	0.22783862
XM_015095100.1	LAMB4	0.007544	0.006484	0.044113	0.028916	0.029529	0	0	0.027074	0.01322	0	0	0	0.006715667	0.019431	-1.122750712	0.513008033
XM_012146332.2	IL12A	0	0.006464	0	0	0	0.00602	0	0	0.012674	0.006737	0	0.045753	0.010860667	0.002080667	1.998616538	0.323435765
NM_001009736.1	IL12A	0	0.006464	0	0	0	0.00602	0	0	0.012674	0.006737	0	0.045753	0.010860667	0.002080667	1.998616538	0.323435765
XM_004019756.1	LOC101110373	0	0.00627	0	0.111905	0	0	0	0	0	0	0	0	0	0.019695833	-3.318329713	0.228311535
XM_015098093.1	LOC101107613	0.0039	0.005732	0	0.006868	0.003891	0	0	0	0.005397	0.011106	0	0.019518	0.0060035	0.0033985	0.737275438	0.660908541
XM_004019754.3	LOC101109050	0	0.005664	0	0	0	0	0	0	0	0	0	0	--	--	--	--
XM_015102254.1	SCN10A	0	0.005638	0.02196	0	0.018417	0.005881	0	0	0.005642	0.01183	0	0	0.002912	0.008649333	-1.335392501	0.471067921
XM_004018585.3	SCN10A	0	0.005638	0.02196	0	0.018417	0.005881	0	0	0.005642	0.01183	0	0	0.002912	0.008649333	-1.335392501	0.471067921
XM_015102255.1	SCN10A	0	0.005638	0.02196	0	0.018417	0.005881	0	0	0.005642	0.01183	0	0	0.002912	0.008649333	-1.335392501	0.471067921
XM_012102267.2	LOC101110889	0	0.005351	0	0.019098	0	0	0	0	0	0	0	0	0	0.004074833	-1.962450257	0.631990496
XM_015105073.1	LOC101106061	0	0.005335	0	0	0.011697	0.011434	0.01997	0	0	0	0	0	0.003328333	0.004744333	-0.466853755	0.857429162
XM_012101144.2	SLC17A2	0	0.005307	0	0.006336	0	0	0	0.019328	0.018333	0.009236	0	0	0.007816167	0.0019405	1.250529295	0.550721473
XM_012101143.2	SLC17A2	0	0.005307	0	0.006336	0	0	0	0.019328	0.018333	0.009236	0	0	0.007816167	0.0019405	1.250529295	0.550721473
XM_012101141.2	SLC17A2	0	0.005307	0	0.006336	0	0	0	0.019328	0.018333	0.009236	0	0	0.007816167	0.0019405	1.250529295	0.550721473
XM_004019089.3	SLC17A2	0	0.005307	0	0.006336	0	0	0	0.019328	0.018333	0.009236	0	0	0.007816167	0.0019405	1.250529295	0.550721473
XM_004014031.3	RNF207	0.043282	0.005106	0.033132	0.007494	0.100707	0.147641	0.008848	0.022374	0	0.037856	0	0	0.011513	0.056227	-1.896927813	0.18554189
XM_012097884.2	RPH3A	0	0.004814	0.005368	0.005728	0.01038	0	0	0	0	0	0	0.022934	0.003822333	0.004381667	-0.248078751	0.91912176
XM_004017399.3	RPH3A	0	0.004814	0.005368	0.005728	0.01038	0	0	0	0	0	0	0.022934	0.003822333	0.004381667	-0.248078751	0.91912176
XM_012097886.2	RPH3A	0	0.004814	0.005368	0.005728	0.01038	0	0	0	0	0	0	0.022934	0.003822333	0.004381667	-0.248078751	0.91912176
XM_004017398.3	RPH3A	0	0.004814	0.005368	0.005728	0.01038	0	0	0	0	0	0	0.022934	0.003822333	0.004381667	-0.248078751	0.91912176
XM_012097883.2	RPH3A	0	0.004814	0.005368	0.005728	0.01038	0	0	0	0	0	0	0.022934	0.003822333	0.004381667	-0.248078751	0.91912176
XM_012096732.2	LOC105602461	0	0.004641	0.020698	0.022012	0	0.024337	0.004314	0	0	0	0	0	0.000719	0.011948	-3.09684604	0.103301453
XM_012186234.2	LOC101120000	0.015835	0.004582	0	0.016338	0	0.019284	0	0.00684	0	0	0	0.037788	0.007438	0.009339833	-0.318379726	0.875992043
XM_012186235.2	LOC101120000	0.015835	0.004582	0	0.016338	0	0.019284	0	0.00684	0	0	0	0.037788	0.007438	0.009339833	-0.318379726	0.875992043
XM_012186237.2	LOC101120000	0.015835	0.004582	0	0.016338	0	0.019284	0	0.00684	0	0	0	0.037788	0.007438	0.009339833	-0.318379726	0.875992043
XM_012183472.2	LY6K	0	0.004367	0	0.008834	0	0	0.004059	0	0	0.009163	0	0.005151	0.003062167	0.002200167	0.363196316	0.874354877
XM_012188324.2	ARMC3	0	0.00422	0	0	0.009452	0	0.021456	0	0	0	0	0	0.003576	0.002278667	0.662000843	0.816649885
XM_012188319.2	ARMC3	0	0.00422	0	0	0.009452	0	0.021456	0	0	0	0	0	0.003576	0.002278667	0.662000843	0.816649885
XM_012188326.2	ARMC3	0	0.00422	0	0	0.009452	0	0.021456	0	0	0	0	0	0.003576	0.002278667	0.662000843	0.816649885
XM_004014222.3	ARMC3	0	0.00422	0	0	0.009452	0	0.021456	0	0	0	0	0	0.003576	0.002278667	0.662000843	0.816649885
XM_012188325.2	ARMC3	0	0.00422	0	0	0.009452	0	0.021456	0	0	0	0	0	0.003576	0.002278667	0.662000843	0.816649885
XM_012188320.2	ARMC3	0	0.00422	0	0	0.009452	0	0.021456	0	0	0	0	0	0.003576	0.002278667	0.662000843	0.816649885
XM_012177157.1	LRGUK	0.060267	0.004077	0.004531	0.02531	0.049573	0.04657	0.016909	0.03616	0.016225	0.002918	0	0.00808	0.013382	0.031721333	-0.8282888	0.455651492
XM_012177155.2	LRGUK	0.060267	0.004077	0.004531	0.02531	0.049573	0.04657	0.016909	0.03616	0.016225	0.002918	0	0.00808	0.013382	0.031721333	-0.8282888	0.455651492
XM_015095388.1	LRGUK	0.060267	0.004077	0.004531	0.02531	0.049573	0.04657	0.016909	0.03616	0.016225	0.002918	0	0.00808	0.013382	0.031721333	-0.8282888	0.455651492
XM_012177161.2	LRGUK	0.060267	0.004077	0.004531	0.02531	0.049573	0.04657	0.016909	0.03616	0.016225	0.002918	0	0.00808	0.013382	0.031721333	-0.8282888	0.455651492
XM_012097148.1	LOC101121710	0	0.00382	0	0	0	0	0	0	0	0	0	0	--	--	--	--
XM_004010325.2	MYH7	0	0.003741	0	0	0.007036	0	0	0	0	0.013196	0	0	0.002199333	0.001796167	0.231780544	0.934345932
XM_004016491.3	LOC101107385	0	0.003076	0	0	0	0	0	0	0	0	0	0	--	--	--	--
XM_004005864.3	DNAH6	0	0.002934	0.003151	0.006981	0.003173	0	0.009482	0	0	0.041232	0	0	0.008452333	0.0027065	1.736397426	0.368610406
XM_015102771.1	C20H6orf10	0.006424	0.002444	0.009379	0.005281	0	0	0	0	0	0.000434	0	0.002594	0.000504667	0.003921333	-2.706179409	0.13224701
XM_012177845.2	LOC101103644	0	0.002068	0.461447	0.031669	0	0.033748	0.026894	0.008703	0.010215	0	0	0.0627	0.018085333	0.088155333	-0.593627232	0.705764658
XM_012177842.2	LOC101103644	0	0.002068	0.461447	0.031669	0	0.033748	0.026894	0.008703	0.010215	0	0	0.0627	0.018085333	0.088155333	-0.593627232	0.705764658
XM_012177844.2	LOC101103644	0	0.002068	0.461447	0.031669	0	0.033748	0.026894	0.008703	0.010215	0	0	0.0627	0.018085333	0.088155333	-0.593627232	0.705764658
XM_015100499.1	NRN1L	0.047285	0.001554	0	0.072611	0.087917	0.040843	0.018888	0	0	0	0	0.070249	0.014856167	0.041701667	-1.337937792	0.385782108
XM_015099107.1	CACNA1S	0	0.001187	0	0	0.017829	0	0	0.008238	0.00321	0	0	0.043906	0.009225667	0.003169333	1.689638063	0.44876907
XM_015097259.1	RFPL4B	0.058635	0.000843	0	0	0	0	0	0	0	0	0	0	0	0.009913	-2.338322991	0.454638937
XM_015099634.1	LOC105609170	0	0	0	0	0	0	0	0	0	0	0	0	--	--	--	--
XM_004009230.1	LOC101113756	0	0	0	0	0	0	0	0	0	0	0	0	--	--	--	--
XM_004007427.1	LOC101102972	0	0	0	0	0	0	0	0	0	0	0	0	--	--	--	--
XM_004016793.3	LOC101115570	0	0	0	0	0	0	0	0	0	0	0	0	--	--	--	--
XM_015094651.1	LOC105610939	0	0	0	0	0	0	0	0	0	0	0	0	--	--	--	--
XM_012179117.2	LOC101119986	0	0	0	0	0	0	0	0	0	0	0	0	--	--	--	--
XM_012184159.2	LOC101122323	0	0	0	0	0	0	0	0	0	0	0	0	--	--	--	--
XM_012174229.2	C3H12orf80	0	0	0	0	0	0.008634	0	0	0	0	0	0	--	--	--	--
XM_004009239.1	LOC101116313	0	0	0	0	0	0	0	0	0	0	0	0	--	--	--	--
XM_004009210.1	LOC101103976	0	0	0	0	0	0	0	0	0	0	0	0	--	--	--	--
XM_004008202.2	DLX6	0	0	0	0	0	0	0	0	0	0	0	0	--	--	--	--
XM_012174373.2	LOC101103970	0	0	0	0	0	0	0	0	0	0	0	0	--	--	--	--
XM_004008062.2	SSMEM1	0	0	0	0	0	0	0	0	0	0	0	0	--	--	--	--
XM_012179242.2	LOC101103895	0	0	0	0	0	0	0	0	0	0	0	0	--	--	--	--
XM_012107963.1	LOC105605824	0	0	0	0	0	0	0	0	0	0	0	0	--	--	--	--
XM_012106689.2	LOC105605465	0	0	0	0	0	0	0	0	0	0	0	0	--	--	--	--
XM_012174212.2	LOC101111271	0	0	0	0	0	0	0	0	0	0	0	0	--	--	--	--
XM_004021665.3	LOC101117644	0	0	0	0	0	0	0	0	0	0	0	0	--	--	--	--
XM_004008748.1	LOC101110587	0	0	0	0	0	0	0	0	0	0	0	0	--	--	--	--
XM_015095593.1	LOC101120242	0	0	0	0	0	0	0	0	0	0	0	0	--	--	--	--
XM_015104727.1	LOC106991973	0	0	0	0	0	0	0	0	0	0	0	0	--	--	--	--
XM_015100839.1	LOC101102087	0	0	0	0	0	0	0	0	0	0	0	0	--	--	--	--
XM_015104741.1	LOC101102296	0	0	0	0	0	0	0	0	0	0	0	0	--	--	--	--
XM_004022645.3	LOC101114248	0	0	0	0	0	0	0	0	0	0	0	0	--	--	--	--
XM_012107756.2	LOC101114936	0	0	0	0	0	0	0	0	0	0	0	0	--	--	--	--
XM_004007192.3	LOC101118009	0	0	0	0	0	0	0	0	0	0	0	0	--	--	--	--
XM_004006617.3	LOC101118006	0	0	0	0	0	0	0	0	0	0	0	0	--	--	--	--
XM_012108057.1	LOC105605884	0	0	0	0	0	0	0	0	0	0	0	0	--	--	--	--
XM_012108064.1	LOC105605889	0	0	0	0	0	0	0	0	0	0	0	0	--	--	--	--
XM_004008758.3	THEG	0	0	0	0	0	0	0	0	0	0	0	0	--	--	--	--
XM_012178407.2	THEG	0	0	0	0	0	0	0	0	0	0	0	0	--	--	--	--
XM_012174220.2	LOC101111440	0	0	0	0	0	0	0	0	0	0	0	0	--	--	--	--
XM_012098452.2	LOC101122633	0	0	0	0	0	0	0	0.018612	0	0	0	0	--	--	--	--
XM_004017090.3	LOC101122889	0	0	0	0	0	0	0	0	0	0	0	0	--	--	--	--
XM_015093948.1	LOC101117494	0	0	0	0	0	0	0	0	0	0	0	0	--	--	--	--
XM_012107757.2	LOC101121400	0	0	0	0	0	0	0	0	0	0	0	0	--	--	--	--
XM_012102992.2	PNLIPRP3	0	0	0	0	0	0	0	0	0	0	0	0	--	--	--	--
XM_012102993.2	PNLIPRP3	0	0	0	0	0	0	0	0	0	0	0	0	--	--	--	--
XM_012107664.2	LOC105605643	0	0	0	0	0	0	0	0	0	0	0	0	--	--	--	--
XM_015093859.1	ADGRD2	0	0	0	0	0	0	0	0	0	0	0	0	--	--	--	--
XM_004020163.3	CALHM1	0	0	0	0	0	0	0	0	0	0	0	0	--	--	--	--
XM_015103306.1	LOC101112366	0	0	0	0	0	0	0	0	0	0	0	0	--	--	--	--
XM_015093943.1	LOC101123203	0	0	0	0	0	0	0	0	0	0	0	0	--	--	--	--
XM_012107745.1	LOC105605670	0	0	0	0	0	0	0	0	0	0	0	0	--	--	--	--
XM_012095838.2	LOC101111047	0	0	0	0	0	0	0	0	0	0	0	0	--	--	--	--
XM_015104137.1	C24H16orf82	0	0	0	0	0	0	0	0	0	0	0	0	--	--	--	--
XM_015103909.1	WBSCR28	0	0	0	0	0	0	0	0	0	0	0	0	--	--	--	--
XM_015101211.1	TLX3	0	0	0	0	0	0	0	0	0	0	0	0	--	--	--	--
XM_004004261.3	LOC101111518	0	0	0	0	0	0	0	0	0	0	0	0	--	--	--	--
XM_015101053.1	CNGA4	0	0	0	0	0	0	0	0	0	0	0	0	--	--	--	--
XM_015097976.1	LOC101106088	0	0	0	0	0	0	0	0	0	0	0	0	--	--	--	--
XM_015103270.1	MARVELD1	0	0	0	0	0	0	0	0	0	0	0	0	--	--	--	--
XM_004013196.3	HEATR9	0	0	0	0	0	0	0	0	0	0	0	0	--	--	--	--
XM_004010408.1	LOC101120581	0	0	0	0	0	0	0	0	0	0	0	0	--	--	--	--
XM_012182290.2	LOC101120583	0	0	0	0	0	0	0	0	0	0	0	0	--	--	--	--
XM_004009445.3	LOC101102900	0	0	0	0	0	0	0	0	0	0	0	0	--	--	--	--
XM_012105979.2	ADAM2	0	0	0	0	0	0	0	0	0	0	0	0	--	--	--	--
XM_012105982.2	ADAM2	0	0	0	0	0	0	0	0	0	0	0	0	--	--	--	--
XM_012105978.2	ADAM2	0	0	0	0	0	0	0	0	0	0	0	0	--	--	--	--
XM_012105981.2	ADAM2	0	0	0	0	0	0	0	0	0	0	0	0	--	--	--	--
XM_012185485.2	LOC101108324	0	0	0	0	0	0	0	0	0	0	0	0	--	--	--	--
XM_004009421.3	LOC101117077	0	0	0	0	0	0	0.003013	0	0	0	0	0	--	--	--	--
XM_004021346.1	LOC101109143	0	0	0	0	0	0	0	0	0	0	0	0	--	--	--	--
XM_015100754.1	LOC106990769	0	0	0	0	0	0	0	0	0	0	0	0	--	--	--	--
XM_015100061.1	KLK6	0	0	0	0	0	0	0	0	0	0	0	0	--	--	--	--
XM_012190750.2	KLK6	0	0	0	0	0	0	0	0	0	0	0	0	--	--	--	--
XM_015100060.1	KLK6	0	0	0	0	0	0	0	0	0	0	0	0	--	--	--	--
XM_012106714.2	PAGE4	0	0	0	0	0	0	0	0	0	0	0	0	--	--	--	--
XM_012106713.2	PAGE4	0	0	0	0	0	0	0	0	0	0	0	0	--	--	--	--
XM_004022082.3	PAGE4	0	0	0	0	0	0	0	0	0	0	0	0	--	--	--	--
XM_012189253.1	LOC443097	0	0	0	0	0	0	0	0	0	0	0	0	--	--	--	--
XM_012189252.1	LOC443097	0	0	0	0	0	0	0	0	0	0	0	0	--	--	--	--
XM_012189254.1	LOC443097	0	0	0	0	0	0	0	0	0	0	0	0	--	--	--	--
XM_004014598.2	LOC443097	0	0	0	0	0	0	0	0	0	0	0	0	--	--	--	--
XM_012106406.2	LOC101104625	0	0	0	0	0	0	0	0	0	0	0	0	--	--	--	--
XM_015096767.1	VRTN	0	0	0	0	0	0	0	0	0	0	0	0	--	--	--	--
XM_004022892.1	LOC101104135	0	0	0	0	0	0	0	0	0	0	0	0	--	--	--	--
XM_012183632.2	LOC105609190	0	0	0	0	0	0	0	0	0	0	0	0	--	--	--	--
XM_012163859.2	LOC101122346	0	0	0	0	0	0	0	0	0	0	0	0	--	--	--	--
XM_004022859.3	LOC101112797	0	0	0	0	0	0	0	0	0	0	0	0	--	--	--	--
XM_004002865.2	LOC101105868	0	0	0	0	0	0	0	0	0	0	0	0	--	--	--	--
XM_015095604.1	LOC105614131	0	0	0	0	0	0	0	0	0	0	0	0	--	--	--	--
XM_004009447.1	LOC101103645	0	0	0	0	0	0	0	0	0	0	0	0	--	--	--	--
XM_004016604.3	LOC101105776	0	0	0	0	0	0	0	0	0	0	0	0	--	--	--	--
XM_004011247.3	SIM1	0	0	0	0	0	0	0	0	0	0	0	0	--	--	--	--
XM_012102266.2	LOC101109572	0	0	0	0	0	0	0	0	0	0	0	0	--	--	--	--
XM_012099235.2	LYZL4	0	0	0	0	0	0	0	0	0	0	0	0	--	--	--	--
NM_001246007.1	LYZL4	0	0	0	0	0	0	0	0	0	0	0	0	--	--	--	--
XM_015102085.1	LYZL4	0	0	0	0	0	0	0	0	0	0	0	0	--	--	--	--
XM_004016696.3	LOC101121373	0	0	0	0	0	0	0	0	0	0	0	0	--	--	--	--
XM_004008124.3	LOC101111274	0	0	0	0	0	0	0	0	0	0	0	0	--	--	--	--
XM_004016236.3	LOC101103919	0	0	0	0	0	0	0	0	0	0	0	0	--	--	--	--
XM_015100355.1	BSPH1	0	0	0	0	0	0	0	0	0	0	0	0	--	--	--	--
XM_004014490.3	LOC101107619	0	0	0	0	0	0	0	0	0	0	0	0	--	--	--	--
XM_004016679.3	LOC101113956	0	0	0	0	0	0	0	0	0	0	0	0	--	--	--	--
XM_012181098.2	LOC101118791	0	0	0	0	0	0	0	0	0	0	0	0	--	--	--	--
XM_015096761.1	LOC101118790	0	0	0	0	0	0	0	0	0	0	0	0	--	--	--	--
XM_012184289.2	LOC101118794	0	0	0	0	0	0	0	0	0	0	0	0	--	--	--	--
XM_012183900.2	LOC101118794	0	0	0	0	0	0	0	0	0	0	0	0	--	--	--	--
XM_004020767.3	TEKT5	0	0	0	0	0	0	0	0	0	0	0	0	--	--	--	--
XM_012179141.2	LOC101114269	0	0	0	0	0	0	0	0	0	0	0	0	--	--	--	--
XM_015103484.1	LOC101111505	0	0	0	0	0	0	0	0	0	0	0	0	--	--	--	--
XM_004011426.3	NOX3	0	0	0	0	0	0	0	0	0	0	0	0	--	--	--	--
XM_004011513.2	LOC101119225	0	0	0	0	0	0	0	0	0	0	0	0	--	--	--	--
XM_004009284.3	LOC101110589	0	0	0	0	0	0	0	0	0	0	0	0	--	--	--	--
XM_015095559.1	LOC101103566	0	0	0	0	0	0	0	0	0	0	0	0	--	--	--	--
XM_012179132.2	LOC101106524	0	0	0	0	0	0	0	0	0	0	0	0	--	--	--	--
XM_015104734.1	LOC106991976	0	0	0	0	0	0	0	0	0	0	0	0	--	--	--	--
XM_015104732.1	LOC106991975	0	0	0	0	0	0	0	0	0	0	0	0	--	--	--	--
XM_012096590.2	LOC101114466	0	0	0	0	0	0	0	0	0	0	0	0	--	--	--	--
XM_004016673.1	LOC101112160	0	0	0	0	0	0	0	0	0	0	0	0	--	--	--	--
XM_004019572.2	LOC101103603	0	0	0	0	0	0	0	0	0	0	0	0	--	--	--	--
XM_015095699.1	SPINK14	0	0	0	0	0	0	0	0	0	0	0	0	--	--	--	--
XM_004007197.1	LOC101121084	0	0	0	0	0	0	0	0	0	0	0	0	--	--	--	--
XM_004019796.3	LOC101103605	0	0	0	0	0	0	0	0	0	0	0	0	--	--	--	--
XM_012099125.2	LOC101121887	0	0	0	0	0	0	0	0	0	0	0	0	--	--	--	--
XM_004018103.3	LOC101121553	0	0	0	0	0	0	0	0	0	0	0	0	--	--	--	--
XM_015104522.1	FAM90A1	0	0	0	0	0	0	0	0	0	0	0	0	--	--	--	--
XM_015105271.1	LOC106990592	0	0	0	0	0	0	0	0	0	0	0	0	--	--	--	--
XM_004010009.3	CLRN2	0	0	0	0	0	0	0	0	0	0	0	0	--	--	--	--
XM_004008745.3	LOC101109269	0	0	0	0	0	0	0	0	0	0	0	0	--	--	--	--
XM_012096566.2	LOC101115309	0	0	0	0	0	0	0	0	0	0	0	0	--	--	--	--
XM_004021588.3	LOC101104369	0	0	0	0	0	0	0	0	0	0	0	0	--	--	--	--
XM_004003506.3	LOC101104364	0	0	0	0	0	0	0	0	0	0	0	0	--	--	--	--
XM_012185169.2	LOC101122288	0	0	0	0	0	0	0	0	0	0	0	0	--	--	--	--
XM_004016239.3	LOC101105185	0	0	0	0	0	0	0	0	0	0	0	0	--	--	--	--
XM_004016659.1	LOC101105186	0	0	0	0	0	0	0	0	0	0	0	0	--	--	--	--
XM_012176109.2	LOC105607111	0	0	0	0	0	0	0	0	0	0	0	0	--	--	--	--
XM_012127077.2	LOC105608320	0	0	0	0	0	0	0	0	0	0	0	0	--	--	--	--
XM_012101973.2	LOC101105369	0	0	0	0	0	0	0	0	0	0	0	0	--	--	--	--
NM_001178105.1	SCGB1A1	0	0	0	0	0	0	0	0	0	0	0	0	--	--	--	--
XM_004003881.3	LOC101110206	0	0	0	0	0	0	0	0	0	0	0	0	--	--	--	--
XM_004014001.3	BECN2	0	0	0	0	0	0	0	0	0	0	0	0.013054	--	--	--	--
XM_015104599.1	KCNU1	0	0	0	0	0	0	0	0	0	0	0	0	--	--	--	--
XM_004008742.3	LOC101108225	0	0	0	0	0	0	0	0	0	0	0	0	--	--	--	--
XM_012096515.2	LOC105602407	0	0	0	0	0	0	0	0	0	0	0	0	--	--	--	--
XM_004008125.3	LOC101111538	0	0	0	0	0	0	0	0	0	0	0	0	--	--	--	--
XM_004008130.3	LOC101114011	0	0	0	0	0	0	0	0	0	0	0	0	--	--	--	--
XM_004009231.1	LOC101114016	0	0	0	0	0	0	0	0	0	0	0	0	--	--	--	--
XM_004009414.3	LOC101114017	0	0	0	0	0	0	0	0	0	0	0	0	--	--	--	--
XM_012096591.2	LOC101117278	0	0	0	0	0	0	0	0	0	0	0	0	--	--	--	--
XM_004013879.2	PDC	0	0	0	0	0	0	0	0	0	0	0	0	--	--	--	--
XM_015103034.1	LOC101120706	0	0	0	0	0	0	0	0	0	0	0	0	--	--	--	--
XM_015103035.1	LOC101120706	0	0	0	0	0	0	0	0	0	0	0	0	--	--	--	--
XM_015098719.1	TAC4	0	0	0	0	0	0	0	0	0	0	0	0	--	--	--	--
XM_004002647.3	LOC101113975	0	0	0	0	0	0	0	0	0	0	0	0	--	--	--	--
XM_015098273.1	TEX29	0	0	0	0	0	0	0	0	0	0	0	0	--	--	--	--
XM_004014440.3	C13H20orf85	0	0	0	0	0	0	0	0	0	0	0	0	--	--	--	--
XM_012114622.2	LOC101107910	0	0	0	0	0	0	0	0	0	0	0	0	--	--	--	--
XM_012101826.2	LOC101104942	0	0	0	0	0	0	0	0	0	0	0	0	--	--	--	--
XM_004016776.1	LOC101109389	0	0	0	0	0	0	0	0	0	0	0	0	--	--	--	--
XM_004016506.2	LOC101111486	0	0	0	0	0	0	0	0	0	0	0	0	--	--	--	--
XM_015100777.1	BSX	0	0	0	0	0	0	0	0	0	0	0	0	--	--	--	--
XM_012115781.2	LOC105607028	0	0	0	0	0	0	0	0	0	0	0	0	--	--	--	--
XM_004016691.1	LOC101118816	0	0	0	0	0	0	0	0	0	0	0	0	--	--	--	--
XM_004019786.1	LOC101122396	0	0	0	0	0	0	0	0	0	0	0	0	--	--	--	--
XM_004009237.3	LOC101115538	0	0	0	0	0	0	0	0	0	0	0	0	--	--	--	--
XM_004009417.1	LOC101115539	0	0	0	0	0	0	0	0	0	0	0	0	--	--	--	--
XM_004021722.3	TRIML1	0	0	0	0	0	0	0	0	0	0	0	0	--	--	--	--
XM_015104537.1	TRIML1	0	0	0	0	0	0	0	0	0	0	0	0	--	--	--	--
XM_015100789.1	LOC101119418	0	0	0	0	0	0	0	0	0	0	0	0	--	--	--	--
XM_004010941.2	LOC101122362	0	0	0	0	0	0	0	0	0	0	0	0	--	--	--	--
XM_012105170.2	MYPN	0	0	0	0	0	0	0	0	0	0	0	0	--	--	--	--
XM_012105172.2	MYPN	0	0	0	0	0	0	0	0	0	0	0	0	--	--	--	--
XM_015104387.1	MYPN	0	0	0	0	0	0	0	0	0	0	0	0	--	--	--	--
XM_012105168.2	MYPN	0	0	0	0	0	0	0	0	0	0	0	0	--	--	--	--
XM_012105169.2	MYPN	0	0	0	0	0	0	0	0	0	0	0	0	--	--	--	--
XM_012105171.2	MYPN	0	0	0	0	0	0	0	0	0	0	0	0	--	--	--	--
XM_012181429.2	LOC105613042	0	0	0	0	0	0	0	0	0	0	0	0	--	--	--	--
XM_012190015.1	GUCA1C	0	0	0	0	0	0	0	0	0	0	0	0	--	--	--	--
XM_012177776.2	LOC101115793	0	0	0	0	0	0	0	0	0	0	0	0	--	--	--	--
XM_004009418.1	LOC101115794	0	0	0	0	0	0	0	0	0	0	0	0	--	--	--	--
XM_012103850.1	LOC101105794	0	0	0	0	0	0	0	0	0	0	0	0	--	--	--	--
XM_012114771.2	LOC105606897	0	0	0	0	0	0	0	0	0	0	0	0	--	--	--	--
XM_004005700.3	MSGN1	0	0	0	0	0	0	0	0	0	0	0	0	--	--	--	--
XM_012177856.2	LOC101112395	0	0	0	0	0	0	0	0	0	0	0	0	--	--	--	--
XM_004007424.3	LOC101123547	0	0	0	0	0	0	0	0	0	0	0	0	--	--	--	--
XM_012176866.2	LOC101123549	0	0	0	0	0	0	0	0	0	0	0	0	--	--	--	--
XM_012148739.2	C2H2orf57	0	0	0	0	0	0	0	0	0	0	0	0	--	--	--	--
XM_015092827.1	LOC101119795	0	0	0	0	0	0	0	0	0	0	0	0	--	--	--	--
XM_004004532.3	PPP1R1C	0	0	0	0	0	0	0	0	0	0	0	0	--	--	--	--
XM_004004037.3	LOC101119531	0	0	0	0	0	0	0	0	0	0	0	0	--	--	--	--
XM_012102150.2	CATSPER1	0	0	0	0	0	0	0	0	0	0	0	0	--	--	--	--
XM_012156456.1	LOC101119537	0	0	0	0	0	0	0	0	0	0	0	0	--	--	--	--
XM_015092929.1	LOC101119537	0	0	0	0	0	0	0	0	0	0	0	0	--	--	--	--
XM_012096510.2	LOC101114465	0	0	0	0	0	0	0	0	0	0	0	0	--	--	--	--
XM_012096512.2	LOC101114465	0	0	0	0	0	0	0	0	0	0	0	0	--	--	--	--
XM_012096511.2	LOC101114465	0	0	0	0	0	0	0	0	0	0	0	0	--	--	--	--
XM_012096513.2	LOC101114465	0	0	0	0	0	0	0	0	0	0	0	0	--	--	--	--
XM_004006711.2	LOC101119384	0	0	0	0	0	0	0	0	0	0	0	0	--	--	--	--
XM_015094560.1	ALX1	0	0	0	0	0	0	0	0	0	0	0	0	--	--	--	--
XM_012174021.2	ALX1	0	0	0	0	0	0	0	0	0	0	0	0	--	--	--	--
XM_004016186.3	LOC101111314	0	0	0	0	0	0	0	0	0	0	0	0	--	--	--	--
XM_004022878.1	LOC101119380	0	0	0	0	0	0	0	0	0	0	0	0	--	--	--	--
XM_012186088.2	LOC101116068	0	0	0	0	0	0	0	0	0	0	0	0	--	--	--	--
XM_004016772.1	LOC101106544	0	0	0	0	0	0	0	0	0	0	0	0	--	--	--	--
XM_012107149.2	LOC101105892	0	0	0	0	0	0	0	0	0	0	0	0	--	--	--	--
XM_012107150.2	LOC101105892	0	0	0	0	0	0	0	0	0	0	0	0	--	--	--	--
XM_012107148.2	LOC101105892	0	0	0	0	0	0	0	0	0	0	0	0	--	--	--	--
XM_004003695.1	LOC101115423	0	0	0	0	0	0	0	0	0	0	0	0	--	--	--	--
XM_004005222.3	LOC101105891	0	0	0	0	0	0	0	0	0	0	0	0	--	--	--	--
XM_012178476.2	LOC101107492	0	0	0	0	0	0	0	0	0	0	0	0	--	--	--	--
XM_015105259.1	LOC105605958	0	0	0	0	0	0	0	0	0	0	0	0	--	--	--	--
XM_012181111.2	LOC101103325	0	0	0	0	0	0	0	0	0	0	0	0	--	--	--	--
XM_015105287.1	LOC105614484	0	0	0	0	0	0	0	0	0	0	0	0	--	--	--	--
XM_015100788.1	LOC101114052	0	0	0	0	0	0	0	0	0	0	0	0	--	--	--	--
NM_001009783.1	IL5	0	0	0	0	0	0	0	0	0	0	0	0	--	--	--	--
XM_004002651.3	CRP	0	0	0	0	0	0	0	0	0	0	0	0	--	--	--	--
XM_015099453.1	NKX2-4	0	0	0	0	0	0	0	0	0	0	0	0	--	--	--	--
XM_004019286.3	LOC101113633	0	0	0	0	0	0	0	0	0	0	0	0	--	--	--	--
XM_015105308.1	LOC101108116	0	0	0	0	0	0	0	0	0	0	0	0	--	--	--	--
XM_004003519.3	KLF17	0	0	0	0	0	0	0	0	0	0	0	0	--	--	--	--
XM_004007487.1	LOC101109790	0	0	0	0	0	0	0	0	0	0	0	0	--	--	--	--
XM_004003696.3	LOC101115675	0	0	0	0	0	0	0	0	0	0	0	0	--	--	--	--
XM_012107838.1	LOC105605723	0	0	0	0	0	0	0	0	0	0	0	0	--	--	--	--
XM_015105285.1	LOC101105989	0	0	0	0	0	0	0	0	0	0	0	0	--	--	--	--
XM_012101967.2	LOC101106045	0	0	0	0	0	0	0	0	0	0	0	0	--	--	--	--
XM_004002776.3	LOC101106046	0	0	0	0	0	0	0	0	0	0	0	0	--	--	--	--
XM_015105156.1	LOC101105526	0	0	0	0	0	0	0	0	0	0	0	0	--	--	--	--
XM_004016769.2	LOC101105526	0	0	0	0	0	0	0	0	0	0	0	0	--	--	--	--
XM_012102388.2	FGF3	0	0	0	0	0	0	0	0	0	0	0	0	--	--	--	--
XM_012096553.2	LOC101103011	0	0	0	0	0	0	0	0	0	0	0	0	--	--	--	--
XM_012106207.2	LOC101120895	0	0	0	0	0	0	0	0	0	0	0	0	--	--	--	--
XM_012184185.2	LOC105610833	0	0	0	0	0	0	0	0	0	0	0	0	--	--	--	--
XM_012177264.2	LOC101110753	0	0	0	0	0	0	0	0	0	0	0	0	--	--	--	--
XM_012186796.2	SPPL2C	0	0	0	0	0	0	0	0	0	0	0	0	--	--	--	--
XM_015092601.1	CLRN1	0	0	0	0	0	0	0	0	0	0	0	0	--	--	--	--
XM_004003254.3	CLRN1	0	0	0	0	0	0	0	0	0	0	0	0	--	--	--	--
XM_012184230.1	EYS	0	0	0	0	0	0	0	0	0	0	0	0	--	--	--	--
XM_015100794.1	LOC101109562	0	0	0	0	0	0	0	0	0	0	0	0	--	--	--	--
XM_004008146.3	LOC101118181	0	0	0	0	0	0	0	0	0	0	0	0	--	--	--	--
XM_004019300.1	LOC101118231	0	0	0	0	0	0	0	0	0	0	0	0	--	--	--	--
XM_015101299.1	CDC20B	0	0	0	0	0	0	0	0	0	0	0	0	--	--	--	--
XM_004016988.2	CDC20B	0	0	0	0	0	0	0	0	0	0	0	0	--	--	--	--
XM_012177738.2	LOC101118696	0	0	0	0	0	0	0	0	0	0	0	0	--	--	--	--
XM_012106316.2	RS1	0	0	0	0	0	0	0	0	0	0	0	0	--	--	--	--
XM_004009271.3	LOC101104659	0	0	0	0	0	0	0	0	0	0	0	0	--	--	--	--
XM_012190560.2	NANOS2	0	0	0	0	0	0	0	0	0	0	0	0	--	--	--	--
XM_012182295.1	LOC101108659	0	0	0	0	0	0	0	0	0	0	0	0	--	--	--	--
XM_015095606.1	LOC101108306	0	0	0	0	0	0	0	0	0	0	0	0	--	--	--	--
XM_012156400.2	DYTN	0	0	0	0	0	0	0	0	0	0	0	0	--	--	--	--
XM_004023038.3	LOC101112465	0	0	0	0	0	0	0	0	0	0	0	0	--	--	--	--
XM_004019491.3	LOC101103682	0	0	0	0	0	0	0	0	0	0	0	0	--	--	--	--
XM_012095914.2	LOC101121967	0	0	0	0	0	0	0	0	0	0	0	0	--	--	--	--
XM_004016632.1	LOC101113314	0	0	0	0	0	0	0	0	0	0	0	0	--	--	--	--
XM_004016203.1	LOC101115822	0	0	0	0	0	0	0	0	0	0	0	0	--	--	--	--
XM_004009867.1	TMPRSS11B	0	0	0	0	0	0	0	0	0	0	0	0	--	--	--	--
XM_004011330.3	LOC101102987	0	0	0	0	0	0	0	0	0	0	0	0	--	--	--	--
XM_004002358.2	AMPD1	0	0	0	0	0	0	0	0	0	0	0	0	--	--	--	--
XM_004002357.2	AMPD1	0	0	0	0	0	0	0	0	0	0	0	0	--	--	--	--
XM_015095692.1	LOC105607094	0	0	0	0	0	0	0	0	0	0	0	0	--	--	--	--
XM_015105190.1	LOC105612642	0	0	0	0	0	0	0	0	0	0	0	0	--	--	--	--
XM_012181033.1	LOC101114196	0	0	0	0	0	0	0	0	0	0	0	0	--	--	--	--
XM_012184046.2	LOC101118753	0	0	0	0	0	0	0	0	0	0	0	0	--	--	--	--
XM_004006614.2	LOC101116977	0	0	0	0	0	0	0	0	0	0	0	0	--	--	--	--
XM_004022792.3	LOC101116970	0	0	0	0	0	0	0	0	0	0	0	0	--	--	--	--
XM_015099491.1	LOC101115983	0	0	0	0	0	0	0	0	0	0	0	0	--	--	--	--
XM_012184177.2	LOC101114228	0	0	0	0	0	0	0	0	0	0	0	0	--	--	--	--
XM_004006402.2	C3H12orf54	0	0	0	0	0	0	0	0	0	0	0	0	--	--	--	--
XM_012177451.1	FEZF1	0	0	0	0	0	0	0	0	0	0	0	0	--	--	--	--
XM_004012395.3	LOC101122800	0	0	0	0	0	0	0	0	0	0	0	0	--	--	--	--
XM_015105174.1	LOC101119624	0	0	0	0	0	0	0	0	0	0	0	0	--	--	--	--
XM_004022703.3	LOC101103048	0	0	0	0	0	0	0	0	0	0	0	0	--	--	--	--
XM_015100217.1	LOC101121796	0	0	0	0	0	0	0	0	0	0	0	0	--	--	--	--
XM_015103281.1	LOC101120372	0	0	0	0	0	0	0	0	0	0	0	0	--	--	--	--
XM_015092253.1	KPRP	0	0	0	0	0	0	0	0	0	0	0	0	--	--	--	--
XM_012181123.2	LOC105613617	0	0	0	0	0	0	0	0	0	0	0	0	--	--	--	--
XM_012174816.2	LOC101117750	0	0	0	0	0	0	0	0	0	0	0	0	--	--	--	--
XM_015103844.1	METRN	0	0	0	0	0	0	0	0	0	0	0	0	--	--	--	--
XM_004010396.3	LOC101117251	0	0	0	0	0	0	0	0	0	0	0	0	--	--	--	--
XM_004003619.3	LOC101112695	0	0	0	0	0	0	0	0	0	0	0	0	--	--	--	--
XM_012099093.2	SPATA16	0	0	0	0	0	0	0	0	0	0	0	0	--	--	--	--
XM_012099085.2	SPATA16	0	0	0	0	0	0	0	0	0	0	0	0	--	--	--	--
XM_012099090.2	SPATA16	0	0	0	0	0	0	0	0	0	0	0	0	--	--	--	--
XM_004009196.1	LOC101121772	0	0	0	0	0	0	0	0	0	0	0	0	--	--	--	--
XM_004014778.2	RSPO4	0	0	0	0	0	0	0	0	0	0	0	0	--	--	--	--
XM_012179133.2	LOC101121597	0	0	0	0	0	0	0	0	0	0	0	0	--	--	--	--
XM_004019052.3	GPX6	0	0	0	0	0	0	0	0	0	0	0	0	--	--	--	--
XM_015099117.1	LOC106991464	0	0	0	0	0	0	0	0	0	0	0	0	--	--	--	--
XM_012178561.1	LOC105612521	0	0	0	0	0	0	0	0	0	0	0	0	--	--	--	--
XM_012178559.1	LOC105612521	0	0	0	0	0	0	0	0	0	0	0	0	--	--	--	--
XM_015105265.1	LOC105612408	0	0	0	0	0	0	0	0	0	0	0	0	--	--	--	--
XM_015097257.1	GPRC6A	0	0	0	0	0	0	0	0	0	0	0	0	--	--	--	--
XM_012181128.1	LOC101104321	0	0	0	0	0	0	0	0	0	0	0	0	--	--	--	--
XM_004013171.3	LOC101103581	0	0	0	0	0	0	0	0	0	0	0	0	--	--	--	--
XM_015092684.1	LOC101108798	0	0	0	0	0	0	0	0	0	0	0	0	--	--	--	--
XM_015099077.1	LOC105613543	0	0	0	0	0	0	0	0	0	0	0	0	--	--	--	--
XM_004005319.3	IFN1	0	0	0	0	0	0	0	0	0	0	0	0	--	--	--	--
XM_015095597.1	LOC101122025	0	0	0	0	0	0	0	0	0	0	0	0	--	--	--	--
XM_012108206.2	LOC101122847	0	0	0	0	0	0	0	0	0	0	0	0	--	--	--	--
XM_004022891.1	LOC101103883	0	0	0	0	0	0	0	0	0	0	0	0	--	--	--	--
XM_015100865.1	LOC105613588	0	0	0	0	0	0	0	0	0	0	0	0	--	--	--	--
XM_015100864.1	LOC105613586	0	0	0	0	0	0	0	0	0	0	0	0	--	--	--	--
XM_004007195.1	LOC101120564	0	0	0	0	0	0	0	0	0	0	0	0	--	--	--	--
XM_004016187.3	OVCH2	0	0	0	0	0	0	0	0	0	0	0	0	--	--	--	--
XM_004017307.3	PIWIL1	0	0	0	0	0	0	0	0	0	0	0	0	--	--	--	--
XM_012097656.2	PIWIL1	0	0	0	0	0	0	0	0	0	0	0	0	--	--	--	--
XM_012097655.1	PIWIL1	0	0	0	0	0	0	0	0	0	0	0	0	--	--	--	--
XM_012097657.2	PIWIL1	0	0	0	0	0	0	0	0	0	0	0	0	--	--	--	--
XM_004016790.3	LOC101114053	0	0	0	0	0	0	0	0	0	0	0	0	--	--	--	--
XM_015102814.1	LOC105613815	0	0	0	0	0	0	0	0	0	0	0	0	--	--	--	--
XM_012178898.2	GABRA6	0	0	0	0	0	0	0	0	0	0	0	0	--	--	--	--
XM_004009039.3	GABRA6	0	0	0	0	0	0	0	0	0	0	0	0	--	--	--	--
XM_012175349.1	LOC101120742	0	0	0	0	0	0	0	0	0	0	0	0	--	--	--	--
XM_004007254.3	C3H2orf74	0	0	0	0	0	0	0	0	0	0	0	0	--	--	--	--
XM_015095596.1	LOC101120747	0	0	0	0	0	0	0	0	0	0	0	0	--	--	--	--
XM_004010397.1	LOC101117508	0	0	0	0	0	0	0	0	0	0	0	0	--	--	--	--
NM_001009459.1	PRD-SPRRII	0	0	0	0	0	0	0	0	0	0	0	0	--	--	--	--
XM_015094028.1	KLHDC7B	0	0	0	0	0	0	0	0	0	0	0	0	--	--	--	--
XM_015096753.1	OTP	0	0	0	0	0	0	0	0	0	0	0	0	--	--	--	--
XM_015102929.1	LOC106990707	0	0	0	0	0	0	0	0	0	0	0	0	--	--	--	--
XM_015102930.1	LOC106990706	0	0	0	0	0	0	0	0	0	0	0	0	--	--	--	--
XM_012095934.2	LOC101109039	0	0	0	0	0	0	0	0	0	0	0	0	--	--	--	--
XM_012107508.1	LOC101117212	0	0	0	0	0	0	0	0	0	0	0	0	--	--	--	--
XM_015099036.1	CCDC185	0	0	0	0	0	0	0	0	0	0	0	0	--	--	--	--
XM_004019999.3	MBL2	0	0	0	0	0	0	0	0	0	0	0	0	--	--	--	--
XM_015091804.1	LOC101106558	0	0	0	0	0	0	0	0	0	0	0	0	--	--	--	--
XM_015094606.1	LOC106991074	0	0	0	0	0	0	0	0	0	0	0	0	--	--	--	--
XM_004013961.3	IL20	0	0	0	0	0	0	0	0	0	0	0	0	--	--	--	--
XM_004009905.3	LOC101104151	0	0	0	0	0	0	0	0	0	0	0	0	--	--	--	--
XM_015096295.1	LOC101112483	0	0	0	0	0	0	0	0	0	0	0	0	--	--	--	--
XM_015095120.1	LOC101111795	0	0	0	0	0	0	0	0	0	0	0	0	--	--	--	--
XM_015097975.1	DLEU7	0	0	0	0	0	0	0	0	0	0	0	0	--	--	--	--
XM_015100779.1	LOC106991618	0	0	0	0	0	0	0	0	0	0	0	0	--	--	--	--
XM_015097620.1	KHDC3L	0	0	0	0	0	0	0	0	0	0	0	0	--	--	--	--
XM_015100288.1	LOC101121369	0	0	0	0	0	0	0	0	0	0	0	0	--	--	--	--
XM_004009429.2	LOC101119903	0	0	0	0	0	0	0	0	0	0	0	0	--	--	--	--
XM_015105261.1	LOC106992033	0	0	0	0	0	0	0	0	0	0	0	0	--	--	--	--
XM_015105246.1	LOC106992030	0	0	0	0	0	0	0	0	0	0	0	0	--	--	--	--
XM_015105267.1	LOC106992035	0	0	0	0	0	0	0	0	0	0	0	0	--	--	--	--
XM_015092686.1	LOC106990889	0	0	0	0	0	0	0	0	0	0	0	0	--	--	--	--
XM_015098776.1	LOC101115138	0	0	0	0	0	0	0	0	0	0	0	0	--	--	--	--
NM_001114767.1	BMP15	0	0	0	0	0	0	0	0	0	0	0	0	--	--	--	--
XM_012186524.2	LOC105601853	0	0	0	0	0	0	0	0	0	0	0	0	--	--	--	--
XM_012099124.1	LOC101102268	0	0	0	0	0	0	0	0	0	0	0	0.006662	--	--	--	--
XM_004016834.3	LOC101111905	0	0	0	0	0	0	0	0	0	0	0	0	--	--	--	--
XM_012099001.2	SERPINA12	0	0	0	0	0	0	0	0	0	0	0	0	--	--	--	--
XM_012099002.2	SERPINA12	0	0	0	0	0	0	0	0	0	0	0	0	--	--	--	--
XM_004003698.1	LOC101116954	0	0	0	0	0	0	0	0	0	0	0	0	--	--	--	--
XM_012103003.1	LOC105604313	0	0	0	0	0	0	0	0	0	0	0	0	--	--	--	--
XM_004009285.2	LOC101111632	0	0	0	0	0	0	0	0	0	0	0	0	--	--	--	--
XM_012106624.1	LOC101122828	0	0	0	0	0	0	0	0	0	0	0	0	--	--	--	--
XM_012101944.2	LOC101122824	0	0	0	0	0	0	0	0	0	0	0	0	--	--	--	--
XM_004015919.3	LOC101111484	0	0	0	0	0	0	0	0	0	0	0	0	--	--	--	--
XM_012187514.2	LOC101114039	0	0	0	0	0	0	0	0	0	0	0	0	--	--	--	--
XM_012175346.2	LOC101119976	0	0	0	0	0	0	0	0	0	0	0	0	--	--	--	--
XM_004016008.3	C15H11orf88	0	0	0	0	0	0	0	0	0	0	0	0	--	--	--	--
XM_015100907.1	C15H11orf88	0	0	0	0	0	0	0	0	0	0	0	0	--	--	--	--
XM_004003312.3	CLDN18	0	0	0	0	0	0	0	0	0	0	0	0	--	--	--	--
XM_004003313.3	CLDN18	0	0	0	0	0	0	0	0	0	0	0	0	--	--	--	--
XM_012108086.1	LOC105605914	0	0	0	0	0	0	0	0	0	0	0	0	--	--	--	--
XM_015093913.1	LOC105614910	0	0	0	0	0	0	0	0	0	0	0	0	--	--	--	--
XM_015097179.1	VSX2	0	0	0	0	0	0	0	0	0	0	0	0	--	--	--	--
XM_012108106.2	LOC105605918	0	0	0	0	0	0	0	0	0	0	0	0	--	--	--	--
XM_004007479.1	LOC101107184	0	0	0	0	0	0	0	0	0	0	0	0	--	--	--	--
XM_004016800.3	LOC101118639	0	0	0	0	0	0	0	0	0	0	0	0	--	--	--	--
XM_015100851.1	LOC101122721	0	0	0	0	0	0	0	0	0	0	0	0	--	--	--	--
XM_004022305.3	F9	0	0	0	0	0	0	0	0	0	0	0	0	--	--	--	--
NM_001009304.1	SERPINA14	0	0	0	0	0	0	0	0	0	0	0	0	--	--	--	--
XM_012098286.2	SERPINA14	0	0	0	0	0	0	0	0	0	0	0	0	--	--	--	--
NM_001009309.2	LOC443319	0	0	0	0	0	0	0	0	0	0	0	0	--	--	--	--
XM_004016766.3	LOC101104526	0	0	0	0	0	0	0	0	0	0	0	0	--	--	--	--
XM_012176077.1	LOC101113670	0	0	0	0	0	0	0	0	0	0	0	0	--	--	--	--
XM_004019793.3	LOC101102853	0	0	0	0	0	0	0	0	0	0	0	0	--	--	--	--
XM_004012806.3	HOXB1	0	0	0	0	0	0	0	0	0	0	0	0	--	--	--	--
XM_015098428.1	LOC101115634	0	0	0	0	0	0	0	0	0	0	0	0	--	--	--	--
XM_012177290.1	LOC101122595	0	0	0	0	0	0	0	0	0	0	0	0	--	--	--	--
XM_012186967.2	IL19	0	0	0	0	0	0	0	0	0	0	0	0	--	--	--	--
XM_015103042.1	LOC101105698	0	0	0	0	0	0	0	0	0	0	0	0	--	--	--	--
XM_012101815.2	LOC101109750	0	0	0	0	0	0	0	0	0	0	0	0	--	--	--	--
XM_004022614.1	LOC101117398	0	0	0	0	0	0	0	0	0	0	0	0	--	--	--	--
XM_012106437.2	LOC101117392	0	0	0	0	0	0	0	0	0	0	0	0	--	--	--	--
XM_012107847.2	LOC105605728	0	0	0	0	0	0	0	0	0	0	0	0	--	--	--	--
XM_004016779.1	LOC101110175	0	0	0	0	0	0	0	0	0	0	0	0	--	--	--	--
XM_015100147.1	ADAD2	0	0	0	0	0	0	0	0	0	0	0	0	--	--	--	--
XM_004006961.3	SLC6A13	0	0	0	0	0	0	0	0	0	0	0	0	--	--	--	--
XM_012175571.2	SLC6A13	0	0	0	0	0	0	0	0	0	0	0	0	--	--	--	--
XM_012175574.1	SLC6A13	0	0	0	0	0	0	0	0	0	0	0	0	--	--	--	--
XM_012175572.2	SLC6A13	0	0	0	0	0	0	0	0	0	0	0	0	--	--	--	--
XM_012175573.2	SLC6A13	0	0	0	0	0	0	0	0	0	0	0	0	--	--	--	--
XM_012186585.2	LOC101116882	0	0	0	0	0	0	0	0	0	0	0	0	--	--	--	--
XM_012179239.1	LOC101119639	0	0	0	0	0	0	0	0	0	0	0	0	--	--	--	--
XM_012102293.2	LOC101111061	0	0	0	0	0	0	0	0	0	0	0	0	--	--	--	--
XM_015100206.1	LOC105608831	0	0	0	0	0	0	0	0	0	0	0	0	--	--	--	--
XM_004011335.3	LOC101104500	0	0	0	0	0	0	0	0	0	0	0	0	--	--	--	--
XM_015095678.1	LOC101104400	0	0	0	0	0	0	0	0	0	0	0	0	--	--	--	--
XM_015105166.1	LOC106990275	0	0	0	0	0	0	0	0	0	0	0	0	--	--	--	--
XM_015102496.1	LOC106990271	0	0	0	0	0	0	0	0	0	0	0	0	--	--	--	--
XM_015100305.1	LOC101116169	0	0	0	0	0	0	0	0	0	0	0	0	--	--	--	--
XM_004016792.1	LOC101115065	0	0	0	0	0	0	0	0	0	0	0	0	--	--	--	--
XM_004010399.3	LOC101118278	0	0	0	0	0	0	0	0	0	0	0	0	--	--	--	--
XM_004019993.1	LOC101114149	0	0	0	0	0	0	0	0	0	0	0	0	--	--	--	--
XM_012152525.2	C2H1orf234	0	0	0	0	0	0	0	0	0	0	0	0	--	--	--	--
NM_001082598.1	PAG11	0	0	0	0	0	0	0	0	0	0	0	0	--	--	--	--
XM_012096587.2	LOC101110868	0	0	0	0	0	0	0	0	0	0	0	0	--	--	--	--
XM_012106405.2	DDX53	0	0	0	0	0	0	0	0	0	0	0	0	--	--	--	--
XM_004022180.3	LOC101107932	0	0	0	0	0	0	0	0	0	0	0	0	--	--	--	--
XM_012108246.2	LOC101112713	0	0	0	0	0	0	0	0	0	0	0	0	--	--	--	--
XM_004005662.3	LOC101112712	0	0	0	0	0	0	0	0	0	0	0	0	--	--	--	--
XM_015097703.1	LOC105614075	0	0	0	0	0	0	0	0	0	0	0	0	--	--	--	--
XM_012181454.2	LOC105614079	0	0	0	0	0	0	0	0	0	0	0	0	--	--	--	--
XM_012103870.2	LOC101115843	0	0	0	0	0	0	0	0	0	0	0	0	--	--	--	--
XM_004016662.1	LOC101106201	0	0	0	0	0	0	0	0	0	0	0	0	--	--	--	--
XM_012186549.2	LOC101115849	0	0	0	0	0	0	0	0	0	0	0	0	--	--	--	--
XM_012102687.2	OPALIN	0	0	0	0	0	0	0	0	0	0	0	0	--	--	--	--
XM_012102688.2	OPALIN	0	0	0	0	0	0	0	0	0	0	0	0	--	--	--	--
XM_012102686.2	OPALIN	0	0	0	0	0	0	0	0	0	0	0	0	--	--	--	--
XM_012102684.2	OPALIN	0	0	0	0	0	0	0	0	0	0	0	0	--	--	--	--
XM_004020072.3	OPALIN	0	0	0	0	0	0	0	0	0	0	0	0	--	--	--	--
XM_012102685.2	OPALIN	0	0	0	0	0	0	0	0	0	0	0	0	--	--	--	--
XM_012102689.2	OPALIN	0	0	0	0	0	0	0	0	0	0	0	0	--	--	--	--
XM_012102682.2	OPALIN	0	0	0	0	0	0	0	0	0	0	0	0	--	--	--	--
XM_015100837.1	LOC106991631	0	0	0	0	0	0	0	0	0	0	0	0	--	--	--	--
XM_015095677.1	LOC101122694	0	0	0	0	0	0	0	0	0	0	0	0	--	--	--	--
XM_004018273.2	FANCD2OS	0	0	0	0	0	0	0	0	0	0	0	0	--	--	--	--
XM_004018274.2	FANCD2OS	0	0	0	0	0	0	0	0	0	0	0	0	--	--	--	--
XM_015101839.1	LOC101123072	0	0	0	0	0	0	0	0	0	0	0	0	--	--	--	--
NM_001199067.1	K33	0	0	0	0	0	0	0	0	0	0	0	0	--	--	--	--
XM_012096434.2	LOC101106793	0	0	0	0	0	0	0	0	0	0	0	0	--	--	--	--
XM_012107212.2	LOC101112382	0	0	0	0	0	0	0	0	0	0	0	0	--	--	--	--
XM_004014569.3	SLC32A1	0	0	0	0	0	0	0	0	0	0	0	0	--	--	--	--
XM_015102950.1	LOC101108616	0	0	0	0	0	0	0	0	0	0	0	0	--	--	--	--
XM_012096571.2	LOC105602420	0	0	0	0	0	0	0	0	0	0	0	0	--	--	--	--
XM_004010945.3	LOC101102066	0	0	0	0	0	0	0	0	0	0	0	0	--	--	--	--
XM_012095935.2	LOC101109561	0	0	0	0	0	0	0	0	0	0	0	0	--	--	--	--
XM_012095174.1	LOC101115153	0	0	0	0	0	0	0	0	0	0	0	0	--	--	--	--
XM_015092398.1	LOC106990869	0	0	0	0	0	0	0	0	0	0	0	0	--	--	--	--
XM_012095954.2	LOC101120356	0	0	0	0	0	0	0	0	0	0	0	0	--	--	--	--
XM_004005658.2	LOC101111436	0	0	0	0	0	0	0	0	0	0	0	0	--	--	--	--
XM_012095122.2	GFY	0	0	0	0	0	0	0	0	0	0	0	0	--	--	--	--
XM_015100808.1	LOC101106361	0	0	0	0	0	0	0	0	0	0	0	0	--	--	--	--
XM_012129077.2	DEFB134	0	0	0	0	0	0	0	0	0	0	0	0	--	--	--	--
XM_015094184.1	LMX1B	0	0	0	0	0	0	0	0	0	0	0	0	--	--	--	--
XM_012096595.2	LOC101111655	0	0	0	0	0	0	0	0	0	0	0	0	--	--	--	--
XM_015099084.1	C12H1orf158	0	0	0	0	0	0	0	0	0	0	0	0	--	--	--	--
XM_012189738.2	C14H16orf78	0	0	0	0	0	0	0	0	0	0	0	0	--	--	--	--
XM_012175932.1	LOC105614897	0	0	0	0	0	0	0	0	0	0	0	0	--	--	--	--
XM_004010935.2	LOC101120336	0	0	0	0	0	0	0	0	0	0	0	0	--	--	--	--
XM_012108237.2	LOC105606011	0	0	0	0	0	0	0	0	0	0	0	0	--	--	--	--
XM_015091801.1	LOC105612644	0	0	0	0	0	0	0	0	0	0	0	0	--	--	--	--
XM_015100302.1	LOC101113879	0	0	0	0	0	0	0	0	0	0	0	0	--	--	--	--
XM_004019285.3	LOC101113109	0	0	0	0	0	0	0	0	0	0	0	0	--	--	--	--
XM_015103043.1	PATE2	0	0	0	0	0	0	0	0	0	0	0	0	--	--	--	--
XM_004019824.3	PATE2	0	0	0	0	0	0	0	0	0	0	0	0	--	--	--	--
NM_001009445.1	V15	0	0	0	0	0	0	0	0	0	0	0	0	--	--	--	--
XM_012185113.2	V15	0	0	0	0	0	0	0	0	0	0	0	0	--	--	--	--
XM_012175351.2	LOC101121003	0	0	0	0	0	0	0	0	0	0	0	0	--	--	--	--
XM_015095153.1	PRPS1L1	0	0	0	0	0	0	0	0	0	0	0	0	--	--	--	--
XM_012177740.2	LOC101121008	0	0	0	0	0	0	0	0	0	0	0	0	--	--	--	--
XM_015091802.1	LOC105612643	0	0	0	0	0	0	0	0	0	0	0	0	--	--	--	--
XM_004022636.1	ITM2A	0	0	0	0	0	0	0	0	0	0	0	0	--	--	--	--
XM_004009432.3	LOC101120664	0	0	0	0	0	0	0	0	0	0	0	0	--	--	--	--
XM_015099018.1	LOC106990697	0	0	0	0	0	0	0	0	0	0	0	0	--	--	--	--
XM_015105234.1	LOC101104052	0	0	0	0	0	0	0	0	0	0	0	0	--	--	--	--
XM_012189005.2	LOC105611318	0	0	0	0	0	0	0	0	0	0	0	0	--	--	--	--
XM_004008334.3	LOC101104059	0	0	0	0	0	0	0	0	0	0	0	0	--	--	--	--
XM_012174221.2	LOC101112555	0	0	0	0	0	0	0	0	0	0	0	0	--	--	--	--
XM_004007491.1	LOC101112389	0	0	0	0	0	0	0	0	0	0	0	0	--	--	--	--
XM_004013644.3	LOC101115386	0	0	0	0	0	0	0	0	0	0	0	0	--	--	--	--
XM_004006807.3	CAPZA3	0	0	0	0	0	0	0	0	0	0	0	0	--	--	--	--
XM_004020525.3	LOXHD1	0	0	0	0	0	0	0	0	0	0	0	0	--	--	--	--
XM_015105257.1	LOC101103705	0	0	0	0	0	0	0	0	0	0	0	0	--	--	--	--
XM_015100218.1	LOC105614537	0	0	0	0	0	0	0	0	0	0	0	0	--	--	--	--
XM_012107811.1	LOC105605703	0	0	0	0	0	0	0	0	0	0	0	0	--	--	--	--
XM_015100762.1	ANKK1	0	0	0	0	0	0	0	0	0	0	0	0	--	--	--	--
XM_012177312.2	LOC101117924	0	0	0	0	0	0	0	0	0	0	0	0	--	--	--	--
XM_004008455.3	LOC101117927	0	0	0	0	0	0	0	0	0	0.021059	0	0	--	--	--	--
XM_004009885.3	CABS1	0	0	0	0	0	0	0	0	0	0	0	0	--	--	--	--
XM_012101076.2	LOC101123333	0	0	0	0	0	0	0	0	0	0	0	0	--	--	--	--
XM_015102633.1	LOC101120786	0	0	0	0	0	0	0	0	0	0	0	0	--	--	--	--
XM_004023155.3	KRT9	0	0	0	0	0	0	0	0	0	0	0	0	--	--	--	--
XM_004014491.3	BPIFA3	0	0	0	0	0	0	0	0	0	0	0	0	--	--	--	--
XM_012174214.2	LOC101109951	0	0	0	0	0	0	0	0	0	0	0	0	--	--	--	--
XM_004006322.3	LOC101109951	0	0	0	0	0	0	0	0	0	0	0	0	--	--	--	--
XM_004016602.3	LOC101105275	0	0	0	0	0	0	0	0	0	0	0	0	--	--	--	--
XM_004009431.1	LOC101120410	0	0	0	0	0	0	0	0	0	0	0	0	--	--	--	--
XM_015100787.1	LOC101108600	0	0	0	0	0	0	0	0	0	0	0	0	--	--	--	--
XM_012174638.2	LOC105611942	0	0	0	0	0	0	0	0	0	0	0	0	--	--	--	--
XM_012187167.2	LOC105607266	0	0	0	0	0	0	0	0	0	0	0	0	--	--	--	--
XM_004016775.1	LOC101108601	0	0	0	0	0	0	0	0	0	0	0	0	--	--	--	--
XM_012096440.2	LOC101117106	0	0	0	0	0	0	0	0	0	0	0	0	--	--	--	--
XM_015097571.1	SPATC1	0	0	0	0	0	0	0	0	0	0	0	0	--	--	--	--
XM_012183450.2	SPATC1	0	0	0	0	0	0	0	0	0	0	0	0	--	--	--	--
XM_012177762.2	LOC101102727	0	0	0	0	0	0	0	0	0	0	0	0	--	--	--	--
XM_012101723.2	LOC101117547	0	0	0	0	0	0	0	0	0	0	0	0	--	--	--	--
XM_012101719.2	LOC101117547	0	0	0	0	0	0	0	0	0	0	0	0	--	--	--	--
XM_004016332.2	LOC101110266	0	0	0	0	0	0	0	0	0	0	0	0	--	--	--	--
XM_012096074.2	LOC101110266	0	0	0	0	0	0	0	0	0	0	0	0	--	--	--	--
XM_004016820.3	LOC101105947	0	0	0	0	0	0	0	0	0	0	0	0	--	--	--	--
XM_015093891.1	LOC101103146	0	0	0	0	0	0	0	0	0	0	0	0	--	--	--	--
XM_015103041.1	LOC101115168	0	0	0	0	0	0	0	0	0	0.010548	0	0	--	--	--	--
XM_015099057.1	LOC106991455	0	0	0	0	0	0	0	0	0	0	0	0	--	--	--	--
XM_012185490.2	LOC101106784	0	0	0	0	0	0	0	0	0	0	0	0	--	--	--	--
XM_015102190.1	DNAJB8	0	0	0	0	0	0	0	0	0	0	0	0	--	--	--	--
XM_012107856.1	DNAJB8	0	0	0	0	0	0	0	0	0	0	0	0	--	--	--	--
XM_012107941.2	LOC101104643	0	0	0	0	0	0	0	0	0	0	0	0	--	--	--	--
XM_015091681.1	LOC106990219	0	0	0	0	0	0	0	0	0	0	0	0	--	--	--	--
XM_004020808.3	GPR139	0	0	0	0	0	0	0	0	0	0	0	0	--	--	--	--
XM_004022624.3	OTUD6A	0	0	0	0	0	0	0	0	0	0	0	0	--	--	--	--
XM_012099848.1	LOC105603504	0	0	0	0	0	0	0	0	0	0	0	0	--	--	--	--
XM_012096586.1	LOC101110360	0	0	0	0	0	0	0	0	0	0	0	0	--	--	--	--
NM_001009767.1	PROP1	0	0	0	0	0	0	0	0	0	0	0	0	--	--	--	--
XM_015099505.1	WFDC8	0	0	0	0	0	0	0	0	0	0	0	0	--	--	--	--
XM_015100812.1	LOC101109482	0	0	0	0	0	0	0	0	0	0	0	0	--	--	--	--
XM_015100755.1	LOC105614466	0	0	0	0	0	0	0	0	0	0	0	0	--	--	--	--
XM_015100356.1	LOC106991571	0	0	0	0	0	0	0	0	0	0	0	0	--	--	--	--
XM_004016479.2	LOC101104268	0	0	0	0	0	0	0	0	0	0	0	0	--	--	--	--
XM_004014705.3	CST11	0	0	0	0	0	0	0	0	0	0	0	0	--	--	--	--
XM_012098319.2	LOC105603025	0	0	0	0	0	0	0	0	0	0	0	0	--	--	--	--
XM_012101090.2	LOC105603803	0	0	0	0	0	0	0	0	0	0	0	0	--	--	--	--
XM_012101088.1	LOC105603801	0	0	0	0	0	0	0	0	0	0	0	0	--	--	--	--
XM_012101091.2	LOC105603804	0	0	0	0	0	0	0	0	0	0	0	0	--	--	--	--
XM_015101841.1	LOC101118563	0	0	0	0	0	0	0	0	0	0	0	0	--	--	--	--
XM_004009214.1	LOC101105246	0	0	0	0	0	0	0	0	0	0	0	0	--	--	--	--
XM_015100834.1	LOC101111392	0	0	0	0	0	0	0	0	0	0	0	0	--	--	--	--
XM_004012558.3	LOC101120175	0	0	0	0	0	0	0	0	0	0	0	0	--	--	--	--
XM_015102617.1	LOC105603944	0	0	0	0	0	0	0	0	0	0	0	0	--	--	--	--
XM_004006612.3	LOC101115952	0	0	0	0	0	0	0	0	0	0	0	0	--	--	--	--
XM_012101487.2	LOC105603940	0	0	0	0	0	0	0	0	0	0	0	0	--	--	--	--
XM_015099082.1	LOC105601896	0	0	0	0	0	0	0	0	0	0	0	0	--	--	--	--
XM_004010493.3	RPL10L	0	0	0	0	0	0	0	0	0	0	0	0	--	--	--	--
XM_004022759.1	LOC101119888	0	0	0	0	0	0	0	0	0	0	0	0	--	--	--	--
XM_015095591.1	LOC105608543	0	0	0	0	0	0	0	0	0	0	0	0	--	--	--	--
XM_012107142.2	LOC101113043	0	0	0	0	0	0	0	0	0	0	0	0	--	--	--	--
XM_015105201.1	LOC101122934	0	0	0	0	0	0	0	0	0	0	0	0	--	--	--	--
XM_004003781.3	LOC101113722	0	0	0	0	0	0	0	0	0	0	0	0	--	--	--	--
XM_004007049.3	RIBC2	0	0	0	0	0	0	0	0	0	0	0	0	--	--	--	--
XM_004021188.3	LOC101113819	0	0	0	0	0	0	0	0	0	0	0	0	--	--	--	--
XM_015102611.1	LOC106991794	0	0	0	0	0	0	0	0	0	0	0	0	--	--	--	--
XM_004002727.3	MAEL	0	0	0	0	0	0	0	0	0	0	0	0	--	--	--	--
XM_012185573.2	MAEL	0	0	0	0	0	0	0	0	0	0	0	0	--	--	--	--
XM_004011450.3	T	0	0	0	0	0	0	0	0	0	0	0	0	--	--	--	--
XM_012102269.2	LOC101111675	0	0	0	0	0	0	0	0	0	0	0	0	--	--	--	--
XM_004008812.3	IL9	0	0	0	0	0	0	0	0	0	0	0	0	--	--	--	--
XM_004009434.3	LOC101121172	0	0	0	0	0	0	0	0	0	0	0	0	--	--	--	--
XM_012106132.1	SERPINA7	0	0	0	0	0	0	0	0	0	0	0	0	--	--	--	--
NM_001100920.2	SERPINA7	0	0	0	0	0	0	0	0	0	0	0	0	--	--	--	--
XM_004009219.1	LOC101107278	0	0	0	0	0	0	0	0	0	0	0	0	--	--	--	--
XM_004007576.3	LOC101107274	0	0	0	0	0	0	0	0	0	0	0	0	--	--	--	--
XM_015091750.1	LOC105606041	0	0	0	0	0	0	0	0	0	0	0	0	--	--	--	--
XM_012102299.2	LOC101115413	0	0	0	0	0	0	0	0	0	0	0	0	--	--	--	--
XM_004019092.3	LOC101115410	0	0	0	0	0	0	0	0	0	0	0	0	--	--	--	--
XM_015104751.1	CLDN34	0	0	0	0	0	0	0	0	0	0	0	0	--	--	--	--
XM_015102157.1	LOC101120785	0	0	0	0	0	0	0	0	0	0	0	0	--	--	--	--
XM_015094587.1	CCER1	0	0	0	0	0	0	0	0	0	0	0	0	--	--	--	--
XM_015091958.1	LOC101113120	0	0	0	0	0	0	0	0	0	0	0	0	--	--	--	--
XM_015091959.1	LOC101113120	0	0	0	0	0	0	0	0	0	0	0	0	--	--	--	--
XM_004007421.1	LOC101122268	0	0	0	0	0	0	0	0	0	0	0	0	--	--	--	--
XM_004016665.1	LOC101107731	0	0	0	0	0	0	0	0	0	0	0	0	--	--	--	--
XM_015091712.1	CD5L	0	0	0	0	0	0	0	0	0	0	0	0	--	--	--	--
XM_004007475.2	LOC101105650	0	0	0	0	0	0	0	0	0	0	0	0	--	--	--	--
XM_004008733.3	LOC101105655	0	0	0	0	0	0	0	0	0	0	0	0	--	--	--	--
XM_012177839.2	LOC101105656	0	0	0	0	0	0	0	0	0	0	0	0	--	--	--	--
XM_012178404.1	LOC101105657	0	0	0	0	0	0	0	0	0	0	0	0	--	--	--	--
XM_015096309.1	DOK7	0	0	0	0	0	0	0	0	0	0	0	0	--	--	--	--
XM_004010965.3	LOC101109710	0	0	0	0	0	0	0	0	0	0	0	0	--	--	--	--
XM_004023026.2	LOC101105483	0	0	0	0	0	0	0	0	0	0	0	0	--	--	--	--
XM_015105139.1	LOC101120642	0	0	0	0	0	0	0	0	0	0	0	0	--	--	--	--
XM_004018904.3	GCM1	0	0	0	0	0	0	0	0	0	0	0	0	--	--	--	--
XM_012189006.2	LOC101123139	0	0	0	0	0	0	0	0	0	0	0	0	--	--	--	--
XM_015099120.1	LOC105607260	0	0	0	0	0	0	0	0	0	0	0	0	--	--	--	--
XM_015105255.1	LOC101120816	0	0	0	0	0	0	0	0	0	0	0	0	--	--	--	--
XM_004022801.3	LOC101120814	0	0	0	0	0	0	0	0	0	0	0	0	--	--	--	--
XM_012107827.2	LOC101120813	0	0	0	0	0	0	0	0	0	0	0	0	--	--	--	--
XM_012179134.2	LOC101108830	0	0	0	0	0	0	0	0	0	0	0	0	--	--	--	--
XM_004016640.1	LOC101119670	0	0	0	0	0	0	0	0	0	0	0	0	--	--	--	--
XM_015094076.1	SIX3	0	0	0	0	0	0	0	0	0	0	0	0	--	--	--	--
XM_004012585.3	AIPL1	0	0	0	0	0	0	0	0	0	0	0	0	--	--	--	--
XM_012179164.2	LOC101111882	0	0	0	0	0	0	0	0	0	0	0	0	--	--	--	--
XM_015102946.1	LOC101103278	0	0	0	0	0	0	0	0	0	0	0	0	--	--	--	--
XM_012096639.1	LOC101106283	0	0	0	0	0	0	0	0	0	0	0	0	--	--	--	--
XM_004009404.2	LOC101109615	0	0	0	0	0	0	0	0	0	0	0	0	--	--	--	--
XM_004009425.1	LOC101118102	0	0	0	0	0	0	0	0	0	0	0	0	--	--	--	--
XM_004009419.1	LOC101116574	0	0	0	0	0	0	0	0	0	0	0	0	--	--	--	--
XM_015104281.1	LOC105613925	0	0	0	0	0	0	0	0	0	0	0	0	--	--	--	--
XM_004007802.3	GRM3	0	0	0	0	0	0	0	0	0	0	0	0	--	--	--	--
XM_015093245.1	LOC101106400	0	0	0	0	0	0	0	0	0	0	0	0	--	--	--	--
XM_012107890.2	LOC101120309	0	0	0	0	0	0	0	0	0	0	0	0	--	--	--	--
XM_012190148.2	LOC101113693	0	0	0	0	0	0	0	0	0	0	0	0	--	--	--	--
XM_015104774.1	LOC101117144	0	0	0	0	0	0	0	0	0	0	0	0	--	--	--	--
XM_012189277.2	SPINT4	0	0	0	0	0	0	0	0	0	0	0	0	--	--	--	--
XM_015105218.1	LOC105605871	0	0	0	0	0	0	0	0	0	0	0	0	--	--	--	--
XM_012115881.2	LOC101110824	0	0	0	0	0	0	0	0	0	0	0	0	--	--	--	--
XM_015100285.1	LOC101120106	0	0	0	0	0	0	0	0	0	0	0	0	--	--	--	--
XM_015102935.1	LOC101113374	0	0	0	0	0	0	0	0	0	0	0	0	--	--	--	--
XM_004008041.3	FAM71F2	0	0	0	0	0	0	0	0	0	0	0	0	--	--	--	--
NM_001093782.2	BSP5	0	0	0	0	0	0	0	0	0	0	0	0	--	--	--	--
XM_012189506.2	BSP5	0	0	0	0	0	0	0	0	0	0	0	0	--	--	--	--
XM_015094069.1	RNF208	0	0	0	0	0	0	0	0	0	0	0	0	--	--	--	--
XM_015100108.1	LOC106991545	0	0	0	0	0	0	0	0	0	0	0	0	--	--	--	--
XM_015099911.1	LOC101112752	0	0	0	0	0	0	0	0	0	0	0	0	--	--	--	--
XM_004019479.2	LOC101121470	0	0	0	0	0	0	0	0	0	0	0	0	--	--	--	--
XM_004019387.3	LOC101121215	0	0	0	0	0	0	0	0	0	0	0	0	--	--	--	--
XM_015092251.1	LOC101121219	0	0	0	0	0	0	0	0	0	0	0	0	--	--	--	--
XM_012181478.2	LOC101121219	0	0	0	0	0	0	0	0	0	0	0	0	--	--	--	--
XM_012181483.2	LOC101121219	0	0	0	0	0	0	0	0	0	0	0	0	--	--	--	--
XM_015092252.1	LOC101121219	0	0	0	0	0	0	0	0	0	0	0	0	--	--	--	--
XM_012176073.1	LOC105614168	0	0	0	0	0	0	0	0	0	0	0	0	--	--	--	--
XM_004016184.1	LOC101110265	0	0	0	0	0	0	0	0	0	0	0	0	--	--	--	--
XM_012179234.2	LOC101110938	0	0	0	0	0	0	0	0	0	0	0	0	--	--	--	--
XM_004019621.3	SLC22A8	0	0	0	0	0	0	0	0	0	0	0	0	--	--	--	--
XM_004011334.2	TAAR5	0	0	0	0	0	0	0	0	0	0	0	0	--	--	--	--
XM_004019017.3	LOC101115997	0	0	0	0	0	0	0	0	0	0	0	0	--	--	--	--
XM_012108093.1	LOC101109524	0	0	0	0	0	0	0	0	0	0	0	0	--	--	--	--
XM_015104768.1	LOC101109521	0	0	0	0	0	0	0	0	0	0	0	0	--	--	--	--
XM_004016789.1	LOC101113791	0	0	0	0	0	0	0	0	0	0	0	0	--	--	--	--
XM_012107188.2	LOC101115512	0	0	0	0	0	0	0	0	0	0	0	0	--	--	--	--
XM_015092921.1	NPM2	0	0	0	0	0	0	0	0	0	0	0	0	--	--	--	--
XM_012119744.2	NPM2	0	0	0	0	0	0	0	0	0	0	0	0	--	--	--	--
XM_004010938.3	LOC101121608	0	0	0	0	0	0	0	0	0	0	0	0	--	--	--	--
XM_015102595.1	LOC105603927	0	0	0	0	0	0	0	0	0	0	0	0	--	--	--	--
XM_012175923.2	LOC101114183	0	0	0	0	0	0	0	0	0	0	0	0	--	--	--	--
XM_015104705.1	LOC101116635	0	0	0	0	0	0	0	0.052033	0	0	0	0	--	--	--	--
XM_004010411.1	LOC101121351	0	0	0.012162	0	0	0	0	0	0	0	0	0	--	--	--	--
XM_004003699.3	LOC101117724	0	0	0	0	0	0	0	0	0	0	0	0	--	--	--	--
XM_004010962.3	LOC101108922	0	0	0	0	0	0	0	0	0	0	0	0	--	--	--	--
XM_004014785.3	DEFB129	0	0	0	0	0	0	0	0	0	0	0	0	--	--	--	--
XM_012104941.1	LOC101106652	0	0	0	0	0	0	0	0	0	0	0	0	--	--	--	--
XM_012175348.2	LOC101120486	0	0	0	0	0	0	0	0	0	0	0	0	--	--	--	--
XM_004023117.2	LOC101120480	0	0	0	0	0	0	0	0	0	0	0	0	--	--	--	--
XM_012177774.1	LOC101110673	0	0	0	0	0	0	0	0	0	0	0	0	--	--	--	--
XM_012187510.2	LOC101111473	0	0	0	0	0	0	0	0	0	0	0	0	--	--	--	--
NM_001009726.1	GPR50	0	0	0	0	0	0	0	0	0	0	0	0	--	--	--	--
XM_004006616.1	LOC101117745	0	0	0	0	0	0	0	0	0	0	0	0	--	--	--	--
XM_012098967.2	FAM181A	0	0	0	0	0	0	0	0	0	0	0	0	--	--	--	--
XM_004005659.2	LOC101111698	0	0	0	0	0	0	0	0	0	0	0	0	--	--	--	--
XM_015105295.1	LCN10	0	0	0	0	0	0	0	0	0	0	0	0	--	--	--	--
NM_001130038.1	GJA8	0	0	0	0	0	0	0	0	0	0	0	0	--	--	--	--
XM_012174808.1	LOC101108477	0	0	0	0	0	0	0	0	0	0	0	0	--	--	--	--
XM_012095896.1	LOC101114809	0	0	0	0	0	0	0	0	0	0	0	0	--	--	--	--
XM_012107535.2	LOC101117985	0	0	0	0	0	0	0	0	0	0	0	0	--	--	--	--
XM_004016678.2	LOC101113698	0	0	0	0	0	0	0	0	0	0	0	0	--	--	--	--
XM_012185650.2	LOC105607823	0	0	0	0	0	0	0	0	0	0	0	0	--	--	--	--
XM_004019308.3	LOC101121048	0	0	0	0	0	0	0	0	0	0	0	0	--	--	--	--
XM_015094079.1	HOXC12	0	0	0	0	0	0	0	0	0	0	0	0	--	--	--	--
XM_012186698.2	LOC101109894	0	0	0	0	0	0	0	0	0	0	0	0	--	--	--	--
XM_012115578.2	LOC105606996	0	0	0	0	0	0	0	0	0	0	0	0	--	--	--	--
XM_012114739.2	LOC101105637	0	0	0	0	0	0	0	0	0	0	0	0	--	--	--	--
XM_012107751.1	LOC101105635	0	0	0	0	0	0	0	0	0	0	0	0	--	--	--	--
XM_004022014.3	LOC101105633	0	0	0	0	0	0	0	0	0	0	0	0	--	--	--	--
XM_015096186.1	LOC106991202	0	0	0	0	0	0	0	0	0	0	0	0	--	--	--	--
XM_012163558.2	LOC101115698	0	0	0	0	0	0	0	0	0	0	0	0	--	--	--	--
XM_015098355.1	LOC101107617	0	0	0	0	0	0	0	0	0	0	0	0	--	--	--	--
XM_015093528.1	TNP1	0	0	0	0	0	0	0	0	0	0	0	0	--	--	--	--
XM_004004917.3	TNP1	0	0	0	0	0	0	0	0	0	0	0	0	--	--	--	--
XM_015095620.1	LOC105610507	0	0	0	0	0	0	0	0	0	0	0	0	--	--	--	--
XM_015095622.1	LOC105610505	0	0	0	0	0	0	0	0	0	0	0	0	--	--	--	--
XM_012107645.1	LOC101102208	0	0	0	0	0	0	0	0	0	0	0	0	--	--	--	--
XM_004019483.1	LOC101122990	0	0	0	0	0	0	0	0	0	0	0	0	--	--	--	--
XM_012188421.2	MEIG1	0	0	0	0	0	0	0	0	0	0	0	0	--	--	--	--
XM_004014240.3	MEIG1	0	0	0	0	0	0	0	0	0	0	0	0	--	--	--	--
XM_012188422.2	MEIG1	0	0	0	0	0	0	0	0	0	0	0	0	--	--	--	--
XM_015098304.1	CRYBA1	0	0	0	0	0	0	0	0	0	0	0	0	--	--	--	--
XM_015095155.1	SP8	0	0	0	0	0	0	0	0	0	0	0	0	--	--	--	--
XM_015105185.1	LOC101109683	0	0	0	0	0	0	0	0	0	0	0	0	--	--	--	--
XM_015104745.1	LOC101107849	0	0	0	0	0	0	0	0	0	0	0	0	--	--	--	--
XM_004016183.3	LOC101109996	0	0	0	0	0	0	0	0	0	0	0	0	--	--	--	--
XM_004019493.3	LOC101104437	0	0	0	0	0	0	0	0	0	0	0	0	--	--	--	--
XM_004014445.3	SPO11	0	0	0	0	0	0	0	0	0	0	0	0	--	--	--	--
XM_012107951.1	LOC101111004	0	0	0	0	0	0	0	0	0	0	0	0	--	--	--	--
XM_012106430.2	LOC101110036	0	0	0	0	0	0	0	0	0	0	0	0	--	--	--	--
XM_012176048.1	LOC101104481	0	0	0	0	0	0	0	0	0	0	0	0	--	--	--	--
XM_015104715.1	LOC106990654	0	0	0	0	0	0	0	0	0	0	0	0	--	--	--	--
XM_015091798.1	SPRR4	0	0	0	0	0	0	0	0	0	0	0	0	--	--	--	--
XM_012108012.1	LOC105605859	0	0	0	0	0	0	0	0	0	0	0	0	--	--	--	--
XM_012179586.2	HAO2	0	0	0	0	0	0	0	0	0	0	0	0	--	--	--	--
XM_004002387.3	HAO2	0	0	0	0	0	0	0	0	0	0	0	0	--	--	--	--
XM_012179579.2	HAO2	0	0	0	0	0	0	0	0	0	0	0	0	--	--	--	--
XM_012179575.2	HAO2	0	0	0	0	0	0	0	0	0	0	0	0	--	--	--	--
XM_015100294.1	LOC105602084	0	0	0	0	0	0	0	0	0	0	0	0	--	--	--	--
XM_012184974.1	LOC101121181	0	0	0	0	0	0	0	0	0	0	0	0	--	--	--	--
XM_012184973.1	LOC101121181	0	0	0	0	0	0	0	0	0	0	0	0	--	--	--	--
XM_004005415.3	LOC101107339	0	0	0	0	0	0	0	0	0	0	0	0	--	--	--	--
XM_012118654.2	CHRNA2	0	0	0	0	0	0	0	0	0	0	0	0	--	--	--	--
XM_012095931.1	LOC101112924	0	0	0	0	0	0	0	0	0	0	0	0	--	--	--	--
XM_004009224.3	LOC101109355	0	0	0	0	0	0	0	0	0	0	0	0	--	--	--	--
XM_012184064.1	LOC101120044	0	0	0	0	0	0	0	0	0	0	0	0	--	--	--	--
XM_004009403.1	LOC101109356	0	0	0	0	0	0	0	0	0	0	0	0	--	--	--	--
XM_004008131.3	LOC101114266	0	0	0	0	0	0	0	0	0	0	0	0	--	--	--	--
XM_012179240.2	LOC101121681	0	0	0	0	0	0	0	0	0	0	0	0	--	--	--	--
XM_004018421.3	IQCF2	0	0	0	0	0	0	0	0	0	0	0	0	--	--	--	--
XM_012099980.2	IQCF2	0	0	0	0	0	0	0	0	0	0	0	0	--	--	--	--
XM_012099981.2	IQCF2	0	0	0	0	0	0	0	0	0	0	0	0	--	--	--	--
XM_012099174.2	TCL1A	0	0	0	0	0	0	0	0	0	0	0	0	--	--	--	--
XM_015100352.1	LOC106991568	0	0	0	0	0	0	0	0	0	0	0	0	--	--	--	--
XM_004009211.1	LOC101104488	0	0	0	0	0	0	0	0	0	0	0	0	--	--	--	--
XM_015100343.1	ZNF671	0	0	0	0	0	0	0	0	0	0	0	0	--	--	--	--
XM_015100753.1	LOC105614142	0	0	0	0	0	0	0	0	0	0	0	0	--	--	--	--
XM_012095903.2	LOC101118638	0	0	0	0	0	0	0	0	0	0	0	0	--	--	--	--
XM_012105071.2	FXYD4	0	0	0	0	0	0	0	0	0	0	0	0	--	--	--	--
XM_015091691.1	LOC106990801	0	0	0	0	0	0	0	0	0	0	0	0	--	--	--	--
XM_015093926.1	C1QL4	0	0	0	0	0	0	0	0	0	0	0	0	--	--	--	--
XM_015091748.1	LOC106990808	0	0	0	0	0	0	0	0	0	0	0	0	--	--	--	--
XM_012096422.2	LOC101123581	0	0	0	0	0	0	0	0	0	0	0	0	--	--	--	--
XM_004015867.1	LOC101115398	0	0	0	0	0	0	0	0	0	0	0	0	--	--	--	--
XM_004019846.3	LOC101104283	0	0	0	0	0	0	0	0	0	0	0	0	--	--	--	--
XM_015096307.1	LOC106991219	0	0	0	0	0	0	0	0	0	0	0	0	--	--	--	--
XM_012181118.1	LOC101106852	0	0	0	0	0	0	0	0	0	0	0	0	--	--	--	--
XM_015102609.1	LOC101111325	0	0	0	0	0	0	0	0	0	0	0	0	--	--	--	--
XM_012095955.1	LOC101114136	0	0	0	0	0	0	0	0	0	0	0	0	--	--	--	--
XM_012102294.2	LOC101111327	0	0	0	0	0	0	0	0	0	0	0	0	--	--	--	--
XM_015104757.1	DUSP21	0	0	0	0	0	0	0	0	0	0	0	0	--	--	--	--
XM_012190430.2	LOC101121288	0	0	0	0	0	0	0	0	0	0	0	0	--	--	--	--
XM_012175944.2	C3H2orf70	0	0	0	0	0	0	0	0	0	0	0	0	--	--	--	--
XM_004016695.3	LOC101120602	0	0	0	0	0	0	0	0	0	0	0	0	--	--	--	--
XM_004016526.3	MMP8	0	0	0	0	0	0	0	0	0	0	0	0	--	--	--	--
XM_012179136.2	LOC101110142	0	0	0	0	0	0	0	0	0	0	0	0	--	--	--	--
XM_004019799.3	LOC101104617	0	0	0	0	0	0	0	0	0	0	0	0	--	--	--	--
NM_001009373.1	CSN2	0	0	0	0	0	0	0	0	0	0	0	0	--	--	--	--
NM_001009378.1	CSN3	0	0	0	0	0	0	0	0	0	0	0	0	--	--	--	--
XM_015092879.1	LOC101106153	0	0	0	0	0	0	0	0	0	0	0	0	--	--	--	--
XM_015102989.1	TBX10	0	0	0	0	0	0	0	0	0	0	0	0	--	--	--	--
XM_012177478.1	LOC101103315	0	0	0	0	0	0	0	0	0	0	0	0	--	--	--	--
XM_015101118.1	ALX4	0	0	0	0	0	0	0	0	0	0	0	0	--	--	--	--
XM_004008306.3	LOC101113144	0	0	0	0	0	0	0	0	0	0	0	0	--	--	--	--
XM_004009426.1	LOC101118357	0	0	0	0	0	0	0	0	0	0.02059	0	0	--	--	--	--
XM_012177471.1	LOC101112897	0	0	0	0	0	0	0	0	0	0	0	0	--	--	--	--
XM_015104731.1	LOC105605704	0	0	0	0	0	0	0	0	0	0	0	0	--	--	--	--
XM_012174843.2	LOC105614778	0	0	0	0	0	0	0	0	0	0	0	0	--	--	--	--
XM_004019811.1	LOC101112097	0	0	0	0	0	0	0	0	0	0	0	0	--	--	--	--
XM_012174799.2	LOC105614774	0	0	0	0	0	0	0	0	0	0	0	0	--	--	--	--
XM_004002864.3	LOC101105617	0	0	0	0	0	0	0	0	0	0	0	0	--	--	--	--
XM_004013778.3	TMEM88B	0	0	0	0	0	0	0	0	0	0	0	0	--	--	--	--
XM_004011092.3	LOC101113416	0	0	0	0	0	0	0	0	0	0	0	0	--	--	--	--
XM_004022296.2	LOC101119959	0	0	0	0	0	0	0	0	0	0	0	0	--	--	--	--
XM_004002506.3	THEM5	0	0	0	0	0	0	0	0	0	0	0	0	--	--	--	--
XM_012181311.2	THEM5	0	0	0	0	0	0	0	0	0	0	0	0	--	--	--	--
XM_015104313.1	LOC105605052	0	0	0	0	0	0	0	0	0	0	0	0	--	--	--	--
XM_015104486.1	LOC105605050	0	0	0	0	0	0	0	0	0	0	0	0	--	--	--	--
XM_015096337.1	PRR27	0	0	0	0	0	0	0	0	0	0	0	0	--	--	--	--
XM_012174371.2	LOC101122513	0	0	0	0	0	0	0	0	0	0	0	0	--	--	--	--
XM_015100780.1	LOC106991619	0	0	0	0	0	0	0	0	0	0	0	0	--	--	--	--
XM_004019494.2	LOC101104697	0	0	0	0	0	0	0	0	0	0	0	0	--	--	--	--
XM_012114683.2	LOC101119277	0	0	0	0	0	0	0	0	0	0	0	0	--	--	--	--
XM_015105159.1	LOC106990771	0	0	0	0	0	0	0	0	0	0	0	0	--	--	--	--
XM_004019566.3	LOC101102348	0	0	0	0	0	0	0	0	0	0	0	0	--	--	--	--
XM_012102068.2	LOC101118571	0	0	0	0	0	0	0	0	0	0	0	0	--	--	--	--
XM_004003444.3	LOC101105206	0	0	0	0	0	0	0	0	0	0	0	0	--	--	--	--
XM_015102630.1	LOC105613647	0	0	0	0	0	0	0	0	0	0	0	0	--	--	--	--
XM_015103512.1	LOC101111846	0	0	0	0	0	0	0	0	0	0	0	0	--	--	--	--
XM_004021236.3	LOC101107252	0	0	0	0	0	0	0	0	0	0	0	0.011905	--	--	--	--
XM_012185489.2	LOC101107296	0	0	0	0	0	0	0	0	0	0	0	0	--	--	--	--
XM_004001782.3	HMGB4	0	0	0	0	0	0	0	0	0	0	0	0	--	--	--	--
XM_004016629.3	LOC101114304	0	0	0	0	0	0	0	0	0	0	0	0	--	--	--	--
XM_004020771.3	TNP2	0	0	0	0	0	0	0	0	0	0	0	0	--	--	--	--
XM_004003764.3	LOC101105974	0	0	0	0	0	0	0	0	0	0	0	0	--	--	--	--
XM_004019108.2	LOC101119768	0	0	0	0	0	0	0	0	0	0	0	0	--	--	--	--
XM_012106977.1	FAM46D	0	0	0	0	0	0	0	0	0	0	0	0	--	--	--	--
XM_012106973.2	FAM46D	0	0	0	0	0	0	0	0	0	0	0	0	--	--	--	--
XM_004010409.3	LOC101120837	0	0	0	0	0	0	0	0	0	0	0	0	--	--	--	--
XM_012182915.2	LOC101118451	0	0	0	0	0	0	0	0	0	0	0	0	--	--	--	--
XM_004012878.3	LOC101111893	0	0	0	0	0	0	0	0	0	0	0	0	--	--	--	--
XM_012095939.2	LOC101110358	0	0	0	0	0	0	0	0	0	0	0	0	--	--	--	--
XM_015094275.1	GCKR	0	0	0	0	0	0	0	0	0	0	0	0	--	--	--	--
XM_015095454.1	LOC105609337	0.007079	0	0	0	0	0	0	0	0	0	0	0	--	--	--	--
XM_012095932.2	LOC101115228	0	0	0	0	0	0	0	0	0	0	0	0	--	--	--	--
XM_004011336.3	LOC101104757	0	0	0	0	0	0	0	0	0	0	0	0	--	--	--	--
XM_004001870.3	FAM183A	0	0	0	0	0	0	0	0	0	0	0	0	--	--	--	--
XM_012115345.2	FAM183A	0	0	0	0	0	0	0	0	0	0	0	0	--	--	--	--
XM_012183325.2	LOC101118960	0	0	0	0	0	0	0	0	0	0	0	0	--	--	--	--
XM_004007196.3	LOC101120821	0	0	0	0	0	0	0	0	0	0	0	0	--	--	--	--
XM_015095123.1	LOC101120825	0	0	0	0	0	0	0	0	0	0	0	0	--	--	--	--
XM_015097752.1	RP1	0	0	0	0	0	0	0	0	0	0	0	0	--	--	--	--
XM_012108219.2	LOC101103460	0	0	0	0	0	0	0	0	0	0	0	0	--	--	--	--
XM_004007428.3	LOC101103465	0	0	0	0	0	0	0	0	0	0	0	0	--	--	--	--
XM_012174803.2	LOC101105405	0	0	0	0	0	0	0	0	0	0	0	0	--	--	--	--
XM_004019292.3	LOC101115167	0	0	0	0	0	0	0	0	0	0	0	0	--	--	--	--
XM_012101548.2	PAG9	0	0	0	0	0	0	0	0	0	0	0	0	--	--	--	--
NM_001009356.1	PAG9	0	0	0	0	0	0	0	0	0	0	0	0	--	--	--	--
XM_015100863.1	LOC101102758	0	0	0	0	0	0	0	0	0	0	0	0	--	--	--	--
XM_004019788.1	LOC101122901	0	0	0	0	0	0	0	0	0	0	0	0	--	--	--	--
XM_004008333.3	LOC101103805	0	0	0	0	0	0	0	0	0	0	0	0	--	--	--	--
XM_012107833.2	LOC101106831	0	0	0	0	0	0	0	0	0	0	0	0	--	--	--	--
XM_012108802.2	LOC101116534	0	0	0	0	0	0	0	0	0	0	0	0	--	--	--	--
XM_004023024.1	LOC101104974	0	0	0	0	0	0	0	0	0	0	0	0	--	--	--	--
XM_015098353.1	LOC101114287	0	0	0	0	0	0	0	0	0	0	0	0	--	--	--	--
XM_015096752.1	C7H15orf43	0	0	0	0	0	0	0	0	0	0	0	0	--	--	--	--
XM_012095958.1	LOC101121883	0	0	0	0	0	0	0	0	0	0	0	0	--	--	--	--
XM_012096441.2	LOC101117875	0	0	0	0	0	0	0	0	0	0	0	0	--	--	--	--
XM_004014488.3	BPIFB3	0	0	0	0	0	0	0	0	0	0	0	0	--	--	--	--
XM_012095900.2	LOC101117874	0	0	0	0	0	0	0	0	0	0	0	0	--	--	--	--
NM_001009390.1	MYOD1	0	0	0	0	0	0	0	0	0	0	0	0	--	--	--	--
XM_015093840.1	BARHL1	0	0	0	0	0	0	0	0	0	0	0	0	--	--	--	--
XM_004007187.3	LOC101116220	0	0	0	0	0	0	0	0	0	0	0	0	--	--	--	--
XM_004007500.2	LOC101116222	0	0	0	0	0	0	0	0	0	0	0	0	--	--	--	--
XM_015103890.1	SDR42E2	0	0	0	0	0	0	0	0	0	0	0	0	--	--	--	--
XM_004016197.3	LOC101114303	0	0	0	0	0	0	0	0	0	0	0	0	--	--	--	--
XM_004008820.2	MYOT	0	0	0	0	0	0	0	0	0	0	0	0	--	--	--	--
XM_012178557.1	MYOT	0	0	0	0	0	0	0	0	0	0	0	0	--	--	--	--
XM_015100857.1	LOC101107892	0	0	0	0	0	0	0	0	0	0	0	0	--	--	--	--
XM_004013682.3	METTL11B	0	0	0	0	0	0	0	0	0	0	0	0	--	--	--	--
XM_012187257.2	METTL11B	0	0	0	0	0	0	0	0	0	0	0	0	--	--	--	--
XM_012187256.2	METTL11B	0	0	0	0	0	0	0	0	0	0	0	0	--	--	--	--
XM_012174018.2	LOC105614711	0	0	0	0	0	0	0	0	0	0	0	0	--	--	--	--
XM_012177950.1	C5H19orf45	0	0	0	0	0	0	0	0	0	0	0	0	--	--	--	--
XM_015096617.1	LOC106991241	0	0	0	0	0	0	0	0	0	0	0	0	--	--	--	--
XM_004009413.1	LOC101113757	0	0	0	0	0	0	0	0	0	0	0	0	--	--	--	--
XM_004006329.3	KRT84	0	0	0	0	0	0	0	0	0	0	0	0	--	--	--	--
XM_004003694.1	LOC101115176	0	0	0	0	0	0	0	0	0	0	0	0	--	--	--	--
XM_012189846.2	CCDC113	0	0	0	0	0	0	0	0	0	0	0	0	--	--	--	--
XM_012101942.1	LOC101122394	0	0	0	0	0	0	0	0	0	0	0	0	--	--	--	--
XM_004013258.3	LOC101108065	0	0	0	0	0	0	0	0	0	0	0	0	--	--	--	--
XM_015094273.1	TRIM54	0	0	0	0	0	0	0	0	0	0	0	0	--	--	--	--
XM_004010933.2	LOC101119313	0	0	0	0	0	0	0	0	0	0	0	0	--	--	--	--
NM_001009743.1	CYP4F21	0	0	0	0	0	0	0	0	0	0	0	0	--	--	--	--
XM_004003761.3	LOC101104202	0	0	0	0	0	0	0	0	0	0	0	0	--	--	--	--
XM_012178487.2	LOC101114067	0	0	0	0	0	0	0	0	0	0	0	0	--	--	--	--
XM_004002317.3	LOC101114067	0	0	0	0	0	0	0	0	0	0	0	0	--	--	--	--
XM_004013257.3	LOC101107805	0	0	0	0	0	0	0	0	0	0	0	0	--	--	--	--
XM_012178735.2	LOC105606698	0	0	0	0	0	0	0	0	0	0	0	0	--	--	--	--
XM_012178733.2	LOC105606698	0	0	0	0	0	0	0	0	0	0	0	0	--	--	--	--
XM_015095720.1	LOC105606698	0	0	0	0	0	0	0	0	0	0	0	0	--	--	--	--
XM_004008143.3	LOC101117157	0	0	0	0	0	0	0	0	0	0	0	0	--	--	--	--
XM_004019497.1	LOC101105957	0	0	0	0	0	0	0	0	0	0	0	0	--	--	--	--
XM_012175928.2	LOC101120318	0	0	0	0	0	0	0	0	0	0	0	0	--	--	--	--
XM_015102966.1	SLC22A12	0	0	0	0	0	0	0	0	0	0	0	0	--	--	--	--
XM_004009430.3	LOC101120163	0	0	0	0	0	0	0	0	0	0	0	0	--	--	--	--
XM_012188928.2	CTCFL	0	0	0	0	0	0	0	0	0	0	0	0	--	--	--	--
XM_012189059.2	BPIFB4	0	0	0	0	0	0	0	0	0	0	0	0	--	--	--	--
XM_004014909.3	LOC101116249	0	0	0	0	0	0	0	0	0	0	0	0	--	--	--	--
XM_004007194.3	LOC101119034	0	0	0	0	0	0	0	0	0	0	0	0	--	--	--	--
XM_015099679.1	LOC101104772	0	0	0	0	0	0	0	0	0	0	0	0	--	--	--	--
XM_004014707.3	LOC101104772	0	0	0	0	0	0	0	0	0	0	0	0	--	--	--	--
XM_012102284.2	LOC101122146	0	0	0	0	0	0	0	0	0	0	0	0	--	--	--	--
XM_004016835.3	LOC101112161	0	0	0	0	0	0	0.013039	0	0	0	0	0	--	--	--	--
XM_012095898.2	LOC101122976	0	0	0	0	0	0	0	0	0	0	0	0	--	--	--	--
XM_012183998.2	LOC101111677	0	0	0	0	0	0	0	0	0	0	0	0	--	--	--	--
XM_012182463.2	C8H6orf58	0	0	0	0	0	0	0	0	0	0	0	0	--	--	--	--
XM_012182464.2	C8H6orf58	0	0	0	0	0	0	0	0	0	0	0	0	--	--	--	--
XM_004016650.3	LOC101122723	0	0	0	0	0	0	0	0	0	0	0	0	--	--	--	--
XM_004023331.3	GPR6	0	0	0	0	0	0	0	0	0	0	0	0	--	--	--	--
XM_015099116.1	LOC101112664	0	0	0	0	0	0	0	0	0	0	0	0	--	--	--	--
XM_015104692.1	LOC101117735	0	0	0	0	0	0	0	0	0	0	0	0	--	--	--	--
XM_015103559.1	LOC105613786	0	0	0	0	0	0	0	0	0	0	0	0	--	--	--	--
XM_004004404.3	LOC101105135	0	0	0	0	0	0	0.00485	0	0	0	0	0	--	--	--	--
XM_004021591.3	LOC101105131	0	0	0	0	0	0	0	0	0	0	0	0	--	--	--	--
XM_012114721.2	LOC101105139	0	0	0	0	0	0	0	0	0	0	0	0	--	--	--	--
XM_004016242.3	LOC101106457	0	0	0	0	0	0	0	0	0	0	0	0	--	--	--	--
XM_015098421.1	LOC101120421	0	0	0	0	0	0	0	0	0	0	0	0	--	--	--	--
XM_012186231.2	LOC105611052	0	0	0	0	0	0	0	0	0	0	0	0	--	--	--	--
XM_004008918.3	GRXCR2	0	0	0	0	0	0	0	0	0	0	0	0	--	--	--	--
XM_012107292.2	LOC105605576	0	0	0	0	0	0	0	0	0	0	0	0	--	--	--	--
XM_012178380.2	LOC101111363	0	0	0	0	0	0	0	0	0	0	0	0	--	--	--	--
XM_015095581.1	NXNL1	0	0	0	0	0	0	0	0	0	0	0	0	--	--	--	--
XM_004003038.3	OSTN	0	0	0	0	0	0	0	0	0	0	0	0	--	--	--	--
NM_001105260.1	MT4	0	0	0	0	0	0	0	0	0	0	0	0	--	--	--	--
XM_012105589.2	LOC101103868	0	0	0	0	0	0	0	0	0	0	0	0	--	--	--	--
XM_015103039.1	LOC101107148	0	0	0	0	0	0	0	0	0	0	0	0	--	--	--	--
XM_012101823.1	LOC101111589	0	0	0	0	0	0	0	0	0	0	0	0	--	--	--	--
XM_004022223.3	POU3F4	0	0	0	0	0	0	0	0	0	0	0	0	--	--	--	--
XM_015098354.1	LOC101114537	0	0	0	0	0	0	0	0	0	0	0	0	--	--	--	--
XM_015100833.1	LOC101110088	0	0	0	0	0	0	0	0	0	0	0	0	--	--	--	--
XM_012103185.2	LBX1	0	0	0	0	0	0	0	0	0	0	0	0	--	--	--	--
XM_004019485.1	LOC101101934	0	0	0	0	0	0	0	0	0	0	0	0	--	--	--	--
XM_004014086.3	LOC101115051	0	0	0	0	0	0	0	0	0	0	0	0	--	--	--	--
XM_004016601.3	LOC101105023	0	0	0	0	0	0	0	0	0	0	0	0	--	--	--	--
XM_004012557.1	LOC101119916	0	0	0	0	0	0	0	0	0	0	0	0	--	--	--	--
XM_004010412.2	LOC101121605	0	0	0	0	0	0	0	0	0	0	0	0	--	--	--	--
XM_004019522.3	LOC101112270	0	0	0	0	0	0	0	0	0	0	0	0	--	--	--	--
XM_015103105.1	LOC101112270	0	0	0	0	0	0	0	0	0	0	0	0	--	--	--	--
XM_015103104.1	LOC101112270	0	0	0	0	0	0	0	0	0	0	0	0	--	--	--	--
XM_012101872.2	LOC101112270	0	0	0	0	0	0	0	0	0	0	0	0	--	--	--	--
XM_004010937.2	LOC101121354	0	0	0	0	0	0	0	0	0	0	0	0	--	--	--	--
XM_004016666.1	LOC101108252	0	0	0	0	0	0	0	0	0	0	0	0	--	--	--	--
XM_004006371.3	AQP2	0	0	0	0	0	0	0	0	0	0	0	0	--	--	--	--
XM_012096424.1	LOC101122551	0	0	0	0	0	0	0	0	0	0	0	0	--	--	--	--
XM_012154804.2	LOC105609102	0	0	0	0	0	0	0	0	0	0	0	0	--	--	--	--
XM_004006321.3	KRT2	0	0	0	0	0	0	0	0	0	0	0	0	--	--	--	--
XM_004019576.2	LOC101104438	0	0	0	0	0	0	0	0	0	0	0	0	--	--	--	--
XM_012181110.2	LOC101118532	0	0	0	0	0	0	0	0	0	0	0	0	--	--	--	--
XM_012177851.2	LOC101108747	0	0	0	0	0	0	0	0	0	0	0	0	--	--	--	--
NM_001097649.1	PRNT	0	0	0	0	0	0	0	0	0	0	0	0	--	--	--	--
XM_004015806.3	PTH2	0	0	0	0	0	0	0	0	0	0	0	0	--	--	--	--
XM_004016898.3	LOC101115733	0	0	0	0	0	0	0	0	0	0	0	0	--	--	--	--
XM_012173660.2	LOC101106158	0	0	0	0	0	0	0	0	0	0	0	0	--	--	--	--
XM_015096762.1	LOC101104071	0	0	0	0	0	0	0	0	0	0	0	0	--	--	--	--
XM_012179116.1	LOC101119724	0	0	0	0	0	0	0	0	0	0	0	0	--	--	--	--
XM_004022765.2	LOC101122931	0	0	0	0	0	0	0	0	0	0	0	0	--	--	--	--
XM_004005847.3	OTX1	0	0	0	0	0	0	0	0	0	0	0	0	--	--	--	--
XM_004014076.3	LOC101110955	0	0	0	0	0	0	0	0	0	0	0	0	--	--	--	--
XM_015105245.1	LOC101117739	0	0	0	0	0	0	0	0	0	0	0	0	--	--	--	--
XM_004016520.3	LOC101117277	0	0	0	0	0	0	0	0	0	0	0	0	--	--	--	--
XM_015096543.1	LOC105612196	0	0	0	0	0	0	0	0	0	0	0	0	--	--	--	--
XM_012180110.2	LOC105612196	0	0	0	0	0	0	0	0	0	0	0	0	--	--	--	--
XM_015102556.1	LOC105612194	0	0	0	0	0	0	0	0	0	0	0	0	--	--	--	--
XM_015092816.1	LOC105609660	0	0	0	0	0	0	0	0	0	0	0	0	--	--	--	--
XM_004014084.3	LOC101113513	0	0	0	0	0	0	0	0	0	0	0	0	--	--	--	--
XM_004006801.3	IAPP	0	0	0	0	0	0	0	0	0	0	0	0	--	--	--	--
XM_012175909.1	C3H9orf16	0	0	0	0	0	0	0	0	0	0	0	0	--	--	--	--
XM_012108044.2	LOC101115264	0	0	0	0	0	0	0	0	0	0	0	0	--	--	--	--
XM_015102937.1	LOC101115918	0	0	0	0	0	0	0	0	0	0	0	0	--	--	--	--
XM_012096442.2	LOC105601922	0	0	0	0	0	0	0	0	0	0	0	0	--	--	--	--
XM_012182287.2	LOC101119568	0	0	0	0	0	0	0	0	0	0	0	0	--	--	--	--
XM_004016785.1	LOC101112513	0	0	0	0	0	0	0	0	0	0	0	0	--	--	--	--
XM_015101843.1	LOC101121298	0	0	0	0	0	0	0	0	0	0	0	0	--	--	--	--
XM_004010404.2	LOC101119566	0	0	0	0	0	0	0	0	0	0	0	0	--	--	--	--
XM_004009018.3	FAM71B	0	0	0	0	0	0	0	0	0	0	0	0	--	--	--	--
XM_004016852.3	SPZ1	0	0	0	0	0	0	0	0	0	0	0	0	--	--	--	--
XM_015099991.1	LOC101102084	0	0	0	0	0	0	0	0	0	0	0	0	--	--	--	--
XM_004016234.3	LOC101103421	0	0	0	0	0	0	0	0	0	0	0	0	--	--	--	--
XM_012096460.2	LOC101103423	0	0	0	0	0	0	0	0	0	0	0	0	--	--	--	--
XM_004016656.3	LOC101103422	0	0	0	0	0	0	0	0	0	0	0	0	--	--	--	--
XM_004022031.2	LOC101111342	0	0	0	0	0	0	0	0	0	0	0	0	--	--	--	--
XM_012174812.2	LOC101114185	0	0	0	0	0	0	0	0	0	0	0	0	--	--	--	--
XM_015104769.1	LOC101112889	0	0	0	0	0	0	0	0	0	0	0	0	--	--	--	--
XM_012108202.2	LOC101121839	0	0	0	0	0	0	0	0	0	0	0	0	--	--	--	--
XM_012108063.2	LOC101121837	0	0	0	0	0	0	0	0	0	0	0	0	--	--	--	--
XM_015099636.1	LOC105601921	0	0	0	0	0	0	0	0	0	0	0	0	--	--	--	--
XM_015099638.1	LOC105601921	0	0	0	0	0	0	0	0	0	0	0	0	--	--	--	--
XM_015099637.1	LOC105601921	0	0	0	0	0	0	0	0	0	0	0	0	--	--	--	--
XM_015099639.1	LOC105601921	0	0	0	0	0	0	0	0	0	0	0	0	--	--	--	--
XM_012188493.2	LOC105601921	0	0	0	0	0	0	0	0	0	0	0	0	--	--	--	--
NM_001143666.1	BSP5L	0	0	0	0	0	0	0	0	0	0	0	0	--	--	--	--
XM_012181050.2	LOC101112572	0	0	0	0	0	0	0	0	0	0	0	0	--	--	--	--
XM_015092668.1	LOC101102526	0	0	0	0	0	0	0	0	0	0	0	0	--	--	--	--
XM_004022967.2	LOC101102463	0	0	0	0	0	0	0	0	0	0	0	0	--	--	--	--
XM_004022752.2	LOC101102461	0	0	0	0	0	0	0	0	0	0	0	0	--	--	--	--
XM_012108212.2	LOC101102464	0	0	0	0	0	0	0	0	0	0	0	0	--	--	--	--
XM_012139161.2	ACMSD	0	0	0	0	0	0	0	0	0	0	0	0	--	--	--	--
XM_012139175.2	ACMSD	0	0	0	0	0	0	0	0	0	0	0	0	--	--	--	--
XM_012139152.2	ACMSD	0	0	0	0	0	0	0	0	0	0	0	0	--	--	--	--
XM_012139127.2	ACMSD	0	0	0	0	0	0	0	0	0	0	0	0	--	--	--	--
XM_012139185.2	ACMSD	0	0	0	0	0	0	0	0	0	0	0	0	--	--	--	--
XM_012139195.2	ACMSD	0	0	0	0	0	0	0	0	0	0	0	0	--	--	--	--
XM_004004737.3	ACMSD	0	0	0	0	0	0	0	0	0	0	0	0	--	--	--	--
XM_004019014.3	LOC101114731	0	0	0	0	0	0	0	0	0	0	0	0	--	--	--	--
XM_012101767.2	LOC101114733	0	0	0	0	0	0	0	0	0	0	0	0	--	--	--	--
XM_015104702.1	GLOD5	0	0	0	0	0	0	0	0	0	0	0	0	--	--	--	--
XM_015102632.1	LOC101116772	0	0	0	0	0	0	0	0	0	0	0	0	--	--	--	--
XM_004019020.3	LOC101116772	0	0	0	0	0	0	0	0	0	0	0	0	--	--	--	--
XM_015092695.1	FTCD	0	0	0	0	0	0	0	0	0	0	0	0	--	--	--	--
XM_004016228.3	LOC101101917	0	0	0	0	0	0	0	0	0	0	0	0	--	--	--	--
XM_012102060.2	LOC101117286	0	0	0	0	0	0	0	0	0	0	0	0	--	--	--	--
XM_004016817.3	LOC101103671	0	0	0	0	0	0	0	0	0	0	0	0	--	--	--	--
XM_004003267.3	LOC101121993	0	0	0	0	0	0	0	0	0	0	0	0	--	--	--	--
XM_012188385.2	LOC105609872	0	0	0	0	0	0	0	0	0	0	0	0	--	--	--	--
XM_012101830.2	LOC101106470	0	0	0	0	0	0	0	0	0	0	0	0	--	--	--	--
XM_012114713.1	LOC101105126	0	0	0	0	0	0	0	0	0	0	0	0	--	--	--	--
XM_004022957.3	LOC101119289	0	0	0	0	0	0	0	0	0	0	0	0	--	--	--	--
XM_004016218.3	LOC101119931	0	0	0	0	0	0	0	0	0	0	0	0	--	--	--	--
XM_004023009.3	LOC101121331	0	0	0	0	0	0	0	0	0	0	0	0	--	--	--	--
XM_015093862.1	LOC101121338	0	0	0	0	0	0	0	0	0	0	0	0	--	--	--	--
XM_015093621.1	LOC101107259	0	0	0	0	0	0	0	0	0	0	0	0	--	--	--	--
XM_004021589.3	LOC101104630	0	0	0	0	0	0	0	0	0	0	0	0	--	--	--	--
XM_004019303.1	LOC101119263	0	0	0	0	0	0	0	0	0	0	0	0	--	--	--	--
XM_004020996.3	LOC101121996	0	0	0	0	0	0	0	0	0	0	0	0	--	--	--	--
XM_012177319.1	LOC101105325	0	0	0	0	0	0	0	0	0	0	0	0	--	--	--	--
XM_004016232.1	LOC101102926	0	0	0	0	0	0	0	0	0	0	0	0	--	--	--	--
XM_004014407.3	C13H20orf195	0	0	0	0	0	0	0	0	0	0	0	0	--	--	--	--
XM_015100792.1	LOC101102671	0	0	0	0	0	0	0	0	0	0	0	0	--	--	--	--
XM_012182914.2	LOC101102244	0	0	0	0	0	0	0	0	0	0	0	0	--	--	--	--
XM_012105629.2	LOC105605094	0	0	0	0	0	0	0	0	0	0	0	0	--	--	--	--
XM_004007498.3	LOC101115700	0	0	0	0	0	0	0	0	0	0	0	0	--	--	--	--
XM_012108320.2	LOC101108375	0	0	0	0	0	0	0	0	0	0	0	0	--	--	--	--
XM_015105254.1	LOC105605944	0	0	0	0	0	0	0	0	0	0	0	0	--	--	--	--
XM_012096596.2	LOC101112158	0	0	0	0	0	0	0	0	0	0	0	0	--	--	--	--
XM_004018884.3	TFAP2D	0	0	0	0	0	0	0	0	0	0	0	0	--	--	--	--
XM_004021345.1	LOC101108625	0	0	0	0	0	0	0	0	0	0	0	0	--	--	--	--
XM_004002650.3	APCS	0	0	0	0	0	0	0	0	0	0	0	0	--	--	--	--
XM_012174810.2	LOC101109530	0	0	0	0	0	0	0	0	0	0	0	0	--	--	--	--
XM_012108371.1	LOC105606107	0	0	0	0	0	0	0	0	0	0	0	0	--	--	--	--
XM_004019841.3	LOC101123081	0	0	0	0	0	0	0	0	0	0	0	0	--	--	--	--
XM_004002308.3	KCNA10	0	0	0	0	0	0	0	0	0	0	0	0	--	--	--	--
XM_012185482.2	LOC101109373	0	0	0	0	0	0	0	0	0	0	0	0	--	--	--	--
XM_004015851.2	LOC101106357	0	0	0	0	0	0	0	0	0	0	0	0	--	--	--	--
XM_004014485.3	SUN5	0	0	0	0	0	0	0	0	0	0	0	0	--	--	--	--
XM_004016254.3	LOC101110085	0	0	0	0	0	0	0	0	0	0	0	0	--	--	--	--
XM_012178405.2	LOC101105913	0	0	0	0	0	0	0	0	0	0	0	0	--	--	--	--
XM_012179058.2	LOC101105912	0	0	0	0	0	0	0	0	0	0	0	0	--	--	--	--
XM_004008734.3	LOC101105910	0	0	0	0	0	0	0	0	0	0	0	0	--	--	--	--
XM_004019759.1	LOC101111139	0	0	0	0	0	0	0	0	0	0	0	0	--	--	--	--
XM_012186089.2	LOC105611408	0	0	0	0	0	0	0	0	0	0	0	0	--	--	--	--
XM_004022046.3	FOXR2	0	0	0	0	0	0	0	0	0	0	0	0	--	--	--	--
XM_012096569.2	LOC101117361	0	0	0	0	0	0	0	0	0	0	0	0	--	--	--	--
XM_012096567.1	LOC101115824	0	0	0	0	0	0	0	0	0	0	0	0	--	--	--	--
XM_015103542.1	LOC106991866	0	0	0	0	0	0	0	0	0	0	0	0	--	--	--	--
XM_004007185.1	LOC101114946	0	0	0	0	0	0	0	0	0	0	0	0	--	--	--	--
XM_004016628.1	LOC101113790	0	0	0	0	0	0	0	0	0	0	0	0	--	--	--	--
XM_004021561.3	C25H10orf53	0	0	0	0	0	0	0	0	0	0	0	0	--	--	--	--
XM_012101810.2	LOC101121725	0	0	0	0	0	0	0	0	0	0	0	0	--	--	--	--
XM_015096759.1	LOC101121100	0	0	0	0	0	0	0	0	0	0	0	0	--	--	--	--
XM_015095696.1	LOC101122108	0	0	0	0	0	0	0	0	0	0	0	0	--	--	--	--
XM_012101033.2	LOC101114653	0	0	0	0	0	0	0	0	0	0	0	0	--	--	--	--
XM_012096565.1	LOC101114555	0	0	0	0	0	0	0	0	0	0	0	0	--	--	--	--
XM_012104940.2	LOC101108188	0	0	0	0	0	0	0	0	0	0	0	0	--	--	--	--
XM_004016198.1	LOC101114553	0	0	0	0	0	0	0	0	0	0	0	0	--	--	--	--
XM_004004016.3	LOC101112627	0	0	0	0	0	0	0	0	0	0	0	0	--	--	--	--
XM_015091713.1	LOC101115932	0	0	0	0	0	0	0	0	0	0	0	0	--	--	--	--
XM_015092919.1	ACTL7A	0	0	0	0	0	0	0	0	0	0	0	0	--	--	--	--
XM_012178048.2	LOC101105463	0	0	0	0	0	0	0	0	0	0	0	0	--	--	--	--
XM_015092790.1	LOC105601948	0	0	0	0	0	0	0	0	0	0	0	0	--	--	--	--
XM_004009249.3	RLN3	0	0	0	0	0	0	0	0	0	0	0	0	--	--	--	--
XM_004003765.2	LOC101106740	0	0	0	0	0	0	0	0	0	0	0	0	--	--	--	--
XM_004005904.3	IL1F10	0	0	0	0	0	0	0	0	0	0	0	0	--	--	--	--
XM_015100821.1	LOC101103756	0	0	0	0	0	0	0	0	0	0	0	0	--	--	--	--
XM_012096418.2	LOC101121546	0	0	0	0	0	0	0	0	0	0	0	0	--	--	--	--
NM_001009773.1	LOC443313	0	0	0	0	0	0	0	0	0	0	0	0	--	--	--	--
XM_012174817.2	LOC101118011	0	0	0	0	0	0	0	0	0	0	0	0	--	--	--	--
XM_004016467.3	LOC101121544	0	0	0	0	0	0	0	0	0	0	0	0	--	--	--	--
XM_015099121.1	CA6	0	0	0	0	0	0	0	0	0	0	0	0	--	--	--	--
XM_004005221.3	LOC101105392	0	0	0	0	0	0	0	0	0	0	0	0	--	--	--	--
XM_015095102.1	LOC101110411	0	0	0	0	0	0	0	0	0	0	0	0	--	--	--	--
XM_012179137.2	LOC101110412	0	0	0	0	0	0	0	0	0	0	0	0	--	--	--	--
XM_015101191.1	LOC101112515	0	0	0	0	0	0	0	0	0	0	0	0	--	--	--	--
XM_004011505.3	LOC101116409	0	0	0	0	0	0	0	0	0	0	0	0	--	--	--	--
XM_004019500.3	LOC101106723	0	0	0	0	0	0	0	0	0.010527	0	0	0	--	--	--	--
XM_015097460.1	GRM1	0	0	0	0	0	0	0	0	0	0	0	0	--	--	--	--
XM_004016229.3	LOC101102173	0	0	0	0	0	0	0	0	0	0	0	0	--	--	--	--
XM_012174372.2	LOC101101975	0	0	0	0	0	0	0	0	0	0	0	0	--	--	--	--
XM_004007480.1	LOC101107433	0	0	0	0	0	0	0	0	0	0	0	0	--	--	--	--
XM_004019306.3	LOC101120028	0	0	0	0	0	0	0	0	0	0	0	0	--	--	--	--
XM_004006622.3	LOC101120067	0	0	0	0	0	0	0	0	0	0	0	0	--	--	--	--
XM_004021593.3	LOC101108450	0	0	0	0	0	0	0	0	0	0	0	0	--	--	--	--
XM_015096122.1	SPINK13	0	0	0	0	0	0	0	0	0	0	0	0	--	--	--	--
XM_015102812.1	LOC101120027	0	0	0	0	0	0	0	0	0	0	0	0	--	--	--	--
XM_004006950.3	FGF6	0	0	0	0	0	0	0	0	0	0	0	0	--	--	--	--
XM_012182288.2	LOC101119827	0	0	0	0	0	0	0	0	0	0	0	0	--	--	--	--
XM_012106399.2	LOC101104115	0	0	0	0	0	0	0	0	0	0	0	0	--	--	--	--
XM_012185153.2	CCDC182	0	0	0	0	0	0	0	0	0	0	0	0	--	--	--	--
XM_012107217.2	LOC101121319	0	0	0	0	0	0	0	0	0	0	0	0	--	--	--	--
XM_012107594.1	LOC101121310	0	0	0	0	0	0	0	0	0	0	0	0	--	--	--	--
XM_004010947.3	LOC101102567	0	0	0	0	0	0	0	0	0	0	0	0	--	--	--	--
XM_012105631.2	LOC105605095	0	0	0	0	0	0	0	0	0	0	0	0	--	--	--	--
XM_012179140.2	LOC101113494	0	0	0	0	0	0	0	0	0	0	0	0	--	--	--	--
XM_004019111.3	LOC101120448	0	0	0	0	0	0	0	0	0	0	0	0	--	--	--	--
XM_015104295.1	NPFFR1	0	0	0	0	0	0	0	0	0	0	0	0	--	--	--	--
XM_004016615.1	LOC101108857	0	0	0	0	0	0	0	0	0	0	0	0	--	--	--	--
XM_012183019.2	LOC105608960	0	0	0	0	0	0	0	0	0	0	0	0	--	--	--	--
XM_004014494.3	LOC101108675	0	0	0	0	0	0	0	0	0	0	0	0	--	--	--	--
XM_015092776.1	LOC105611696	0	0	0	0	0	0	0	0	0	0	0	0	--	--	--	--
XM_015100209.1	SYCN	0	0	0	0	0	0	0	0	0	0	0	0	--	--	--	--
XM_004016221.2	LOC101121451	0	0	0	0	0	0	0	0	0	0	0	0	--	--	--	--
XM_004019578.3	LOC101104869	0	0	0	0	0	0	0	0	0	0	0	0	--	--	--	--
XM_004014275.3	LOC101117350	0	0	0	0	0	0	0	0	0	0	0	0	--	--	--	--
XM_015100791.1	LOC101103669	0	0	0	0	0	0	0	0	0	0	0	0	--	--	--	--
XM_012101968.2	LOC105604094	0	0	0	0	0	0	0	0	0	0	0	0	--	--	--	--
XM_004016646.3	LOC101121453	0	0	0	0	0	0	0	0	0	0	0	0	--	--	--	--
XM_004010946.2	LOC101102314	0	0	0	0	0	0	0	0	0	0	0	0	--	--	--	--
XM_015104665.1	LOC105605415	0	0	0	0	0	0	0	0	0	0.005212	0	0	--	--	--	--
XM_015096336.1	LOC101110060	0	0	0	0	0	0	0	0	0	0	0	0	--	--	--	--
XM_012176116.2	LOC101120233	0	0	0	0	0	0	0	0	0	0	0	0	--	--	--	--
XM_015104282.1	LOC106991926	0	0	0	0	0	0	0	0	0	0	0	0	--	--	--	--
XM_004007425.3	LOC101102226	0	0	0	0	0	0	0	0	0	0	0	0	--	--	--	--
XM_004016263.3	LOC101114385	0	0	0	0	0	0	0	0	0	0	0	0	--	--	--	--
XM_004015676.1	LOC101114382	0	0	0	0	0	0	0	0	0	0	0	0	--	--	--	--
XM_004015865.3	LOC101114383	0	0	0	0	0	0	0	0	0	0	0	0	--	--	--	--
XM_015098891.1	UTS2R	0	0	0	0	0	0	0	0.016666	0	0	0	0	--	--	--	--
XM_012181122.2	LOC101105825	0	0	0	0.013314	0	0	0	0	0	0	0	0	--	--	--	--
XM_015099132.1	LEMD1	0	0	0	0	0	0	0	0	0	0	0	0	--	--	--	--
XM_015099131.1	LEMD1	0	0	0	0	0	0	0	0	0	0	0	0	--	--	--	--
XM_015099133.1	LEMD1	0	0	0	0	0	0	0	0	0	0	0	0	--	--	--	--
XM_004016253.3	LOC101109826	0	0	0	0	0	0	0	0	0	0	0	0	--	--	--	--
XM_015100799.1	LOC101121118	0	0	0	0	0	0	0	0	0	0	0	0	--	--	--	--
XM_004019492.1	LOC101104189	0	0	0	0	0	0	0	0	0	0	0	0	--	--	--	--
XM_015095848.1	LOC105609440	0	0	0	0	0	0	0	0	0	0	0	0	--	--	--	--
XM_015095638.1	LOC105609441	0	0	0	0	0	0	0	0	0	0	0	0	--	--	--	--
XM_004016689.3	LOC101118050	0	0	0	0	0	0	0	0	0	0	0	0	--	--	--	--
XM_012098449.2	LOC101118056	0	0	0	0	0	0	0	0	0	0	0	0	--	--	--	--
XM_004022869.3	LOC101116030	0	0	0	0	0	0	0	0	0	0	0	0	--	--	--	--
XM_012096562.1	LOC101112258	0	0	0	0	0	0	0	0	0	0	0	0	--	--	--	--
XM_012177317.2	LOC105612482	0	0	0	0	0	0	0	0	0	0	0	0	--	--	--	--
XM_004022796.3	LOC101119025	0	0	0	0	0	0	0	0	0	0	0	0	--	--	--	--
XM_012174370.2	LOC101122017	0	0	0	0	0	0	0	0	0	0	0	0	--	--	--	--
XM_004016697.3	LOC101121627	0	0	0	0	0	0	0	0	0	0	0	0	--	--	--	--
XM_004009446.3	LOC101103395	0	0	0	0	0	0	0	0	0	0	0	0	--	--	--	--
XM_004014085.3	LOC101114293	0	0	0	0	0	0	0	0	0	0	0	0	--	--	--	--
XM_012180507.2	NKX6-1	0	0	0	0	0	0	0	0	0	0	0	0	--	--	--	--
XM_012187898.2	LOC105613350	0	0	0	0	0	0	0	0	0	0	0	0	--	--	--	--
XM_004002368.3	TSHB	0	0	0	0	0	0	0	0	0	0	0	0	--	--	--	--
XM_004007499.3	LOC101115955	0	0	0	0	0	0	0	0	0	0	0	0	--	--	--	--
XM_012163568.2	LOC101115953	0	0	0	0	0	0	0	0	0	0	0	0	--	--	--	--
XM_004016651.1	LOC101122977	0	0	0	0	0	0	0	0	0	0	0	0	--	--	--	--
XM_012101743.2	LOC101117804	0	0	0	0	0	0	0	0	0	0	0	0	--	--	--	--
XM_015103280.1	LOC101117809	0	0	0	0	0	0	0	0	0	0	0	0	--	--	--	--
XM_004008636.3	IL4	0	0	0	0	0	0	0	0	0	0	0	0	--	--	--	--
XM_004003272.3	CPB1	0	0	0	0	0	0	0	0	0	0	0	0	--	--	--	--
XM_015096335.1	GSX2	0	0	0	0	0	0	0	0	0	0	0	0	--	--	--	--
XM_015095715.1	LOC105615211	0	0	0	0	0	0	0	0	0	0	0	0	--	--	--	--
XM_012174740.2	APOF	0	0	0	0	0	0	0	0	0	0	0	0	--	--	--	--
XM_012174741.2	APOF	0	0	0	0	0	0	0	0	0	0	0	0	--	--	--	--
XM_012096575.1	LOC101102421	0	0	0	0	0	0	0	0	0	0	0	0	--	--	--	--
NM_001178052.1	PAX2	0	0	0	0	0	0	0	0	0	0	0	0	--	--	--	--
XM_012106484.2	LOC101119796	0	0	0	0	0	0	0	0	0	0	0	0	--	--	--	--
XM_015102629.1	LOC105603703	0	0	0	0	0	0	0	0	0	0	0	0	--	--	--	--
XM_012100647.2	LOC105603703	0	0	0	0	0	0	0	0	0	0	0	0	--	--	--	--
XM_012100644.2	LOC105603703	0	0	0	0	0	0	0	0	0	0	0	0	--	--	--	--
XM_012100646.2	LOC105603703	0	0	0	0	0	0	0	0	0	0	0	0	--	--	--	--
XM_015092350.1	LOC101109936	0	0	0	0	0	0	0	0	0	0	0	0	--	--	--	--
XM_015096298.1	DRD5	0	0	0	0	0	0	0	0	0	0	0	0	--	--	--	--
XM_012175883.2	LOC105614895	0	0	0	0	0	0	0	0	0	0	0	0	--	--	--	--
XM_012102494.2	LOC101110477	0	0	0	0	0	0	0	0	0	0	0	0	--	--	--	--
XM_004016796.3	LOC101116861	0	0	0	0	0	0	0	0	0	0	0	0	--	--	--	--
XM_015104704.1	LOC101114591	0	0	0	0	0	0	0	0	0	0	0	0	--	--	--	--
XM_012107960.2	LOC101114595	0	0	0	0	0	0	0	0	0	0	0	0	--	--	--	--
XM_004008465.3	CASP14	0	0	0	0	0	0	0	0	0	0	0	0	--	--	--	--
XM_015095605.1	LOC101106259	0	0	0	0	0	0	0	0	0	0	0	0	--	--	--	--
XM_012181555.2	LOC105613519	0	0	0	0	0	0	0	0	0	0	0	0	--	--	--	--
XM_012189424.2	CHRNA4	0	0	0	0	0	0	0	0	0	0	0	0	--	--	--	--
XM_004021594.3	LOC101110298	0	0	0	0	0	0	0	0	0	0	0	0	--	--	--	--
XM_015099238.1	UTS2	0	0	0	0	0	0	0	0	0	0	0	0	--	--	--	--
XM_004019304.1	LOC101119515	0	0	0	0	0	0	0	0	0	0	0	0	--	--	--	--
XM_012108077.2	EP4D	0	0	0	0	0	0	0	0	0	0	0	0	--	--	--	--
XM_004002636.3	LOC101110103	0	0	0	0	0	0	0	0	0	0	0	0	--	--	--	--
XM_012125047.2	TPD52L3	0	0	0	0	0	0	0	0	0	0	0	0	--	--	--	--
XM_004010359.3	LOC101107284	0	0	0	0	0	0	0	0	0	0	0	0	--	--	--	--
XM_004022224.2	CYLC1	0	0	0	0	0	0	0	0	0	0	0	0	--	--	--	--
XM_012106994.1	CYLC1	0	0	0	0	0	0	0	0	0	0	0	0	--	--	--	--
XM_015104756.1	LOC101121660	0	0	0	0	0	0	0	0	0	0	0	0	--	--	--	--
XM_004019056.3	POM121L2	0	0	0	0	0	0	0	0	0	0	0	0	--	--	--	--
XM_015104736.1	SOX3	0	0	0	0	0	0	0	0	0	0	0	0	--	--	--	--
XM_015100849.1	LOC101115567	0	0	0	0	0	0	0	0	0	0	0	0	--	--	--	--
XM_012095372.2	ARGFX	0	0	0	0	0	0	0	0	0	0	0	0	--	--	--	--
XM_015092847.1	CHRNG	0	0	0	0	0	0	0	0	0	0	0	0	--	--	--	--
XM_015092923.1	LOC101111942	0	0	0	0	0	0	0	0	0	0	0	0	--	--	--	--
XM_015102612.1	LOC106991795	0	0	0	0	0	0	0	0	0	0	0	0	--	--	--	--
XM_004019563.3	LOC101122899	0	0	0	0	0	0	0	0	0	0	0	0	--	--	--	--
XM_004022818.3	LOC101111944	0	0	0	0	0	0	0	0	0	0	0	0	--	--	--	--
XM_012181561.2	LOC101122647	0	0	0	0	0	0	0	0	0	0	0	0	--	--	--	--
XM_004016688.3	LOC101117788	0	0	0	0	0	0	0	0	0	0	0	0	--	--	--	--
XM_012181124.1	LOC101105575	0	0	0	0	0	0	0	0	0	0	0	0	--	--	--	--
XM_004016616.3	LOC101109119	0	0	0	0	0	0	0	0	0	0	0	0	--	--	--	--
XM_004010961.3	LOC101108395	0	0	0	0	0	0	0	0	0	0	0	0	--	--	--	--
XM_012188378.2	LOC101104455	0	0	0	0	0	0	0	0	0	0	0	0	--	--	--	--
XM_012102994.2	PNLIP	0	0	0	0	0	0	0	0	0	0	0	0	--	--	--	--
XM_015103304.1	PNLIP	0	0	0	0	0	0	0	0	0	0	0	0	--	--	--	--
XM_004003760.3	LOC101103944	0	0	0	0	0	0	0	0	0	0	0	0	--	--	--	--
XM_012096531.1	LOC105602413	0	0	0	0	0	0	0	0	0	0	0	0	--	--	--	--
XM_012185483.2	LOC105614242	0	0	0	0	0	0	0	0	0	0	0	0	--	--	--	--
XM_015100341.1	ZIM3	0	0	0	0	0	0	0	0	0	0	0	0	--	--	--	--
XM_015094025.1	ADM2	0	0	0	0	0	0	0	0	0	0	0	0	--	--	--	--
XM_004019284.3	LOC101112857	0	0	0	0	0	0	0	0	0	0.002675	0	0	--	--	--	--
XM_004019813.1	LOC101113113	0	0	0	0	0	0	0	0	0	0	0	0	--	--	--	--
XM_015105163.1	LOC101109599	0	0	0	0	0	0	0	0	0	0	0	0	--	--	--	--
XM_012104651.2	LOC101107660	0	0	0	0	0	0	0	0	0	0	0	0	--	--	--	--
XM_015103824.1	LOC101107660	0	0	0	0	0	0	0	0	0	0	0	0	--	--	--	--
XM_004006268.3	GLYCAM1	0	0	0	0	0	0	0	0	0	0	0	0	--	--	--	--
XM_015102934.1	LOC101107914	0	0	0	0	0	0	0	0	0	0	0	0	--	--	--	--
XM_015101392.1	ANHX	0	0	0	0	0	0	0	0	0	0	0	0	--	--	--	--
XM_004015397.3	KLK8	0	0	0	0	0	0	0	0	0	0	0	0	--	--	--	--
XM_015095676.1	LOC101116054	0	0	0	0	0	0	0	0	0	0	0	0	--	--	--	--
XM_004009238.1	LOC101116053	0	0	0	0	0	0	0	0	0	0	0	0	--	--	--	--
XM_012096438.2	LOC101103754	0	0	0	0	0	0	0	0	0	0	0	0	--	--	--	--
XM_004001844.3	LOC101102188	0	0	0	0	0	0	0	0	0	0	0	0	--	--	--	--
XM_015099079.1	LOC101112997	0	0	0	0	0	0	0	0	0	0	0	0	--	--	--	--
XM_012186702.2	LOC101112994	0	0	0	0	0	0	0	0	0	0	0	0	--	--	--	--
XM_012103733.1	LOC105604529	0	0	0	0	0	0	0	0	0	0	0	0	--	--	--	--
XM_012102503.2	LOC101123254	0	0	0	0	0	0	0	0	0	0	0	0	--	--	--	--
XM_004014450.3	MC3R	0	0	0	0	0	0	0	0	0	0	0	0.009523	--	--	--	--
XM_012107972.1	LOC101119122	0	0	0	0	0	0	0	0	0	0	0	0	--	--	--	--
XM_012183884.2	LOC101108497	0	0	0	0	0	0	0	0	0	0	0	0	--	--	--	--
XM_015104317.1	LOC101112374	0	0	0	0	0	0	0	0	0	0	0	0	--	--	--	--
XM_004022469.3	LOC101122255	0	0	0	0	0	0	0	0	0	0	0	0	--	--	--	--
XM_012182338.2	LOC105614185	0	0	0	0	0	0	0	0	0	0	0	0	--	--	--	--
XM_004016652.2	LOC101123234	0	0	0	0	0	0	0	0	0	0	0	0	--	--	--	--
XM_004016226.3	LOC101123233	0	0	0	0	0	0	0	0	0	0	0	0	--	--	--	--
XM_015095612.1	LOC106991162	0	0	0	0	0	0	0	0	0	0	0	0	--	--	--	--
XM_015104776.1	LOC105605648	0	0	0	0	0	0	0	0	0	0	0	0	--	--	--	--
XM_015104775.1	LOC105605648	0	0	0	0	0	0	0	0	0	0	0	0	--	--	--	--
XM_015104777.1	LOC105605648	0	0	0	0	0	0	0	0	0	0	0	0	--	--	--	--
XM_012107653.2	LOC105605642	0	0	0	0	0	0	0	0	0	0	0	0	--	--	--	--
XM_012173976.2	ASB17	0	0	0	0	0	0	0	0	0	0	0	0	--	--	--	--
XM_004002089.3	ASB17	0	0	0	0	0	0	0	0	0	0	0	0	--	--	--	--
XM_004022767.3	LOC101101875	0	0	0	0	0	0	0	0	0	0	0	0	--	--	--	--
XM_015095607.1	LOC101112479	0	0	0	0	0	0	0	0	0	0.00247	0	0	--	--	--	--
XM_012180530.1	LOC105615584	0	0	0	0	0	0	0	0	0	0	0	0	--	--	--	--
XM_004006190.3	TSPAN8	0	0	0	0	0	0	0	0	0	0	0	0	--	--	--	--
XM_012173919.2	TSPAN8	0	0	0	0	0	0	0	0	0	0	0	0	--	--	--	--
XM_004010052.3	LOC101106847	0	0	0	0	0	0	0	0	0	0	0	0	--	--	--	--
XM_015104767.1	LOC101108727	0	0	0	0	0	0	0	0	0	0	0	0	--	--	--	--
XM_004016788.1	LOC101113273	0	0	0	0	0	0	0	0	0	0	0	0	--	--	--	--
XM_004010964.1	LOC101109452	0	0	0	0	0	0	0	0	0	0	0	0	--	--	--	--
XM_015102932.1	LOC101106894	0	0	0	0	0	0	0	0	0	0	0	0	--	--	--	--
XM_015092922.1	DMRT3	0	0	0	0	0	0	0	0	0	0	0	0	--	--	--	--
XM_012100094.2	UCN2	0	0	0	0	0	0	0	0	0	0	0	0	--	--	--	--
XM_015102635.1	LOC101110459	0	0	0	0	0	0	0	0	0	0	0	0	--	--	--	--
XM_015095705.1	SOX30	0	0	0	0	0	0	0	0	0	0	0	0	--	--	--	--
XM_004017368.3	CCDC63	0	0	0	0	0	0	0	0	0	0	0	0	--	--	--	--
XM_015099456.1	VSX1	0	0	0	0	0	0	0	0	0	0	0	0	--	--	--	--
XM_015103044.1	LOC101102100	0	0	0	0	0	0	0	0	0	0	0	0	--	--	--	--
XM_012107263.2	VGLL1	0	0	0	0	0	0	0	0	0	0	0	0	--	--	--	--
XM_012107264.2	VGLL1	0	0	0	0	0	0	0	0	0	0	0	0	--	--	--	--
XM_012107888.2	LOC101120061	0	0	0	0	0	0	0	0	0	0	0	0	--	--	--	--
XM_012107758.1	LOC101119538	0	0	0	0	0	0	0	0	0	0	0	0	--	--	--	--
XM_012185925.2	LOC101111513	0	0	0	0	0	0	0	0	0	0	0	0	--	--	--	--
XM_012185933.2	LOC101111513	0	0	0	0	0	0	0	0	0	0	0	0	--	--	--	--
XM_012185928.2	LOC101111513	0	0	0	0	0	0	0	0	0	0	0	0	--	--	--	--
XM_004021373.3	ZP4	0	0	0	0	0	0	0	0	0	0	0	0	--	--	--	--
XM_012106972.2	ALX3	0	0	0	0	0	0	0	0	0	0	0	0	--	--	--	--
NM_001256479.1	LIN28A	0	0	0	0	0	0	0	0	0	0	0	0	--	--	--	--
XM_004006901.3	NANOG	0	0	0	0	0	0	0	0	0	0	0	0	--	--	--	--
XM_015094959.1	NANOG	0	0	0	0	0	0	0	0	0	0	0	0	--	--	--	--
XM_015091671.1	LOC106990796	0	0	0	0	0	0	0	0	0	0	0	0	--	--	--	--
XM_015091799.1	LOC106990750	0	0	0	0	0	0	0	0	0	0	0	0	--	--	--	--
XM_012163629.2	LOC105612728	0	0	0	0	0	0	0	0	0	0	0	0	--	--	--	--
XM_004001936.3	KNCN	0	0	0	0	0	0	0	0	0	0	0	0	--	--	--	--
XM_004021587.3	LOC101104120	0	0	0	0	0	0	0	0	0	0	0	0	--	--	--	--
XM_004010885.3	LOC101116319	0	0	0	0	0	0	0	0	0	0	0	0	--	--	--	--
XM_015094073.1	LOC106990171	0	0	0	0	0	0	0	0	0	0	0	0	--	--	--	--
XM_015104362.1	LOC105604932	0	0	0	0	0	0	0	0	0	0	0	0	--	--	--	--
XM_004022300.3	LOC101122332	0	0	0	0	0	0	0	0	0	0	0	0	--	--	--	--
XM_015105034.1	LOC101122335	0	0	0	0	0	0	0	0.004409	0	0	0	0	--	--	--	--
XM_004016699.1	LOC101122626	0	0	0	0	0	0	0	0	0	0	0	0	--	--	--	--
XM_012108143.1	LOC105605950	0	0	0	0	0	0	0	0	0	0	0	0	--	--	--	--
XM_004016603.3	LOC101105525	0	0	0	0	0	0	0	0	0	0	0	0	--	--	--	--
XM_012095925.2	LOC101112418	0	0	0	0	0	0	0	0	0	0	0	0	--	--	--	--
XM_004023365.3	GPR32	0	0	0	0	0	0	0	0	0	0	0	0	--	--	--	--
XM_012095947.2	LOC101112416	0	0	0	0	0	0	0	0	0	0	0	0	--	--	--	--
XM_015105226.1	LOC105614374	0	0	0	0	0	0	0	0	0	0	0	0	--	--	--	--
XM_004016471.1	LOC101123579	0	0	0	0	0	0	0	0	0	0	0	0	--	--	--	--
XM_012182286.2	LOC101119053	0	0	0	0	0	0	0	0	0	0	0	0	--	--	--	--
XM_012101040.2	LOC101117202	0	0	0	0	0	0	0	0	0	0	0	0	--	--	--	--
XM_015105140.1	LOC101120901	0	0	0	0	0	0	0	0	0	0	0	0	--	--	--	--
XM_012096468.2	LOC101110703	0	0	0	0	0	0	0	0	0	0	0	0	--	--	--	--
XM_012179235.1	LOC101111712	0	0	0	0	0	0	0	0	0	0	0	0	--	--	--	--
XM_015104690.1	LOC106991960	0	0	0	0	0	0	0	0	0	0	0	0	--	--	--	--
XM_015100691.1	LOC101113094	0	0	0	0	0	0	0	0	0	0	0	0	--	--	--	--
XM_015105215.1	LOC105605865	0	0	0	0	0	0	0	0	0	0	0	0	--	--	--	--
XM_012179138.1	LOC101111191	0	0	0	0	0	0	0	0	0	0	0	0	--	--	--	--
XM_012096908.2	HRASLS	0	0	0	0	0	0	0	0	0	0	0	0	--	--	--	--
XM_012096935.1	HRASLS	0	0	0	0	0	0	0	0	0	0	0	0	--	--	--	--
XM_012096877.2	HRASLS	0	0	0	0	0	0	0	0	0	0	0	0	--	--	--	--
XM_012096884.2	HRASLS	0	0	0	0	0	0	0	0	0	0	0	0	--	--	--	--
XM_012096879.2	HRASLS	0	0	0	0	0	0	0	0	0	0	0	0	--	--	--	--
XM_012096903.2	HRASLS	0	0	0	0	0	0	0	0	0	0	0	0	--	--	--	--
XM_012096883.2	HRASLS	0	0	0	0	0	0	0	0	0	0	0	0	--	--	--	--
XM_012096931.2	HRASLS	0	0	0	0	0	0	0	0	0	0	0	0	--	--	--	--
XM_012096872.1	HRASLS	0	0	0	0	0	0	0	0	0	0	0	0	--	--	--	--
XM_004006621.1	LOC101119808	0	0	0	0	0	0	0	0	0	0	0	0	--	--	--	--
XM_015105284.1	LOC101102215	0	0	0	0	0	0	0	0	0	0	0	0	--	--	--	--
XM_015093273.1	LOC101109865	0	0	0	0	0	0	0	0	0	0	0	0	--	--	--	--
XM_012128837.2	LOC101109865	0	0	0	0	0	0	0	0	0	0	0	0	--	--	--	--
XM_012165052.2	LOC101102216	0	0	0	0	0	0	0	0	0	0	0	0	--	--	--	--
XM_012165042.2	LOC101102216	0	0	0	0	0	0	0	0	0	0	0	0	--	--	--	--
XM_015095674.1	LOC101111453	0	0	0	0	0	0	0	0	0	0	0	0	--	--	--	--
XM_015105247.1	LOC101119802	0	0	0	0	0	0	0	0	0	0	0	0	--	--	--	--
XM_015095135.1	LOC101109441	0	0	0	0	0	0	0	0	0	0	0	0	--	--	--	--
XM_012190152.2	LOC101120353	0	0	0	0	0	0	0	0	0	0	0	0	--	--	--	--
XM_012170103.2	IL36G	0	0	0	0	0	0	0	0	0	0	0	0	--	--	--	--
XM_012170087.2	IL36G	0	0	0	0	0	0	0	0	0	0	0	0	--	--	--	--
XM_012170067.2	IL36G	0	0	0	0	0	0	0	0	0	0	0	0	--	--	--	--
XM_012170108.2	IL36G	0	0	0	0	0	0	0	0	0	0	0	0	--	--	--	--
XM_012170076.2	IL36G	0	0	0	0	0	0	0	0	0	0	0	0	--	--	--	--
XM_004007270.3	IL36G	0	0	0	0	0	0	0	0	0	0	0	0	--	--	--	--
XM_012170095.2	IL36G	0	0	0	0	0	0	0	0	0	0	0	0	--	--	--	--
XM_015094362.1	IL36G	0	0	0	0	0	0	0	0	0	0	0	0	--	--	--	--
XM_015093929.1	LOC101106515	0	0	0	0	0	0	0	0	0	0	0	0	--	--	--	--
XM_004014673.3	GJD4	0	0	0	0	0	0	0	0	0	0	0	0	--	--	--	--
XM_004003176.3	SAMD7	0	0	0	0	0	0	0	0	0	0	0	0	--	--	--	--
XM_004019049.3	LOC101103354	0	0	0	0	0	0	0	0	0	0	0	0	--	--	--	--
XM_015101783.1	LOC101103352	0	0	0	0	0	0	0	0	0	0	0	0	--	--	--	--
XM_004019795.1	LOC101103358	0	0	0	0	0	0	0	0	0	0	0	0	--	--	--	--
XM_004009436.3	LOC101121936	0	0	0	0	0	0	0	0	0	0	0	0	--	--	--	--
XM_012100102.1	SPINK8	0	0	0	0	0	0	0	0	0	0	0	0	--	--	--	--
XM_015099520.1	SIRPD	0	0	0	0	0	0	0	0	0	0	0	0	--	--	--	--
XM_015102939.1	EI24	0	0	0	0	0	0	0	0	0	0	0	0	--	--	--	--
XM_015100216.1	LOC105608805	0	0	0	0	0	0	0	0	0	0	0	0	--	--	--	--
XM_012189270.2	LOC105613399	0	0	0	0	0	0	0	0	0	0	0	0	--	--	--	--
XM_004009438.3	LOC101122438	0	0	0	0	0	0	0	0	0	0	0	0	--	--	--	--
XM_012107735.2	LOC105605666	0	0	0	0	0	0	0	0	0	0	0	0	--	--	--	--
XM_012174811.2	LOC101110319	0	0	0	0	0	0	0	0	0	0	0	0	--	--	--	--
XM_015092149.1	LOC101118831	0	0	0	0	0	0	0	0	0	0	0	0	--	--	--	--
XM_004016252.2	LOC101109298	0	0	0	0	0	0	0	0	0	0	0	0	--	--	--	--
XM_012188989.2	DEFB127	0	0	0	0	0	0	0	0	0	0	0	0	--	--	--	--
XM_004002860.1	LOC101104359	0	0	0	0	0	0	0	0	0	0	0	0	--	--	--	--
XM_004019019.2	LOC101116514	0	0	0	0	0	0	0	0	0	0	0	0	--	--	--	--
XM_004019798.3	LOC101104356	0	0	0	0	0	0	0	0	0	0	0	0	--	--	--	--
XM_012177316.2	LOC101104822	0	0	0	0	0	0	0	0	0	0	0	0	--	--	--	--
XM_012100622.2	TREML1	0	0	0	0	0	0	0	0	0	0	0	0	--	--	--	--
XM_004018806.3	TREML1	0	0	0	0	0	0	0	0	0	0	0	0	--	--	--	--
XM_004019495.3	LOC101105196	0	0	0	0	0	0	0	0	0	0	0	0	--	--	--	--
XM_015093812.1	LOC106990978	0	0	0	0	0	0	0	0	0	0	0	0	--	--	--	--
XM_004013194.3	LOC101111035	0	0	0	0	0	0	0	0	0	0	0	0	--	--	--	--
XM_012107952.2	LOC101111529	0	0	0	0	0	0	0	0	0	0	0	0	--	--	--	--
XM_012184989.1	SMIM2	0	0	0	0	0	0	0	0	0	0	0	0	--	--	--	--
XM_012190640.2	KCNA7	0	0	0	0	0	0	0	0	0	0	0	0	--	--	--	--
XM_012108174.1	LOC101111435	0	0	0	0	0	0	0.001151	0	0	0	0	0	--	--	--	--
NM_001135932.1	HSD3B1	0	0	0	0	0	0	0	0	0	0	0	0	--	--	--	--
XM_012183658.1	HSD3B1	0	0	0	0	0	0	0	0	0	0	0	0	--	--	--	--
XM_004019022.3	LOC101117201	0	0	0	0	0	0	0	0	0	0	0	0	--	--	--	--
XM_012104649.2	LOC101107408	0	0	0	0	0	0	0	0	0	0	0	0	--	--	--	--
XM_012108378.2	LOC101120735	0	0	0	0	0	0	0	0	0	0	0	0	--	--	--	--
XM_015097148.1	LOC101122955	0	0	0	0	0	0	0	0	0	0	0	0	--	--	--	--
XM_004013254.2	LOC101107034	0	0	0	0	0	0	0	0	0	0	0	0	--	--	--	--
NM_001009475.1	BIIIB4	0	0	0	0	0	0	0	0	0	0	0	0	--	--	--	--
XM_004013417.3	LOC101118203	0	0	0	0	0	0	0	0	0	0	0	0	--	--	--	--
XM_012188505.2	LOC105609869	0	0	0	0	0	0	0	0	0	0	0	0	--	--	--	--
XM_012173772.2	NMS	0	0	0	0	0	0	0	0	0	0	0	0	--	--	--	--
XM_004016195.3	LOC101113788	0	0	0	0	0	0	0	0	0	0	0	0	--	--	--	--
XM_004008271.3	LOC101101889	0	0	0	0	0	0	0	0	0	0	0	0	--	--	--	--
XM_004008324.3	LOC101122351	0	0	0	0	0	0	0	0	0	0	0	0	--	--	--	--
XM_012102842.2	SOX14	0	0	0	0	0	0	0	0	0	0	0	0	--	--	--	--
XM_015099464.1	GFRA4	0	0	0	0	0	0	0	0	0	0	0	0	--	--	--	--
XM_012181121.2	LOC101119311	0	0	0	0.008836	0	0	0	0	0	0	0	0	--	--	--	--
XM_004002642.3	LOC101112436	0	0	0	0	0	0	0	0	0	0	0	0	--	--	--	--
XM_015096916.1	LOC101123559	0	0	0	0	0	0	0	0	0	0	0	0	--	--	--	--
XM_012181146.2	LOC101123559	0	0	0	0	0	0	0	0	0	0	0	0	--	--	--	--
XM_015096915.1	LOC101123559	0	0	0	0	0	0	0	0	0	0	0	0	--	--	--	--
XM_015097269.1	LOC101111200	0	0	0	0	0	0	0	0	0	0	0	0	--	--	--	--
XM_004009433.3	LOC101120921	0	0	0	0	0	0	0	0	0	0	0	0	--	--	--	--
XM_004011333.3	LOC101103730	0	0	0	0	0	0	0	0	0	0	0	0	--	--	--	--
XM_015098422.1	LOC101120929	0	0	0	0	0	0	0	0	0	0	0	0	--	--	--	--
XM_004003701.3	LOC101119785	0	0	0	0	0	0	0	0	0	0	0	0	--	--	--	--
XM_015105314.1	LOC106992040	0	0	0	0	0	0	0	0	0	0	0	0	--	--	--	--
XM_012100590.1	LOC105603688	0	0	0	0	0	0	0	0	0	0	0	0	--	--	--	--
XM_012099126.2	LOC101122387	0	0	0	0	0	0	0	0	0	0	0	0	--	--	--	--
XM_012190387.2	LOC105608817	0	0	0	0	0	0	0	0	0	0	0	0	--	--	--	--
XM_012101820.2	LOC101110550	0	0	0	0	0	0	0	0	0	0	0	0	--	--	--	--
XM_012176071.1	LOC101107951	0	0	0	0	0	0	0	0	0	0	0	0	--	--	--	--
XM_012179236.2	LOC101114270	0	0	0	0	0	0	0	0	0	0	0	0	--	--	--	--
XM_015095623.1	LOC101106683	0	0	0	0	0	0	0	0	0	0	0	0	--	--	--	--
XM_012163588.2	LOC101117238	0	0	0	0	0	0	0	0	0	0	0	0	--	--	--	--
XM_004016248.3	LOC101108251	0	0	0	0	0	0	0	0	0	0	0	0	--	--	--	--
NM_001009354.1	PAG6	0	0	0	0	0	0	0	0	0	0	0	0	--	--	--	--
XM_004016476.1	LOC101103010	0	0	0	0	0	0	0	0	0	0	0	0	--	--	--	--
XM_015097379.1	LOC101106531	0	0	0	0	0	0	0	0	0	0	0	0	--	--	--	--
XM_015098416.1	LOC101106536	0	0	0	0	0	0	0	0	0	0	0	0	--	--	--	--
XM_004022015.3	LOC101105884	0	0	0	0	0	0	0	0	0	0	0	0	--	--	--	--
XM_004004406.3	LOC101105883	0	0	0	0	0	0	0	0	0	0	0	0	--	--	--	--
XM_012183203.2	LOC105608996	0	0	0	0	0	0	0	0	0	0	0	0	--	--	--	--
XM_012183202.2	LOC105608996	0	0	0	0	0	0	0	0	0	0	0	0	--	--	--	--
XM_015097508.1	LOC105608996	0	0	0	0	0	0	0	0	0	0	0	0	--	--	--	--
XM_004010410.3	LOC101121098	0	0	0	0	0	0	0	0	0	0	0	0	--	--	--	--
XM_012181512.2	LOC101121728	0	0	0	0	0	0	0	0	0	0	0	0	--	--	--	--
XM_004013688.3	LOC101104591	0	0	0	0	0	0	0	0	0	0	0	0	--	--	--	--
XM_012177853.2	LOC101109271	0	0	0	0	0	0	0	0	0	0	0	0	--	--	--	--
XM_004005219.3	LOC101104378	0	0	0	0	0	0	0	0	0	0	0	0	--	--	--	--
[truncated: 41,165 more rows]
