# Supplementary material for: Integration of the Microbiome, Metabolome and Transcriptome Reveals Escherichia coli F17 Susceptibility of Sheep
Source: Animals (Basel). 2023 Mar 14;13(6):1050. doi: 10.3390/ani13061050 (PMC10044122; doi:10.3390/ani13061050)
Supplement: Supplementary file 1 [file animals-13-01050-s001.zip › animals-2237832-supplementary/Supplementary Table S3.xlsx]

## Sheet: pos
Compound_ID	Name	Formula	Molecular Weight	RT [min]	m/z	mzCloud_Results	mzVault_Results	MassList_Results
Com_10025_pos	Xanthurenic acid	C10 H7 N O4	205.037	7.235	206.045	Full match	No results	Full match
Com_10048_pos	ILK	C18 H36 N4 O4	372.274	5.814	187.144	Full match	No results	No results
Com_10049_pos	6-(4-phenylpiperazino)hexanoic acid hydrochloride	C16 H24 N2 O2	276.187	12.914	277.195	Invalid mass	No results	No results
Com_10050_pos	DL-methionine sulfoxide	C5 H11 N O3 S	165.04	1.208	166.047	No results	Invalid mass	No results
Com_10082_pos	Taurodeoxycholic Acid (sodium salt)	C26 H45 N O6 S	521.285	8.348	261.65	Invalid mass	No results	No results
Com_10095_pos	(2E,4E)-N-(2-methylpropyl)deca-2,4-dienamide	C14 H25 N O	223.193	14.867	224.201	Full match	No results	No results
Com_10098_pos	Tetrahydrocorticosterone	C21 H34 O4	367.272	11.671	368.279	Invalid mass	No results	No results
Com_100_pos	Hexadecanamide	C16 H33 N O	255.256	15.035	256.263	Full match	No results	No results
Com_1010_pos	Glycylproline	C7 H12 N2 O3	172.085	1.427	173.092	Full match	No results	Full match
Com_10155_pos	Lumefantrine	C30 H32 Cl3 N O	527.153	1.426	528.161	Full match	No results	No results
Com_10237_pos	β-Asarone	C12 H16 O3	208.109	11.409	209.117	Full match	No results	No results
Com_1026_pos	N-Stearoyl taurine	C20 H41 N O4 S	408.302	13.767	409.31	Invalid mass	No results	No results
Com_10287_pos	MLK	C17 H34 N4 O4 S	390.23	8	196.122	Full match	No results	No results
Com_10327_pos	KMH	C17 H30 N6 O4 S	396.197	13.387	397.204	Invalid mass	No results	No results
Com_10331_pos	2-(4-aminophenoxy)isophthalonitrile	C14 H9 N3 O	235.072	1.225	236.079	Invalid mass	No results	No results
Com_1035_pos	LNK	C16 H31 N5 O5	188.116	1.962	189.123	Invalid mass	No results	No match
Com_10398_pos	Cafestol	C20 H28 O3	316.203	12.237	317.21	Full match	No results	Full match
Com_103_pos	Muscone	C16 H30 O	238.229	15.042	239.236	Full match	No results	No results
Com_10401_pos	N-Propionylglycine	C5 H9 N O3	131.058	2.626	132.066	No results	No results	Full match
Com_1040_pos	DL-Lysine	C6 H14 N2 O2	146.105	1.312	147.113	Full match	Full match	Full match
Com_10419_pos	Bafilomycin B1	C44 H65 N O13	837.422	9.369	838.429	Invalid mass	No results	No results
Com_10423_pos	Uridine 5'-monophosphate	C9 H13 N2 O9 P	324.036	1.432	325.043	No results	Full match	Full match
Com_10432_pos	5-Phenyl-N-(4-(trifluoromethyl)phenyl)oxazol-2-amine	C16 H11 F3 N2 O	304.079	13.35	305.086	Invalid mass	No results	No results
Com_10433_pos	Methyl-2-aminobenzoate	C8 H9 N O2	151.063	5.919	152.071	Full match	No results	Full match
Com_10447_pos	Homoarginine	C7 H16 N4 O2	188.127	1.271	189.135	No results	No results	Full match
Com_1045_pos	ACar 18:0	C25 H50 N O4	427.366	13.962	428.373	No results	Invalid mass	No results
Com_10463_pos	5,7-dihydroxy-2-phenyl-4H-chromen-4-one	C15 H10 O4	254.057	9.054	255.065	Full match	No results	No results
Com_10481_pos	Palmitic Acid	C16 H32 O2	273.266	13.062	274.274	Invalid mass	No results	No results
Com_10525_pos	PC (14:1e/3:0)	C25 H50 N O7 P	507.332	14.606	508.34	No results	Full match	No results
Com_10549_pos	17alpha-Hydroxyprogesterone	C21 H30 O3	330.219	10.687	331.226	Full match	No results	Full match
Com_1061_pos	Gamma-Aminobutyric acid	C4 H9 N O2	103.063	1.293	104.071	No results	Full match	Full match
Com_1064_pos	L-Leucyl-L-alanine Hydrate	C9 H18 N2 O3	202.132	1.696	203.139	No results	No results	Full match
Com_1067_pos	N-Acetylneuraminic acid	C11 H19 N O9	309.106	1.362	310.113	Full match	Full match	Full match
Com_1068_pos	Allantoic acid	C4 H8 N4 O4	176.054	1.328	177.062	No results	Full match	Full match
Com_10711_pos	4-phenoxyphenyl 4-hydroxypiperidine-1-carboxylate	C18 H19 N O4	295.117	1.852	296.124	Invalid mass	No results	No results
Com_10748_pos	trans-Cinnamaldehyde	C9 H8 O	132.057	9.85	133.065	Full match	No results	No results
Com_10762_pos	NSI-189	C22 H30 N4 O	366.24	13.389	367.248	No results	No results	Full match
Com_10774_pos	5-(benzyloxy)-2-(hydroxymethyl)-1,4-dihydropyridin-4-one	C13 H13 N O3	231.089	9.963	232.097	Full match	No results	No results
Com_1078_pos	Asiaticoside	C48 H78 O19	958.512	11.962	959.519	Full match	No results	No results
Com_10827_pos	5α-Pregnan-3,20-dione	C21 H32 O2	316.24	11.617	317.247	Full match	No results	Full match
Com_10849_pos	QLK	C17 H33 N5 O5	387.248	1.426	194.631	Full match	No results	No results
Com_10855_pos	N-(9-oxodecyl)acetamide	C12 H23 N O2	251.127	7.059	252.134	Invalid mass	No results	No results
Com_1085_pos	methyl 3,4,5-trihydroxycyclohex-1-ene-1-carboxylate	C8 H12 O5	210.05	7.366	211.057	Invalid mass	No results	No results
Com_10868_pos	Quercetin	C15 H10 O7	302.042	9.462	303.049	Full match	No results	No results
Com_10935_pos	2,3,4-Trihydroxybenzoic acid	C7 H6 O5	170.022	5.716	171.029	No results	No results	Full match
Com_10949_pos	ethyl 4-[2-(3,4,5-trimethoxybenzylidene)hydrazino]benzoate	C19 H22 N2 O5	358.15	10.311	359.157	Invalid mass	No results	No results
Com_10951_pos	4-acetyl-4-(ethoxycarbonyl)heptanedioic acid	C12 H18 O7	296.087	7.731	297.094	Invalid mass	No results	No results
Com_10953_pos	11β-Hydroxyandrosterone	C19 H30 O3	306.219	12.622	307.226	Full match	No results	No results
Com_10963_pos	DKK	C16 H31 N5 O6	822.423	7.276	412.219	Invalid mass	No results	No results
Com_10965_pos	PDMP	C23 H38 N2 O3	390.291	15.633	391.298	Invalid mass	No results	No results
Com_10971_pos	FLK	C21 H34 N4 O4	203.129	8.906	204.136	Invalid mass	No results	No results
Com_10972_pos	Stiripentol	C14 H18 O3	216.114	11.869	217.122	Invalid mass	No results	No results
Com_11024_pos	Dihydrothymine	C5 H8 N2 O2	128.058	1.268	129.066	Full match	No results	No results
Com_11025_pos	17β-Hydroxy-androstano[3,2-c]isoxazole	C20 H29 N O2	315.223	14.719	316.23	Invalid mass	No results	No results
Com_11097_pos	3-Acetyl-2,5-dimethylfuran	C8 H10 O2	138.068	8.863	139.075	Full match	No results	No results
Com_11157_pos	Methyl dihydrojasmonate	C13 H22 O3	226.156	12.36	227.164	Full match	No results	No results
Com_11167_pos	3,5,7-trihydroxy-2-phenyl-4H-chromen-4-one	C15 H10 O5	270.052	8.514	271.06	Full match	No results	No results
Com_11171_pos	2-morpholino-1-phenyl-1-ethanol	C12 H17 N O2	189.115	8.643	190.122	Invalid mass	No results	No results
Com_11174_pos	N-acetyl-D-glucosamine	C8 H15 N O6	221.091	7.477	222.098	No results	No results	Full match
Com_11189_pos	Mesalamine	C7 H7 N O3	153.043	1.352	154.05	Full match	Full match	Full match
Com_11265_pos	4-(3,4-dihydro-2H-1,5-benzodioxepin-7-ylamino)-4-oxobutanoic acid	C13 H15 N O5	265.094	9.284	266.102	Full match	No results	No results
Com_11310_pos	4-methylphenyl 1-ethyl-3-methyl-1H-pyrazole-5-carbothioate	C14 H16 N2 O S	260.101	1.377	261.108	Invalid mass	No results	No results
Com_11336_pos	Vindoline	C25 H32 N2 O6	456.222	7.966	457.229	Invalid mass	No results	No results
Com_1135_pos	Testosterone undecanoate	C30 H48 O3	456.36	13.125	457.367	Full match	No results	No results
Com_11365_pos	Epitestosterone	C19 H28 O2	288.208	12.73	289.215	Full match	Full match	Full match
Com_11377_pos	(2R)-2-(β-D-Glucopyranosyloxy)-2-phenylacetamide	C14 H19 N O7	335.103	7.183	336.11	Invalid mass	No results	No results
Com_11400_pos	8-(1,2-dihydroxy-3-methylbut-3-en-1-yl)-7-methoxy-2H-chromen-2-one	C15 H16 O5	276.099	11.786	277.107	Full match	No results	No results
Com_11410_pos	Avocadyne 1-acetate	C19 H34 O4	308.234	14.409	309.242	Invalid mass	No results	No results
Com_1144_pos	16α-Hydroxydehydroepiandrosterone	C19 H28 O3	321.235	14.193	322.243	Invalid mass	No results	No results
Com_11457_pos	Biliverdin	C33 H34 N4 O6	582.247	11.683	583.254	No results	Full match	No results
Com_11498_pos	N1-Acetylspermine	C12 H28 N4 O	244.226	1.135	245.234	Full match	No results	No results
Com_11535_pos	PC (18:2/18:2)	C44 H80 N O8 P	781.561	15.283	782.568	No results	Full match	No results
Com_1156_pos	5-Hydroxyindole-3-acetic acid	C10 H9 N O3	191.058	7.189	192.065	Full match	Full match	Full match
Com_11592_pos	4-Hydroxypropranolol	C16 H21 N O3	275.148	5.659	276.155	Invalid mass	No results	No results
Com_11607_pos	1-(4-hydroxyphenyl)propane-1,2-diol	C9 H12 O3	190.063	10.819	191.07	Invalid mass	No results	No results
Com_11618_pos	NAT13-331713_POS	C26 H30 N4 O3	468.217	12.517	469.224	Invalid mass	No results	No results
Com_11676_pos	QNH	C15 H23 N7 O6	397.176	8.63	398.184	Invalid mass	No results	No results
Com_1167_pos	5-hydroxy-4-methoxy-5,6-dihydro-2H-pyran-2-one	C6 H8 O4	144.042	1.382	145.049	Full match	No results	Full match
Com_1168_pos	N1-{4-methyl-2-[(3,4,5-trimethoxybenzylidene)amino]phenyl}acetamide	C19 H22 N2 O4	160.087	10.26	343.164	Invalid mass	No results	No results
Com_11701_pos	6-(3-hydroxybutan-2-yl)-5-(hydroxymethyl)-4-methoxy-2H-pyran-2-one	C11 H16 O5	210.089	8.374	211.096	Invalid mass	No results	No results
Com_11707_pos	Cortisone	C21 H28 O5	360.193	10.598	361.2	Full match	Full match	No results
Com_1170_pos	Dihydrokawain	C14 H16 O3	232.106	2.819	233.113	Invalid mass	No results	No results
Com_11780_pos	(9cis)-Retinal	C20 H28 O	284.214	14.425	285.221	Full match	No results	Full match
Com_1181_pos	Isophorone	C9 H14 O	138.104	14.476	139.112	Full match	No results	Full match
Com_11903_pos	Hydrocortisone	C21 H30 O5	362.209	11.566	363.216	No results	No results	Full match
Com_11914_pos	Oxymatrine	C15 H24 N2 O2	264.187	12.935	265.194	Invalid mass	No results	No results
Com_1191_pos	4-Acetamidobutanoic acid	C6 H11 N O3	145.074	3.325	146.081	Full match	Full match	Full match
Com_11922_pos	5α-Tetrahydrocortisol	C21 H34 O5	383.266	11.634	384.274	Invalid mass	No results	No results
Com_11929_pos	4-butyl-4-(hydroxymethyl)-1,2-diphenylpyrazolidine-3,5-dione	C20 H22 N2 O3	338.163	12.194	339.17	Full match	No results	No results
Com_11939_pos	α-Linolenoyl ethanolamide	C20 H35 N O2	321.266	13.527	322.274	Full match	No results	No results
Com_11941_pos	(2E)-3-(3,4-dimethoxyphenyl)prop-2-enoic acid	C11 H12 O4	208.073	9.716	209.081	Full match	Full match	Full match
Com_11945_pos	Monocrotaline	C16 H23 N O6	325.152	6.767	326.159	Full match	No results	No results
Com_11989_pos	2-Methylbutyl beta-D-glucopyranoside	C11 H22 O6	500.284	6.404	251.149	Invalid mass	No results	No results
Com_12002_pos	2-[5-(2-hydroxypropyl)oxolan-2-yl]propanoic acid	C10 H18 O4	224.102	11.189	225.109	Invalid mass	No results	No results
Com_12005_pos	Coenzyme Q2	C19 H26 O4	318.186	15.262	319.194	Invalid mass	No results	No results
Com_12050_pos	N-Acetyl-L-cysteine	C5 H9 N O3 S	163.03	7.962	164.037	Full match	Full match	Full match
Com_12051_pos	PMH	C16 H25 N5 O4 S	383.162	7.353	384.169	Full match	No results	No results
Com_12081_pos	Cortisol	C21 H30 O5	362.209	7.8	363.216	Full match	Full match	Full match
Com_12086_pos	ACar 22:2	C29 H54 N O4	479.397	14.097	480.404	No results	Invalid mass	No results
Com_12107_pos	QNK	C15 H28 N6 O6	212.116	6.016	213.123	Invalid mass	No results	No results
Com_1210_pos	6-Hydroxynicotinic acid	C6 H5 N O3	139.027	3.336	140.034	Full match	No results	Full match
Com_12159_pos	3-(dimethylamino)-2-[3-(trifluoromethyl)phenyl]acrylonitrile	C12 H11 F3 N2	240.089	10.53	241.097	Invalid mass	No results	No results
Com_12165_pos	PC (18:4e/19:0)	C45 H84 N O7 P	781.605	13.417	782.612	No results	Invalid mass	No results
Com_1219_pos	Inosine	C10 H12 N4 O5	268.08	3.371	269.088	Full match	Full match	Full match
Com_12204_pos	4-(2,3-dihydro-1,4-benzodioxin-6-yl)butanoic acid	C12 H14 O4	222.089	7.651	223.096	Full match	No results	Full match
Com_12244_pos	P-Hydroxybenzaldehyde	C7 H6 O2	139.061	1.208	140.068	No results	Invalid mass	No results
Com_1226_pos	Palmitoylcarnitine	C23 H45 N O4	399.334	13.665	400.342	Full match	Not the top hit	Full match
Com_12274_pos	3-(3,4-Dihydroxyphenyl)-2-Methylalanine	C10 H13 N O4	211.084	8.336	212.092	No results	No results	Full match
Com_12276_pos	Icariin	C33 H40 O15	698.206	8.379	699.214	Invalid mass	No results	No results
Com_12297_pos	6 β-Hydroxycortisol	C21 H30 O6	378.204	8.026	379.211	Full match	No results	No results
Com_12303_pos	Biotin	C10 H16 N2 O3 S	244.088	8.284	245.095	Full match	Full match	Full match
Com_12323_pos	15-Deoxy-Δ12,14-prostaglandin D2	C20 H30 O4	316.199	9.068	317.207	Invalid mass	No results	No results
Com_12327_pos	L-Carnitine	C7 H15 N O3	161.105	5.466	162.112	No results	No results	Full match
Com_12334_pos	3-(3,4-dihydroxyphenyl)propanoic acid	C9 H10 O4	164.047	7.202	165.054	Invalid mass	No match	No match
Com_12337_pos	Coumarin	C9 H6 O2	146.037	8.638	147.044	Full match	Full match	Full match
Com_12354_pos	(±)8-HEPE	C20 H30 O3	318.219	12.427	319.226	Full match	Invalid mass	No results
Com_12387_pos	WLK	C23 H35 N5 O4	427.254	11.456	428.261	Invalid mass	No results	No results
Com_12397_pos	16-Heptadecyne-1,2,4-triol	C17 H32 O3	306.217	14.107	307.224	Invalid mass	No results	No results
Com_1240_pos	3-Amino-4-methylpentanoic acid	C6 H13 N O2	131.095	1.382	132.102	No results	No results	Full match
Com_12445_pos	ACar 16:3	C23 H40 N O4	393.287	13.045	394.295	No results	Invalid mass	No results
Com_12458_pos	Maltopentaose	C30 H52 O26	850.255	1.334	851.263	Invalid mass	No results	No results
Com_12466_pos	5-benzhydryl-1-(phenylsulfonyl)-1H-pyrazole	C22 H18 N2 O2 S	168.079	7.382	169.086	Invalid mass	No results	No results
Com_12497_pos	(5ξ,9ξ,16ξ)-17-Hydroxykauran-19-oic acid	C20 H32 O3	320.234	13.998	321.242	Full match	No results	Full match
Com_12503_pos	TPH	C15 H23 N5 O5	335.157	8.897	336.165	Invalid mass	No results	No results
Com_1255_pos	Oxaceprol	C7 H11 N O4	173.069	1.657	174.076	No results	No results	Full match
Com_12561_pos	N alpha-Acetyl-L-Arginine	C8 H16 N4 O3	216.122	1.423	217.129	No results	No results	Full match
Com_12600_pos	Celestolide	C17 H24 O	244.182	13.91	245.189	Full match	No results	No results
Com_1260_pos	D-Ala-D-Ala	C6 H12 N2 O3	160.085	1.379	161.092	No results	No results	Full match
Com_12619_pos	LPE 22:4	C27 H48 N O7 P	529.316	14.879	530.323	No results	Full match	No results
Com_12640_pos	Phenethylamine	C8 H11 N	121.089	6.227	122.096	Full match	Full match	Full match
Com_12666_pos	Kanamycin	C18 H36 N4 O11	506.227	10.936	507.234	Invalid mass	No results	No results
Com_12680_pos	1-Methylhistidine	C7 H11 N3 O2	169.085	1.367	170.092	Full match	Full match	Full match
Com_12690_pos	PC (18:3e/20:5)	C46 H78 N O7 P	787.547	15.768	788.555	No results	Invalid mass	No results
Com_12691_pos	ACar 12:1	C19 H36 N O4	341.256	12.234	342.263	No results	Invalid mass	No results
Com_126_pos	Daidzein	C15 H10 O4	254.057	10.489	255.064	Full match	Full match	No results
Com_1272_pos	Glycyl-L-leucine	C8 H16 N2 O3	188.116	6.13	189.123	Full match	Full match	Full match
Com_12765_pos	(3,4-Dimethoxyphenyl)acetic acid	C10 H12 O4	196.073	10.061	197.081	Full match	No results	Full match
Com_12793_pos	2-Thio-acetyl MAGE	C21 H42 O3 S	396.265	15.083	397.272	Invalid mass	No results	No results
Com_127_pos	Valine	C5 H11 N O2	117.079	1.501	118.086	Full match	No results	Full match
Com_12851_pos	2,6-Di-tert-butyl-1,4-benzoquinone	C14 H20 O2	220.146	8.693	221.153	Full match	No results	No results
Com_1291_pos	DL-Stachydrine	C7 H13 N O2	143.095	1.148	144.102	Full match	No results	No results
Com_12939_pos	2-hydroxy-3,6-diphenylcyclohexyl acetate	C20 H22 O3	332.137	7.895	333.144	Invalid mass	No results	No results
Com_1295_pos	gamma-Glutamyltyrosine	C14 H18 N2 O6	310.116	5.988	311.123	No results	Full match	No results
Com_1297_pos	L-Fucose	C6 H12 O5	164.068	1.291	165.076	No results	No results	Full match
Com_12999_pos	β-Nicotinamide mononucleotide	C11 H15 N2 O8 P	334.056	1.389	335.064	Full match	Full match	Full match
Com_129_pos	(-)-Caryophyllene oxide	C15 H24 O	220.182	14.417	221.19	Full match	No results	No results
Com_13002_pos	9-Oxo-10(E),12(E)-octadecadienoic acid	C18 H30 O3	294.217	15.005	295.224	Invalid mass	No results	No results
Com_1300_pos	Thr-Leu	C10 H20 N2 O4	232.142	2.591	233.15	No results	No results	Full match
Com_13026_pos	Methyl EudesMate	C11 H14 O5	226.084	9.041	227.091	No results	No results	Full match
Com_13126_pos	Tetracycline	C22 H24 N2 O8	462.163	11.793	463.171	Invalid mass	No results	No results
Com_13157_pos	Normorphine	C16 H17 N O3	271.12	11.422	272.128	Full match	No results	No results
Com_13161_pos	VPH	C16 H25 N5 O4	333.178	6.399	334.186	Invalid mass	No results	No results
Com_13194_pos	dihydrotachysterol	C28 H46 O	398.354	15.038	399.362	No results	No results	Full match
Com_13196_pos	2-(Formylamino)Benzoic Acid	C8 H7 N O3	165.043	7.524	166.05	No results	No results	Full match
Com_13291_pos	5-Hydroxyindole	C8 H7 N O	133.053	9.039	134.06	Full match	No results	Full match
Com_13301_pos	7α-Hydroxytestosterone	C19 H28 O3	304.203	13.77	305.211	Full match	No results	Full match
Com_13311_pos	2,6-Dihydroxybenzoic acid	C7 H6 O4	154.026	1.456	155.034	No results	No results	Full match
Com_1332_pos	ACar 18:2	C25 H46 N O4	423.334	13.542	424.342	No results	Invalid mass	No results
Com_13375_pos	PC (16:1e/22:5)	C46 H82 N O7 P	791.584	14.988	792.591	No results	Full match	No results
Com_133_pos	Betaine	C5 H11 N O2	117.079	1.305	118.086	Full match	Full match	Full match
Com_13408_pos	Daidzin	C21 H20 O9	416.11	8.449	417.118	Full match	No results	No results
Com_1341_pos	2-[(3S)-1-Benzyl-3-pyrrolidinyl]-1,3-benzothiazole	C18 H18 N2 S	294.121	5.988	295.129	Invalid mass	No results	No match
Com_13431_pos	methyl 1-isopropyl-1H-1,2,3-benzotriazole-5-carboxylate	C11 H13 N3 O2	219.098	1.231	220.105	Invalid mass	No results	No results
Com_13445_pos	L-Dopa	C9 H11 N O4	197.069	6.303	198.076	Full match	Full match	Full match
Com_13459_pos	5'-S-Methyl-5'-thioadenosine	C11 H15 N5 O3 S	297.089	7.017	298.096	Full match	Full match	Full match
Com_134_pos	Proline	C5 H9 N O2	115.063	1.381	116.07	Full match	Full match	Full match
Com_13537_pos	α-Methyltryptamine	C11 H14 N2	174.116	6.704	175.123	Full match	No results	No results
Com_13575_pos	α-Zearalanol	C18 H26 O5	362.168	2.054	363.175	Invalid mass	No results	No results
Com_13666_pos	LPE 15:1	C20 H40 N O7 P	437.254	14.227	438.261	No results	Full match	No results
Com_13696_pos	11-Oxoetiocholanolone	C19 H28 O3	286.192	14.081	287.2	Invalid mass	No match	No match
Com_1372_pos	Guanidineacetic acid	C3 H7 N3 O2	117.054	1.292	118.061	No results	No results	Full match
Com_13732_pos	KQH	C17 H29 N7 O5	411.223	9.521	206.619	Full match	No results	No results
Com_13734_pos	ALK	C15 H30 N4 O4	330.226	5.738	331.234	Full match	No results	No results
Com_13738_pos	YNH	C19 H24 N6 O6	432.175	12.91	433.182	Full match	No results	No results
Com_13779_pos	Papaverine	C20 H21 N O4	339.142	10.852	340.149	Invalid mass	No results	No results
Com_13785_pos	2,6-Xylidine	C8 H11 N	121.089	7.031	122.096	Full match	No results	Full match
Com_13812_pos	O-Phospho-L-serine	C3 H8 N O6 P	185.009	1.276	186.016	No results	No results	Full match
Com_13874_pos	LSD-d3	C20 H22 [2]H3 N3 O	304.237	15.62	305.245	Invalid mass	No results	No results
Com_13881_pos	(+/-)5(6)-EET Ethanolamide	C22 H37 N O3	363.277	14.801	364.284	Full match	No results	No results
Com_13922_pos	3-(3,4,5-trimethoxyphenyl)propanoic acid	C12 H16 O5	262.082	8.759	263.089	Invalid mass	No results	No results
Com_13942_pos	Folinic acid	C20 H23 N7 O7	473.166	6.478	474.173	Full match	Full match	No results
Com_1399_pos	Dihomo-γ-linolenic acid ethyl ester	C22 H38 O2	340.297	15.303	341.305	Invalid mass	No results	No results
Com_14001_pos	4-(cyclohexylmethyl)-6-(2-thienyl)-2,3-dihydropyridazin-3-one hydrate	C15 H18 N2 O S	137.059	5.637	138.066	Invalid mass	No results	No match
Com_14044_pos	DL-2-(acetylamino)-3-phenylpropanoic acid	C11 H13 N O3	207.089	9.345	208.097	Full match	Full match	Full match
Com_14059_pos	N-Acetyldopamine	C10 H13 N O3	195.089	6.772	196.097	Full match	No results	Full match
Com_14070_pos	5,7-dihydroxy-3-(4-hydroxyphenyl)-4H-chromen-4-one	C15 H10 O5	292.034	9.795	293.041	Invalid mass	No results	No results
Com_140_pos	Choline	C5 H13 N O	103.1	1.252	104.107	Full match	Full match	No results
Com_1411_pos	Ala-Leu	C9 H18 N2 O3	202.132	4.608	203.139	No results	Full match	Full match
Com_14177_pos	11(Z),14(Z),17(Z)-Eicosatrienoic acid	C20 H34 O2	306.255	14.398	307.263	Full match	No results	Full match
Com_14179_pos	ethyl 4-methyl-2-(1H-pyrrol-1-yl)-1,3-thiazole-5-carboxylate	C11 H12 N2 O2 S	236.062	1.168	237.069	Full match	No results	No results
Com_14215_pos	4-morpholino-6-phenylthieno[2,3-d]pyrimidine	C16 H15 N3 O S	297.089	10.642	298.096	Invalid mass	No results	No match
Com_1423_pos	Prolylleucine	C11 H20 N2 O3	228.147	6.454	229.155	Full match	No results	Full match
Com_14428_pos	GPK	C13 H24 N4 O4	600.359	6.282	301.187	Invalid mass	No results	No results
Com_14536_pos	Purpurin	C14 H8 O5	256.037	9.462	257.044	Full match	No results	No results
Com_14558_pos	4-(allyloxy)-1,2-dihydroquinolin-2-one	C12 H11 N O2	201.079	7.204	202.086	Full match	No results	No results
Com_14581_pos	Debromohymenialdisine	C11 H11 N5 O2	285.088	1.315	286.095	Invalid mass	No results	No results
Com_14613_pos	3-[2-(3-Hydroxyphenyl)ethyl]-5-methoxyphenol	C15 H16 O3	244.11	10.83	245.117	Full match	No results	No results
Com_14614_pos	Cytidine-5'-monophosphate	C9 H14 N3 O8 P	323.051	8.565	324.058	No results	No results	Full match
Com_1465_pos	Nicotinuric acid	C8 H8 N2 O3	180.053	7.041	181.061	Full match	Full match	Full match
Com_14676_pos	Purine	C5 H4 N4	120.044	5.993	121.051	Full match	No results	Full match
Com_14748_pos	Ecgonine	C9 H15 N O3	185.105	9.364	186.112	Full match	No results	No results
Com_14845_pos	L-Ascorbate	C6 H8 O6	176.032	1.427	177.039	No results	No results	Full match
Com_14868_pos	Ethyl oleate	C20 H38 O2	310.287	15.904	311.294	Full match	No results	Full match
Com_1489_pos	INK	C16 H31 N5 O5	188.116	4.926	189.123	Invalid mass	No match	No match
Com_14927_pos	Histamine	C5 H9 N3	111.08	1.169	112.087	Full match	No results	Full match
Com_1492_pos	Dulcitol	C6 H14 O6	182.079	1.282	183.086	No results	No results	Full match
Com_14934_pos	Cortodoxone	C21 H30 O4	346.213	9.486	347.221	No results	No results	Full match
Com_14937_pos	(5S)-5-hydroxy-1,7-diphenylheptan-3-one	C19 H22 O2	608.286	13.06	609.293	Invalid mass	No results	No results
Com_14945_pos	Guanosine monophosphate	C10 H14 N5 O8 P	363.058	1.8	364.065	No results	No results	Full match
Com_14959_pos	Methyl indole-3-acetate	C11 H11 N O2	189.079	10.549	190.086	Full match	Full match	Full match
Com_14975_pos	Lysopc 16:1	C24 H48 N O7 P	493.316	14.961	494.324	No results	No results	Full match
Com_15006_pos	MAM2201 N-pentanoic acid metabolite	C25 H23 N O3	385.171	1.403	386.178	Invalid mass	No results	No results
Com_1500_pos	α-Lapachone	C15 H14 O3	264.072	5.636	265.079	Invalid mass	No results	No results
Com_1502_pos	Asparagine	C4 H8 N2 O3	132.053	1.261	133.061	Full match	Full match	Full match
Com_15061_pos	3-Methoxycinnamic acid	C10 H10 O3	160.052	14.751	161.059	Invalid mass	No results	No results
Com_15078_pos	Ergosterol peroxide	C28 H44 O3	428.331	13.847	429.339	Invalid mass	No results	No results
Com_15082_pos	4-(pentyloxy)benzene-1-carbohydrazide	C12 H18 N2 O2	240.151	11.837	241.158	Invalid mass	No results	No results
Com_15093_pos	2-(14,15-Epoxyeicosatrienoyl) glycerol	C23 H38 O5	434.264	12.895	435.273	Invalid mass	No results	No results
Com_15140_pos	2-hydroxy-6-[(8Z,11Z)-pentadeca-8,11,14-trien-1-yl]benzoic acid	C22 H30 O3	324.204	15.331	325.211	Invalid mass	No results	No results
Com_151_pos	D-Tagatose	C6 H12 O6	180.063	1.274	203.052	No results	Full match	Full match
Com_15220_pos	Octanedioic acid	C8 H14 O4	174.089	9.516	175.096	No results	No results	Full match
Com_15230_pos	5-(6-hydroxy-6-methyloctyl)-2,5-dihydrofuran-2-one	C13 H22 O3	208.146	14.958	209.153	Invalid mass	No results	No results
Com_15234_pos	7-Hydroxy-3,4-dihydrocarbostyril	C9 H9 N O2	163.063	13.458	164.07	No results	No results	Full match
Com_15239_pos	L-Anserine (beta-alanyl-N-methylhistidine) (nitrate salt)	C10 H16 N4 O3	240.122	1.237	241.129	No results	Full match	Full match
Com_1523_pos	N3,N4-Dimethyl-L-arginine	C8 H18 N4 O2	202.143	1.358	203.15	Full match	Full match	Full match
Com_15267_pos	Quinidine	C20 H24 N2 O2	324.179	9.756	325.186	Invalid mass	No results	No results
Com_15308_pos	Gamithromycin	C40 H76 N2 O12	1553.07	15.38	777.543	Invalid mass	No results	No results
Com_1536_pos	PC (18:5e/4:0)	C30 H52 N O7 P	569.348	14.616	570.355	No results	Full match	No results
Com_15378_pos	Tryptophanol	C11 H14 N2 O	190.11	9.582	191.117	No results	No results	Full match
Com_15412_pos	R-1 Methanandamide phosphate	C23 H40 N O5 P	882.517	8.801	442.266	Invalid mass	No results	No results
Com_15454_pos	4-Hydroxyalprazolam	C17 H13 Cl N4 O	151.047	8.046	325.083	Invalid mass	No results	No results
Com_15489_pos	PE (16:0/16:0)	C37 H74 N O8 P	691.514	15.643	692.521	No results	Full match	No results
Com_1549_pos	Gly-Phe	C11 H14 N2 O3	222.1	7.016	223.107	No results	No results	Full match
Com_15504_pos	SM (d14:0/14:1)	C33 H67 N2 O6 P	618.473	16.12	619.481	No results	Full match	No results
Com_15519_pos	1-(3,4-dimethoxyphenyl)ethan-1-one oxime	C10 H13 N O3	177.079	6.873	178.086	Invalid mass	No results	No match
Com_15540_pos	Desthiobiotin	C10 H18 N2 O3	214.131	9.172	215.139	Full match	Full match	No results
Com_1554_pos	PC (17:2/17:2)	C42 H76 N O8 P	753.528	15.332	754.535	No results	Full match	No results
Com_15574_pos	alpha-Farnesene	C15 H24	204.187	14.172	205.195	No results	No results	Full match
Com_1557_pos	Indole-3-acetic acid	C10 H9 N O2	175.063	9.756	176.07	Full match	Full match	Full match
Com_15642_pos	Cytidine 5'-monophosphate (hydrate)	C9 H14 N3 O8 P	323.051	1.403	324.059	Full match	Full match	Full match
Com_15677_pos	YQH	C20 H26 N6 O6	892.392	7.171	447.203	Invalid mass	No results	No results
Com_15764_pos	C-8 Ceramide-1-phosphate	C26 H52 N O6 P	505.353	14.953	506.36	Full match	No results	No results
Com_15799_pos	4-Phenyl-3-buten-2-one	C10 H10 O	146.073	7.448	147.08	Full match	No results	No results
Com_1581_pos	Spermidine	C7 H19 N3	145.158	9.364	146.165	Full match	No results	Full match
Com_15852_pos	4-(2-methoxyphenyl)-1-(3-phenyl-1,2,4-thiadiazol-5-yl)piperidine	C20 H21 N3 O S	351.141	8.003	352.149	Full match	No results	No results
Com_15853_pos	L-Adrenaline	C9 H13 N O3	183.089	9.282	184.097	No results	No results	Full match
Com_1586_pos	Jasmone	C11 H16 O	164.12	14.177	165.127	Full match	No results	No results
Com_1589_pos	(±)11(12)-DiHET	C20 H34 O4	320.235	14.144	303.231	Invalid mass	No results	No match
Com_15979_pos	(6E)-7-(2H-1,3-benzodioxol-5-yl)-1-(piperidin-1-yl)hept-6-en-1-one	C19 H25 N O3	337.163	6.988	338.17	Invalid mass	No results	No results
Com_15_pos	L-Phenylalanine	C9 H11 N O2	165.079	5.545	166.086	Full match	Full match	Full match
Com_16003_pos	3-methyl-4-nitrobenzene-1-carbohydrazide	C8 H9 N3 O3	195.064	5.48	196.072	Full match	No results	No results
Com_16007_pos	PC (17:2/16:4)	C41 H70 N O8 P	718.449	14.434	719.456	No results	Invalid mass	No results
Com_16047_pos	LPC 12:0	C20 H42 N O7 P	439.269	13.559	440.277	No results	Full match	No results
Com_16125_pos	2-(tert-butyl)-1,3-thiazolane-4-carboxylic acid	C8 H15 N O2 S	189.082	8.618	190.09	Full match	No results	No results
Com_16251_pos	Arachidonoyl serinol	C23 H39 N O3	377.292	14.768	378.299	Full match	No results	No results
Com_1625_pos	Acetyl-β-methylcholine	C8 H17 N O2	159.126	1.406	160.133	Full match	No results	Full match
Com_16264_pos	S-Adenosylmethionine	C15 H22 N6 O5 S	398.137	1.264	399.144	Full match	Full match	Full match
Com_16276_pos	Retrorsine	C18 H25 N O6	351.166	7.44	352.174	Invalid mass	No results	No results
Com_16293_pos	Deoxycorticosterone	C21 H30 O3	330.218	13.395	331.226	No results	No results	Full match
Com_1632_pos	LLK	C18 H36 N4 O4	372.273	8.631	373.281	Full match	No results	No results
Com_16374_pos	N-Acetylsphingosine	C20 H39 N O3	341.292	13.746	342.3	Full match	No results	No results
Com_16375_pos	3-amino-2-phenyl-2H-pyrazolo[4,3-c]pyridine-4,6-diol	C12 H10 N4 O2	242.08	9.76	243.087	Full match	No results	No results
Com_16406_pos	ethyl 3-oxo-3-(1H-pyrazol-5-ylamino)propanoate	C8 H11 N3 O3	219.059	1.278	220.067	Invalid mass	No results	No results
Com_16427_pos	L-(-)-Methionine	C5 H11 N O2 S	149.051	5.938	150.058	Full match	Full match	Full match
Com_16454_pos	7-Hydroxycoumarinyl-γ-linolenate	C27 H34 O4	422.241	9.554	423.248	Invalid mass	No results	No results
Com_16498_pos	Methylbenzethonium chloride	C28 H43 N O2	426.33	14.173	427.337	Invalid mass	No results	No results
Com_16545_pos	trans-Clovamide	C18 H17 N O7	359.1	8.739	360.107	Full match	No results	No results
Com_16556_pos	Penicillin G	C16 H18 N2 O4 S	334.098	8.916	335.106	Full match	No results	No results
Com_16587_pos	2,3,4,9-Tetrahydro-1H-β-carboline-3-carboxylic acid	C12 H12 N2 O2	216.09	7.867	217.097	Full match	No results	No results
Com_1658_pos	2'-Deoxyadenosine	C10 H13 N5 O3	273.084	1.367	274.092	Invalid mass	No results	No results
Com_16624_pos	4-{3-[(3,4-dihydroxyphenyl)methyl]-2-methylbutyl}benzene-1,2-diol	C18 H22 O4	324.131	9.527	325.139	Invalid mass	No results	No results
Com_16626_pos	8,8-dimethyl-2-phenyl-4H,8H-pyrano[2,3-h]chromen-4-one	C20 H16 O3	304.105	9.654	305.113	Invalid mass	No results	No results
Com_16663_pos	Safrole	C10 H10 O2	162.068	15.1	163.075	Full match	No results	No results
Com_1671_pos	Propionylcarnitine	C10 H19 N O4	217.131	2.764	218.139	Full match	Full match	Full match
Com_16723_pos	LysoPC 10:0	C18 H38 N O7 P	411.239	8.099	412.246	No results	No results	Full match
Com_1672_pos	N8-Acetylspermidine	C9 H21 N3 O	187.168	1.23	188.175	Full match	Full match	No results
Com_16814_pos	4-methyl-3-(methylthio)-5-undecyl-4H-1,2,4-triazole	C15 H29 N3 S	321.16	9.884	322.168	Invalid mass	No results	No results
Com_16826_pos	Spiculisporic Acid	C17 H28 O6	328.188	10.414	329.195	No results	No results	Full match
Com_1682_pos	Diosgenin	C27 H42 O3	396.302	12.546	397.31	Invalid mass	No results	No results
Com_16884_pos	N6-Methyladenine	C6 H7 N5	149.07	7.842	150.077	Full match	No results	No results
Com_16914_pos	α-Ergocryptine	C32 H41 N5 O5	1150.63	6.852	576.324	Invalid mass	No results	No results
Com_1691_pos	α-Lactose	C12 H22 O11	359.142	1.334	360.149	Invalid mass	Invalid mass	No results
Com_16935_pos	Prostaglandin K2	C20 H30 O5	332.194	7.797	333.202	Invalid mass	No results	No results
Com_1693_pos	PC (16:0e/3:0)	C27 H56 N O7 P	537.379	15.515	538.386	No results	Full match	No results
Com_16968_pos	N-Formylkynurenine	C11 H12 N2 O4	236.079	7.895	237.086	No results	No results	Full match
Com_16984_pos	3-Acetyl-11-keto-β-boswellic acid	C32 H48 O5	512.347	12.942	513.354	Invalid mass	No results	No results
Com_17029_pos	Paliperidone	C23 H27 F N4 O3	426.211	6.702	427.218	Invalid mass	No results	No results
Com_17068_pos	19(R)-HETE	C20 H32 O3	320.234	13.333	321.242	Full match	No results	Full match
Com_17080_pos	N1-(1H-indol-4-yl)cyclohexane-1-carboxamide	C15 H18 N2 O	280.096	9.049	281.103	Invalid mass	No results	No results
Com_17110_pos	N'2-(2-furylmethylidene)-3-aminopyrazine-2-carbohydrazide	C10 H9 N5 O2	231.075	6.185	232.083	Full match	No results	No results
Com_17188_pos	N,N-dimethyl-5-nitro-6-[3-(trifluoromethyl)phenoxy]pyrimidin-4-amine	C13 H11 F3 N4 O3	328.075	11.027	329.082	Invalid mass	No results	No results
Com_1724_pos	Ala-Ile	C9 H18 N2 O3	202.132	5.863	203.139	No results	Full match	Full match
Com_1725_pos	Nootkatone	C15 H22 O	218.167	14.416	219.174	Full match	No results	No results
Com_17264_pos	KNK	C16 H32 N6 O5	388.243	9.536	195.129	Full match	No results	No results
Com_17399_pos	Methionine	C5 H11 N O2 S	149.052	10.326	316.137	No results	No results	Full match
Com_17542_pos	All-Trans-13,14-Dihydroretinol	C20 H32 O	288.245	15.021	289.252	No results	No results	Full match
Com_17588_pos	cis,cis-Muconic acid	C6 H6 O4	142.024	1.197	143.031	Invalid mass	No results	No results
Com_17628_pos	3,4-dihydro-2H-benzo[4,5]imidazo[2,1-b][1,3]thiazin-3-ol	C10 H10 N2 O S	206.051	7.562	207.059	Full match	No results	No results
Com_1772_pos	Isoferulic acid	C10 H10 O4	194.058	9.132	195.065	Full match	Full match	Full match
Com_17774_pos	PC (20:3e/2:0)	C30 H56 N O7 P	573.379	15.296	574.386	No results	Full match	No results
Com_17820_pos	1-[2-(2,6-dichlorobenzyl)-2H-1,2,3,4-tetraazol-5-yl]piperidine	C13 H15 Cl2 N5	311.067	8.205	312.075	Invalid mass	No results	No results
Com_17877_pos	Anserine	C10 H16 N4 O3	240.122	2.064	241.129	No results	No results	Full match
Com_17884_pos	Taurolithocholic acid sodium salt	C26 H44 N Na O5 S	505.286	12.686	506.294	No results	No results	Full match
Com_17922_pos	PC (18:2e/4:0)	C30 H58 N O7 P	593.405	15.598	594.412	No results	Invalid mass	No results
Com_17941_pos	1,7-bis(4-hydroxyphenyl)heptan-3-one	C19 H22 O3	336.108	11.359	337.115	Invalid mass	No results	No results
Com_17959_pos	2-Ethyl-2-phenylmalonamide	C11 H14 N2 O2	206.105	6.842	207.112	Full match	No results	No results
Com_17967_pos	2-Isopropylaniline	C9 H13 N	135.105	7.965	136.112	Full match	Full match	No results
Com_17975_pos	Ginsenoside Rg2	C42 H72 O13	766.485	13.259	767.492	Invalid mass	No results	No results
Com_18055_pos	Dimetghyl 4-Hydroxyisophthalate	C10 H10 O5	210.053	7.774	211.06	No results	No results	Full match
Com_18056_pos	Isoeugenyl acetate	C12 H14 O3	206.094	13.543	207.101	Full match	No results	No results
Com_18129_pos	5-[(10Z)-14-(3,5-dihydroxyphenyl)tetradec-10-en-1-yl]benzene-1,3-diol	C26 H36 O4	430.271	11.046	431.278	Invalid mass	No results	No match
Com_18178_pos	Resiniferatoxin	C37 H40 O9	650.258	12.532	651.265	Invalid mass	No results	No results
Com_181_pos	Nicotinamide	C6 H6 N2 O	122.048	1.898	123.055	Full match	Full match	Full match
Com_18269_pos	S-(Methyl)Glutathione	C11 H19 N3 O6 S	321.099	9.008	322.107	No results	No results	Full match
Com_18275_pos	5-fluoro AB-PINACA N-(4-hydroxypentyl) metabolite	C18 H25 F N4 O3	386.17	9.877	387.177	Invalid mass	No results	No results
Com_18314_pos	PC (19:2/18:5)	C45 H76 N O8 P	789.543	14.645	790.552	No results	Invalid mass	No results
Com_1831_pos	IKK	C18 H37 N5 O4	387.285	9.386	194.65	Full match	No results	No results
Com_18354_pos	YKK	C21 H35 N5 O5	437.263	9.263	438.27	Full match	No results	No results
Com_18394_pos	4-Oxoretinol	C20 H28 O2	300.208	8.962	301.215	No results	No results	Full match
Com_18443_pos	SLK	C15 H30 N4 O5	346.221	2.044	347.229	Full match	No results	No results
Com_18460_pos	FRH	C21 H30 N8 O4	960.435	8.461	481.225	Invalid mass	No results	No results
Com_18471_pos	Proscillaridin A	C30 H42 O8	508.302	12.969	509.31	Invalid mass	No results	No results
Com_1857_pos	Dipropylene glycol dimethyl ether	C8 H18 O3	162.126	9.797	163.133	Full match	No results	No results
Com_18586_pos	PC (18:3e/22:6)	C48 H80 N O7 P	813.565	16.159	814.572	No results	Full match	No results
Com_1860_pos	L-Glutathione oxidized	C20 H32 N6 O12 S2	612.151	1.435	307.083	Full match	Full match	Full match
Com_18636_pos	PC (18:4e/6:0)	C32 H58 N O7 P	599.395	15.437	600.402	No results	Full match	No results
Com_18689_pos	Homo-Gamma-Linolenic Acid (C20:3)	C20 H34 O2	306.256	13.455	307.263	No results	No results	Full match
Com_1869_pos	D-(+)-Glucose	C6 H12 O6	197.09	1.293	198.097	Invalid mass	Invalid mass	No results
Com_18764_pos	4-oxo-5-phenylpentanoic acid	C11 H12 O3	192.078	12.048	193.086	Full match	No results	No results
Com_18802_pos	2,4,5-Trimethoxybenzaldehyde	C10 H12 O4	196.074	9.717	197.081	Full match	No results	Full match
Com_1888_pos	gamma-Glutamylleucine	C11 H20 N2 O5	243.11	7.804	244.118	No results	Invalid mass	No results
Com_18900_pos	VLH	C17 H29 N5 O4	367.221	7.708	368.228	Full match	No results	No results
Com_18908_pos	Cer-NS (d16:1/18:2)	C34 H63 N O3	533.48	14.925	534.487	No results	Full match	No results
Com_18926_pos	2-Methoxyestradiol (2-MeOE2)	C19 H26 O3	302.188	13.765	303.195	No results	No results	Full match
Com_18940_pos	2-methyl-6-{[(5-phenyl-2-thienyl)carbonyl]amino}benzoic acid	C19 H15 N O3 S	359.062	1.314	360.07	Invalid mass	No results	No results
Com_18963_pos	5-[(8Z,11Z)-pentadeca-8,11-dien-1-yl]benzene-1,3-diol	C21 H32 O2	316.24	14.563	317.247	Full match	No results	Full match
Com_18978_pos	Docosanamide	C22 H45 N O	339.35	16.842	340.357	Full match	No results	No results
Com_19018_pos	20-Carboxy-Leukotriene B4	C20 H30 O6	366.204	10.027	367.211	No results	No results	Full match
Com_1904_pos	Isopropyl myristate	C17 H34 O2	287.282	13.252	288.289	Invalid mass	No results	No results
Com_19112_pos	Estradiol Benzoate	C25 H28 O3	376.205	15.621	377.213	No results	No results	Full match
Com_19159_pos	Gelsemine	C20 H22 N2 O2	644.328	5.771	323.171	Invalid mass	No results	No results
Com_19166_pos	Indoxylsulfuric acid	C8 H7 N O4 S	213.009	10.023	214.016	No results	No results	Full match
Com_1918_pos	GQH	C13 H20 N6 O5	340.15	9.321	341.157	Full match	No results	No results
Com_19196_pos	Prostaglandin E2-1-glyceryl ester	C23 H38 O7	443.288	11.565	444.294	Invalid mass	No results	No results
Com_19240_pos	Glu-Val-Phe	C19 H27 N3 O6	188.082	8.577	394.197	No results	Invalid mass	No results
Com_19363_pos	APK	C14 H26 N4 O4	628.401	5.365	315.208	Invalid mass	No results	No results
Com_1936_pos	D-Glucosamine	C6 H13 N O5	179.079	1.302	180.086	Full match	Full match	Full match
Com_19377_pos	DL-Panthenol	C9 H19 N O4	205.131	10.438	206.138	No results	No results	Full match
Com_19387_pos	2,4-diaziran-1-yl-6-(1-phenyl-1H-pyrrol-2-yl)-1,3,5-triazine	C17 H16 N6	304.142	7.562	305.149	Invalid mass	No results	No results
Com_19451_pos	RMK	C17 H35 N7 O4 S	433.246	10.577	434.253	Full match	No results	No results
Com_19466_pos	XLR11 N-(4-hydroxypentyl) metabolite	C21 H28 F N O2	345.215	9.461	346.222	Invalid mass	No results	No results
Com_19475_pos	Benzophenone	C13 H10 O	182.071	9.811	183.078	Invalid mass	No results	No match
Com_19541_pos	morphine-d3	C17 H16 [2]H3 N O3	288.154	1.106	289.161	Full match	No results	No results
Com_1954_pos	Carvone	C10 H14 O	150.104	14.177	151.112	Full match	Full match	No results
Com_19561_pos	Levodopa	C9 H11 N O4	197.069	7.522	198.076	No results	No results	Full match
Com_1956_pos	ENK	C15 H27 N5 O7	389.19	1.36	195.603	Full match	No results	No results
Com_1959_pos	Proline-hydroxyproline	C10 H16 N2 O4	228.111	1.408	229.118	No results	Full match	No results
Com_195_pos	PC (14:0e/2:0)	C24 H50 N O7 P	495.332	14.714	496.339	No results	Full match	Full match
Com_1968_pos	3-hydroxy-2-[5-nitro-2-(1-pyrrolidinyl)benzyl]propanenitrile	C14 H17 N3 O3	275.127	7.636	276.134	Full match	No results	Full match
Com_19699_pos	XLR11 N-(4-pentenyl) analog	C21 H27 N O	331.189	8.764	332.196	Invalid mass	No results	No results
Com_1970_pos	Ursolic acid	C30 H48 O3	456.359	13.845	457.367	Full match	No results	No results
Com_1978_pos	LPC 14:0	C22 H46 N O7 P	467.301	14.201	468.308	No results	Full match	Full match
Com_19816_pos	Magnolol	C18 H18 O2	266.134	15.507	267.141	Invalid mass	No results	No results
Com_19839_pos	GNH	C12 H18 N6 O5	308.125	11.992	309.133	Invalid mass	No results	No results
Com_1985_pos	N-Tetradecanamide	C14 H29 N O	227.225	14.503	228.232	No results	No results	Full match
Com_1987_pos	4-[1-(dimethylamino)ethylidene]-2-phenyl-1,3-oxazol-5(4H)-one	C13 H14 N2 O2	252.085	1.31	253.093	Invalid mass	No results	No match
Com_19903_pos	N1-(4-methylidene-3-thia-1-azaspiro[4.5]dec-2-yliden)-2-chloroaniline	C15 H17 Cl N2 S	292.077	1.269	293.084	Invalid mass	No results	No results
Com_1996_pos	13-HPODE	C18 H32 O4	312.229	13.113	313.237	No results	No results	Full match
Com_19994_pos	3,5-Dimethoxybenzoic acid	C9 H10 O4	182.055	1.205	183.062	Invalid mass	No results	No results
Com_199_pos	Stearamide	C18 H37 N O	266.261	15.551	267.268	Invalid mass	No results	No results
Com_2004_pos	LPE 17:0	C22 H46 N O7 P	467.301	15.068	468.308	No results	Full match	Full match
Com_2007_pos	α-Aspartylphenylalanine	C13 H16 N2 O5	280.106	7.249	281.113	Full match	Full match	Full match
Com_20110_pos	3,5-Diiodo-L-thyronine	C15 H13 I2 N O4	524.892	11.266	525.9	No results	No results	Full match
Com_2011_pos	Cytarabine	C9 H13 N3 O5	243.085	1.576	244.093	Full match	Full match	Full match
Com_20135_pos	N-acetyl-L-ornithine	C7 H14 N2 O3	174.1	8.387	175.107	No results	No results	Full match
Com_20145_pos	LNH	C16 H26 N6 O5	365.169	7.073	366.177	Invalid mass	No results	No match
Com_20217_pos	PC (16:1/17:2)	C41 H76 N O8 P	741.528	14.955	742.534	No results	Full match	No results
Com_20245_pos	N1-(2-cyanoethyl)-N1-cyclohexyl-4-bromobenzene-1-sulfonamide	C15 H19 Br N2 O2 S	348.05	1.295	349.058	Invalid mass	No results	No results
Com_20247_pos	7-Ketolithocholic acid	C24 H38 O4	390.276	11.366	391.283	No results	No results	Full match
Com_20275_pos	Diflorasone	C22 H28 F2 O5	410.191	10.672	411.198	No results	No results	Full match
Com_20288_pos	PE (14:0/15:0)	C34 H68 N O8 P	649.467	15.526	650.474	No results	Full match	No results
Com_20303_pos	PC (5:0/13:1)	C26 H50 N O8 P	535.327	14.312	536.334	No results	Full match	No results
Com_20310_pos	PE (14:0e/20:1)	C39 H78 N O7 P	703.55	15.531	704.558	No results	Full match	No results
Com_20316_pos	PC (16:0/17:1)	C41 H80 N O8 P	728.527	14.708	729.534	No results	Invalid mass	No results
Com_20363_pos	T-2 Toxin	C24 H34 O9	501.25	11.25	502.258	Invalid mass	No results	No results
Com_20378_pos	delta-Tocopherol	C27 H46 O2	402.349	14.55	403.357	No results	No results	Full match
Com_20382_pos	HNK	C16 H27 N7 O5	397.207	8.415	398.215	Full match	No results	No results
Com_20497_pos	1-ethyl 4-(2-oxo-1,2-diphenylethyl) succinate	C20 H20 O5	362.111	9.551	363.118	Invalid mass	No results	No results
Com_20553_pos	Boldione	C19 H24 O2	284.176	13.189	285.184	No results	No results	Full match
Com_205_pos	L-Valine	C5 H11 N O2	117.079	1.722	118.086	Full match	No results	Full match
Com_20641_pos	Prostaglandin F2alpha	C20 H34 O5	354.24	12.312	355.247	No results	No results	Full match
Com_2065_pos	7-(2-hydroxypropan-2-yl)-1,4a-dimethyl-decahydronaphthalen-1-ol	C15 H28 O2	222.198	14.475	223.205	Invalid mass	No results	No results
Com_20774_pos	Ouabain	C29 H44 O12	584.28	6.757	585.287	Invalid mass	No results	No results
Com_20779_pos	5,8-dihydroxy-10-methyl-5,8,9,10-tetrahydro-2H-oxecin-2-one	C10 H14 O4	220.071	10.441	221.078	Invalid mass	No results	No results
Com_20861_pos	FNK	C19 H29 N5 O5	407.209	7.35	408.216	Invalid mass	No results	No results
Com_20870_pos	ACar 15:1	C22 H42 N O4	383.303	13.256	384.31	No results	Invalid mass	No results
Com_2095_pos	N2,N2-Dimethylguanosine	C12 H17 N5 O5	311.123	6.337	312.13	No results	Full match	Full match
Com_2099_pos	Maltotetraose	C24 H42 O21	688.203	1.362	689.21	Invalid mass	No results	No results
Com_2106_pos	10-Undecenoic acid	C11 H20 O2	184.146	14.176	185.153	No results	No results	Full match
Com_21072_pos	7-hydroxy-6-nitro-2,3-dihydro-1H,5H-pyrido[3,2,1-ij]quinolin-5-one	C12 H10 N2 O4	246.064	6.093	247.071	Full match	No results	No results
Com_21085_pos	4-(Diethylamino)salicylaldehyde	C11 H15 N O2	193.11	9.37	194.117	Full match	No results	No results
Com_2108_pos	N-(5-acetamidopentyl)acetamide	C9 H18 N2 O2	208.119	6.705	209.126	Invalid mass	No results	No results
Com_21169_pos	2-phenyl-1-(2-pyridylmethyl)-1,4,5,6,7,8-hexahydroquinazoline-4-thione	C20 H19 N3 S	666.252	10.178	667.26	Invalid mass	No results	No results
Com_2122_pos	Glucose 1-phosphate	C6 H13 O9 P	260.029	1.326	261.037	Full match	Full match	Full match
Com_21237_pos	SM (d18:0/18:1)	C41 H83 N2 O6 P	708.607	15.649	709.613	No results	Invalid mass	No results
Com_21256_pos	PC (18:2/19:2)	C45 H82 N O8 P	795.578	14.961	796.585	No results	Full match	No results
Com_2125_pos	Hydroxyprogesterone caproate	C27 H40 O4	428.292	13.409	429.299	Full match	No results	No results
Com_21283_pos	WQH	C22 H27 N7 O5	469.213	8.609	470.22	Invalid mass	No results	No results
Com_212_pos	N-Benzylformamide	C8 H9 N O	135.068	2.307	136.076	Full match	Full match	No results
Com_21346_pos	13,14-Dihydro-15-keto prostaglandin F2α	C20 H34 O5	336.229	12.531	337.236	Invalid mass	No results	No match
Com_21370_pos	Milbemycin A4 oxime	C32 H45 N O7	537.311	12.485	538.318	Invalid mass	No results	No results
Com_21384_pos	Tomatidine	C27 H45 N O2	415.344	16.27	416.351	Full match	No results	No results
Com_21462_pos	4-(3,4-dimethoxyphenyl)-3-methyl-1H-pyrazol-5-amine	C12 H15 N3 O2	233.116	7.057	234.123	Full match	No results	No results
Com_21502_pos	MJN110	C22 H21 Cl2 N3 O4	461.094	5.551	462.102	Invalid mass	No results	No results
Com_215_pos	7-Ketocholesterol	C27 H44 O2	400.334	14.159	383.33	No results	No results	Full match
Com_2171_pos	N-Acetyl-D-lactosamine	C14 H25 N O11	400.169	1.399	401.177	Invalid mass	No results	No results
Com_21724_pos	2,3-Dinor-TXB2	C18 H30 O6	342.203	11.992	343.211	No results	No results	Full match
Com_21737_pos	HMH	C17 H25 N7 O4 S	445.148	9.963	446.155	Invalid mass	No results	No results
Com_21749_pos	Cyclopentyl fentanyl-d5	C25 H27 [2]H5 N2 O	399.298	12.809	400.305	Invalid mass	No results	No results
Com_21802_pos	1-Naphthol	C10 H8 O	144.057	9.986	145.065	Full match	No results	Full match
Com_21835_pos	TQH	C15 H24 N6 O6	768.365	5.046	385.19	Invalid mass	No results	No results
Com_2185_pos	D-δ-Tocopherol	C27 H46 O2	402.35	14.24	403.357	Full match	No results	Full match
Com_218_pos	1-Palmitoylglycerol	C19 H38 O4	330.276	15.046	331.284	Full match	No results	Full match
Com_21919_pos	(2S)-2-(2-hydroxypropan-2-yl)-2H,3H,7H-furo[3,2-g]chromen-7-one	C14 H14 O4	246.089	15.029	247.096	Full match	No results	No results
Com_21952_pos	VNK	C15 H29 N5 O5	179.608	1.422	180.616	Invalid mass	No results	No results
Com_21994_pos	Adrenosterone	C19 H24 O3	300.172	9.657	301.18	No results	No results	Full match
Com_2200_pos	N-Carbamyl-L-glutamicacid	C6 H10 N2 O5	190.059	1.296	191.066	No results	No results	Full match
Com_22011_pos	(1E,4E)-1,5-bis(4-methoxyphenyl)penta-1,4-dien-3-one	C19 H18 O3	316.108	3.259	317.115	Invalid mass	No results	No results
Com_2208_pos	1-Phenyl-3-methyl-5-pyrazolone	C10 H10 N2 O	174.079	8.234	175.086	Full match	Full match	No results
Com_2225_pos	8-Hydroxyquinoline	C9 H7 N O	145.053	7.191	146.06	Full match	Full match	No results
Com_22325_pos	(5-methyl-3-isoxazolyl)[4-(5-propyl-2-pyrimidinyl)piperazino]methanone	C16 H21 N5 O2	315.166	7.423	316.173	Invalid mass	No results	No results
Com_2233_pos	N6,N6,N6-Trimethyl-L-lysine	C9 H20 N2 O2	188.152	1.208	189.16	Full match	Full match	Full match
Com_22390_pos	IQH	C17 H28 N6 O5	792.438	8.74	397.226	Invalid mass	No results	No results
Com_22556_pos	N-(p-Coumaroyl) serotonin	C19 H18 N2 O3	1288.54	12.109	645.279	Invalid mass	No results	No results
Com_225_pos	Cholecalciferol	C27 H44 O	384.339	14.716	385.346	Full match	No results	No results
Com_2263_pos	Υ-L-Glutamyl-L-glutamic acid	C10 H16 N2 O7	276.095	1.415	277.103	Full match	No results	Full match
Com_22644_pos	O1-[4-(tert-butyl)benzoyl]-2-(tert-butylsulfonyl)ethanehydroximamide	C17 H26 N2 O4 S	376.139	13.969	377.146	Invalid mass	No results	No match
Com_22707_pos	3-aminobenzo[4,5]imidazo[2,1-b][1,3]thiazole-2-carbonitrile	C10 H6 N4 S	214.032	7.769	215.039	Full match	No results	No results
Com_2271_pos	PD 0200347	C10 H17 N3 O2	211.132	2.236	212.139	Full match	No results	No results
Com_2276_pos	N-[2-chloro-6-(trifluoromethoxy)phenyl]-2,2-dimethylpropanamide	C12 H13 Cl F3 N O2	295.058	1.245	296.066	Full match	No results	No results
Com_22792_pos	Bisphenol A	C15 H16 O2	228.115	10.956	229.122	No results	No results	Full match
Com_22805_pos	ADBICA N-pentanoic acid metabolite	C20 H27 N3 O4	395.184	8.876	396.191	Invalid mass	No results	No results
Com_22895_pos	SM (d20:0/16:2)	C41 H81 N2 O6 P	706.608	14.517	707.615	No results	Invalid mass	No results
Com_22929_pos	3-(4-hydroxy-3-methoxyphenyl)propanoic acid	C10 H12 O4	218.055	8.995	219.062	Invalid mass	No results	No results
Com_2295_pos	Delta-Tridecalactone	C13 H24 O2	212.177	14.474	213.185	No results	No results	Full match
Com_2300_pos	p-Mentha-1,3,8-triene	C10 H14	134.109	14.397	135.117	No results	No results	Full match
Com_23040_pos	GW501516	C21 H18 F3 N O3 S2	453.07	6.176	454.078	No results	No results	Full match
Com_2310_pos	Indole-3-lactic acid	C11 H11 N O3	205.074	9.249	206.081	Full match	Full match	Full match
Com_23234_pos	5-Hydroxytryptophan	C11 H12 N2 O3	220.082	6.651	221.089	Invalid mass	No results	No results
Com_23244_pos	Sildenafil-d3	C22 H27 [2]H3 N6 O4 S	954.454	9.378	478.234	Invalid mass	No results	No results
Com_23274_pos	JWH-018 N-(3-methylbutyl) isomer	C24 H23 N O	341.173	9.826	342.18	Invalid mass	No results	No results
Com_23304_pos	Fexofenadine	C32 H39 N O4	501.294	10.463	502.301	Invalid mass	No results	No results
Com_23318_pos	WLH	C23 H30 N6 O4	436.23	9.221	437.237	Invalid mass	No results	No results
Com_2331_pos	1-[2-(2,5-dimethyl-1H-pyrrol-1-yl)-4-nitrophenyl]-1H-imidazole	C15 H14 N4 O2	282.107	8.806	283.115	Invalid mass	No results	No results
Com_23389_pos	ethyl 2-{[(1-methyl-3-propyl-1H-pyrazol-4-yl)carbonyl]amino}acetate	C12 H19 N3 O3	253.142	6.64	254.149	Full match	No results	No results
Com_23394_pos	Andrographolide	C20 H30 O5	332.198	12.634	333.205	Invalid mass	No results	No results
Com_2339_pos	Stearoyl ethanolamide	C20 H41 N O2	327.313	15.482	328.32	Full match	No results	No results
Com_23420_pos	(5E)-7-methylidene-10-oxo-4-(propan-2-yl)undec-5-enoic acid	C15 H24 O3	274.156	12.408	275.163	Invalid mass	No results	No results
Com_23428_pos	Guggulsterone	C21 H28 O2	312.208	7.166	313.216	No results	No results	Full match
Com_2345_pos	3-hydroxy-2-octylpentanedioic acid	C13 H24 O5	260.162	10.17	261.169	Full match	No results	No results
Com_23577_pos	Prostaglandin F2α-1-glyceryl ester	C23 H40 O7	450.258	7.249	451.265	Invalid mass	No results	No results
Com_2360_pos	3-(dimethylamino)-1-(5-methyl-3-phenyl-4-isoxazolyl)-2-propen-1-one	C15 H16 N2 O2	256.121	10.537	257.128	Full match	No results	No results
Com_2364_pos	(11E,15Z)-9,10,13-trihydroxyoctadeca-11,15-dienoic acid	C18 H32 O5	310.214	13.337	311.221	Invalid mass	No results	No match
Com_23732_pos	3-hydroxy-4-methoxy-9H-xanthen-9-one	C14 H10 O4	242.058	8.023	243.065	Full match	No results	No results
Com_23756_pos	QLH	C17 H28 N6 O5	396.212	2.182	397.219	Full match	No results	No results
Com_23787_pos	Stevioside	C38 H60 O18	826.349	8.407	827.356	Invalid mass	No results	No results
Com_2383_pos	methyl 2,5-dimethyl-1H-pyrrole-3-carboxylate	C8 H11 N O2	175.059	1.336	176.066	Invalid mass	No results	No results
Com_2386_pos	Uracil 1-beta-D-arabinofuranoside	C9 H12 N2 O6	244.069	1.418	245.077	No results	No results	Full match
Com_2389_pos	2-(2-oxo-2-{[2-(2-oxo-1-imidazolidinyl)ethyl]amino}ethoxy)acetic acid	C9 H15 N3 O5	245.101	1.408	246.108	Full match	No results	No results
Com_23963_pos	Indole-3-carboxaldehyde	C9 H7 N O	145.056	7.95	146.063	No results	Invalid mass	No results
Com_23978_pos	Roseoflavin	C18 H23 N5 O6	405.163	6.141	406.171	Full match	No results	No results
Com_24017_pos	O-Desmethylnaproxen	C13 H12 O3	216.078	15.026	217.085	No results	No results	Full match
Com_24028_pos	3-(2-methylpropyl)-octahydropyrrolo[1,2-a]pyrazine-1,4-dione	C11 H18 N2 O2	232.121	12.296	233.128	Invalid mass	No results	No match
Com_2407_pos	3-(2-Hydroxyethyl)indole	C10 H11 N O	161.084	10.324	162.091	Full match	No results	No results
Com_2408_pos	Kanosamine	C6 H13 N O5	201.061	1.237	202.068	Invalid mass	No results	No results
Com_2409_pos	4-Methyl-5-thiazoleethanol	C6 H9 N O S	143.04	5.091	144.048	Full match	Full match	No results
Com_24125_pos	Trovafloxacin	C20 H15 F3 N4 O3	416.108	9.353	417.115	Full match	No results	No results
Com_24256_pos	Abametapir	C12 H12 N2	184.1	8.079	185.107	No results	No results	Full match
Com_2442_pos	α-Hydroxyhippuric acid	C9 H9 N O4	195.053	6.027	196.06	Full match	Full match	No results
Com_24454_pos	PC (18:0e/3:0)	C29 H60 N O7 P	565.41	16.17	566.418	No results	Full match	No results
Com_24455_pos	PQH	C16 H24 N6 O5	380.18	8.042	381.187	Full match	No results	No results
Com_24468_pos	Puerarin	C21 H20 O9	416.11	7.996	417.117	Full match	No results	No results
Com_24486_pos	Perillartine	C10 H15 N O	330.226	5.497	166.12	Invalid mass	No results	No results
Com_24488_pos	N-(2,3-dihydro-1,4-benzodioxin-6-yl)-2,5-dimethyl-3-furamide	C15 H15 N O4	273.1	8.856	274.107	Full match	No results	No results
Com_24507_pos	3-[5-(benzylthio)-4-methyl-4H-1,2,4-triazol-3-yl]-5-oct-1-ynylpyridine	C23 H26 N4 S	390.19	6.592	391.197	Full match	No results	No results
Com_2462_pos	PC (14:1e/5:0)	C27 H54 N O7 P	535.363	15.229	536.371	No results	Full match	No results
Com_24638_pos	Radicinin	C12 H12 O5	236.065	7.684	237.072	Invalid mass	No results	No results
Com_24642_pos	3-Iodo-L-tyrosine	C9 H10 I N O3	306.97	6.755	307.978	Full match	No results	Full match
Com_2466_pos	all-cis-4,7,10,13,16-Docosapentaenoic acid	C22 H34 O2	330.255	15.419	331.263	Full match	No results	Full match
Com_2471_pos	4-Hydroxyisoleucine	C6 H13 N O3	147.089	1.358	148.097	No results	No results	Full match
Com_24942_pos	QKK	C17 H34 N6 O5	402.259	1.03	202.137	Full match	No results	No results
Com_24991_pos	DL-α-Tocopherol	C29 H50 O2	430.381	14.733	431.388	Full match	No results	No results
Com_24993_pos	JNJ-1661010	C19 H19 N5 O S	365.132	8.094	366.14	No results	No results	Full match
Com_250_pos	Pipecolic acid	C6 H11 N O2	129.079	1.957	130.086	Full match	Full match	Full match
Com_25113_pos	Tetranor-12(S)-HETE	C16 H26 O3	288.168	8.174	289.175	Invalid mass	No results	No results
Com_2512_pos	2,6-Dimethyl-γ-pyrone	C7 H8 O2	124.052	7.404	125.06	Full match	No results	No results
Com_2513_pos	Diacetoxyscirpenol	C19 H26 O7	383.195	9.4	384.202	Invalid mass	No results	No results
Com_25255_pos	6-O-Isobutyryl-alpha-D-glucopyranosyl alpha-D-glucopyranoside	C16 H28 O12	412.157	6.39	413.165	Full match	No results	No results
Com_2527_pos	Arachidonoyl ethanolamide phosphate	C22 H38 N O5 P	876.473	6.985	877.48	Invalid mass	No results	No results
Com_252_pos	Methylimidazoleacetic acid	C6 H8 N2 O2	140.058	1.417	141.066	Full match	No results	Full match
Com_2534_pos	Phe-Phe	C18 H20 N2 O3	312.147	9.265	313.154	No results	No results	Full match
Com_25357_pos	Dl-Threitol	C4 H10 O4	122.058	1.325	123.065	No results	No results	Full match
Com_25378_pos	EMK	C16 H30 N4 O6 S	812.371	8.213	407.193	Invalid mass	No results	No results
Com_25569_pos	18-β-Glycyrrhetinic acid	C30 H46 O4	470.339	16.137	471.346	Full match	No results	No results
Com_2558_pos	1,3,7-trimethyl-2,3,6,7-tetrahydro-1H-purine-2,6-dione	C8 H10 N4 O2	194.079	1.31	195.086	Invalid mass	No results	No match
Com_2568_pos	4'-Methyl-α-pyrrolidinohexanophenone	C17 H25 N O	259.189	1.266	260.197	Invalid mass	No results	No results
Com_25714_pos	LysoPC 12:1	C20 H36 N O7 P	433.222	11.566	434.229	No results	No results	Full match
Com_25744_pos	2-(4,4-diphenyl-1-piperidinobuta-1,3-dienyl)phenyl acetate	C29 H29 N O2	405.205	11.367	406.212	Invalid mass	No results	No results
Com_25770_pos	di{4-[(2-hydroxyethyl)(methyl)amino]phenyl}methanone	C19 H24 N2 O3	328.174	6.883	329.182	Invalid mass	No results	No results
Com_2578_pos	Oxytetracycline	C22 H24 N2 O9	460.148	8.168	461.155	Full match	Full match	No results
Com_25801_pos	13,14-Dihydro-15-keto Prostaglandin A2	C20 H30 O4	316.199	7.967	317.207	Invalid mass	No results	No results
Com_25806_pos	ACar 22:3	C29 H52 N O4	477.381	13.941	478.388	No results	Invalid mass	No results
Com_2588_pos	(+)-ar-Turmerone	C15 H20 O	216.151	13.688	217.158	Full match	No results	No results
Com_25905_pos	Traumatic acid	C12 H20 O4	228.136	14.563	229.143	No results	No results	Full match
Com_26065_pos	5-fluoro AKB48 N-(4-hydroxypentyl) metabolite	C23 H30 F N3 O2	421.212	9.722	422.22	Invalid mass	No results	No results
Com_26203_pos	FPH	C20 H25 N5 O4	399.19	6.92	200.602	Full match	No results	No results
Com_26304_pos	1-(3-acetyl-2,4,6-trihydroxyphenyl)ethan-1-one	C10 H10 O5	210.052	10.73	211.06	Full match	No results	Full match
Com_26411_pos	Natamycin	C33 H47 N O13	665.301	7.508	666.308	Invalid mass	No results	No results
Com_26586_pos	bicyclo[2.2.2]oct-2-en-1-yl 4-methylbenzene-1-sulfonate	C15 H18 O3 S	278.098	9.685	279.105	Full match	No results	No results
Com_26588_pos	2-Methylbutyroylcarnitine	C12 H23 N O4	245.162	9.725	246.17	No results	No results	Full match
Com_26732_pos	PLK	C17 H32 N4 O4	356.242	6.596	357.249	Full match	No results	No results
Com_2675_pos	N'2-benzylidene-5-hex-1-ynylfuran-2-carbohydrazide	C18 H18 N2 O2	147.068	12.136	148.075	Invalid mass	No results	No results
Com_26774_pos	6-benzyl-4-oxo-1,4-dihydropyridine-3-carboxamide	C13 H12 N2 O2	228.09	6.817	229.097	Full match	No results	No results
Com_26814_pos	Nicotinate ribonucleoside	C11 H13 N O6	255.074	1.799	238.07	No results	No results	Full match
Com_26856_pos	N-(2,5-diethoxy-4-morpholinophenyl)-4-methoxybenzenesulfonamide	C21 H28 N2 O6 S	872.338	5.293	437.176	Invalid mass	No results	No results
Com_26910_pos	Phylloquinone	C31 H46 O2	450.349	14.319	451.357	No results	No results	Full match
Com_26998_pos	PC (8:0/8:0)	C24 H48 N O8 P	509.312	14.188	510.319	No results	Full match	No results
Com_27077_pos	N-Phenylacetylglutamine	C13 H16 N2 O4	264.111	7.882	265.118	Full match	Full match	Full match
Com_27132_pos	6-Aminonicotinamide	C6 H7 N3 O	137.059	1.952	138.066	No results	No results	Full match
Com_27148_pos	7-(2-aminophenyl)heptanoic acid	C13 H19 N O2	243.122	6	244.129	Invalid mass	No results	No results
Com_2717_pos	7-(1-pyrrolidinyl)pyrimido[4,5-d]pyrimidin-4-amine	C10 H12 N6	216.11	1.402	217.118	Invalid mass	No results	No results
Com_27249_pos	Mag (18:1)	C21 H40 O4	356.292	14.863	357.3	No results	No results	Full match
Com_2726_pos	PC (18:3e/2:0)	C28 H52 N O7 P	545.348	14.807	546.355	No results	Full match	No results
Com_273_pos	Taurodeoxycholic Acid	C26 H45 N O6 S	481.286	16.911	482.293	Invalid mass	No results	No results
Com_2741_pos	Kynurenic acid	C10 H7 N O3	189.042	7.722	190.05	Full match	Full match	Full match
Com_27424_pos	PC (16:2e/22:5)	C46 H80 N O7 P	772.553	14.699	773.559	No results	Invalid mass	No results
Com_27425_pos	ethyl 5-[(2,1,3-benzoxadiazol-4-ylsulfonyl)amino]-2-piperidinobenzoate	C20 H22 N4 O5 S	468.087	7.512	469.095	Invalid mass	No results	No results
Com_2744_pos	Phenylglyoxylic acid	C8 H6 O3	150.031	1.388	168.065	No results	No results	Full match
Com_27490_pos	dimethyl 2-(3-nitro-2-pyridyl)malonate	C10 H10 N2 O6	238.074	9.377	239.082	Invalid mass	No results	No results
Com_2749_pos	2,5-Furandicarboxylic acid	C6 H4 O5	156.006	2.058	157.013	No results	No results	Full match
Com_27529_pos	3b,7b-Dihydroxy-5-androsten-17-one	C19 H28 O3	304.204	9.49	305.211	No results	No results	Full match
Com_2752_pos	2-(3,4-dihydroxyphenyl)-7-hydroxy-3,4-dihydro-2H-1-benzopyran-4-one	C15 H12 O5	272.068	9.614	273.075	Full match	No results	No results
Com_27536_pos	Lagochilin	C20 H36 O5	374.27	13.379	375.278	Invalid mass	No results	No results
Com_276_pos	γ-Linolenic acid ethyl ester	C20 H34 O2	312.266	15.043	313.273	Invalid mass	No results	No results
Com_27713_pos	NNH	C14 H21 N7 O6	383.155	8.029	384.163	Full match	No results	No results
Com_27908_pos	1H-indol-3-yl(pyridin-2-yl)methanol	C14 H12 N2 O	246.078	9.828	247.085	Invalid mass	No results	No results
Com_2790_pos	N6-Succinyl Adenosine	C14 H17 N5 O8	383.107	6.534	384.115	No results	No results	Full match
Com_2799_pos	Pyridoxal	C8 H9 N O3	167.058	1.353	168.065	Full match	No results	No results
Com_279_pos	6-Methylquinoline	C10 H9 N	143.073	7.075	144.081	Full match	No results	No results
Com_28165_pos	1-(7-methoxy-2-oxo-2H-chromen-8-yl)-3-methyl-2-oxobutyl acetate	C17 H18 O6	335.134	8.609	336.141	Invalid mass	No results	No results
Com_28197_pos	Cytidine 5'-diphosphocholine	C14 H26 N4 O11 P2	488.107	1.335	489.114	Full match	No results	Full match
Com_28223_pos	Gedunin	C28 H34 O7	964.454	6.588	483.234	Invalid mass	No results	No results
Com_28252_pos	FNH	C19 H24 N6 O5	399.154	6.317	400.161	Invalid mass	No results	No results
Com_2826_pos	Glu-Gln	C10 H17 N3 O6	275.111	1.385	276.119	No results	Full match	No results
Com_2831_pos	Cer-NDS (d18:0/16:0)	C34 H69 N O3	539.527	15.087	540.534	No results	Full match	No results
Com_28336_pos	SQH	C14 H22 N6 O6	392.144	8.192	393.151	Invalid mass	No results	No results
Com_28347_pos	4-methyl-6-phenyl-5,6-dihydro-2H-pyran-2-one	C12 H12 O2	188.083	10.015	189.091	Full match	No results	No results
Com_28377_pos	LPE 24:2	C29 H56 N O7 P	561.379	16.06	562.386	No results	Full match	No results
Com_2839_pos	Levalbuterol	C13 H21 N O3	261.132	1.298	262.139	Invalid mass	No results	No results
Com_28400_pos	Methacycline	C22 H22 N2 O8	442.137	10.173	443.144	Full match	No results	No results
Com_28466_pos	Flunitrazepam-d3	C16 H9 [2]H3 F N3 O3	316.105	9.671	317.113	Full match	No results	No results
Com_28479_pos	PC (14:0e/21:2)	C43 H84 N O7 P	757.603	15.386	758.61	No results	Invalid mass	No results
Com_2850_pos	2,4-dihydroxyheptadec-16-en-1-yl acetate	C19 H36 O4	328.261	14.774	329.268	Full match	No results	No results
Com_28510_pos	8-[(4-phenethyl-1,4-diazepan-1-yl)sulfonyl]quinoline	C22 H25 N3 O2 S	395.169	6.781	396.176	Invalid mass	No results	No results
Com_28514_pos	NQH	C15 H23 N7 O6	375.183	9.195	376.19	Invalid mass	No results	No results
Com_2856_pos	Guvacoline	C7 H11 N O2	141.079	1.453	142.086	Full match	No results	No results
Com_28582_pos	Emetine	C29 H40 N2 O4	240.147	9.55	241.154	Invalid mass	No results	No results
Com_285_pos	Acetylcholine	C7 H15 N O2	145.11	1.344	146.117	Full match	No results	No results
Com_28602_pos	Deoxyguanosine	C10 H13 N5 O4	267.096	5.575	268.104	No results	No results	Full match
Com_2861_pos	L-5-Hydroxytryptophan	C11 H12 N2 O3	220.084	2.565	221.092	Full match	No results	Full match
Com_2862_pos	2-Deoxyuridine	C9 H12 N2 O5	228.074	1.383	229.082	No results	No results	Full match
Com_28703_pos	Fenvalerate	C25 H22 Cl N O3	436.162	6.304	437.169	Invalid mass	No results	No results
Com_287_pos	Creatinine	C4 H7 N3 O	113.059	1.309	114.066	Full match	Full match	Full match
Com_28837_pos	IPH	C17 H27 N5 O4	365.206	8.158	366.213	Full match	No results	No results
Com_28853_pos	5-(2,5-dihydroxyhexyl)oxolan-2-one	C10 H18 O4	224.105	7.455	225.112	Invalid mass	No results	No results
Com_28894_pos	PC (16:0e/18:1)	C42 H84 N O7 P	745.586	15.647	746.593	No results	Invalid mass	No results
Com_2893_pos	5-Methyluridine	C10 H14 N2 O6	258.085	1.39	276.119	No results	No results	Full match
Com_28979_pos	PC (16:0e/4:0)	C28 H58 N O7 P	551.395	15.734	552.402	No results	Full match	Full match
Com_28_pos	L-Tyrosine	C9 H11 N O3	181.074	2.301	182.081	Full match	Full match	Full match
Com_29000_pos	Heptadecanoic Acid	C17 H34 O2	292.24	14.755	293.247	Invalid mass	No results	No results
Com_29017_pos	5-Methyl-dl-tryptophan	C12 H14 N2 O2	218.105	7.786	219.112	No results	No results	Full match
Com_29176_pos	1-[(3,5-dimethylisoxazol-4-yl)sulfonyl]piperidine	C10 H16 N2 O3 S	244.085	7.679	245.092	Invalid mass	No results	No results
Com_29207_pos	PC(16:0/16:0)	C40 H80 N O8 P	733.562	14.831	734.57	No results	No results	Full match
Com_2944_pos	5-(3-cyclohexylprop-1-ynyl)nicotinic acid	C15 H17 N O2	243.122	1.387	244.129	Invalid mass	No results	No results
Com_29491_pos	RKK	C18 H38 N8 O4	215.152	10.022	216.159	Invalid mass	No results	No results
Com_29564_pos	GPH	C13 H19 N5 O4	331.127	6.306	332.135	Invalid mass	No results	No match
Com_2957_pos	Palmitoleic Acid	C16 H30 O2	276.208	15.921	277.216	Invalid mass	No results	No results
Com_2958_pos	1-Nitrosopiperidine (NPIP)	C5 H10 N2 O	114.079	1.299	115.087	Full match	No results	No results
Com_295_pos	Ursodeoxycholic acid	C24 H40 O4	392.292	14.08	785.591	No results	No results	Full match
Com_2963_pos	D-Phenylalanine	C9 H11 N O2	165.079	10.624	166.086	No results	No results	Full match
Com_29700_pos	Dl-2-Amino-3-phosphonopropionic acid	C3 H8 N O5 P	169.014	8.095	170.021	No results	No results	Full match
Com_29739_pos	2-cyclopropyl-9-fluoro-5H-chromeno[4,3-d]pyrimidine	C14 H11 F N2 O	242.088	1.262	243.095	Invalid mass	No results	No results
Com_2978_pos	4-morpholinobenzoic acid	C11 H13 N O3	207.089	9.6	208.096	Full match	No results	Full match
Com_2994_pos	DL-Serine	C3 H7 N O3	105.043	1.262	106.05	Full match	Full match	Full match
Com_3003_pos	Quercetin-3-ramnoside	C21 H20 O11	205.072	8.986	449.107	No results	Invalid mass	No results
Com_30077_pos	17alpha-Ethinyl estradiol	C20 H24 O2	296.178	7.949	297.185	No results	No results	Full match
Com_30089_pos	5-(tert-butyl)-2-methyl-N-(4-nitrophenyl)-3-furamide	C16 H18 N2 O4	324.1	11.102	325.108	Invalid mass	No results	No results
Com_300_pos	Caprolactam	C6 H11 N O	113.084	1.404	114.091	Full match	No results	No results
Com_30318_pos	FPK	C20 H30 N4 O4	390.222	16.344	391.229	Invalid mass	No results	No results
Com_30402_pos	PC (18:4/20:5)	C46 H74 N O8 P	1599.06	16.349	800.535	No results	Invalid mass	No results
Com_30536_pos	PC (4:0/13:1)	C25 H48 N O8 P	521.313	15.342	522.321	No results	Full match	No results
Com_30617_pos	pentane-1,2,3,4,5-pentol	C5 H12 O5	152.068	1.281	153.076	Full match	No results	Full match
Com_30745_pos	5-methoxy-8,8-dimethyl-2-phenyl-4H,8H-pyrano[2,3-h]chromen-4-one	C21 H18 O4	334.116	6.49	335.123	Invalid mass	No results	No results
Com_30894_pos	2-(2,6-dimethoxyphenyl)-5,6-dimethoxy-4H-chromen-4-one	C19 H18 O6	324.099	10.126	325.106	Invalid mass	No results	No results
Com_308_pos	LPC 15:0	C23 H48 N O7 P	481.316	14.6	482.324	No results	Full match	Full match
Com_30928_pos	THC	C21 H30 O2	314.224	14.69	315.231	Full match	No results	Full match
Com_30956_pos	10-Nitrolinoleate	C18 H31 N O4	331.235	11.103	332.243	Invalid mass	No results	No results
Com_3095_pos	2-Hydroxyphenylalanine	C9 H11 N O3	181.074	10.301	182.081	Full match	No results	Full match
Com_30991_pos	Vitamin A	C20 H30 O	286.229	11.698	287.236	No results	No results	Full match
Com_30_pos	Indole-3-acrylic acid	C11 H9 N O2	187.063	6.925	188.07	Full match	No results	Full match
Com_31085_pos	ACar 7:0	C14 H28 N O4	273.193	9.982	274.201	No results	Invalid mass	No results
Com_31131_pos	Norverapamil	C26 H36 N2 O4	880.522	9.461	441.268	Invalid mass	No results	No results
Com_3116_pos	4-(trifluoromethyl)nicotinic acid	C7 H4 F3 N O2	191.017	1.279	192.024	Invalid mass	No results	No results
Com_31273_pos	2-(1H-benzimidazol-2-yl)-N-[4-(benzyloxy)phenyl]benzamide	C27 H22 N4 O2	434.179	8.142	435.187	Invalid mass	No results	No results
Com_31317_pos	7-Hydroxycoumarine	C9 H6 O3	162.035	7.332	163.042	Invalid mass	No results	No results
Com_31363_pos	Linoleoyl Ethanolamide	C20 H37 N O2	323.282	14.308	306.279	Full match	No results	No results
Com_3166_pos	Nitrosoheptamethyleneimine	C7 H14 N2 O	142.111	1.411	143.118	Full match	No results	No results
Com_31708_pos	tert-butyl N-[2-(benzylamino)-1-methyl-2-oxoethyl]carbamate	C15 H22 N2 O3	278.166	12.704	279.174	Invalid mass	No results	No results
Com_3174_pos	PC (18:5e/2:0)	C28 H48 N O7 P	541.316	14.217	542.324	No results	Full match	No results
Com_317_pos	Phenylacetylglycine	C10 H11 N O3	193.074	8.286	194.081	Full match	Full match	Full match
Com_32022_pos	N-benzyl-N-isopropyl-N'-(4-isopropylphenyl)thiourea	C20 H26 N2 S	326.187	10.654	327.195	Invalid mass	No results	No results
Com_32027_pos	Folic acid	C19 H19 N7 O6	441.14	1.359	442.147	No results	No results	Full match
Com_320_pos	2-oxopiperidine-3-carbohydrazide	C6 H11 N3 O2	157.085	1.243	158.092	Full match	No results	No results
Com_32107_pos	6-[2-(2H-1,3-benzodioxol-5-yl)ethyl]-4-methoxy-2H-pyran-2-one	C15 H14 O5	291.114	6.796	292.121	Invalid mass	No results	No results
Com_3212_pos	o-Toluic Acid	C8 H8 O2	136.052	15.136	137.06	No results	No results	Full match
Com_321_pos	N-Acetyl-D-galactosamine	C8 H15 N O6	221.09	1.37	222.097	Full match	Full match	Full match
Com_3229_pos	Epinephrine	C9 H13 N O3	183.089	8.904	184.097	Full match	No results	Full match
Com_32304_pos	Hesperidin	C28 H34 O15	610.19	9.364	611.197	Full match	No results	No results
Com_32378_pos	1-benzyl-3-butyl-4-hydroxy-6-phenylpyridin-2(1H)-one	C22 H23 N O2	355.153	12.139	356.16	Invalid mass	No results	No results
Com_3242_pos	Mycophenolic acid	C17 H20 O6	320.122	1.696	321.129	Invalid mass	No results	No results
Com_32606_pos	3-(2-Naphthyl)-D-Alanine	C13 H13 N O2	215.095	10.751	453.18	No results	No results	Full match
Com_32617_pos	Ureidosuccinic acid	C5 H8 N2 O5	176.043	1.434	177.05	No results	No results	Full match
Com_3261_pos	Eicosapentaenoic acid	C20 H30 O2	302.224	14.9	303.231	Full match	Full match	Full match
Com_3280_pos	7-methyl-3-nitroimidazo[1,2-a]pyridine	C8 H7 N3 O2	199.033	1.204	200.04	Invalid mass	No results	No results
Com_32883_pos	Palmitoyl sphingomyelin	C39 H79 N2 O6 P	702.562	15.178	703.569	Invalid mass	Invalid mass	No results
Com_32896_pos	KNH	C16 H27 N7 O5	794.415	9.085	398.215	Invalid mass	No results	No results
Com_32_pos	DL-Tryptophan	C11 H12 N2 O2	204.09	6.918	205.097	Full match	Full match	Full match
Com_33044_pos	Levothyroxine	C15 H11 I4 N O4	776.685	12.058	777.692	Full match	Full match	Full match
Com_3309_pos	N-[4-(diethylamino)phenyl]-N'-phenylurea	C17 H21 N3 O	321.124	6.593	322.132	Invalid mass	No results	No results
Com_3319_pos	TLK	C16 H32 N4 O5	360.237	8.494	361.244	Full match	No results	No results
Com_33205_pos	S-Lactoyglutathione	C13 H21 N3 O8 S	379.104	5.147	380.112	No results	No results	Full match
Com_33216_pos	2-Aminobenzenesulfonic acid	C6 H7 N O3 S	173.015	6.749	174.022	No results	No results	Full match
Com_3322_pos	17α-Hydroxyprogesterone	C21 H30 O3	330.219	11.842	331.226	Full match	No results	Full match
Com_3323_pos	Thromboxane B2	C20 H34 O6	392.217	12.197	393.224	Invalid mass	No results	No results
Com_3326_pos	Imidazolelactic acid	C6 H8 N2 O3	156.053	1.365	157.061	Full match	Full match	Full match
Com_33356_pos	PC (2:0/13:1)	C23 H44 N O8 P	986.567	14.835	494.291	No results	Invalid mass	No results
Com_3336_pos	PC (15:1/15:1)	C38 H72 N O8 P	701.499	14.79	702.506	No results	Full match	No results
Com_3343_pos	2-Phenylacetamide	C8 H9 N O	135.068	7.826	136.076	No results	Full match	No results
Com_3357_pos	ACar 20:1	C27 H52 N O4	453.381	14.03	454.389	No results	Invalid mass	No results
Com_33675_pos	Cholesterol	C27 H46 O	386.354	15.202	387.361	No results	No results	Full match
Com_3367_pos	D-Galactosamine	C6 H14 Cl N O5	215.055	9.064	216.063	No results	No results	Full match
Com_3379_pos	GLK	C14 H28 N4 O4	316.211	8.426	317.218	Full match	No results	No results
Com_3391_pos	Lysine Butyrate	C10 H22 N2 O4	234.158	1.313	235.165	No results	No results	Full match
Com_34024_pos	2-cyano-2-(2,3-dihydro-1H-inden-1-yliden)acetamide	C12 H10 N2 O	198.079	8.763	199.086	Full match	No results	No results
Com_34026_pos	WMH	C22 H28 N6 O4 S	494.175	9.067	495.182	Invalid mass	No results	No results
Com_3426_pos	Gly-Tyr	C11 H14 N2 O4	238.095	4.339	239.102	No results	Full match	Full match
Com_34295_pos	P-Aminohippuric Acid	C9 H10 N2 O3	194.069	9.482	195.076	No results	No results	Full match
Com_3434_pos	Progesterone	C21 H30 O2	314.224	12.624	315.231	Full match	No results	Full match
Com_3461_pos	Urocanic acid	C6 H6 N2 O2	138.043	1.427	139.05	Full match	Full match	Full match
Com_34662_pos	Dl-3-Hydroxy-kynurenine	C10 H12 N2 O4	224.079	7.659	225.087	No results	No results	Full match
Com_3476_pos	Nicotinamide 1-oxide	C6 H6 N2 O2	138.043	2.012	139.05	Full match	No results	Full match
Com_34871_pos	TMK	C15 H30 N4 O5 S	360.191	6.261	361.197	Invalid mass	No results	No results
Com_349_pos	EPK	C16 H28 N4 O6	186.1	1.414	187.107	Invalid mass	No results	No results
Com_34_pos	5-Aminovaleric acid	C5 H11 N O2	117.079	1.402	118.086	Full match	Full match	Full match
Com_35009_pos	FMK	C20 H32 N4 O4 S	812.405	7.285	407.21	Invalid mass	No results	No results
Com_3509_pos	ACar 5:0	C12 H24 N O4	245.163	7.619	246.17	No results	Invalid mass	No match
Com_3511_pos	ACar 20:0	C27 H54 N O4	455.397	14.206	456.404	No results	Invalid mass	No results
Com_35164_pos	2-[(butylamino)(imino)methyl]-1-oxohydrazinium-1-olate	C5 H12 N4 O2	182.077	10.523	183.084	Invalid mass	No results	No results
Com_3520_pos	Glycine anhydride	C4 H6 N2 O2	114.043	1.453	115.05	Full match	Full match	Full match
Com_35223_pos	Nirvanol	C11 H12 N2 O2	204.089	9.62	205.097	Full match	No results	Full match
Com_3522_pos	Tauroursodeoxycholic acid Dihydrate	C26 H49 N O8 S	535.317	14.382	536.325	No results	No results	Full match
Com_3527_pos	D-2-Aminoadipic acid	C6 H11 N O4	161.069	1.752	162.076	No results	No results	Full match
Com_3530_pos	2-Aminoadipic acid	C6 H11 N O4	161.069	1.39	162.076	Full match	Full match	Full match
Com_3540_pos	L-Aspartic acid β-benzyl ester	C11 H13 N O4	223.084	10.509	224.091	Full match	No results	Full match
Com_35424_pos	Prostaglandin G2	C20 H32 O6	368.221	12.171	369.228	No results	No results	Full match
Com_3563_pos	Acetophenone	C8 H8 O	120.057	13.081	121.065	Full match	Full match	No results
Com_3568_pos	N6-Acetyl-L-lysine	C8 H16 N2 O3	188.116	1.706	189.123	Full match	Full match	Full match
Com_356_pos	PC (14:0e/3:0)	C25 H52 N O7 P	509.348	15.096	510.355	No results	Full match	Full match
Com_35775_pos	6-Methoxy-2-naphthoic acid	C12 H10 O3	202.063	9.224	203.07	No results	No results	Full match
Com_35795_pos	Ergosta-5,7,9(11),22-Tetraen-3-beta-Ol	C28 H42 O	394.323	15.303	395.33	No results	No results	Full match
Com_35859_pos	2-Naphthol	C10 H8 O	144.057	10.253	145.064	No results	No results	Full match
Com_35871_pos	3-phenyl-5-(trifluoromethyl)-4,5-dihydro-1H-pyrazol-5-ol	C10 H9 F3 N2 O	230.069	9.849	231.076	Invalid mass	No results	No results
Com_3590_pos	Pregnenolone	C21 H32 O2	316.239	13.006	317.247	Full match	No results	Full match
Com_36122_pos	Acetylvardenafil	C25 H34 N6 O3	449.243	12.258	450.251	Invalid mass	No results	No results
Com_361_pos	Riboflavin	C17 H20 N4 O6	376.138	8.303	377.144	Full match	Full match	Full match
Com_3627_pos	acetoacetate	C4 H6 O3	102.032	13.161	103.039	No results	No results	Full match
Com_36453_pos	Docetaxel	C43 H53 N O14	807.339	6.149	808.346	Invalid mass	No results	No results
Com_3649_pos	VQH	C16 H26 N6 O5	382.196	5.921	383.203	Full match	No results	No results
Com_36549_pos	morpholino(quinolin-6-yl)methanone	C14 H14 N2 O2	242.105	11.369	243.112	Full match	No results	No results
Com_36599_pos	Lysopg 18:1	C24 H47 O9 P	510.295	15.026	511.303	No results	No results	Full match
Com_36624_pos	IMK	C17 H34 N4 O4 S	390.23	6.627	391.237	Full match	No results	No results
Com_36766_pos	N1-(2-cyanoethyl)-3-amino-4-chlorobenzene-1-sulfonamide	C9 H10 Cl N3 O2 S	259.015	9.752	260.023	Invalid mass	No results	No results
Com_36864_pos	gamma-Tocopherol	C28 H48 O2	416.364	15.643	417.372	No results	No results	Full match
Com_36925_pos	FQH	C20 H26 N6 O5	826.345	5.764	414.18	Invalid mass	No results	No results
Com_36942_pos	GNK	C12 H23 N5 O5	634.332	8.126	318.173	Invalid mass	No results	No results
Com_3701_pos	Valeryl fentanyl-d5	C24 H27 [2]H5 N2 O	369.287	13.055	370.295	Invalid mass	Invalid mass	No results
Com_37025_pos	PC (16:2e/20:0)	C44 H86 N O7 P	771.607	16.224	772.615	No results	Invalid mass	No results
Com_37036_pos	3,4-Dimethoxybenzaldehyde	C9 H10 O3	166.066	7.188	167.074	No results	Invalid mass	No results
Com_37054_pos	Deoxycorticosterone 21-glucoside	C27 H40 O8	492.273	7.559	493.28	Full match	No results	No results
Com_371_pos	Sphingosine (d18:1)	C18 H37 N O2	264.245	13.415	265.252	Invalid mass	No results	No results
Com_37254_pos	beta-Estradiol 17-Acetate	C20 H26 O3	314.188	12.415	315.195	No results	No results	Full match
Com_37322_pos	ACar 24:2	C31 H58 N O4	507.428	14.334	508.435	No results	Invalid mass	No results
Com_3750_pos	2-{2-[(1-methyl-1H-pyrazol-5-yl)amino]-2-oxoethoxy}acetic acid	C8 H11 N3 O4	213.075	1.42	214.082	Full match	No results	No results
Com_37581_pos	PLH	C17 H27 N5 O4	730.398	7.5	366.206	Invalid mass	No results	No results
Com_3764_pos	L-Alanyl-L-proline	C8 H14 N2 O3	186.1	1.987	187.107	Full match	No results	No results
Com_3766_pos	15(R),19(R)-hydroxy Prostaglandin E1	C20 H34 O6	330.24	13.243	331.247	Invalid mass	No results	No results
Com_37695_pos	PNK	C15 H27 N5 O5	339.19	5.427	340.198	Invalid mass	No results	No results
Com_37835_pos	Glycocholic acid hydrate	C26 H45 N O7	483.317	9.126	484.325	No results	No results	Full match
Com_37886_pos	4-(2-((4-Methoxyphenyl)amino)oxazol-5-yl)benzonitrile	C17 H13 N3 O2	582.203	8.616	292.109	Invalid mass	No results	No results
Com_37923_pos	Glutathione	C10 H17 N3 O6 S	307.083	9.278	308.091	No results	No results	Full match
Com_3800_pos	LPE 16:1	C21 H42 N O7 P	451.269	14.471	452.276	No results	Full match	No results
Com_3802_pos	2-Methylpentanedioic acid	C6 H10 O4	146.058	1.368	129.054	No results	No results	Full match
Com_3804_pos	Piperine	C17 H19 N O3	285.132	1.41	286.139	Invalid mass	No results	No results
Com_38160_pos	Hydrocortisone acetate	C23 H32 O6	404.221	10.027	405.229	No results	No results	Full match
Com_3822_pos	Carnosine	C9 H14 N4 O3	226.106	1.369	227.113	No results	Full match	Full match
Com_3828_pos	Biopterin	C9 H11 N5 O3	237.085	1.424	238.092	Invalid mass	No results	No results
Com_38364_pos	Ergothioneine	C9 H15 N3 O2 S	229.088	5.947	230.096	No results	No results	Full match
Com_383_pos	15(R)-15-Methyl prostaglandin A2	C21 H32 O4	370.21	8.246	371.217	Invalid mass	No results	No results
Com_38408_pos	1-(4-methyl-2-pyridyl)pyrrolidine-2,5-dione	C10 H10 N2 O2	190.074	11.188	191.081	Full match	No results	No results
Com_38426_pos	4-decyl-3-hydroxy-5-oxooxolane-2,3-dicarboxylic acid	C16 H26 O7	704.3	11.77	353.157	Invalid mass	No results	No results
Com_384_pos	LPC 18:3	C26 H48 N O7 P	517.316	14.239	518.324	No results	Full match	Full match
Com_38592_pos	6,7,8-trimethoxy-2-(2-phenoxy-3-pyridyl)-4H-3,1-benzoxazin-4-one	C22 H18 N2 O6	444.076	16.435	445.083	Invalid mass	No results	No results
Com_3870_pos	3-hydroxy-3-methylpentanedioic acid	C6 H10 O5	184.035	1.202	185.042	Invalid mass	No results	No results
Com_38777_pos	All trans-Retinal	C20 H28 O	284.214	10.651	285.221	No results	No results	Full match
Com_38879_pos	GRH	C14 H24 N8 O4	736.385	6.335	369.2	Invalid mass	No results	No results
Com_38898_pos	VNH	C15 H24 N6 O5	390.16	13.642	391.167	Invalid mass	No results	No results
Com_38_pos	Hypoxanthine	C5 H4 N4 O	136.038	1.909	137.046	Full match	Full match	Full match
Com_3903_pos	Sakuranetin	C16 H14 O5	286.084	10.325	287.091	Full match	No results	No results
Com_39045_pos	4-Pregnen-17alpha,20alpha-Diol-3-One	C21 H32 O3	332.234	9.882	333.242	No results	No results	Full match
Com_3911_pos	Epinephrine bitartrate	C13 H19 N O9	333.106	1.976	334.113	No results	No results	Full match
Com_39132_pos	PC (16:2e/5:0)	C29 H56 N O7 P	561.374	15.074	562.381	No results	Invalid mass	No results
Com_3917_pos	Ureidoisobutyric Acid	C5 H10 N2 O3	146.069	2.709	147.076	No results	No results	Full match
Com_39232_pos	N-Sulfo-glucosamine sodium salt	C6 H12 N Na O8 S	281.018	1.261	282.026	No results	No results	Full match
Com_3925_pos	ERH	C17 H28 N8 O6	880.44	8.638	881.446	Invalid mass	No results	No results
Com_3929_pos	LPE 22:6	C27 H44 N O7 P	525.285	14.551	526.292	No results	Full match	No results
Com_3944_pos	2-methyl-2,3,4,5-tetrahydro-1,5-benzoxazepin-4-one	C10 H11 N O2	159.068	3.123	160.076	Invalid mass	No results	No results
Com_3945_pos	RLK	C18 H37 N7 O4	415.29	9.382	208.652	Full match	No results	No results
Com_3959_pos	Etiocholanolone	C19 H30 O2	272.213	14.715	273.221	Invalid mass	No results	No results
Com_39642_pos	WNK	C21 H30 N6 O5	1784.9	9.427	893.457	Invalid mass	No results	No results
Com_39645_pos	Pyridoxine O-Glucoside	C14 H21 N O8	331.126	6.88	332.134	No results	No results	Full match
Com_39669_pos	S-(5-Adenosy)-L-Homocysteine	C14 H20 N6 O5 S	384.12	8.891	385.128	No results	No results	Full match
Com_3968_pos	D-Erythrose 4-phosphate	C4 H9 O7 P	200.008	1.224	201.016	No results	No results	Full match
Com_3973_pos	3-(propan-2-yl)-octahydropyrrolo[1,2-a]pyrazine-1,4-dione	C10 H16 N2 O2	196.121	6.966	197.128	Full match	No results	No results
Com_39745_pos	(+/-)-Equol	C15 H14 O3	242.093	11.877	243.1	No results	No results	Full match
Com_3980_pos	ent-prostaglandin E2	C20 H32 O5	334.214	12.314	335.221	Invalid mass	No results	No match
Com_3991_pos	PC (18:3e/6:0)	C32 H60 N O7 P	601.41	13.721	602.417	No results	Full match	No results
Com_4018_pos	4-Hydroxybenzoic acid	C7 H6 O3	138.031	11.941	139.039	Full match	No results	Full match
Com_4024_pos	Serotonin	C10 H12 N2 O	176.095	5.334	177.102	Full match	Full match	Full match
Com_4051_pos	DRH	C16 H26 N8 O6	448.184	11.728	449.191	Invalid mass	No results	No results
Com_4053_pos	6-Pentyl-2H-pyran-2-one	C10 H14 O2	166.099	10.63	167.106	Full match	No results	Full match
Com_4063_pos	7-Methylguanosine	C11 H15 N5 O5	297.107	5.352	298.114	Full match	Full match	Full match
Com_4068_pos	3,4-MDEA-d5	C12 H12 [2]H5 N O2	212.156	13.454	213.163	Invalid mass	No results	No results
Com_4072_pos	Thymopentin	C30 H49 N9 O9	679.365	7.387	340.69	No results	No results	Full match
Com_4073_pos	UR-144 N-Heptyl analog	C23 H33 N O	339.252	8.391	340.259	Invalid mass	No results	No results
Com_40825_pos	7Z, 10Z, 13Z, 16Z, 19Z-docosapentaenoic acid	C22 H34 O2	330.255	14.968	331.263	No results	No results	Full match
Com_4090_pos	N-Acetyl-aspartic acid	C6 H9 N O5	175.048	1.678	176.055	No results	No results	Full match
Com_4100_pos	ACar 16:1	C23 H44 N O4	397.319	13.424	398.326	No results	Invalid mass	No results
Com_41026_pos	EMH	C16 H25 N5 O6 S	397.142	9.721	398.15	Invalid mass	No results	No results
Com_4103_pos	Guanine	C5 H5 N5 O	151.049	1.408	152.057	Full match	Full match	Full match
Com_41187_pos	WKK	C23 H36 N6 O4	884.535	10.039	443.275	Invalid mass	No results	No results
Com_4119_pos	Tyr-Tyr	C18 H20 N2 O5	344.137	6.53	345.144	No results	Full match	No results
Com_411_pos	Phosphocholine	C5 H14 N O4 P	183.066	1.281	184.073	No results	Full match	No results
Com_4120_pos	L-Kynurenine	C10 H12 N2 O3	208.085	5.058	209.092	Full match	Full match	Full match
Com_41252_pos	PC (19:2/18:4)	C45 H78 N O8 P	791.542	14.98	792.549	No results	Invalid mass	No results
Com_4127_pos	Dehydroepiandrosterone (DHEA)	C19 H28 O2	270.198	7.633	271.205	Invalid mass	No results	No results
Com_412_pos	Monolaurin	C15 H30 O4	274.214	13.971	275.221	Full match	No results	No results
Com_4132_pos	N-{[(2R,4S,5R)-5-Ethyl-1-azabicyclo[2.2.2]oct-2-yl]methyl}-2-furamide	C15 H22 N2 O2	244.153	4.942	245.161	Invalid mass	No results	No results
Com_41414_pos	KKK	C18 H38 N6 O4	201.147	1.016	202.155	Invalid mass	No results	No results
Com_4154_pos	Artesunate	C19 H28 O8	406.155	12.207	407.163	Invalid mass	No results	No results
Com_41613_pos	L-Tryptophan	C11 H12 N2 O2	204.09	9.922	205.097	No results	No results	Full match
Com_4179_pos	Jasmonic acid	C12 H18 O3	210.125	9.174	211.133	Full match	No results	No results
Com_4185_pos	3-amino-4-(propylamino)cyclobut-3-ene-1,2-dione	C7 H10 N2 O2	154.074	3.629	155.081	Full match	No results	No results
Com_418_pos	4-Hydroxybenzaldehyde	C7 H6 O2	122.037	2.319	123.044	Full match	Full match	Full match
Com_4192_pos	2'-Deoxyguanosine	C10 H13 N5 O4	267.096	3.837	268.104	Full match	Full match	Full match
Com_42134_pos	4-(beta-D-Glucopyranosyloxy)-2-methylenebutanoic acid	C11 H18 O8	300.08	10.211	301.087	Invalid mass	No results	No results
Com_4217_pos	3-Methoxy prostaglandin F1α	C21 H38 O6	368.255	11.871	369.263	Invalid mass	No results	No results
Com_42401_pos	PC (15:0/15:0)	C38 H76 N O8 P	705.537	15.903	706.544	No results	Invalid mass	No results
Com_4241_pos	4-Phenylbutyric acid	C10 H12 O2	164.084	15.662	165.091	Full match	Full match	Full match
Com_42477_pos	Dutasteride	C27 H30 F6 N2 O2	550.206	12.755	551.213	Invalid mass	No results	No results
Com_424_pos	1-Methylxanthine	C6 H6 N4 O2	166.049	5.354	167.056	Full match	No results	Full match
Com_4255_pos	(12Z)-9,10,11-trihydroxyoctadec-12-enoic acid	C18 H34 O5	352.222	12.32	353.229	Invalid mass	Invalid mass	No results
Com_42946_pos	Amikacin	C22 H43 N5 O13	1170.55	5.915	586.282	Invalid mass	No results	No results
Com_43152_pos	Vincristine	C46 H56 N4 O10	1648.79	7.191	825.401	Invalid mass	No results	No results
Com_4324_pos	4-(1H-pyrazol-1-yl)-N,N-bis(2-pyridinylmethyl)benzenesulfonamide	C21 H19 N5 O2 S	405.124	1.308	406.131	Full match	No results	No results
Com_4325_pos	HET0016	C12 H18 N2 O	228.122	1.374	229.129	Invalid mass	No results	No results
Com_4330_pos	Methionine sulfoxide	C5 H11 N O3 S	148.019	1.32	149.026	Invalid mass	Invalid mass	No results
Com_4331_pos	SM (d26:2/16:0)	C47 H93 N2 O6 P	812.676	16.039	813.683	No results	Full match	No results
Com_43766_pos	Kinetin 9-riboside	C15 H17 N5 O5	347.121	6.932	348.128	No results	No results	Full match
Com_43800_pos	4-Hydroxyretinoic Acid	C20 H28 O3	316.203	10.434	317.21	No results	No results	Full match
Com_438_pos	DL-Carnitine	C7 H15 N O3	161.105	1.286	162.112	Full match	Full match	Full match
Com_43929_pos	2-(cyclopropylcarbonyl)-3-(4-fluoroanilino)acrylonitrile	C13 H11 F N2 O	252.063	9.716	253.07	Invalid mass	No results	No results
Com_4399_pos	methyl 2-(acetylamino)-4,5-dimethoxybenzoate	C12 H15 N O5	253.095	11.064	254.102	Full match	No results	No results
Com_43_pos	Oleic acid	C18 H34 O2	282.256	14.466	283.263	Full match	No results	No results
Com_44222_pos	PC (16:4/18:5)	C42 H66 N O8 P	743.462	15.488	744.47	No results	Invalid mass	No results
Com_44236_pos	Ergocalciferol	C28 H44 O	378.325	14.811	379.333	Invalid mass	No results	No results
Com_4434_pos	Tauro-alpha-Muricholic acid sodium salt	C26 H44 N Na O7 S	537.273	12.872	538.281	No results	No results	Full match
Com_44411_pos	PC (7:0/8:0)	C23 H46 N O8 P	495.298	14.613	496.305	No results	Full match	No results
Com_44635_pos	23-Nordeoxycholic acid	C23 H38 O4	378.279	13.575	401.268	No results	No results	Full match
Com_4466_pos	Salicylic acid	C7 H6 O3	138.031	11.716	139.039	Full match	No results	Full match
Com_4492_pos	PC (18:3/20:5)	C46 H76 N O8 P	1603.08	16.568	802.547	No results	Invalid mass	No results
Com_44948_pos	1,3-dipyridin-3-ylpropane-1,3-dione	C13 H10 N2 O2	244.084	10.477	245.091	Invalid mass	No results	No results
Com_449_pos	7-Methylguanine	C6 H7 N5 O	165.065	1.916	166.072	Full match	No results	Full match
Com_44_pos	Glycocholic acid	C26 H43 N O6	465.308	12.905	466.315	Full match	No results	No results
Com_45106_pos	Gamma-Glu-Leu	C11 H20 N2 O5	260.137	2.014	261.144	No results	No results	Full match
Com_45179_pos	YMK	C20 H32 N4 O5 S	462.188	9.543	463.195	Invalid mass	No results	No results
Com_455_pos	9-Oxo-ODE	C18 H30 O3	294.219	13.826	295.226	Full match	No results	Full match
Com_4562_pos	N-Isovalerylglycine	C7 H13 N O3	159.089	7.316	160.097	No results	Full match	Full match
Com_4568_pos	3-Nitro-L-Tyrosine	C9 H10 N2 O5	226.058	1.4	227.066	No results	No results	Full match
Com_456_pos	D-(-)-Glutamine	C5 H10 N2 O3	146.069	1.27	147.076	Full match	Full match	Full match
Com_45710_pos	PC (19:0/19:1)	C46 H90 N O8 P	815.632	16.196	816.639	No results	Invalid mass	No results
Com_45855_pos	PC (14:0e/18:1)	C40 H80 N O7 P	717.573	16.415	718.581	No results	Invalid mass	No results
Com_4587_pos	Physostigmine	C15 H21 N3 O2	275.163	6.372	276.17	Full match	No results	No results
Com_4593_pos	Cmp_172	C26 H45 N O7 S	497.263	8.233	498.27	Invalid mass	No results	No results
Com_4596_pos	Hydroquinone	C6 H6 O2	110.037	7.256	111.044	No results	No results	Full match
Com_459_pos	PC (18:4e/2:0)	C28 H50 N O7 P	543.332	14.496	544.339	No results	Full match	Full match
Com_4617_pos	4-methoxy-6-(prop-2-en-1-yl)-2H-1,3-benzodioxole	C11 H12 O3	192.078	8.125	193.086	Full match	No results	No results
Com_46379_pos	TNK	C14 H27 N5 O6	361.189	9.521	362.196	Invalid mass	No results	No results
Com_4645_pos	ACar 10:1	C17 H32 N O4	313.225	11.351	314.232	No results	Invalid mass	No results
Com_4649_pos	RQH	C17 H29 N9 O5	878.457	11.457	879.464	Invalid mass	No results	No results
Com_46641_pos	PC (20:4e/22:6)	C50 H82 N O7 P	839.581	16.082	840.588	No results	Full match	No results
Com_468_pos	3-methyl-5-oxo-5-(4-toluidino)pentanoic acid	C13 H17 N O3	257.103	1.281	258.11	Invalid mass	No match	No match
Com_4698_pos	3-pentadecyl-4,5,6,7-tetrahydrobenzo[d]isoxazol-4-one oxime	C22 H38 N2 O2	362.297	13.596	363.304	Invalid mass	No results	No results
Com_47054_pos	Pleuromutilin	C22 H34 O5	189.121	11.947	401.232	Invalid mass	No results	No results
Com_4706_pos	Tanespimycin	C31 H43 N3 O8	626.326	6.963	627.334	Invalid mass	No results	No results
Com_4719_pos	4-Ethylbenzaldehyde	C9 H10 O	134.073	8.212	135.08	Full match	No results	No results
Com_4721_pos	3-[(4-hydroxyphenyl)methyl]-octahydropyrrolo[1,2-a]pyrazine-1,4-dione	C14 H16 N2 O3	260.116	7.296	261.123	Full match	No results	No results
Com_4727_pos	Meperidine-d5	C15 H16 [2]H5 N O2	252.187	13.778	253.194	Invalid mass	No results	No results
Com_4731_pos	4',7-Dihydroxyflavanone	C15 H12 O4	256.073	8.464	257.081	Full match	No results	No results
Com_4747_pos	D-Panthenol	C9 H19 N O4	227.115	8.202	228.123	Invalid mass	No results	No results
Com_4757_pos	2-Arachidonoyl glycerol	C23 H38 O4	378.277	14.883	379.284	Full match	No results	Full match
Com_47803_pos	α Methylfentanyl	C23 H30 N2 O	700.458	8.12	351.236	Invalid mass	No results	No results
Com_4782_pos	o-Cresol	C7 H8 O	108.057	5.556	109.065	No results	No results	Full match
Com_4783_pos	N-Acetyl-L-tyrosine	C11 H13 N O4	223.084	9.906	224.091	Full match	No results	Full match
Com_47979_pos	PC (17:0/18:5)	C43 H76 N O8 P	765.53	16.031	788.52	No results	Full match	No results
Com_4833_pos	3-(dimethylamino)-1-[4-(phenylsulfonyl)phenyl]prop-2-en-1-one	C17 H17 N O3 S	315.093	3.267	316.1	Full match	No results	No results
Com_4839_pos	LPK	C17 H32 N4 O4	356.242	1.326	357.249	Full match	No results	No results
Com_4843_pos	DLK	C16 H30 N4 O6	374.216	2.381	188.115	Full match	No results	No results
Com_48450_pos	PC (17:2/18:5)	C43 H72 N O8 P	744.486	15.494	762.52	No results	Invalid mass	No results
Com_48570_pos	NPK	C15 H27 N5 O5	678.369	9.077	340.192	Invalid mass	No results	No results
Com_4858_pos	3,3-dimethyl-1-[4-(trifluoromethoxy)phenyl]piperidine-2,6-dione	C14 H14 F3 N O3	301.095	9.81	319.129	Invalid mass	No results	No results
Com_4861_pos	1,4-dihydroxyheptadec-16-en-2-yl acetate	C19 H36 O4	310.251	14.698	311.258	Invalid mass	No results	No results
Com_48718_pos	L-Methionine sulfone	C5 H11 N O4 S	181.042	8.449	182.049	No results	No results	Full match
Com_487_pos	1-Aminocyclohexanecarboxylic acid	C7 H13 N O2	286.189	1.436	144.102	Invalid mass	No results	No results
Com_48946_pos	5-amino-1-(2-cyanoethyl)-1H-pyrazole-4-carbonitrile	C7 H7 N5	183.053	11.808	184.06	Invalid mass	No results	No match
Com_49000_pos	Trenbolone acetate	C20 H24 O3	312.174	13.192	625.355	No results	No results	Full match
Com_49043_pos	PC (18:5e/20:5)	C46 H74 N O7 P	1567.05	15.482	784.532	No results	Invalid mass	No results
Com_4928_pos	6β-Naltrexol	C20 H25 N O4	343.174	6.61	344.181	Invalid mass	No results	No results
Com_4960_pos	(+/-)5(6)-DiHET	C20 H34 O4	355.271	12.785	356.279	Invalid mass	Invalid mass	No results
Com_4977_pos	ethyl 1-[2-(4-methoxyphenoxy)-5-nitrobenzoyl]-4-piperidinecarboxylate	C22 H24 N2 O7	428.158	12.27	429.165	Full match	No results	No results
Com_5007_pos	ethyl 5-methoxy-2-methyl-1-phenyl-1H-indole-3-carboxylate	C19 H19 N O3	309.139	7.703	310.147	Invalid mass	No results	No results
Com_50102_pos	MAG (18:2)	C21 H38 O4	354.277	16.144	355.285	No results	No results	Full match
Com_50109_pos	Estradiol	C18 H24 O2	272.177	12.33	273.184	No results	No results	Full match
Com_50236_pos	PC (14:0e/20:3)	C42 H80 N O7 P	741.565	15.13	742.572	No results	Full match	No results
Com_50554_pos	RNH	C16 H27 N9 O5	212.606	1.045	213.614	Invalid mass	No results	No results
Com_50623_pos	PC (18:4e/20:3)	C46 H80 N O7 P	789.561	15.655	790.568	No results	Invalid mass	No results
Com_5062_pos	Hexanoylcarnitine	C13 H25 N O4	259.178	8.906	260.185	Full match	Full match	No results
Com_5068_pos	1-Methyladenosine	C11 H15 N5 O4	299.122	1.389	282.119	Invalid mass	Invalid mass	No match
Com_50801_pos	N-{6-[(5-chloro-3-pyridyl)oxy]-3-pyridyl}-N'-methylurea	C12 H11 Cl N4 O2	278.058	9.014	261.055	Full match	No results	No results
Com_5086_pos	YLK	C21 H34 N4 O5	422.252	7.148	423.259	Full match	No results	No results
Com_50946_pos	(4-benzoylpiperidino)[4-(tert-butyl)phenyl]methanone	C23 H27 N O2	371.193	6.417	372.2	Invalid mass	No results	No results
Com_5112_pos	4-(anilinomethylidene)-3-methyl-4,5-dihydroisoxazol-5-one	C11 H10 N2 O2	202.074	8.235	203.081	Full match	No results	No results
Com_51154_pos	Dl-Lanthionine	C6 H12 N2 O4 S	208.052	1.376	209.06	No results	No results	Full match
Com_5116_pos	3-Hydroxylidocaine	C14 H22 N2 O2	500.331	7.366	251.173	Invalid mass	No results	No results
Com_51245_pos	1-(4-benzylpiperazino)-2-(pyridin-2-ylamino)propan-1-one	C19 H24 N4 O	380.157	10.641	381.164	Invalid mass	No results	No results
Com_5125_pos	Muramic acid	C9 H17 N O7	251.1	1.305	252.108	Full match	Full match	No results
Com_5135_pos	Decanoylcarnitine	C17 H33 N O4	315.24	11.934	316.248	Full match	Invalid mass	No results
Com_5152_pos	Propionyl-L-carnitine	C10 H19 N O4	217.131	7.631	218.139	No results	No results	Full match
Com_5155_pos	β-Cortolone	C21 H34 O5	366.24	10.546	367.248	Full match	No results	No results
Com_5167_pos	N-Methylhydantoin	C4 H6 N2 O2	114.043	1.687	115.05	No results	No results	Full match
Com_51778_pos	Quinoline-4-carboxylic acid	C10 H7 N O2	173.047	8.19	174.054	No results	No results	Full match
Com_51_pos	Monoolein	C21 H40 O4	356.292	15.167	357.3	Full match	No results	Full match
Com_5211_pos	N-(4-methoxy-1-methyl-1H-indazol-3-yl)-5-methyl-3-isoxazolecarboxamide	C14 H14 N4 O3	286.11	8.508	287.117	Invalid mass	No results	No results
Com_52131_pos	Leucine-enkephalin	C28 H37 N5 O7	555.267	10.253	573.3	No results	No results	Full match
Com_5216_pos	(2E,4E)-N-(2-methylpropyl)dodeca-2,4-dienamide	C16 H29 N O	251.224	14.35	252.232	Full match	No results	No results
Com_5217_pos	L-Cystine	C6 H12 N2 O4 S2	240.024	1.271	241.031	Full match	Full match	Full match
Com_5239_pos	HPK	C17 H28 N6 O4	380.219	7.806	381.227	Invalid mass	No results	No results
Com_52400_pos	2-Hydroxy-6-Aminopurine	C5 H5 N5 O	151.049	7.36	152.057	No results	No results	Full match
Com_52430_pos	PC (14:0e/22:6)	C44 H78 N O7 P	763.553	16.243	764.56	No results	Full match	No results
Com_5252_pos	Neosaxitoxin	C10 H17 N7 O5	337.115	11.162	338.123	Invalid mass	No results	No results
Com_52745_pos	DPK	C15 H26 N4 O6	302.226	14.901	341.189	Invalid mass	No results	No match
Com_52818_pos	(2R,3S,4S,5R,6R)-2-(hydroxymethyl)-6-(propan-2-yloxy)oxane-3,4,5-triol	C9 H18 O6	222.109	11.091	223.116	Invalid mass	No results	No results
Com_5288_pos	5-Aminolevulinic acid	C5 H9 N O3	131.058	1.43	132.065	Full match	No results	Full match
Com_528_pos	Naringeninchalcone	C15 H12 O5	272.068	10.63	273.075	Full match	No results	No results
Com_52942_pos	Estropipate	C22 H32 N2 O5 S	436.204	9.211	437.211	No results	No results	Full match
Com_53123_pos	D-threo-Isocitric acid	C6 H8 O7	192.027	1.463	193.034	No results	No results	Full match
Com_5347_pos	PC (13:0/13:0)	C34 H68 N O8 P	649.467	16.784	650.474	No results	Full match	No results
Com_5390_pos	D-(+)-Proline	C5 H9 N O2	115.065	11.64	116.073	Invalid mass	Invalid mass	No results
Com_5392_pos	GKK	C14 H29 N5 O4	331.222	9.222	332.229	Full match	No results	No results
Com_53_pos	PC (16:2e/2:0)	C26 H50 N O7 P	519.332	14.532	520.339	No results	Full match	Full match
Com_5400_pos	3,14-dihydro-15-keto-tetranor Prostaglandin E2	C16 H26 O5	298.178	10.89	299.185	Full match	No results	No results
Com_5407_pos	EKK	C17 H33 N5 O6	403.243	9.202	202.629	Full match	No results	No results
Com_541_pos	tert-Butyl N-[1-(aminocarbonyl)-3-methylbutyl]carbamate	C11 H22 N2 O3	230.163	6.585	231.17	Full match	No results	No results
Com_5432_pos	5α-Dihydrotestosterone	C19 H30 O2	290.224	14.019	291.231	Full match	No results	Full match
Com_5445_pos	2-(acetylamino)-3-(1H-indol-3-yl)propanoic acid	C13 H14 N2 O3	246.1	9.297	247.107	Full match	Full match	Full match
Com_54553_pos	Triacanthine	C10 H13 N5	203.117	8.358	424.269	No results	No results	Full match
Com_5476_pos	2-[3-(4-pyridyl)-1H-1,2,4-triazol-5-yl]pyridine	C12 H9 N5	223.084	10.949	224.091	Invalid mass	No results	No match
Com_549_pos	FMH	C20 H27 N5 O4 S	433.181	4.497	434.189	Invalid mass	No results	No results
Com_54_pos	2-Hydroxycinnamic acid	C9 H8 O3	164.047	2.32	165.055	Full match	Full match	Full match
Com_5509_pos	1,2-dihydroxyheptadec-16-yn-4-yl acetate	C19 H34 O4	308.235	15.086	309.242	Invalid mass	No results	No results
Com_551_pos	Hippuric acid	C9 H9 N O3	179.058	7.687	180.065	Full match	No results	Full match
Com_5527_pos	Paracetamol	C8 H9 N O2	151.063	8.283	152.07	Full match	No results	Full match
Com_5547_pos	L-Palmitoylcarnitine	C23 H45 N O4	399.334	15.405	400.341	No results	No results	Full match
Com_55822_pos	Dehydrocholic acid	C24 H34 O5	402.242	13.408	843.447	No results	No results	Full match
Com_558_pos	Acetyl-L-carnitine	C9 H17 N O4	203.116	1.721	204.123	Full match	Full match	Full match
Com_5598_pos	octadec-9-ynoic acid	C18 H32 O2	262.229	13.715	263.236	Invalid mass	No results	No results
Com_5601_pos	17beta-Trenbolone	C18 H22 O2	270.161	12.6	271.169	Full match	No results	Full match
Com_5613_pos	8-Aminooctanoic acid	C8 H17 N O2	159.126	1.559	160.133	No results	No results	Full match
Com_56200_pos	PC (20:3e/20:4)	C48 H84 N O7 P	817.592	16.406	818.599	No results	Invalid mass	No results
Com_56350_pos	SNK	C13 H25 N5 O6	658.346	9.231	330.18	Invalid mass	No results	No results
Com_5640_pos	5-Methylcytosine	C5 H7 N3 O	125.059	1.408	126.066	Full match	No results	Full match
Com_56679_pos	Tacrolimus	C44 H69 N O12	841.432	10.22	842.439	Invalid mass	No results	No results
Com_5669_pos	Artemisinin	C15 H22 O5	586.278	13.598	587.285	Invalid mass	No results	No results
Com_56816_pos	PC (18:4e/17:2)	C43 H76 N O7 P	749.535	16.294	750.542	No results	Full match	No results
Com_57039_pos	PC (15:0/16:0)	C39 H78 N O8 P	719.553	15.813	720.56	No results	Invalid mass	No results
Com_570_pos	2-(acetylamino)-3-[4-(acetylamino)phenyl]acrylic acid	C13 H14 N2 O4	262.095	8.226	263.102	Full match	No results	No results
Com_571_pos	delta8-THC-d9	C21 H21 [2]H9 O2	323.282	14.767	324.289	Full match	No results	No results
Com_57202_pos	3-N-Methyl-L-histidine	C7 H13 N3 O3	187.095	1.586	188.102	No results	No results	Full match
Com_5720_pos	VLK	C17 H34 N4 O4	358.257	6.713	359.265	Full match	No results	No results
Com_57323_pos	AMK	C14 H28 N4 O4 S	660.346	9.142	331.18	Invalid mass	No results	No results
Com_5762_pos	Ala-Gln	C8 H15 N3 O4	217.106	1.312	218.113	No results	No results	Full match
Com_5783_pos	1-[4-hydroxy-3-(3-methylbut-2-en-1-yl)phenyl]ethan-1-one	C13 H16 O2	204.115	9.059	205.122	Full match	No results	No results
Com_5797_pos	Acetanilide	C8 H9 N O	135.068	10.302	136.076	Full match	Full match	No results
Com_580_pos	Thymine	C5 H6 N2 O2	126.043	5.647	127.05	Full match	Full match	Full match
Com_5821_pos	Argininosuccinic acid	C10 H18 N4 O6	290.122	1.305	291.129	Full match	Full match	Full match
Com_5866_pos	Desoxycortone	C21 H30 O3	330.219	8.193	331.226	Full match	No results	Full match
Com_587_pos	Spectinomycin	C14 H24 N2 O7	332.158	1.422	333.165	Full match	No results	No results
Com_5906_pos	XLR11 N-(2-fluoropentyl) isomer	C21 H28 F N O	329.22	9.02	330.227	Invalid mass	No results	No results
Com_5912_pos	Biochanin A	C16 H12 O5	284.068	12.356	285.075	Full match	Full match	No results
Com_5935_pos	Cyclobutyl fentanyl-d5	C24 H25 [2]H5 N2 O	367.271	12.759	368.279	Invalid mass	No results	No results
Com_5942_pos	SPK	C14 H26 N4 O5	352.17	12.602	353.178	Invalid mass	No results	No results
Com_5949_pos	Taxifolin	C15 H12 O7	286.047	10.37	287.055	Invalid mass	Invalid mass	No results
Com_6036_pos	YPH	C20 H25 N5 O5	830.379	7.999	831.387	Invalid mass	No results	No results
Com_6043_pos	N-Acetylvaline	C7 H13 N O3	159.089	1.368	160.097	No results	No results	Full match
Com_6065_pos	Styrene	C8 H8	104.062	14.888	105.07	No results	No results	Full match
Com_6078_pos	2-(3,5-dimethyl-1H-pyrazol-4-yl)-5-methoxybenzoic acid	C13 H14 N2 O3	246.1	7.696	247.108	Full match	No results	Full match
Com_6083_pos	EPH	C16 H23 N5 O6	363.153	5.413	364.16	Invalid mass	No results	No results
Com_60_pos	Nicotinic acid	C6 H5 N O2	123.032	1.827	124.039	Full match	Full match	Full match
Com_6149_pos	5-Hydroxylysine	C6 H14 N2 O3	162.1	1.133	163.108	Full match	Full match	Full match
Com_6186_pos	(2E,4E)-N-[2-(4-hydroxyphenyl)ethyl]dodeca-2,4-dienamide	C20 H29 N O2	315.216	6.082	316.223	Invalid mass	No results	No results
Com_619_pos	Genistein 4'-O-glucuronide	C21 H18 O11	446.084	7.973	447.091	Full match	No results	No results
Com_6213_pos	2-(2-acetyl-3,5-dihydroxyphenyl)acetic acid	C10 H10 O5	192.042	9.705	193.049	Invalid mass	No results	No results
Com_6234_pos	NG,NG-Dimethyl-L-arginine	C8 H20 Cl2 N4 O2	274.095	7.753	275.103	No results	No results	Full match
Com_623_pos	L-Threonine	C4 H9 N O3	119.058	1.289	120.065	Full match	Full match	Full match
Com_6244_pos	19-Nortestosterone	C18 H26 O2	274.193	13.536	275.2	Full match	Full match	Full match
Com_6254_pos	UR-144 N-(2-hydroxypentyl) metabolite	C21 H29 N O2	327.215	8.532	328.223	Invalid mass	No results	No results
Com_6255_pos	ACar 20:2	C27 H50 N O4	451.366	13.87	452.373	No results	Invalid mass	No results
Com_6285_pos	Tropine	C8 H15 N O	141.115	15.159	142.123	Full match	No results	No results
Com_6291_pos	ELK	C17 H32 N4 O6	776.454	9.293	389.234	Invalid mass	No results	No results
Com_6310_pos	N-Butylbenzenesulfonamide	C10 H15 N O2 S	213.079	8.421	214.086	Invalid mass	No results	No results
Com_6320_pos	tetranor-PGFM	C16 H26 O7	312.154	9.102	313.162	Invalid mass	No results	No results
Com_638_pos	Pyrogallol	C6 H6 O3	126.032	1.395	127.039	Full match	Full match	Full match
Com_6394_pos	cis-7-Hexadecenoic Acid	C16 H30 O2	254.224	14.172	255.231	No results	No results	Full match
Com_641_pos	Isoquinoline	C9 H7 N	129.058	8.607	130.065	Full match	No results	No results
Com_6429_pos	2-Arachidonyl glycerol ether	C23 H40 O3	381.324	15.112	382.331	Invalid mass	No results	No results
Com_6443_pos	Lysopa 18:0	C21 H43 O7 P	438.275	14.393	439.282	No results	No results	Full match
Com_644_pos	Cytosine	C4 H5 N3 O	111.043	1.406	112.05	Full match	Full match	Full match
Com_6461_pos	4-(5-propyl-2-pyridyl)benzonitrile	C15 H14 N2	244.096	8.513	245.103	Invalid mass	No results	No results
Com_6502_pos	L-Cystathionine	C7 H14 N2 O4 S	222.068	7.789	223.075	No results	No results	Full match
Com_6548_pos	Sedanolide	C12 H18 O2	410.243	12.699	411.25	Invalid mass	No results	No match
Com_657_pos	2-(2-amino-3-methylbutanamido)-3-phenylpropanoic acid	C14 H20 N2 O3	264.147	8.059	265.154	Full match	No results	Full match
Com_6593_pos	3',4'-dimethyl-α-Pyrrolidinovalerophenone	C17 H25 N O	259.189	1.409	260.197	Invalid mass	No results	No results
Com_6622_pos	MMK	C16 H32 N4 O4 S2	390.174	1.374	391.182	Invalid mass	No results	No results
Com_6627_pos	T-2 Triol	C20 H30 O7	382.196	10.898	383.204	Invalid mass	No results	No results
Com_6633_pos	PC (17:0/17:1)	C42 H82 N O8 P	759.577	16.148	760.584	No results	Full match	No results
Com_6650_pos	1-(2-furyl)pentane-1,4-dione	C9 H10 O3	188.045	9.286	189.052	Invalid mass	No results	No results
Com_6652_pos	(2R)-2-[(2R,5S)-5-[(2S)-2-hydroxybutyl]oxolan-2-yl]propanoic acid	C11 H20 O4	198.125	11.899	199.132	Invalid mass	No results	No results
Com_6680_pos	D-Cysteine	C3 H7 N O2 S	103.993	1.306	105	Invalid mass	Invalid mass	No results
Com_668_pos	α-Eleostearic acid	C18 H30 O2	278.224	14.286	279.232	Full match	No results	Full match
Com_6690_pos	1-adamantyl(1,4-thiazinan-4-yl)methanone	C15 H23 N O S	265.152	1.229	266.159	Invalid mass	No results	No results
Com_6706_pos	Carbaprostacyclin	C21 H34 O4	332.234	11.897	333.242	Invalid mass	No results	No match
Com_6721_pos	Diosmetin	C16 H12 O6	300.063	11.089	301.07	Full match	No results	No results
Com_675_pos	Taurocholic acid	C26 H45 N O7 S	515.292	13.253	516.299	Full match	Full match	Full match
Com_680_pos	LPC 22:6	C30 H50 N O7 P	567.332	14.464	568.339	No results	Full match	No results
Com_6815_pos	ACar 20:4	C27 H46 N O4	447.334	13.512	448.341	No results	Invalid mass	No results
Com_6821_pos	Oleanolic acid	C30 H48 O3	456.36	15.524	457.367	Full match	No results	No results
Com_6849_pos	ACar 22:1	C29 H56 N O4	481.412	14.246	482.42	No results	Invalid mass	No results
Com_684_pos	4-oxododecanedioic acid	C12 H20 O5	226.12	8.851	227.127	Invalid mass	No results	No results
Com_6859_pos	DAG (16:0/18:2)	C37 H68 O5	609.532	14.296	610.54	No results	Invalid mass	No results
Com_6886_pos	4'-Methoxyacetophenone	C9 H10 O2	150.068	10.407	151.075	Full match	No results	Full match
Com_6888_pos	Androsterone	C19 H30 O2	272.213	11.275	273.221	Invalid mass	No results	No results
Com_689_pos	PC (18:1e/2:0)	C28 H56 N O7 P	549.379	15.471	550.386	No results	Full match	No results
Com_6908_pos	(2E)-N-(4-acetamidobutyl)-3-(4-hydroxy-3-methoxyphenyl)prop-2-enamide	C16 H22 N2 O4	328.139	9.815	329.147	Invalid mass	No results	No results
Com_6911_pos	N-[(4-hydroxy-3-methoxyphenyl)methyl]-8-methylnonanamide	C18 H29 N O3	329.195	7.914	330.202	Invalid mass	No results	No results
Com_6922_pos	Desmethylclozapine	C17 H17 Cl N4	312.114	6.581	313.121	Full match	No results	No results
Com_6925_pos	N-(2-morpholinophenyl)-2-furamide	C15 H16 N2 O3	272.115	10.431	273.123	Full match	No results	No results
Com_6934_pos	S-Adenosyl-L-methionine	C15 H22 N6 O5 S	398.136	1.429	399.143	No results	No results	Full match
Com_6974_pos	4-[2-(1H-indol-3-yl)ethyl]morpholine-3,5-dione	C14 H14 N2 O3	258.1	6.887	259.108	Full match	No results	No results
Com_7014_pos	6α-Naltrexol	C20 H25 N O4	343.181	12.875	344.188	Invalid mass	No results	No results
Com_7020_pos	5,6-dimethyl-4-oxo-4H-pyran-2-carboxylic acid	C8 H8 O4	168.042	11.684	169.049	Full match	No results	Full match
Com_7024_pos	Palmitoylethanolamide	C18 H37 N O2	299.282	14.114	300.289	No results	No results	Full match
Com_7032_pos	Thiamine	C12 H16 N4 O S	132.052	1.267	265.112	Invalid mass	Invalid mass	No results
Com_703_pos	L-Cysteine-glutathione gisulfide	C13 H22 N4 O8 S2	426.087	1.388	427.095	No results	No results	Full match
Com_7051_pos	ACar 18:3	C25 H44 N O4	421.319	13.36	422.326	No results	Invalid mass	No results
Com_7058_pos	(2R,3S,4S,5R,6R)-2-(hydroxymethyl)-6-(2-phenylethoxy)oxane-3,4,5-triol	C14 H20 O6	266.115	12.074	267.122	Invalid mass	No results	No results
Com_7079_pos	L-Homocitrulline	C7 H15 N3 O3	189.111	1.404	190.118	No results	Full match	Full match
Com_7082_pos	Monensin	C36 H62 O11	692.398	12.449	693.405	Invalid mass	No results	No results
Com_7134_pos	2,3-Dinor-8-epi-prostaglandin F2α	C18 H30 O5	308.198	10.779	309.206	Invalid mass	No results	No results
Com_7159_pos	2-Methoxybenzaldehyde	C8 H8 O2	136.052	9.121	137.06	Full match	Full match	Full match
Com_7195_pos	3-phenyl-5-[3-(trifluoromethyl)-1H-pyrazol-1-yl]-1,2,4-thiadiazole	C12 H7 F3 N4 S	296.038	16.695	297.046	Invalid mass	No results	No results
Com_7211_pos	4-Methoxycinnamaldehyde	C10 H10 O2	162.068	9.563	163.075	Full match	No results	No results
Com_723_pos	Ala-Val	C8 H16 N2 O3	188.116	2.59	189.123	No results	Full match	Full match
Com_7243_pos	Thiazolidine-4-carboxylic acid	C4 H7 N O2 S	133.019	12.14	134.027	No results	Full match	No results
Com_725_pos	Cadaverine	C5 H14 N2	102.116	1.103	103.123	No results	Full match	Full match
Com_7273_pos	Oleoyl ethylamide	C20 H39 N O	309.303	15.303	310.31	Full match	No results	No results
Com_7278_pos	2-[3-methyl-2-(methylimino)-4-oxo-1,3-thiazolan-5-yl]acetic acid	C7 H10 N2 O3 S	224.027	1.238	225.034	Invalid mass	No results	No results
Com_7297_pos	23-Norcholic acid	C23 H38 O5	394.271	12.937	395.279	No results	No results	Full match
Com_731_pos	Anthranilic acid	C7 H7 N O2	137.048	1.362	138.055	No results	No results	Full match
Com_7325_pos	RNK	C16 H32 N8 O5	416.249	1.04	209.132	Full match	No results	No results
Com_7358_pos	RPK	C17 H33 N7 O4	399.261	11.158	400.269	Full match	No results	No results
Com_7481_pos	L-Hydroxylysine	C6 H14 N2 O3	162.1	1.487	163.108	No results	No results	Full match
Com_749_pos	PC (14:1e/4:0)	C26 H52 N O7 P	521.348	14.841	522.355	No results	Full match	Full match
Com_7517_pos	PC (19:1/19:1)	C46 H88 N O8 P	813.624	15.29	814.631	No results	Full match	No results
Com_7540_pos	N2-tetrahydrofuran-2-ylmethyl-4-(4-fluorophenyl)-1,3-thiazol-2-amine	C14 H15 F N2 O S	278.09	5.423	279.097	Full match	No results	No results
Com_7543_pos	QQH	C16 H25 N7 O6	411.187	9.015	412.194	Full match	No results	No results
Com_7555_pos	Pyridoxamine	C8 H12 N2 O2	168.09	5.705	169.097	Full match	No results	Full match
Com_7558_pos	L-Lysine	C6 H14 N2 O2	146.105	1.234	147.113	Full match	No results	Full match
Com_7595_pos	2-[2-oxo-2-(pyridin-3-ylamino)ethoxy]acetic acid	C9 H10 N2 O4	210.064	5.453	211.071	Full match	No results	No results
Com_7622_pos	Glutaric Acid	C5 H8 O4	132.042	1.367	133.049	No results	No results	Full match
Com_7625_pos	DL-o-Tyrosine	C9 H11 N O3	181.074	5.605	199.108	No results	No results	Full match
Com_7630_pos	2-Acetamido-N-β-aspartyl-2-deoxyhexopyranosylamine	C12 H21 N3 O8	335.132	1.35	336.14	Full match	No results	No results
Com_7645_pos	SM (d14:0/16:1)	C35 H71 N2 O6 P	646.504	16.791	647.511	No results	Full match	No results
Com_7679_pos	Adipamide	C6 H12 N2 O2	144.09	1.257	145.097	No results	No results	Full match
Com_7768_pos	3-Methyladipic acid	C7 H12 O4	160.073	7.011	161.081	No results	No results	Full match
Com_7770_pos	PC (16:2e/4:0)	C28 H54 N O7 P	547.363	14.993	548.37	No results	Full match	Full match
Com_7793_pos	2,4-Dimethylbenzaldehyde	C9 H10 O	134.073	12.215	135.08	Full match	No results	No results
Com_7830_pos	Caffeic acid	C9 H8 O4	180.046	1.422	181.053	Invalid mass	No results	No results
Com_7844_pos	ACar 17:0	C24 H48 N O4	413.35	13.811	414.357	No results	Invalid mass	No results
Com_78_pos	Creatine	C4 H9 N3 O2	131.069	1.354	132.077	Full match	Full match	Full match
Com_7924_pos	19(R)-hydroxy Prostaglandin E1	C20 H34 O6	352.222	13.124	353.229	Invalid mass	Invalid mass	No results
Com_803_pos	Leucylproline	C11 H20 N2 O3	228.147	7.128	229.154	Full match	No results	Full match
Com_805_pos	6-Ketoprostaglandin F1α	C20 H34 O6	352.224	12.211	353.232	Invalid mass	No match	No match
Com_8063_pos	5-Methylcytidine	C10 H15 N3 O5	257.101	4.611	258.108	No results	Full match	No results
Com_8068_pos	PC (12:0/12:0)	C32 H64 N O8 P	1242.87	16.135	622.444	No results	Invalid mass	No results
Com_8078_pos	5-(hydroxymethyl)-4-methoxy-2,5-dihydrofuran-2-one	C6 H8 O4	126.029	1.23	127.037	Invalid mass	No results	No results
Com_8149_pos	N-lactoyl-phenylalanine	C12 H15 N O4	237.1	9.723	238.107	No results	No results	Full match
Com_8152_pos	WPH	C22 H26 N6 O4	420.201	7.098	421.208	Invalid mass	No results	No results
Com_8168_pos	Acipimox	C6 H6 N2 O3	154.038	1.425	155.045	Full match	No results	No results
Com_8192_pos	12,13-EODE	C18 H32 O3	296.235	15.288	297.242	No results	No results	Full match
Com_819_pos	Indole	C8 H7 N	117.058	6.917	118.065	Full match	No results	No results
Com_8215_pos	Tetrahydrocortisone	C21 H32 O5	346.214	10.97	347.221	Invalid mass	No match	No match
Com_821_pos	ethyl 4-amino-2-(methylsulfanyl)-1,3-thiazole-5-carboxylate	C7 H10 N2 O2 S2	218.019	1.25	219.026	Full match	No results	No results
Com_8228_pos	(1E)-5-hydroxy-1,7-diphenylhept-1-en-3-one	C19 H20 O2	302.126	13.458	303.133	Invalid mass	No results	No results
Com_8233_pos	gamma-Nonanolactone	C9 H16 O2	156.115	14.178	157.122	No results	No results	Full match
Com_8243_pos	3'-Adenosine monophosphate (3'-AMP)	C10 H14 N5 O7 P	347.063	1.429	348.07	Full match	Full match	Full match
Com_8244_pos	cyclohexyl[4-(2-methoxyphenyl)piperidino]methanone	C19 H27 N O2	301.2	6.15	302.207	Invalid mass	No results	No results
Com_8265_pos	3-(3-methylbut-2-en-1-yl)-3H-purin-6-amine	C10 H13 N5	203.117	9.167	204.124	Full match	Full match	Full match
Com_827_pos	L-(+)-Citrulline	C6 H13 N3 O3	175.096	1.303	176.103	Full match	Full match	Full match
Com_8349_pos	16,16-Dimethyl prostaglandin A1	C22 H36 O4	386.245	12.161	387.253	Invalid mass	No results	No results
Com_8357_pos	Pyridoxine	C8 H11 N O3	169.074	2.036	170.081	Full match	Full match	Full match
Com_8363_pos	Limonin	C26 H30 O8	452.179	7.613	453.186	Invalid mass	No results	No results
Com_8373_pos	4-(4-methoxyphenyl)-6-pyridin-4-yl-1,3,5-triazin-2(3H)-one	C15 H12 N4 O2	280.092	8.57	281.099	Invalid mass	No results	No results
Com_8376_pos	4-methyl-5-oxo-2-pentyl-2,5-dihydrofuran-3-carboxylic acid	C11 H16 O4	212.105	9.808	213.112	Full match	No results	No results
Com_8399_pos	Orotic acid	C5 H4 N2 O4	156.017	1.471	157.024	Full match	No results	Full match
Com_8401_pos	Orlistat	C29 H53 N O5	533.347	14.907	534.355	Invalid mass	No match	No results
Com_8417_pos	N-Acetyl-L-leucine	C8 H15 N O3	173.105	9.175	174.112	Full match	Full match	Full match
Com_8509_pos	NKK	C16 H32 N6 O5	388.243	5.811	389.25	Full match	No results	No results
Com_86_pos	Acetylcarnitine	C9 H17 N O4	203.115	8.352	204.123	No results	No results	Full match
Com_8703_pos	U-44069	C21 H34 O4	332.234	11.296	333.242	Invalid mass	No results	No match
Com_8747_pos	Methyl palmitate	C17 H34 O2	270.255	15.047	271.263	Full match	No results	No results
Com_8755_pos	1,5-dimethyl-N-(4-morpholinobenzyl)-1H-pyrazole-3-carboxamide	C17 H22 N4 O2	314.174	6.194	315.181	Full match	No results	No results
Com_875_pos	3-hydroxy-1,5-diphenylpentan-1-one	C17 H18 O2	276.111	7.263	277.118	Invalid mass	No results	No results
Com_8761_pos	Ofloxacin impurity E	C17 H18 F N3 O4	347.123	5.41	348.13	Invalid mass	No results	No match
Com_8774_pos	trans-3-Indoleacrylic acid	C11 H9 N O2	187.063	9.993	188.07	Full match	No results	Full match
Com_8919_pos	2-({[2,6-bis(phenylthio)pyridin-3-yl]imino}methyl)phenol	C24 H18 N2 O S2	414.083	7.257	415.091	Invalid mass	No results	No results
Com_8976_pos	3',4'-Dihydroxyphenylacetone	C9 H10 O3	166.063	7.81	167.07	Full match	Full match	Full match
Com_900_pos	D-(+)-Maltose	C12 H22 O11	364.098	1.286	365.105	Invalid mass	No results	No results
Com_902_pos	2,3-dihydroxypropyl 12-methyltridecanoate	C17 H34 O4	284.235	14.539	285.242	Invalid mass	No results	No results
Com_9048_pos	4-Guanidinobutanoic acid	C5 H11 N3 O2	145.085	1.435	146.092	No results	No results	Full match
Com_9087_pos	Homogentisic Acid	C8 H8 O4	168.042	13.516	169.049	No results	No results	Full match
Com_9089_pos	Prostaglandin I2	C20 H32 O5	352.222	12.711	353.229	No results	Invalid mass	No results
Com_9093_pos	Bilirubin	C33 H36 N4 O6	584.263	11.443	585.27	Full match	No results	Full match
Com_9097_pos	fentanyl-d5	C22 H23 [2]H5 N2 O	341.256	12.347	342.263	Invalid mass	Invalid mass	No results
Com_9119_pos	Wampetin	C21 H18 O6	366.113	1.272	367.121	Invalid mass	No results	No results
Com_9129_pos	8-iso-15-keto Prostaglandin F2α	C20 H32 O5	369.251	12.347	370.258	Invalid mass	No results	No results
Com_9175_pos	Nor-9-carboxy-δ9-THC	C21 H28 O4	344.198	10.942	345.206	Full match	No results	No results
Com_9226_pos	N,5-Bis(3-nitrophenyl)oxazol-2-amine	C15 H10 N4 O5	326.061	6.596	327.068	Invalid mass	No results	No results
Com_9245_pos	2-{[methyl(2,3,4,5,6-pentahydroxyhexyl)amino]methylidene}malononitrile	C11 H17 N3 O5	271.117	1.482	272.124	Full match	No results	No results
Com_9255_pos	5,6-dimethyl-3-[5-(trifluoromethyl)pyridin-2-yl]-1,2,4-triazine	C11 H9 F3 N4	254.076	7.658	255.084	Invalid mass	No results	No results
Com_925_pos	cis-4-Hydroxy-D-proline	C5 H9 N O3	131.058	1.279	132.065	Full match	Full match	Full match
Com_9267_pos	PPH	C16 H23 N5 O4	349.175	1.411	175.595	Full match	No results	No results
Com_9284_pos	PC (8:0/16:2)	C32 H60 N O8 P	617.405	13.256	618.412	No results	Full match	No results
Com_9354_pos	N-Acetyl-L-histidine	C8 H11 N3 O3	197.08	1.406	198.087	No results	No results	Full match
Com_9356_pos	3-[1-(phenylsulfonyl)-2-pyrrolidinyl]pyridine	C15 H16 N2 O2 S	288.088	11.028	289.095	Invalid mass	No results	No results
Com_9358_pos	methyl 2-[(2-acetyl-3-oxo-1-butenyl)amino]acetate	C9 H13 N O4	199.084	8.193	200.091	Full match	No results	No results
Com_9359_pos	15-Deoxy-Δ12,14-prostaglandin A1	C20 H30 O3	300.208	14.015	301.215	Invalid mass	No match	No match
Com_9378_pos	2-{[4-(tert-butyl)-4H-1,2,4-triazol-3-yl]thio}-3-nitropyridine	C11 H13 N5 O2 S	279.078	10.302	280.086	Full match	No results	No results
Com_9385_pos	Obscurolide A1	C15 H17 N O5	323.138	6.615	324.145	Invalid mass	No results	No results
Com_942_pos	ACar 18:1	C25 H48 N O4	425.35	13.75	426.357	No results	Invalid mass	No results
Com_9488_pos	dUMP	C9 H13 N2 O8 P	308.042	1.901	309.048	No results	No results	Full match
Com_948_pos	D-(+)-Camphor	C10 H16 O	152.12	14.476	153.127	Full match	No results	No results
Com_950_pos	1-[4-(1-adamantyl)phenoxy]-3-piperidinopropan-2-ol hydrochloride	C24 H35 N O2	369.27	15.457	370.277	Invalid mass	No results	No results
Com_9529_pos	KPH	C17 H28 N6 O4	362.205	5.515	363.212	Invalid mass	No results	No results
Com_9548_pos	Spermine	C10 H26 N4	202.216	9.835	203.223	Full match	Full match	Full match
Com_9550_pos	7-hydroxy-4-[(2-pyridylthio)methyl]-2H-chromen-2-one	C15 H11 N O3 S	285.046	1.368	286.053	Full match	No results	No results
Com_9587_pos	SM (d17:2/25:1)	C47 H91 N2 O6 P	810.659	15.489	811.666	No results	Full match	No results
Com_9638_pos	Corticosterone	C21 H30 O4	346.214	9.086	347.221	Full match	Full match	Full match
Com_963_pos	LPC 16:2	C24 H46 N O7 P	491.301	14.164	492.308	No results	Full match	Full match
Com_9715_pos	JWH 018 N-(5-chloropentyl) analog	C24 H22 Cl N O	375.142	7.121	376.149	Invalid mass	No results	No results
Com_9725_pos	5-Fluoro-2-[(3S)-1-(2-methylbenzyl)-3-pyrrolidinyl]-1H-benzimidazole	C19 H20 F N3	309.168	8.008	310.175	Invalid mass	No results	No results
Com_9758_pos	Cyclohexylsulfamate	C6 H13 N O3 S	179.061	7.559	180.069	No results	No results	Full match
Com_9763_pos	APH	C14 H21 N5 O4	305.152	8.502	306.159	Invalid mass	No results	No results
Com_9795_pos	6-cyclohex-3-enyl-5-nitropiperidin-2-one	C11 H16 N2 O3	224.116	8.089	225.123	Full match	No results	No results
Com_9829_pos	benzoylecgonine-d3	C16 H16 [2]H3 N O4	292.153	6.994	293.16	Invalid mass	No results	No results
Com_982_pos	Palmitoyl ethanolamide	C18 H37 N O2	299.282	14.971	300.289	Full match	No results	Full match
Com_985_pos	Maltotriose	C18 H32 O16	504.168	1.373	505.176	Full match	Full match	Full match
Com_9875_pos	PC (20:4e/2:0)	C30 H54 N O7 P	571.363	14.897	572.37	No results	Full match	No results
Com_9907_pos	1-(3-ethyl-2,4-dihydroxy-6-methoxyphenyl)butan-1-one	C13 H18 O4	220.109	11.621	221.117	Invalid mass	No results	No results
Com_9957_pos	4-[4-chloro-2-nitro-5-(1H-pyrrol-1-yl)phenyl]morpholine	C14 H14 Cl N3 O3	307.072	5.737	308.08	Full match	No results	No results
Com_996_pos	4'-methyl Acetyl fentanyl-d5	C22 H23 [2]H5 N2 O	341.256	12.521	342.263	Invalid mass	Invalid mass	No results
Com_9_pos	Oleamide	C18 H35 N O	281.271	15.159	282.279	Full match	No results	No results

## Sheet: Sheet1
Compound_ID	Name	Formula	Molecular Weight	RT [min]	m/z	mzCloud_Results	mzVault_Results	MassList_Results
Com_1001_neg	Picolinic acid	C6 H5 N O2	123.032	1.681	122.025	Full match	Full match	Full match
Com_10064_neg	L-(-)-Glyceric acid	C3 H6 O4	106.026	1.253	257.051	No results	No results	Full match
Com_10076_neg	4,6-dimethyl-2-(methylamino)-5-nitronicotinonitrile	C9 H10 N4 O2	206.079	1.217	205.072	Invalid mass	No results	No results
Com_10106_neg	PC (22:3e/2:0)	C32 H60 N O7 P	661.434	13.743	660.427	No results	Invalid mass	No results
Com_1012_neg	2-Oxobutyric acid	C4 H6 O3	102.032	1.17	101.025	Full match	No results	Full match
Com_1019_neg	N-Acetylornithine	C7 H14 N2 O3	174.101	1.68	173.093	Full match	No results	Full match
Com_10224_neg	Acetylcysteine	C5 H9 N O3 S	163.031	1.432	162.024	No results	No results	Full match
Com_10235_neg	tetranor-12(R)-HETE	C16 H26 O3	266.189	13.252	265.181	Full match	No results	No results
Com_10317_neg	PG (12:0/18:1)	C36 H69 O10 P	692.465	16.041	691.457	No results	Full match	No results
Com_10358_neg	LPS 20:4	C26 H44 N O9 P	545.275	14.14	544.267	No results	Full match	No results
Com_10366_neg	Inositol	C6 H12 O6	180.064	12.016	179.056	No results	No results	Full match
Com_10440_neg	Cer-NS (d18:1/24:1)	C42 H81 N O3	647.623	16.209	646.616	No results	Full match	No results
Com_1044_neg	Porphobilinogen	C10 H14 N2 O4	226.096	2.414	225.088	Full match	No results	Full match
Com_1049_neg	Mestranol	C21 H26 O2	310.182	13.891	309.175	No results	Invalid mass	No results
Com_1050_neg	Sodium cholate	C24 H39 Na O5	430.27	11.403	465.24	No results	No results	Full match
Com_10521_neg	D-Threitol	C4 H10 O4	122.058	1.337	121.051	No results	Full match	Full match
Com_1062_neg	3',5,7-Trihydroxy-4'-methoxyflavanone	C16 H14 O6	302.079	10.444	301.072	Full match	No results	No results
Com_10671_neg	Ciliatine	C2 H8 N O3 P	125.024	7.089	124.017	Full match	No results	No results
Com_10710_neg	9-(3-O-Methylpentofuranosyl)-1,9-dihydro-6H-purin-6-one	C11 H14 N4 O5	282.097	5.71	281.09	Full match	Full match	No results
Com_10766_neg	LPS 16:1	C22 H42 N O9 P	495.261	14.101	494.253	No results	Full match	No results
Com_10767_neg	Prostaglandin D3	C20 H30 O5	332.199	12.098	331.192	Invalid mass	No results	No results
Com_1079_neg	Stachyose	C24 H42 O21	726.245	1.382	725.237	No results	Invalid mass	No results
Com_1080_neg	N-Acetylaspartic acid	C6 H9 N O5	175.048	1.165	174.041	Full match	Full match	Full match
Com_10859_neg	trans-10-Heptadecenoic Acid	C17 H32 O2	314.246	14.714	313.239	Invalid mass	No results	No match
Com_1087_neg	L-Serine	C3 H7 N O3	105.043	1.257	104.036	Full match	Full match	Full match
Com_10894_neg	tetranor-PGDM	C16 H24 O7	310.14	6.828	309.133	Invalid mass	No results	No results
Com_10916_neg	LPC 22:4	C30 H54 N O7 P	631.386	15.022	630.379	No results	Invalid mass	No results
Com_1093_neg	4-((5-(4-Nitrophenyl)oxazol-2-yl)amino)benzonitrile	C16 H10 N4 O3	306.078	3.851	305.07	Invalid mass	No results	No results
Com_10948_neg	6-(methylsulfanyl)-9H-purine	C6 H6 N4 S	166.03	6.862	165.023	Invalid mass	No results	No results
Com_1096_neg	Taurochenodeoxycholic acid	C26 H45 N O6 S	499.298	12.136	498.29	Full match	No results	No results
Com_1098_neg	Cystine	C6 H12 N2 O4 S2	240.024	1.209	239.017	No results	No results	Full match
Com_1100_neg	Asp-Glu	C9 H14 N2 O7	262.08	1.147	261.073	No results	Full match	Full match
Com_11045_neg	1-[2,6-di(tert-butylamino)-4-methyl-3-pyridyl]ethan-1-one	C16 H27 N3 O	277.213	14.075	276.205	Invalid mass	No results	No results
Com_11050_neg	4-Hydroxyphenylpyruvic acid	C9 H8 O4	180.042	9.391	179.035	Full match	Full match	No results
Com_11116_neg	N1-(4-cyclohexylphenyl)-2-[(4-methylphenyl)thio]acetamide	C21 H25 N O S	678.33	12.096	338.157	Invalid mass	No results	No results
Com_11125_neg	N-(4-chlorophenethyl)-1-adamantanecarboxamide	C19 H24 Cl N O	317.159	1.43	316.152	Invalid mass	No results	No results
Com_11145_neg	17-AAG	C31 H43 N3 O8	567.285	8.483	566.278	Invalid mass	No results	No results
Com_11146_neg	FAHFA (18:3/16:2)	C34 H56 O4	528.417	14.293	527.41	No results	Full match	No results
Com_11153_neg	FAHFA (2:0/24:0)	C26 H50 O4	426.372	16.309	425.364	No results	Full match	No results
Com_111_neg	Adrenic acid	C22 H36 O2	332.272	14.971	331.265	Full match	Full match	No results
Com_11240_neg	FAHFA (16:0/18:0)	C34 H66 O4	538.497	14.847	537.49	No results	Full match	No results
Com_1125_neg	Glycitein	C16 H12 O5	284.069	9.01	283.061	Full match	Full match	No results
Com_1128_neg	DL-4-Hydroxyphenyllactic acid	C9 H10 O4	182.058	2.135	181.051	Full match	Full match	Full match
Com_11302_neg	Reserpine	C33 H40 N2 O9	608.282	6.188	607.275	Invalid mass	No results	No results
Com_11350_neg	lipoamide	C8 H15 N O S2	205.059	1.211	204.052	No results	No results	Full match
Com_1141_neg	LPG 15:0	C21 H43 O9 P	470.265	14.218	469.258	No results	Full match	No results
Com_1143_neg	Lysopc 18:2	C26 H50 N O7 P	519.334	14.682	564.332	No results	No results	Full match
Com_1144_neg	Guanosine	C10 H13 N5 O5	283.092	3.655	282.085	Full match	Full match	Full match
Com_11459_neg	LPG 17:1	C23 H45 O9 P	496.281	14.34	495.274	No results	Full match	No results
Com_11487_neg	3-Phosphoglyceric acid	C3 H8 Na O6 P	193.996	1.252	192.989	No results	No results	Full match
Com_11519_neg	D-Glucuronic acid	C6 H10 O7	194.042	12.032	193.035	No results	No results	Full match
Com_11540_neg	PC (16:0/22:6)	C46 H80 N O8 P	865.586	14.412	864.579	No results	Invalid mass	No results
Com_11550_neg	N-Acetyl-L-phenylalanine	C11 H13 N O3	207.09	7.479	206.083	Full match	Full match	Full match
Com_11551_neg	Dopamine	C8 H11 N O2	153.079	8.983	152.072	Full match	No results	No results
Com_11566_neg	Lysope 14:0	C19 H40 N O7 P	425.255	13.726	424.248	No results	No results	Full match
Com_11568_neg	UDP-D-glucuronate	C15 H22 N2 O18 P2	580.035	1.347	579.028	No results	No results	Full match
Com_1159_neg	6-Hydroxymelatonin	C13 H16 N2 O3	248.116	6.697	247.109	Full match	No results	Full match
Com_11614_neg	Pizotifen	C19 H21 N S	590.296	12.999	294.141	No results	Invalid mass	No results
Com_1164_neg	2-Hydroxyhippuric acid	C9 H9 N O4	195.053	2.385	194.046	Full match	Full match	No results
Com_1167_neg	LPC 20:2	C28 H54 N O7 P	607.386	15.132	606.379	No results	Invalid mass	No results
Com_11717_neg	Orotidine 5'-monophosphate	C10 H13 N2 O11 P	368.021	9.47	367.013	Invalid mass	No results	No results
Com_11722_neg	LPS 20:3	C26 H46 N O9 P	547.29	14.891	546.282	No results	Full match	No results
Com_11738_neg	PE (16:0/18:1)	C39 H76 N O8 P	717.533	15.194	716.525	No results	Full match	No results
Com_11771_neg	12-epi Leukotriene B4	C20 H32 O4	336.231	13.968	317.213	Full match	No results	Full match
Com_11791_neg	Chenodeoxycholic Acid	C24 H40 O4	438.299	12.698	437.292	Invalid mass	No results	No results
Com_11794_neg	LPA 20:4	C23 H39 O7 P	458.242	15.007	457.235	No results	Full match	No results
Com_11798_neg	PG (3:0/18:1)	C27 H51 O10 P	566.323	14.69	565.316	No results	Full match	No results
Com_11834_neg	N-Acetylhistamine	C7 H11 N3 O	153.09	2.32	152.083	Full match	Full match	Full match
Com_11875_neg	Phosphoenolpyruvic acid	C3 H5 O6 P	167.983	1.128	166.975	Full match	Full match	Full match
Com_11883_neg	Boc-beta-cyano-L-alanine	C9 H14 N2 O4	214.096	1.219	213.088	No results	No results	Full match
Com_1189_neg	LPE 15:0	C20 H42 N O7 P	439.27	14.572	438.263	No results	Full match	No results
Com_12003_neg	SM (d14:3/28:0)	C47 H91 N2 O6 P	870.686	15.533	869.679	No results	Invalid mass	No results
Com_12005_neg	Tyrosol	C8 H10 O2	138.068	7.454	137.061	Full match	Full match	No results
Com_12043_neg	PE (14:0/16:0)	C35 H70 N O8 P	663.485	15.542	662.478	No results	Full match	No results
Com_12108_neg	N1-piperidinocarbonyl-4-methylbenzene-1-sulfonamide	C13 H18 N2 O3 S	282.101	9.435	281.094	Invalid mass	No results	No results
Com_1210_neg	Valylproline	C10 H18 N2 O3	214.132	1.927	213.125	Full match	No results	No results
Com_12118_neg	Anacardic acid	C22 H36 O3	348.266	13.629	347.259	Full match	No results	No results
Com_1214_neg	allantoate	C4 H8 N4 O4	176.055	1.23	175.048	No results	No results	Full match
Com_12180_neg	PEtOH (16:0-18:1)	C39 H75 O8 P	702.523	14.727	701.516	No results	Full match	No results
Com_1223_neg	L-Histidine	C6 H9 N3 O2	155.07	1.509	154.062	Full match	Full match	Full match
Com_12241_neg	PEtOH (18:1-18:1)	C41 H77 O8 P	728.539	15.37	727.532	No results	Invalid mass	No results
Com_12283_neg	α-D-Glucopyranosyl 3-O-(2-methylbutanoyl)-α-D-glucopyranoside	C17 H30 O12	426.172	9.91	425.165	Full match	No results	No results
Com_1230_neg	LPC 18:2	C26 H50 N O7 P	565.339	14.694	564.332	No results	Invalid mass	No results
Com_12329_neg	Glutaconic acid	C5 H6 O4	148.039	12.812	147.032	No results	Invalid mass	No results
Com_1232_neg	trans-Aconitic acid	C6 H6 O6	174.017	1.192	173.009	Full match	Full match	Full match
Com_1234_neg	trans-Petroselinic Acid	C18 H34 O2	328.262	13.251	327.255	Invalid mass	No results	No results
Com_12384_neg	Vanillic acid	C8 H8 O4	168.042	9.242	167.035	Full match	Full match	Full match
Com_1239_neg	Pseudouridine	C9 H12 N2 O6	244.07	1.435	243.063	Full match	Full match	Full match
Com_12402_neg	LPG 20:1	C26 H51 O9 P	538.328	14.991	537.321	No results	Full match	No results
Com_1240_neg	LPE 20:4	C25 H44 N O7 P	501.287	14.601	500.279	No results	Full match	No results
Com_12411_neg	5-oxoproline	C5 H7 N O3	129.043	14.718	128.035	No results	No results	Full match
Com_1246_neg	Feruloyl Putrescine	C14 H20 N2 O3	264.148	8.201	263.14	No results	No results	Full match
Com_12557_neg	2-(1-naphthyl)-N-(6-quinoxalinyl)acetamide	C20 H15 N3 O	626.244	10.981	312.115	Invalid mass	No results	No results
Com_1271_neg	trans-Cinnamic acid	C9 H8 O2	148.053	4.907	147.045	Full match	Full match	No results
Com_12760_neg	Asp-Phe	C13 H16 N2 O5	280.106	3.668	279.099	No results	Full match	Full match
Com_12867_neg	2-(2-chlorophenyl)-1-cyclohexyl-6-oxopiperidine-3-carboxylic acid	C18 H22 Cl N O3	335.131	8.476	334.124	Invalid mass	No results	No results
Com_12898_neg	Lysopa 16:0	C19 H39 O7 P	410.243	14.99	409.236	No results	No results	Full match
Com_12976_neg	Tretinoin	C20 H28 O2	300.205	10.719	299.198	Invalid mass	No results	No results
Com_12_neg	Lauric acid	C12 H24 O2	200.178	13.656	199.171	Full match	No results	Full match
Com_13039_neg	LPC 14:1	C22 H44 N O7 P	525.308	14.166	524.3	No results	Invalid mass	No results
Com_1303_neg	13Z,16Z-Docosadienoic Acid	C22 H40 O2	336.303	15.514	335.296	Full match	No results	No results
Com_130_neg	Xanthine	C5 H4 N4 O2	152.034	1.975	151.026	Full match	No results	Full match
Com_13133_neg	FAHFA (15:0/17:2)	C32 H58 O4	506.432	14.473	505.425	No results	Full match	No results
Com_13159_neg	2-Amino-1,3,4-octadecanetriol	C18 H39 N O3	317.293	14.425	316.286	Full match	No results	No results
Com_13172_neg	PEtOH (20:0-18:2)	C43 H81 O8 P	756.554	14.85	755.547	No results	Invalid mass	No results
Com_131_neg	Kojic acid	C6 H6 O4	142.024	1.478	141.017	No results	Invalid mass	No results
Com_13211_neg	Estrone	C18 H22 O2	632.324	12.188	315.155	Invalid mass	No results	No results
Com_1322_neg	3-Ureidopropionic acid	C4 H8 N2 O3	132.054	1.252	131.046	Full match	Full match	Full match
Com_1324_neg	GlcADG (18:0-18:2)	C45 H80 O11	796.571	14.66	795.564	No results	Full match	No results
Com_13310_neg	Thymidine 5'-monophosphate	C10 H15 N2 O8 P	322.058	1.434	321.05	Full match	Full match	Full match
Com_13326_neg	D-Gluconic acid	C6 H12 O7	196.057	7.055	195.05	No results	No results	Full match
Com_13336_neg	FAHFA (20:3/22:5)	C42 H66 O4	634.494	14.778	633.487	No results	Full match	No results
Com_13396_neg	N-(5-Aminopentyl)acetamide	C7 H16 N2 O	144.126	3.181	143.119	No results	No results	Full match
Com_133_neg	L-Glutamic acid	C5 H9 N O4	147.053	1.213	146.046	Full match	Full match	Full match
Com_13430_neg	Luteolin	C15 H10 O6	286.048	9.557	285.041	Full match	Full match	No results
Com_13522_neg	PE (2:0/18:3)	C25 H44 N O8 P	517.287	14.375	516.28	No results	Invalid mass	No results
Com_13549_neg	ethyl 3-cyano-6-methyl-2-(phenylthio)isonicotinate	C16 H14 N2 O2 S	298.074	7.374	297.067	Invalid mass	No results	No results
Com_13563_neg	2'-O-Methyladenosine	C11 H15 N5 O4	281.113	5.967	280.106	Full match	No results	Full match
Com_13783_neg	Aldosterone	C21 H28 O5	720.376	12.527	719.369	Invalid mass	No results	No results
Com_13820_neg	Guanosine monophosphate (GMP)	C10 H14 N5 O8 P	363.059	1.418	362.051	Full match	No results	Full match
Com_13821_neg	DGDG (18:3/18:3)	C51 H84 O15	996.605	16.699	995.598	No results	Invalid mass	No results
Com_13855_neg	LPS 18:3	C24 H42 N O9 P	519.261	13.998	518.254	No results	Full match	No results
Com_13963_neg	PC (17:1/18:2)	C43 H80 N O8 P	829.586	14.404	828.578	No results	Invalid mass	No results
Com_1397_neg	1a,1b-Dihomo prostaglandin F2α	C22 H38 O5	418.249	14.71	417.242	Invalid mass	No results	No results
Com_14021_neg	N-(2-morpholinophenyl)-2,1,3-benzoxadiazole-4-sulfonamide	C16 H16 N4 O4 S	360.089	9.079	359.081	Full match	No results	No results
Com_140_neg	Taurochenodeoxycholic Acid (sodium salt)	C26 H45 N O6 S	499.298	11.966	498.29	Full match	No results	No results
Com_14134_neg	PC (18:0/18:1)	C44 H86 N O8 P	847.633	13.739	846.626	No results	Invalid mass	No results
Com_14138_neg	Lysope 16:0	C21 H44 N O7 P	453.286	15.453	452.279	No results	No results	Full match
Com_14139_neg	13,14-dihydro-15-keto Prostaglandin E2	C20 H32 O5	352.226	10.257	351.218	Full match	No results	Full match
Com_14180_neg	JWH 018 N-pentanoic acid metabolite	C24 H21 N O3	371.152	6.829	370.145	Full match	No results	No results
Com_141_neg	11(Z),14(Z)-Eicosadienoic Acid	C20 H36 O2	308.272	15.065	307.265	Full match	No results	No results
Com_14221_neg	Prostaglandin J2	C20 H30 O4	316.204	12.886	315.197	Invalid mass	No results	No match
Com_14266_neg	PC (2:0/16:2)	C26 H48 N O8 P	593.334	13.984	592.327	No results	Invalid mass	No results
Com_14302_neg	(+/-)9(10)-EpOME	C18 H32 O3	592.471	14.512	591.465	Invalid mass	No results	No results
Com_14328_neg	Sucrose	C12 H22 O11	342.114	8.659	341.107	Invalid mass	No results	No results
Com_14330_neg	hydroxyphenylpyruvate	C9 H7 O4	179.035	5.388	178.027	No results	No results	Full match
Com_14387_neg	Cinnamoylglycine	C11 H11 N O3	205.074	10.411	204.067	No results	No results	Full match
Com_14436_neg	LPI 14:0	C23 H45 O12 P	544.266	13.923	543.259	No results	Full match	No results
Com_14462_neg	(S)-2-Hydroxybutanoicacid	C4 H8 O3	104.048	12.014	103.04	No results	No results	Full match
Com_14473_neg	(±)19(20)-DiHDPA	C22 H34 O4	362.246	13.185	361.239	Full match	No results	No results
Com_144_neg	Elaidic acid	C18 H34 O2	282.256	15.169	281.249	Full match	No results	No results
Com_14510_neg	1,2-Dipalmitoylphosphatidylglycerol	C38 H75 O10 P	722.512	16.032	721.505	Full match	No results	No results
Com_14525_neg	ent-Prostaglandin F2α	C20 H34 O5	390.218	14.282	389.21	Invalid mass	No results	No results
Com_14552_neg	13,14-dihydro-15-keto-tetranor Prostaglandin E2	C16 H26 O5	298.178	11.244	297.171	Full match	No results	No results
Com_1456_neg	O-Phosphorylethanolamine	C2 H8 N O4 P	141.02	1.246	140.012	Full match	No results	Full match
Com_14593_neg	LPE 22:0	C27 H56 N O7 P	537.381	16.401	536.373	No results	Full match	No results
Com_14684_neg	LPS 20:2	C26 H48 N O9 P	549.308	14.692	548.301	No results	Full match	No results
Com_14696_neg	5-Hydroxy-L-tryptophan	C11 H12 N2 O3	220.085	5.69	219.078	No results	Full match	Full match
Com_14707_neg	LPG 16:2	C22 H41 O9 P	480.25	13.816	479.243	No results	Full match	No results
Com_1470_neg	FAHFA (18:2/20:4)	C38 H62 O4	582.463	14.614	581.456	No results	Full match	No results
Com_14941_neg	3,5-Dihydroxybenzoic acid	C7 H6 O4	154.027	7.349	153.02	Full match	No results	Full match
Com_14975_neg	11-dehydro Thromboxane B2	C20 H32 O6	368.221	12.32	367.213	Full match	No results	Full match
Com_15022_neg	FAHFA (14:0/16:2)	C30 H54 O4	478.4	14.284	477.393	No results	Full match	No results
Com_15036_neg	D-Pantethine	C22 H42 N4 O8 S2	554.239	8.187	553.231	Invalid mass	No results	No results
Com_15053_neg	2-Phenylglycine	C8 H9 N O2	151.064	1.105	150.056	No results	No results	Full match
Com_15094_neg	FAHFA (10:0/18:1)	C28 H52 O4	452.387	15.792	451.38	No results	Full match	No results
Com_15150_neg	2'-O-Methyluridine	C10 H14 N2 O6	258.086	5.348	257.078	No results	Full match	Full match
Com_15180_neg	Methyl 3-indolyacetate	C11 H11 N O2	189.079	8.154	188.072	No results	No results	Full match
Com_15188_neg	PE (13:0/15:0)	C33 H66 N O8 P	635.454	15.305	634.447	No results	Full match	No results
Com_15250_neg	Kinetin	C10 H9 N5 O	215.08	1.43	214.073	No results	No results	Full match
Com_15258_neg	LPI 18:3	C27 H47 O12 P	594.282	13.852	593.275	No results	Full match	No results
Com_1525_neg	N-Acetyl-α-D-glucosamine 1-phosphate	C8 H16 N O9 P	301.057	1.192	300.049	Full match	Full match	Full match
Com_152_neg	Lysopc 17:0	C25 H52 N O7 P	509.349	15.36	508.341	No results	No results	Full match
Com_15336_neg	LPC 18:4	C26 H46 N O7 P	575.324	14.105	574.316	No results	Invalid mass	No results
Com_15341_neg	19(R)-hydroxy Prostaglandin A2	C20 H30 O5	332.199	11.5	331.192	Invalid mass	No results	No results
Com_15362_neg	2-[({4-[3,5-di(tert-butyl)-1H-pyrazol-1-yl]phenyl}imino)methyl]phenol	C24 H29 N3 O	375.226	7.747	374.219	Invalid mass	No results	No results
Com_15388_neg	Cer-NS (d16:1/12:0)	C28 H55 N O3	513.44	16.152	512.433	No results	Invalid mass	No results
Com_15415_neg	(1E)-1,7-bis(4-hydroxyphenyl)hept-1-en-3-one	C19 H20 O3	297.145	12.378	296.137	Invalid mass	No results	No results
Com_15416_neg	Beta-Muricholic acid	C24 H40 O5	408.289	14.742	407.282	No results	No results	Full match
Com_15430_neg	Glycohyocholic acid Sodium salt	C26 H42 N Na O6	487.29	12.479	486.284	No results	No results	Full match
Com_15459_neg	MGDG (2:0/18:0)	C29 H54 O10	608.378	15.12	607.37	No results	Invalid mass	No results
Com_15529_neg	PG (12:0/16:0)	C34 H67 O10 P	666.449	15.941	665.442	No results	Full match	No results
Com_15540_neg	13,14-dihydro-15-keto Prostaglandin D1	C20 H34 O5	390.212	6.242	389.205	Invalid mass	No results	No results
Com_15545_neg	5-[(Benzoyloxy)methyl]-4,5,6-trihydroxy-2-cyclohexen-1-yl benzoate	C21 H20 O7	384.125	10.627	383.117	Invalid mass	No results	No results
Com_15557_neg	D-(+)-Tryptophan	C11 H12 N2 O2	204.09	6.724	203.083	Full match	No results	Full match
Com_15565_neg	GlcADG (15:0-15:0)	C39 H72 O11	716.508	14.161	715.501	No results	Full match	No results
Com_15652_neg	Lysopc 16:2 (2N Isomer)	C24 H46 N O7 P	491.302	14.427	490.295	No results	No results	Full match
Com_15705_neg	Cysteinylglycine	C5 H10 N2 O3 S	178.041	6.831	177.034	Full match	No results	Full match
Com_15707_neg	LPE 21:0	C26 H54 N O7 P	523.365	16.074	522.357	No results	Full match	Full match
Com_15760_neg	LPG 22:4	C28 H49 O9 P	560.312	14.509	559.305	No results	Full match	No results
Com_15765_neg	Adenine	C5 H5 N5	135.055	6.112	134.047	Full match	Full match	Full match
Com_1576_neg	1-Palmitoyl-Sn-Glycero-3-Phosphocholine	C24 H50 N O7 P	495.333	15.114	494.326	No results	No results	Full match
Com_15875_neg	LPE 12:0	C17 H36 N O7 P	397.224	13.725	396.217	No results	Full match	No results
Com_15906_neg	N-(2-oxo-3-azepanyl)benzenesulfonamide	C12 H16 N2 O3 S	268.087	5.7	267.08	Full match	No results	No results
Com_15913_neg	Shikimic acid	C7 H10 O5	234.074	1.409	233.067	No results	Invalid mass	No results
Com_15937_neg	LPE 22:2	C27 H52 N O7 P	533.349	15.54	532.342	No results	Full match	No results
Com_15961_neg	LPS 19:1	C25 H48 N O9 P	537.308	14.772	536.301	No results	Full match	No results
Com_16007_neg	LPA 18:2	C21 H39 O7 P	434.244	14.155	433.237	No results	Full match	No results
Com_16030_neg	Chenodeoxycholic acid-3-beta-D-glucuronide	C30 H48 O10	568.327	11.899	567.319	No results	No results	Full match
Com_1609_neg	Ferulic acid	C10 H10 O4	194.058	5.361	193.051	Full match	Full match	Full match
Com_16104_neg	LPS 22:2	C28 H52 N O9 P	577.34	15.104	576.332	No results	Full match	No results
Com_16197_neg	LPC 16:3	C24 H44 N O7 P	549.308	13.846	548.301	No results	Invalid mass	No results
Com_1623_neg	2-Furoic acid	C5 H4 O3	112.016	1.13	111.009	Full match	Full match	Full match
Com_16273_neg	17α-Hydroxypregnenolone	C21 H32 O3	332.239	13.72	331.232	Invalid mass	No results	No results
Com_16277_neg	LPG 22:5	C28 H47 O9 P	558.296	14.421	557.289	No results	Full match	No results
Com_16289_neg	Phenylpyruvic acid	C9 H8 O3	164.048	3.213	163.04	No results	No results	Full match
Com_1629_neg	Verbascose	C30 H52 O26	414.138	1.386	413.129	No results	Invalid mass	No results
Com_1631_neg	Stercobilin	C33 H46 N4 O6	594.343	11.347	593.336	Full match	No results	No results
Com_16342_neg	3-Methoxyphenylacetic acid	C9 H10 O3	166.063	7.354	165.056	Full match	No results	Full match
Com_16378_neg	FAHFA (12:0/18:2)	C30 H54 O4	478.403	16.005	477.396	No results	Full match	No results
Com_16427_neg	Cer-NS (d19:1/16:0)	C35 H69 N O3	611.55	15.162	610.542	No results	Invalid mass	No results
Com_16459_neg	Nitrazepam-d5	C15 H6 [2]H5 N3 O3	286.111	2.782	285.103	Full match	No results	No results
Com_16662_neg	Tetrahydroaldosterone	C21 H32 O5	364.226	11.213	363.218	No results	No results	Full match
Com_16695_neg	α-Cyano-3-hydroxycinnamic acid	C10 H7 N O3	189.043	6.071	188.036	Full match	No results	Full match
Com_166_neg	(+/-)12(13)-DiHOME	C18 H34 O4	250.23	13.26	249.222	Invalid mass	No results	No results
Com_16770_neg	4-(5-chloro-2-methylanilino)-4-oxobutanoic acid	C11 H12 Cl N O3	241.05	9.011	240.043	Full match	No results	No results
Com_1677_neg	LPE 20:1	C25 H50 N O7 P	507.333	15.403	506.326	No results	Full match	No results
Com_16836_neg	Adenosine 5'-monophosphate	C10 H14 N5 O7 P	347.064	1.435	346.057	Full match	Full match	Full match
Com_1687_neg	N-Glycolylneuraminic acid	C11 H19 N O10	325.101	1.225	324.094	Full match	No results	No results
Com_16951_neg	LPG 20:5	C26 H43 O9 P	530.266	13.944	529.258	No results	Full match	No results
Com_17045_neg	2-[6-(1H-benzo[d]imidazol-2-yl)-2-pyridyl]-1H-benzo[d]imidazole	C19 H13 N5	622.231	7.951	621.224	Invalid mass	No results	No results
Com_17192_neg	L-Homocystine	C8 H16 N2 O4 S2	268.054	1.382	267.047	No results	No results	Full match
Com_17207_neg	3,3-Dimethylglutaric acid	C7 H12 O4	160.074	2.453	159.066	Full match	No results	Full match
Com_1722_neg	Gentisic acid	C7 H6 O4	154.027	2.471	153.02	Full match	Full match	Full match
Com_17247_neg	2-(3-methylbenzoyl)benzoic acid	C15 H12 O3	240.079	9.596	239.072	Full match	No results	No results
Com_1726_neg	LPS 18:2	C24 H44 N O9 P	521.276	14.269	520.269	No results	Full match	No match
Com_1732_neg	Caffeine	C8 H10 N4 O2	194.079	1.439	193.072	Full match	No match	No match
Com_17344_neg	Xanthosine	C10 H12 N4 O6	284.078	1.405	283.071	Invalid mass	No results	No results
Com_1736_neg	Nonadecanoic acid	C19 H38 O2	298.288	15.433	297.28	No results	No results	Full match
Com_17397_neg	6-methylimidazo[2,1-b][1,3]thiazole-5-carbohydrazide	C7 H8 N4 O S	196.041	6.817	195.034	Full match	No results	No results
Com_17401_neg	1-methyl-N-(3-methyl-5-cinnolinyl)-1H-imidazole-4-sulfonamide	C13 H13 N5 O2 S	303.078	7.965	302.071	Full match	No results	No results
Com_17434_neg	PG (15:0/16:0)	C37 H73 O10 P	708.495	15.241	707.488	No results	Full match	No results
Com_17517_neg	7-Ketodeoxycholic acid	C24 H38 O5	406.272	13.454	405.265	No results	No results	Full match
Com_1755_neg	LPG 18:2	C24 H45 O9 P	508.281	14.175	507.274	No results	Full match	No results
Com_1766_neg	LPE 14:0	C19 H40 N O7 P	425.255	14.332	424.248	No results	Full match	Full match
Com_17692_neg	Glucosamine 6-sulfate	C6 H13 N O8 S	259.034	8.005	258.027	Invalid mass	No results	No results
Com_17752_neg	α-Estradiol	C18 H24 O2	272.174	9.156	271.167	Invalid mass	No results	No results
Com_1781_neg	FAHFA (3:0/24:4)	C27 H44 O4	432.325	13.505	431.317	No results	Full match	No results
Com_1786_neg	N-Acetyl-DL-glutamic acid	C7 H11 N O5	189.064	1.219	188.057	Full match	Full match	Full match
Com_17894_neg	3-(3,5-dimethyl-1H-pyrrol-2-yl)-2-(2-thienylcarbonyl)acrylonitrile	C14 H12 N2 O S	256.069	8.055	255.062	Invalid mass	No results	No results
Com_1797_neg	2-deoxyglucose-6-phosphate	C6 H13 O8 P	244.035	1.189	243.028	No results	No results	Full match
Com_17999_neg	Noradrenaline	C8 H11 N O3	169.074	8.521	168.067	No results	No results	Full match
Com_1799_neg	D-Sedoheptulose 7-phosphate	C7 H15 O10 P	290.041	1.185	289.033	Full match	Full match	No results
Com_18011_neg	Ala-trp	C14 H17 N3 O3	275.128	6.499	274.12	No results	No results	Full match
Com_18016_neg	FAHFA (18:3/16:0)	C34 H60 O4	532.45	16.551	531.443	No results	Full match	No results
Com_18022_neg	4-Amino-5-imidazolecarboxamide	C4 H6 N4 O	126.054	5.626	125.047	No results	No results	Full match
Com_180_neg	Citric acid	C6 H8 O7	192.027	1.123	191.02	Full match	Full match	Full match
Com_181_neg	LPS 18:0	C24 H48 N O9 P	525.307	14.864	524.3	No results	Full match	No results
Com_18289_neg	2-Methoxyestrone	C19 H24 O3	300.173	12.378	299.166	Full match	No results	Full match
Com_18310_neg	LPS 22:3	C28 H50 N O9 P	575.323	14.853	574.316	No results	Full match	No results
Com_18390_neg	2-(5-mercapto-4-methyl-4H-1,2,4-triazol-3-yl)acetonitrile	C5 H6 N4 S	154.03	5.858	153.023	Invalid mass	No results	No results
Com_1844_neg	LPG 18:3	C24 H43 O9 P	506.265	14.013	505.258	No results	Full match	No results
Com_18450_neg	LPA 20:0	C23 H47 O7 P	466.308	15.929	465.3	No results	Full match	No results
Com_18465_neg	2-Phenylpropionic acid	C9 H10 O2	150.068	15.454	149.061	No results	No results	Full match
Com_18499_neg	Xanthorhamnin	C34 H42 O20	770.214	6.743	769.207	Invalid mass	No results	No results
Com_184_neg	4-Hydroxymandelonitrile	C8 H7 N O2	149.051	1.76	148.044	No results	Invalid mass	No match
Com_18517_neg	N1-cyclohexyl-4-(4-fluorobenzyl)-1,4-diazepane-1-carbothioamide	C19 H28 F N3 S	349.201	9.353	348.193	Invalid mass	No results	No results
Com_18527_neg	Homocysteic acid	C4 H9 N O5 S	183.02	1.325	365.033	No results	No results	Full match
Com_1852_neg	3-Hydroxy-3-methylglutaric acid	C6 H10 O5	162.053	1.216	161.046	Full match	No results	No results
Com_18537_neg	2-Hydroxy-2-methyl-3-buten-1-yl beta-D-glucopyranoside	C11 H20 O7	264.121	7.235	263.114	Full match	No results	No results
Com_18548_neg	MGDG (15:0/17:0)	C41 H78 O10	790.583	15.953	789.576	No results	Invalid mass	No results
Com_1854_neg	(2R)-2,3-Dihydroxypropanoic acid	C3 H6 O4	106.027	1.24	105.019	Full match	Full match	Full match
Com_1857_neg	Acetildenafil	C25 H34 N6 O3	466.276	13.83	465.269	Invalid mass	No results	No results
Com_1863_neg	LPG 18:1	C24 H47 O9 P	510.296	14.451	509.289	No results	Full match	Full match
Com_18746_neg	Prostaglandin A2	C20 H30 O4	334.213	14.123	333.205	Invalid mass	No results	No results
Com_1879_neg	N7-Methylguanosine	C11 H17 N5 O5	299.122	1.303	298.115	No results	No results	Full match
Com_18833_neg	ethyl 3-[(4-chlorophenethyl)amino]-2-cyanoacrylate	C14 H15 Cl N2 O2	278.083	8.37	277.075	Full match	No results	No results
Com_18840_neg	Adenosine 3'5'-cyclic monophosphate	C10 H12 N5 O6 P	329.053	5.97	328.046	Full match	Full match	Full match
Com_18927_neg	8(R)-Hydroxy-(5Z,9E,11Z,14Z)-eicosatetraenoic acid	C20 H32 O3	320.235	15.11	319.227	No results	No results	Full match
Com_19009_neg	Catechin	C15 H14 O6	290.079	7.031	289.072	Full match	Full match	No results
Com_19039_neg	Perillic acid	C10 H14 O2	166.1	8.342	165.092	Full match	No results	Full match
Com_19067_neg	Vitamin B2	C17 H20 N4 O6	376.139	9.861	375.132	No results	No results	Full match
Com_1909_neg	β-Estradiol-17β-glucuronide	C24 H32 O8	224.107	10.274	447.207	Invalid mass	No results	No results
Com_19137_neg	Medroxyprogesterone	C22 H32 O3	344.236	13	343.229	Full match	No results	Full match
Com_19187_neg	Xylitol	C5 H12 O5	152.068	12.79	151.061	No results	No results	Full match
Com_19248_neg	3-Hydroxydecanoic acid	C10 H20 O3	188.141	10.574	187.134	Full match	Full match	Full match
Com_19354_neg	PEtOH (17:0-18:3)	C40 H73 O8 P	712.511	14.562	711.504	No results	Invalid mass	No results
Com_1935_neg	Cytidine	C9 H13 N3 O5	243.086	1.456	242.079	Full match	Full match	Full match
Com_19429_neg	MGDG (2:0/18:1)	C29 H52 O10	620.378	15.087	619.371	No results	Invalid mass	No results
Com_19436_neg	PA (12:0/18:2)	C33 H61 O8 P	634.41	14.539	633.403	No results	Invalid mass	No results
Com_194_neg	cis-5,8,11,14,17-Eicosapentaenoic acid	C20 H30 O2	302.225	14.295	301.218	Full match	No results	Full match
Com_1959_neg	2-Ketohexanoic acid	C6 H10 O3	130.063	5.971	129.056	No results	No results	Full match
Com_19604_neg	Cucurbitacin I 2-O-β-D-glucopyranoside	C36 H52 O12	676.355	12.463	675.347	Invalid mass	No results	No results
Com_19723_neg	3'-Hydroxystanozolol	C21 H32 N2 O2	344.243	5.677	343.236	Invalid mass	No results	No results
Com_1975_neg	acetyl phospahte	C2 H5 O5 P	139.988	1.198	138.98	No results	No results	Full match
Com_1983_neg	7-Methylxanthine	C6 H6 N4 O2	166.048	0.339	165.041	Invalid mass	Invalid mass	No match
Com_19844_neg	(3β,9ξ)-3,14-Dihydroxycarda-5,20(22)-dienolide	C23 H32 O4	372.227	8.001	371.22	Invalid mass	No results	No results
Com_19926_neg	FAHFA (18:2/14:0)	C32 H58 O4	506.434	16.6	505.427	No results	Full match	No results
Com_1_neg	Linoleic acid	C18 H32 O2	280.24	14.618	279.233	Full match	Full match	Full match
Com_20062_neg	2-[2-(4-benzhydrylpiperazino)-2-oxoethoxy]acetic acid	C21 H24 N2 O4	368.182	6.33	367.174	Invalid mass	No results	No results
Com_2010_neg	Valeric acid	C5 H10 O2	102.068	4.313	101.061	Full match	No results	No results
Com_20127_neg	11,12-Epoxy-(5Z,8Z,11Z)-icosatrienoic acid	C20 H32 O3	320.233	13.503	319.226	Invalid mass	No results	No results
Com_20142_neg	Isoxanthopterin	C6 H5 N5 O2	179.045	2.159	178.037	Full match	No results	No results
Com_20180_neg	D-Glucarate	C6 H10 O8	210.038	1.428	209.031	No results	No results	Full match
Com_20200_neg	Vanillyl alcohol	C8 H10 O3	154.063	5.612	153.056	Full match	No results	No results
Com_2033_neg	Val-Ser	C8 H16 N2 O4	204.111	1.43	203.104	No results	No results	Full match
Com_20349_neg	2'-Deoxyadenosine 5'-monophosphate (dAMP)	C10 H14 N5 O6 P	331.069	2.27	330.061	Full match	Full match	Full match
Com_2037_neg	15-Keto prostaglandin A1	C20 H30 O4	334.215	11.287	333.208	Full match	No results	Full match
Com_20453_neg	5-chloro-N-(4-morpholinophenyl)-1H-indole-2-carboxamide	C19 H18 Cl N3 O2	355.105	6.472	354.098	Invalid mass	No results	No results
Com_2056_neg	4-Aminohippuric acid	C9 H10 N2 O3	194.069	4.956	193.062	Full match	Full match	Full match
Com_20610_neg	Cyclo(glycyltryptophylprolylglycylvalylglycyl-β-hydroxytyrosyl)	C36 H44 N8 O9	1428.64	8.704	713.314	Invalid mass	No results	No results
Com_20693_neg	Corey Lactone Diol	C8 H12 O4	172.074	13.6	171.067	No results	No results	Full match
Com_20726_neg	D-3-Phenyllactic acid	C9 H10 O3	166.063	14.744	165.056	No results	No results	Full match
Com_20827_neg	Cer-NS (d18:2/18:2)	C36 H65 N O3	619.519	15.21	618.512	No results	Invalid mass	No results
Com_2090_neg	FAHFA (20:4/18:1)	C38 H64 O4	584.482	14.565	583.474	No results	Full match	No results
Com_2097_neg	Succinic semialdehyde	C4 H6 O3	102.032	1.347	101.025	Full match	No results	Full match
Com_2115_neg	LPC 17:2	C25 H48 N O7 P	565.339	14.43	564.332	No results	Invalid mass	No results
Com_21164_neg	Dihydroroseoside	C19 H32 O8	388.211	9.164	387.204	Full match	No results	No results
Com_2116_neg	gamma-Glutamylglutamic acid	C10 H16 N2 O7	276.096	1.146	275.089	No results	No results	Full match
Com_21195_neg	Glycerol 1-hexadecanoate	C19 H38 O4	330.278	12.921	329.27	No results	No results	Full match
Com_21410_neg	L-cysteine	C3 H7 N O2 S	121.02	5.981	120.013	No results	No results	Full match
Com_214_neg	Uracil	C4 H4 N2 O2	112.028	1.518	111.02	Full match	No results	Full match
Com_21510_neg	Ip7G	C16 H23 N5 O5	365.171	6.163	364.163	No results	No results	Full match
Com_21522_neg	2-(1,3-dimethyl-1H-pyrazol-5-yl)-1H-isoindole-1,3(2H)-dione	C13 H11 N3 O2	482.165	9.403	240.075	Invalid mass	No results	No results
Com_21597_neg	Sphinganine	C18 H39 N O2	301.298	14.738	300.291	No results	No results	Full match
Com_21683_neg	(±)9(10)-EpOME	C18 H32 O3	342.241	11.621	341.234	Invalid mass	No results	No results
Com_2176_neg	Hydrocinnamic acid	C9 H10 O2	150.068	8.142	149.061	Full match	No results	Full match
Com_2181_neg	N-Acetyl-DL-norvaline	C7 H13 N O3	159.09	1.484	158.082	Full match	Full match	Full match
Com_21965_neg	gamma-Glutamylmethionine	C10 H18 N2 O5 S	278.091	3.92	277.084	No results	Invalid mass	No results
Com_2201_neg	Kaempferol	C15 H10 O6	286.048	9.874	285.041	Full match	Full match	No results
Com_22098_neg	Prostaglandin B2	C20 H30 O4	334.216	13.075	333.208	No results	No results	Full match
Com_22102_neg	3-(1-cyano-1,2-dihydroisoquinolin-2-yl)-3-oxopropyl propionate	C16 H16 N2 O3	284.117	12.535	613.232	Full match	No results	No results
Com_22115_neg	L-Glutathione (reduced)	C10 H17 N3 O6 S	307.084	7.425	306.077	Full match	Full match	Full match
Com_2213_neg	LPC 16:0	C24 H50 N O7 P	495.333	14.742	494.326	No results	Full match	Full match
Com_2221_neg	19(R)-Hydroxy prostaglandin F2α	C20 H34 O6	370.236	10.557	369.229	Full match	No results	Full match
Com_22236_neg	PB-22 N-pentanoic acid-3-carboxyindole metabolite	C14 H15 N O4	522.196	10.126	260.091	Invalid mass	No results	No results
Com_22410_neg	Estriol 17-sulfate	C18 H24 O6 S	368.13	10.98	367.122	Full match	No results	No results
Com_22441_neg	4-(octyloxy)benzoic acid	C15 H22 O3	250.157	14.951	249.15	Full match	No results	No results
Com_2246_neg	N-Acetyl-D-galactosamine 4-sulfate	C8 H15 N O9 S	301.047	1.309	300.04	Full match	No results	No results
Com_2248_neg	Citraconic acid	C5 H6 O4	130.027	1.193	129.019	Full match	Full match	Full match
Com_22609_neg	6α-Prostaglandin I1	C20 H34 O5	354.239	14.794	353.231	Invalid mass	No results	No results
Com_22630_neg	Erythronolactone	C4 H6 O4	118.027	14.786	117.019	No results	Full match	Full match
Com_22665_neg	5-(2-pyridinyl)-N-[2-(trifluoromethyl)phenyl]-2-thiophenesulfonamide	C16 H11 F3 N2 O2 S2	385.02	4.927	384.013	Invalid mass	No results	No results
Com_22673_neg	Uridine 5'-Diphospho-N-Acetylgalactosamine	C17 H27 N3 O17 P2	607.083	1.37	606.076	No results	No results	Full match
Com_22718_neg	4-(4-nitrophenylazo)aniline	C12 H10 N4 O2	242.081	8.462	241.073	Full match	No results	No results
Com_22721_neg	Liquiritigenin	C15 H12 O4	256.074	8.017	255.067	No results	Full match	No results
Com_227_neg	(±)9(10)-DiHOME	C18 H34 O4	314.246	13.379	313.239	Full match	No results	Full match
Com_22941_neg	PG (18:3/18:3)	C42 H71 O10 P	766.481	15.805	765.473	No results	Full match	No results
Com_22968_neg	N4-Acetylcytidine	C11 H15 N3 O6	285.097	5.928	284.089	Full match	Full match	Full match
Com_23018_neg	FAHFA (8:0/18:0)	C26 H50 O4	426.372	15.59	425.364	No results	Full match	No results
Com_23066_neg	Salvinorin A	C23 H28 O8	432.182	7.936	431.175	Invalid mass	No results	No results
Com_230_neg	D-Raffinose	C18 H32 O16	504.17	1.407	503.163	Full match	Full match	Full match
Com_23136_neg	lithocholic acid 3-sulfate sodium salt	C24 H38 O6 S Na2	500.22	9.978	499.213	No results	No results	Full match
Com_2323_neg	3-Methylglutaric acid	C6 H10 O4	146.058	1.584	145.051	Full match	Full match	Full match
Com_23386_neg	PG (15:0/17:0)	C38 H75 O10 P	722.512	15.775	721.505	No results	Full match	No results
Com_2339_neg	Undecanoic acid	C11 H22 O2	186.162	13.243	185.155	Full match	No results	No results
Com_23427_neg	FAHFA (5:0/16:0)	C21 H40 O4	356.293	14.864	355.286	No results	Full match	Full match
Com_23474_neg	(5ξ,9ξ)-17-Hydroxykaur-15-en-19-oic acid	C20 H30 O3	318.218	13.525	317.21	Invalid mass	No results	No results
Com_23572_neg	FAHFA (2:0/24:1)	C26 H48 O4	424.356	15.897	423.349	No results	Full match	No results
Com_23602_neg	N1-(3,5-dichlorophenyl)-3-morpholinopropanamide	C13 H16 Cl2 N2 O2	302.058	6.255	301.051	Full match	No results	No results
Com_23635_neg	Pro-Leu	C11 H20 N2 O3	228.148	5.627	227.141	No results	No results	Full match
Com_23741_neg	3-amino-1H-pyrazolo[4,3-c]pyridine-4,6-diol	C6 H6 N4 O2	166.049	6.828	165.042	Full match	No results	Full match
Com_23755_neg	5'-Deoxy-5'-(Methylthio)Adenosine	C11 H15 N5 O3 S	297.09	9.21	296.083	No results	No results	Full match
Com_23893_neg	Cys-Gly	C5 H10 N2 O3 S	178.041	11.742	177.034	No results	No results	Full match
Com_239_neg	Ethyl chrysanthemumate	C12 H20 O2	196.146	12.654	391.286	No results	No results	Full match
Com_2404_neg	Oleoyl ethanolamide	C20 H39 N O2	325.298	15.1	324.291	Full match	No results	No results
Com_24096_neg	2-(4-chlorophenoxy)-N-(2-oxo-3-azepanyl)nicotinamide	C18 H18 Cl N3 O3	359.101	7.866	358.094	Invalid mass	No results	No results
Com_24109_neg	Sebacic acid	C10 H18 O4	202.121	14.69	201.114	No results	No results	Full match
Com_2416_neg	9-HpOTrE	C18 H30 O4	310.215	12.014	309.207	No results	No results	Full match
Com_24232_neg	4-Acetyl-3-hydroxy-5-methylphenyl β-D-glucopyranoside	C15 H20 O8	374.116	7.696	373.109	Invalid mass	No results	No results
Com_2424_neg	Glycerol 3-phosphate	C3 H9 O6 P	172.014	1.195	171.007	Full match	Full match	Full match
Com_2426_neg	FAHFA (18:1/20:3)	C38 H66 O4	586.494	14.92	585.487	No results	Full match	No results
Com_24349_neg	methyl {[(2-oxo-2H-pyran-6-yl)carbonyl]amino}methanethioate	C8 H7 N O4 S	213.01	6.092	212.003	Full match	No results	Full match
Com_24515_neg	Cer-ADS (d16:0/18:0)	C34 H69 N O4	615.545	15.653	614.538	No results	Invalid mass	No results
Com_24556_neg	Pantetheine	C11 H22 N2 O4 S	278.13	15.391	277.123	No results	No results	Full match
Com_2461_neg	Prostaglandin F1β	C20 H36 O5	392.234	14.602	391.226	Invalid mass	No results	No results
Com_24654_neg	Hydroxytriazolam	C17 H12 Cl2 N4 O	358.037	7.287	357.029	Invalid mass	No results	No results
Com_24712_neg	FAHFA (18:2/14:1)	C32 H56 O4	504.419	16.214	503.412	No results	Full match	No results
Com_248_neg	4-Oxoproline	C5 H7 N O3	129.043	1.212	174.041	Full match	Full match	Full match
Com_2498_neg	FAHFA (14:0/18:2)	C32 H58 O4	506.434	14.299	505.427	No results	Full match	No results
Com_24_neg	Arachidonic acid	C20 H32 O2	304.241	14.541	303.233	Full match	No results	Full match
Com_25010_neg	Sorbitan monostearate	C24 H46 O6	430.33	15.756	429.322	Full match	No results	No results
Com_2502_neg	LPC 17:1	C25 H50 N O7 P	567.355	14.743	566.347	No results	Invalid mass	No results
Com_25091_neg	PG (16:1/18:3)	C40 H71 O10 P	742.481	15.956	741.473	No results	Full match	No results
Com_2516_neg	Asp-Phe methyl ester	C14 H18 N2 O5	294.122	2.325	293.115	No results	No results	Full match
Com_2521_neg	Tyrosylalanine	C12 H16 N2 O4	252.111	5.301	251.104	Full match	No results	No results
Com_2535_neg	cis-2-Decenoic acid	C10 H18 O2	170.131	12.121	169.124	Full match	No results	No results
Com_2538_neg	Lactitol	C12 H24 O11	344.133	1.357	343.125	No results	No results	Full match
Com_2549_neg	6-(4-methoxyphenyl)pyrimidine-2,4-diamine	C11 H12 N4 O	216.1	2.246	215.093	Full match	No results	No results
Com_25608_neg	FAHFA (2:0/22:4)	C24 H38 O4	390.275	15.056	389.268	No results	Full match	Full match
Com_25612_neg	LPE 16:2	C21 H40 N O7 P	449.255	14.171	448.248	No results	Full match	No results
Com_25617_neg	5beta-Androstane-3,17-dione	C19 H28 O2	288.21	14.089	287.202	No results	No results	Full match
Com_25665_neg	3-(1,1,2,3,3,3-hexafluoropropyl)adamantane-1-carboxylic acid	C14 H16 F6 O2	330.107	6.938	329.1	Full match	No results	No results
Com_256_neg	PE (2:0/16:0)	C23 H46 N O8 P	495.297	14.517	494.29	No results	Full match	No results
Com_25707_neg	6-chloro-2-methyl-4-[(2,3,4,5,6-pentamethylbenzyl)oxy]quinoline	C22 H24 Cl N O	353.151	7.883	352.144	Invalid mass	No results	No results
Com_25779_neg	2-[(E)-(benzylimino)methyl]-4,6-dichlorophenol	C14 H11 Cl2 N O	279.024	6.218	278.017	Invalid mass	No results	No results
Com_25803_neg	N-Acetyl-DL-phenylalanine	C11 H13 N O3	207.09	8.685	206.082	No results	No results	Full match
Com_25818_neg	L-Dihydroorotic Acid	C5 H6 N2 O4	158.033	1.517	194.982	No results	No results	Full match
Com_2588_neg	LPC 16:1	C24 H48 N O7 P	539.323	14.504	538.316	No results	Invalid mass	No results
Com_25951_neg	2-Methoxyestradiol	C19 H26 O3	302.184	8.912	301.177	Invalid mass	No results	No results
Com_26094_neg	4-Butylresorcinol	C10 H14 O2	166.1	11.783	165.092	No results	No results	Full match
Com_26139_neg	Orsellinic acid ethyl ester	C10 H12 O4	196.074	6.208	195.066	No results	No results	Full match
Com_26172_neg	(±)-Abscisic acid	C15 H20 O4	264.137	8.241	263.129	Full match	Full match	No results
Com_26195_neg	N-Acetyl-D-tryptophan	C13 H14 N2 O3	246.101	8.33	245.094	No results	No results	Full match
Com_2622_neg	Quinolinic acid	C7 H5 N O4	167.022	1.216	166.015	Full match	Full match	Full match
Com_26268_neg	Isoproterenol	C11 H17 N O3	211.121	8.388	210.114	No results	No results	Full match
Com_262_neg	Deoxyinosine	C10 H12 N4 O4	252.085	1.42	251.079	No results	No results	Full match
Com_26313_neg	(±)10(11)-EpDPA	C22 H32 O3	362.247	13.734	361.239	Invalid mass	No results	No results
Com_2644_neg	LPA 16:0	C19 H39 O7 P	410.244	14.469	409.237	No results	Full match	Full match
Com_26466_neg	LPA 22:6	C25 H39 O7 P	482.245	14.472	481.238	No results	Full match	No results
Com_26473_neg	Lysops 22:5	C28 H46 N O9 P	571.289	8.352	570.282	No results	No results	Full match
Com_26508_neg	Melatonin	C13 H16 N2 O2	232.122	9.959	231.114	Full match	No results	Full match
Com_26528_neg	Aflatoxin G2	C17 H14 O7	330.075	8.231	329.067	Full match	No results	No results
Com_26608_neg	Dibenzoyl Thiamine	C26 H26 N4 O4 S	490.167	1.148	489.16	No results	No results	Full match
Com_26637_neg	2,4-Dinitrophenol	C6 H4 N2 O5	184.012	7.537	183.005	Full match	No results	No results
Com_2667_neg	4-Hydroxy-3- methoxyphenylglycol sulfate	C9 H12 O7 S	264.031	2.065	263.023	Full match	No results	Full match
Com_26785_neg	LPS 24:2	C30 H56 N O9 P	605.371	15.521	604.364	No results	Full match	No results
Com_2682_neg	Adenosine	C10 H13 N5 O4	267.097	4.811	266.09	Full match	Full match	Full match
Com_26847_neg	LPI 15:0	C24 H47 O12 P	558.282	14.178	557.275	No results	Full match	No results
Com_268_neg	LPE 18:2	C23 H44 N O7 P	477.286	14.643	476.279	No results	Full match	Full match
Com_2694_neg	Dl-3-Hydroxynorvaline	C5 H11 N O3	133.074	1.34	132.067	No results	No results	Full match
Com_26976_neg	Salsolinol	C10 H13 N O2	179.095	7.721	178.088	Full match	No results	No results
Com_26_neg	Stearic acid	C18 H36 O2	284.272	15.273	283.264	Full match	No results	Full match
Com_27114_neg	Isorhamnetin	C16 H12 O7	316.057	6.788	315.05	Full match	No results	No results
Com_27137_neg	1-(4-Methoxyphenyl)-2-propanone	C10 H12 O2	164.084	11.748	163.077	No results	No results	Full match
Com_272_neg	D-Mannose 6-phosphate	C6 H13 O9 P	260.03	1.183	259.023	Full match	Not the top hit	Full match
Com_27413_neg	1-benzyl-3-(2-methylphenyl)-3,7-dihydro-1H-purine-2,6-dione	C19 H16 N4 O2	332.127	7.764	331.12	Full match	No results	No results
Com_27482_neg	Sedoheptulose 1,7-bisphosphate	C7 H16 O13 P2	370.007	1.102	369	No results	No results	Full match
Com_27505_neg	(±)12(13)-DiHOME	C18 H34 O4	296.236	15.058	295.228	Invalid mass	No results	No match
Com_2756_neg	N-(4-methoxy-1-methyl-1H-indazol-3-yl)-2,5-dimethyl-3-furamide	C16 H17 N3 O3	598.248	10.802	298.117	Invalid mass	No results	No results
Com_27625_neg	FAHFA (18:1/16:2)	C34 H60 O4	532.45	14.411	531.443	No results	Full match	No results
Com_27744_neg	19(R)-hydroxy Prostaglandin E2	C20 H32 O6	368.221	7.836	367.213	Full match	No results	Full match
Com_277_neg	4-Pyridoxic acid	C8 H9 N O4	183.053	6.25	182.046	Full match	Full match	Full match
Com_2784_neg	L-Cysteinesulfinic acid	C3 H7 N O4 S	153.01	1.316	152.003	Full match	No results	Full match
Com_27909_neg	Citicoline	C14 H26 N4 O11 P2	488.107	1.155	487.1	No results	No results	Full match
Com_2791_neg	Prostaglandin K1	C20 H32 O5	334.215	12.674	333.207	Invalid mass	No results	No match
Com_2803_neg	dCMP	C9 H14 N3 O7 P	307.057	2.342	306.05	No results	No results	Full match
Com_28050_neg	PC (12:0/18:3)	C38 H70 N O8 P	759.508	16.578	758.501	No results	Invalid mass	No results
Com_28155_neg	Kynurenic acid O-hexside	C16 H17 N O8	351.096	7.236	350.089	No results	No results	Full match
Com_28156_neg	1-[(3S)-3-(1-Methyl-1H-benzimidazol-2-yl)-1-pyrrolidinyl]ethanone	C14 H17 N3 O	578.295	13.142	288.141	Invalid mass	No results	No results
Com_2819_neg	LPE 19:0	C24 H50 N O7 P	495.334	15.482	494.326	No results	Full match	Full match
Com_28253_neg	S-Adenosylhomocysteine	C14 H20 N6 O5 S	384.122	5.321	383.115	Full match	Full match	Full match
Com_284_neg	16-Hydroxyhexadecanoic acid	C16 H32 O3	272.236	14.7	271.228	Full match	No results	No results
Com_28583_neg	(3beta,9xi)-3-(beta-D-Glucopyranosyloxy)-14-hydroxycard-20(22)-enolide	C29 H44 O9	582.306	9.286	581.299	Invalid mass	No results	No results
Com_28697_neg	Flavin mononucleotide (FMN)	C17 H21 N4 O9 P	456.106	7.496	455.099	Full match	Full match	Full match
Com_28734_neg	Prostaglandin E3	C20 H30 O5	700.415	9.515	699.408	Invalid mass	No results	No results
Com_2874_neg	LPG 18:0	C24 H49 O9 P	512.312	14.87	511.305	No results	Full match	No results
Com_28888_neg	5-heptyl-4-hydroxy-6H-pyrido[3,2,1-jk]carbazol-6-one	C22 H23 N O2	333.173	8	332.166	Full match	No results	No results
Com_2889_neg	Mevalonic acid	C6 H12 O4	148.074	1.59	147.067	Full match	No results	Full match
Com_288_neg	Caprylic acid	C8 H16 O2	144.115	11.339	143.108	Full match	No results	Full match
Com_28900_neg	FAHFA (4:0/16:0)	C20 H38 O4	342.277	14.747	341.27	No results	Full match	No results
Com_2894_neg	LPE 17:1	C22 H44 N O7 P	465.286	14.712	464.279	No results	Full match	No results
Com_2898_neg	LPE 20:0	C25 H52 N O7 P	509.349	15.8	508.341	No results	Full match	Full match
Com_28_neg	Lauric acid ethyl ester	C14 H28 O2	228.209	14.285	227.202	Full match	No results	Full match
Com_29017_neg	Lysopc 20:4	C28 H50 N O7 P	543.331	13.333	542.324	No results	No results	Full match
Com_29027_neg	N1-[4-(aminosulfonyl)phenyl]-2,2-dimethylpropanamide	C11 H16 N2 O3 S	256.088	10.054	255.081	Full match	No results	No results
Com_2908_neg	δ-Gluconic acid δ-lactone	C6 H10 O6	178.048	1.241	177.041	Full match	Full match	Full match
Com_2925_neg	L-beta-Imidazolelactic acid	C6 H8 N2 O3	156.054	1.392	155.047	No results	No results	Full match
Com_2934_neg	FAHFA (4:0/18:0)	C22 H42 O4	370.309	14.795	369.301	No results	Full match	No results
Com_2941_neg	N-Ethylglycine	C4 H9 N O2	103.063	1.47	102.056	Full match	No results	Full match
Com_2942_neg	DL-3-Aminoisobutyric acid	C4 H9 N O2	103.064	1.335	102.056	Full match	No results	Full match
Com_2958_neg	MAG (18:3)	C21 H36 O4	352.262	12.696	351.255	No results	No results	Full match
Com_29628_neg	PG (10:0/18:1)	C34 H65 O10 P	664.42	15.055	663.412	No results	Invalid mass	No results
Com_297_neg	L-Aspartic acid	C4 H7 N O4	133.038	1.208	132.03	Full match	Full match	Full match
Com_29839_neg	Sinapinic acid	C11 H12 O5	224.069	8.262	223.061	Full match	Full match	No results
Com_29901_neg	N-Acetyl-L-carnosine	C11 H16 N4 O4	268.122	10.968	267.115	Invalid mass	No results	No results
Com_2990_neg	1-(2,4-dihydroxyphenyl)-2-(3,5-dimethoxyphenyl)propan-1-one	C17 H18 O5	604.238	11.548	301.112	Invalid mass	No results	No results
Com_29915_neg	FAHFA (8:0/18:1)	C26 H48 O4	424.356	15.331	423.348	No results	Full match	No results
Com_2995_neg	Ethylmalonic acid	C5 H8 O4	132.042	1.198	131.035	Full match	Full match	Full match
Com_3012_neg	D-Ribulose 5-phosphate	C5 H11 O8 P	230.02	1.199	229.012	Full match	Full match	Full match
Com_3014_neg	LPE 22:5	C27 H46 N O7 P	527.302	14.721	526.294	No results	Full match	No results
Com_301_neg	Taurine	C2 H7 N O3 S	125.015	1.266	124.008	Full match	No results	Full match
Com_30218_neg	Gibberellin A4	C19 H24 O5	332.159	4.99	331.151	Invalid mass	No results	No results
Com_3044_neg	Tetradecanedioic acid	C14 H26 O4	258.183	12.607	257.176	Full match	No results	Full match
Com_304_neg	Lithocholic Acid	C24 H40 O3	376.298	13.967	375.291	Full match	No results	Full match
Com_3054_neg	Lysopc 14:0	C22 H46 N O7 P	467.3	11.374	466.293	No results	No results	Full match
Com_3069_neg	3-(2-naphthyl)-5-(trifluoromethyl)-1H-pyrazole	C14 H9 F3 N2	524.139	7.358	261.062	Invalid mass	No results	No results
Com_3072_neg	Cnidioside A	C17 H20 O9	368.105	9.479	367.098	Invalid mass	No results	No results
Com_30732_neg	N-gamma-Acetyl-N-2-Formyl-5-Methoxykynurenamine	C13 H16 N2 O4	264.111	6.262	263.104	No results	No results	Full match
Com_307_neg	β-D-Glucopyranuronic acid	C6 H10 O7	194.043	11.264	193.035	Full match	Not the top hit	Full match
Com_30933_neg	AKB48 N-(4-hydroxypentyl) metabolite	C23 H31 N3 O2	417.223	5.557	416.216	Invalid mass	No results	No results
Com_31113_neg	Oleoyl-L-alpha-lysophosphatidic acid	C21 H41 O7 P	436.26	14.226	435.253	No results	No results	Full match
Com_3122_neg	(5-L-Glutamyl)-L-Amino Acid	C8 H14 N2 O5	218.091	1.213	217.083	No results	No results	Full match
Com_31271_neg	4-Guanidinobutyric acid	C5 H11 N3 O2	145.085	1.423	144.078	No results	Full match	Full match
Com_31276_neg	gamma-Glutamylcysteine	C8 H14 N2 O5 S	250.063	1.348	249.056	No results	No results	Full match
Com_31383_neg	PE (2:0/18:2)	C25 H46 N O8 P	519.299	14.679	518.291	No results	Full match	No results
Com_3139_neg	LPI 20:4	C29 H49 O12 P	620.298	14.111	619.29	No results	Full match	No results
Com_3141_neg	1-Methyluric acid	C6 H6 N4 O3	182.044	1.921	181.037	Full match	No results	Full match
Com_3149_neg	LPE 20:2	C25 H48 N O7 P	505.318	15.088	504.311	No results	Full match	No results
Com_31652_neg	FAHFA (14:0/14:0)	C28 H54 O4	454.403	16.34	453.396	No results	Full match	No results
Com_3173_neg	Rutin	C27 H30 O16	610.155	8.919	609.148	Full match	No results	No results
Com_3190_neg	FAHFA (12:0/18:0)	C30 H58 O4	482.434	16.619	481.427	No results	Full match	No results
Com_31951_neg	cAMP	C10 H12 N5 O6 P	329.053	1.31	328.045	No results	No results	Full match
Com_31_neg	Soyasaponin I	C48 H78 O18	942.52	12.619	941.513	Full match	No results	No results
Com_3210_neg	2-Hydroxy-4-methylthiobutanoic acid	C5 H10 O3 S	150.035	2.266	149.028	Full match	No results	No results
Com_32186_neg	LPC 22:1	C30 H60 N O7 P	637.433	16.009	636.426	No results	Invalid mass	No results
Com_3220_neg	H-Gly-Pro-OH	C7 H12 N2 O3	172.085	1.212	171.078	No results	No results	Full match
Com_3246_neg	Citrulline	C6 H13 N3 O3	175.096	1.31	174.089	No results	Full match	Full match
Com_3254_neg	6-Sialyllactose	C23 H39 N O19	633.213	1.306	632.206	No results	No results	Full match
Com_3279_neg	Prostaglandin F3α	C20 H32 O5	388.2	10.735	387.193	Invalid mass	No results	No results
Com_3292_neg	Ornithine	C5 H12 N2 O2	132.09	1.311	131.083	Full match	No results	Full match
Com_33035_neg	Cer-NS (d18:2/12:0)	C30 H57 N O3	539.456	16.234	538.449	No results	Invalid mass	No results
Com_33152_neg	3-(pyrazin-2-ylamino)-2-(2-thienylcarbonyl)acrylonitrile	C12 H8 N4 O S	256.044	6.145	255.037	Invalid mass	No results	No results
Com_33159_neg	8-iso Prostaglandin A2	C20 H30 O4	370.186	6.945	369.179	Invalid mass	No results	No results
Com_33182_neg	(3R)-8-hydroxy-3-(4-methoxyphenyl)-3,4-dihydro-1H-2-benzopyran-1-one	C16 H14 O4	270.093	8.549	269.085	Invalid mass	No results	No results
Com_3322_neg	3-(4-Hydroxyphenyl)propionic acid	C9 H10 O3	166.063	4.007	165.056	Full match	No results	Full match
Com_33449_neg	2-[(3-methylbenzo[b]thiophen-2-yl)carbonyl]benzoic acid	C17 H12 O3 S	194.038	0.546	193.031	Invalid mass	No results	No results
Com_33692_neg	3-O-β-D-Glucopyranosylandrographolide	C26 H40 O10	558.268	6.053	557.261	Invalid mass	No results	No results
Com_3385_neg	N-Oleoyl Glycine	C20 H37 N O3	339.278	14.554	338.271	No results	No results	Full match
Com_3388_neg	Phloretin	C15 H14 O5	274.084	10.903	273.077	Full match	Full match	No results
Com_33904_neg	Methyltestosterone	C20 H30 O2	302.226	14.223	301.219	No results	No results	Full match
Com_3390_neg	Oleoyl-L-α-lysophosphatidic acid	C21 H41 O7 P	436.26	14.859	435.252	Full match	Full match	Full match
Com_3401_neg	Sulfaquinoxaline	C14 H12 N4 O2 S	300.071	8.944	299.063	Invalid mass	No results	No results
Com_3422_neg	Heneicosanoic acid	C21 H42 O2	326.319	16.005	325.312	No results	Full match	No results
Com_34258_neg	PEtOH (21:0-18:2)	C44 H83 O8 P	770.598	15.829	769.59	No results	Invalid mass	No results
Com_3430_neg	Taurocholic acid sodium salt hydrate	C26 H45 N Na O7 S	538.279	11.099	519.261	No results	No results	Full match
Com_34430_neg	N1-phenyl-2-(2-phenylacetyl)hydrazine-1-carbothioamide	C15 H15 N3 O S	572.198	8.777	285.091	Invalid mass	No results	No results
Com_3446_neg	Milbemectin A4	C32 H46 O7	542.328	13.902	541.321	Invalid mass	No results	No results
Com_3451_neg	Glucuronic acid-3,6-lactone	C6 H8 O6	176.032	11.312	175.025	Full match	No results	Full match
Com_34649_neg	Trigoneoside Xb	C45 H76 O19	920.498	12.691	919.491	Full match	No results	No results
Com_3470_neg	N-Acetylglycine	C4 H7 N O3	117.043	1.347	116.036	No results	Full match	Full match
Com_34825_neg	13,14-dihydro-15-keto-PGD2	C20 H32 O5	352.225	8.748	351.218	No results	No results	Full match
Com_3485_neg	D-Saccharic acid	C6 H10 O8	164.032	1.157	163.025	Invalid mass	Invalid mass	No results
Com_34879_neg	Phe-Pro	C14 H18 N2 O3	262.132	7.954	261.125	No results	No results	Full match
Com_35016_neg	Chaetocin	C30 H28 N6 O6 S4	696.099	1.36	695.089	No results	No results	Full match
Com_35343_neg	CTP	C9 H16 N3 O14 P3	482.983	1.238	481.976	No results	No results	Full match
Com_35433_neg	Fmoc-L-Isoleucine	C21 H23 N O4	353.162	10.314	352.155	No results	No results	Full match
Com_35474_neg	Neopterin	C9 H11 N5 O4	253.081	6.122	252.073	No results	No results	Full match
Com_3572_neg	5-(tert-butyl)-2-methyl-N-(5-methyl-3-isoxazolyl)-3-furamide	C14 H18 N2 O3	262.132	8.588	261.125	Full match	No results	Full match
Com_3579_neg	P-Coumaroyl Agmatine	C14 H20 N4 O2	276.158	6.724	275.151	No results	No results	Full match
Com_3584_neg	LPC 19:0	C27 H56 N O7 P	597.402	15.553	596.395	No results	Invalid mass	No results
Com_36024_neg	N-benzyl-3-(4-chlorophenyl)-4,5-dihydro-5-isoxazolecarboxamide	C17 H15 Cl N2 O2	314.083	10.378	313.076	Full match	No results	No results
Com_3607_neg	LPG 16:1	C22 H43 O9 P	482.266	14.121	481.258	No results	Full match	No results
Com_36319_neg	2,6-Dihydroxypurine	C5 H4 N4 O2	152.034	1.438	151.026	No results	No results	Full match
Com_3632_neg	D-Alanyl-D-alanine	C6 H12 N2 O3	160.085	1.302	159.078	Full match	Full match	Full match
Com_3634_neg	FAHFA (16:0/20:2)	C36 H66 O4	562.497	14.787	561.49	No results	Full match	No results
Com_36450_neg	Hesperetin	C16 H14 O6	302.079	9.173	301.072	Full match	No results	No results
Com_36503_neg	Isobutyryl carnitine	C11 H21 N O4	231.148	6.807	230.14	No results	No results	Full match
Com_36756_neg	2,5-Dimethylphenol	C8 H10 O	122.073	7.414	121.066	Full match	No results	No results
Com_3679_neg	FAHFA (18:2/3:0)	C21 H36 O4	352.261	14.556	351.255	No results	Full match	Full match
Com_367_neg	3-[2-(4-isobutylphenyl)-2-oxoethyl]-1,3-dihydroisobenzofuran-1-one	C20 H20 O3	616.286	11.953	307.135	Invalid mass	No results	No results
Com_36801_neg	PE (18:1e/18:2)	C41 H78 N O7 P	727.547	16.641	726.539	No results	Invalid mass	No results
Com_36839_neg	PG (18:2/20:5)	C44 H73 O10 P	792.495	16.448	791.488	No results	Full match	No results
Com_3707_neg	FAHFA (16:0/18:2)	C34 H62 O4	534.464	14.793	533.456	No results	Full match	No results
Com_3726_neg	2'-Deoxycytidine	C9 H13 N3 O4	227.091	2.198	226.084	Full match	Full match	Full match
Com_37307_neg	N-P-Coumaroyl Spermidine	C16 H25 N3 O2	291.195	9.521	272.177	No results	No results	Full match
Com_3742_neg	N-benzyl-N-methyl-N'-phenylurea	C15 H16 N2 O	240.126	11.875	239.119	Full match	No results	No results
Com_3748_neg	LPS 20:1	C26 H50 N O9 P	551.323	14.991	550.316	No results	Full match	No results
Com_37684_neg	Feruloylcholine	C15 H22 N O4	280.154	8.035	279.147	No results	No results	Full match
Com_37795_neg	Prostaglandin A1	C20 H32 O4	744.404	7.2	371.195	Invalid mass	No results	No results
Com_37989_neg	Dithranol	C14 H10 O3	226.064	6.267	225.057	No results	No results	Full match
Com_3821_neg	LPS 20:0	C26 H52 N O9 P	553.339	15.319	552.332	No results	Full match	No results
Com_38347_neg	Tris(2-carboxyethyl)phosphine	C9 H16 Cl O6 P	286.036	1.153	285.029	No results	No results	Full match
Com_3839_neg	LPE 22:1	C27 H54 N O7 P	535.365	15.912	534.358	No results	Full match	No results
Com_38406_neg	CUMYL-PICA N-pentanoic acid metabolite	C23 H26 N2 O3	378.191	7.937	377.184	Invalid mass	No results	No results
Com_38656_neg	(3-Methoxy-4-hydroxyphenyl)ethylene glycol sulfate	C9 H12 O7 S	264.031	6.153	263.023	No results	No results	Full match
Com_3891_neg	Malonic acid	C3 H4 O4	104.011	1.185	103.004	Full match	Full match	Full match
Com_38972_neg	PEtOH (14:1-18:2)	C37 H67 O8 P	670.467	15.664	669.459	No results	Invalid mass	No results
Com_3934_neg	(+/-)11(12)-EET	C20 H32 O3	320.235	13.565	319.228	Full match	No results	Full match
Com_39384_neg	6-phenyl[1,2,3,4]tetraazolo[1,5-b]pyridazin-7-ol	C10 H7 N5 O	213.064	1.11	212.057	Full match	No results	No results
Com_3941_neg	6α-Naloxol	C19 H23 N O4	329.159	6.263	328.152	Invalid mass	No results	No results
Com_3942_neg	Taurodeoxycholic acid sodium salt	C26 H44 N Na O6 S	521.279	9.555	520.272	No results	No results	Full match
Com_39761_neg	GlcADG (13:0-18:1)	C40 H72 O11	728.494	14.205	727.487	No results	Invalid mass	No results
Com_3988_neg	DGMG (18:2)	C33 H58 O14	678.384	14.473	677.377	No results	No results	Full match
Com_39961_neg	GlcADG (18:2-18:2)	C45 H76 O11	792.54	16.445	791.533	No results	Full match	No results
Com_39_neg	α,α-Trehalose	C12 H22 O11	342.117	1.401	341.109	Full match	Full match	Full match
Com_4004_neg	Cynaropicrin	C19 H22 O6	392.145	9.237	391.138	Invalid mass	No results	No results
Com_4007_neg	FAHFA (18:3/18:1)	C36 H62 O4	558.466	16.66	557.458	No results	Full match	No results
Com_4033_neg	PC (16:0/18:1)	C42 H82 N O8 P	773.59	14.741	818.589	No results	Invalid mass	No results
Com_4057_neg	Mesaconic acid	C5 H6 O4	130.027	1.959	129.02	No results	Full match	Full match
Com_406_neg	Ethyl myristate	C16 H32 O2	256.241	15.146	255.233	Full match	No results	No results
Com_4078_neg	Irinotecan	C33 H38 N4 O6	586.281	12.082	585.273	No results	Full match	No results
Com_40900_neg	PE (16:0e/16:1)	C37 H74 N O7 P	675.524	16.068	674.518	No results	Invalid mass	No results
Com_40939_neg	Lanthionine	C6 H12 N2 O4 S2	240.026	5.563	239.019	No results	Invalid mass	No results
Com_4098_neg	Protectin D1	C22 H32 O4	360.228	14.33	359.22	Invalid mass	No results	No results
Com_40_neg	Pentadecanoic acid	C15 H30 O2	242.225	14.473	241.218	Full match	No results	Full match
Com_4116_neg	2-(Dimethylamino)Guanosine	C12 H17 N5 O5	311.122	1.307	310.115	No results	No results	Full match
Com_41290_neg	PE (18:0/18:2)	C41 H78 N O8 P	743.541	16.731	742.533	No results	Invalid mass	No results
Com_4132_neg	2-(1H-1,2,3-benzotriazol-1-yl)-N-(2,3-dihydro-1H-inden-2-yl)acetamide	C17 H16 N4 O	292.135	9.882	291.128	Invalid mass	No results	No results
Com_41478_neg	LPA 18:3	C21 H37 O7 P	432.226	16.441	431.219	No results	Full match	No results
Com_415_neg	cholesteryl sulfate	C27 H46 O4 S	466.313	12.465	465.307	No results	No results	Full match
Com_4163_neg	5-Aminoimidazole-4-carboxamide-1-beta-d-ribofuranosyl 5-monophosphate	C9 H15 N4 O8 P	338.062	1.309	337.055	No results	No results	Full match
Com_4166_neg	Sulfamethoxazole hydroxylamine	C10 H11 N3 O4 S	269.045	9.009	268.038	Invalid mass	No results	No results
Com_4182_neg	5-Sulfosalicylic acid	C7 H6 O6 S	217.992	1.439	216.985	Invalid mass	No results	No results
Com_4187_neg	LPG 17:0	C23 H47 O9 P	498.297	14.656	497.29	No results	Full match	No results
Com_41903_neg	Phenylpropiolic acid	C9 H6 O2	146.037	0.57	145.029	No results	No results	Full match
Com_4207_neg	6β-Naloxol	C19 H23 N O4	329.159	6.68	328.152	Invalid mass	No results	No results
Com_421_neg	LysoPC 18:0	C26 H54 N O7 P	523.365	15.356	522.357	No results	No results	Full match
Com_422_neg	Hexanoic acid	C6 H12 O2	116.084	8.1	115.077	Full match	No results	Full match
Com_4239_neg	Isorhapontigenin	C15 H14 O4	258.09	11.387	257.082	Full match	No results	No results
Com_42932_neg	LysoPE 18:2	C23 H44 N O7 P	477.286	11.528	476.279	No results	No results	Full match
Com_43007_neg	FAHFA (20:2/22:4)	C42 H70 O4	638.525	15.069	637.517	No results	Full match	No results
Com_435_neg	FAHFA (18:0/3:0)	C21 H40 O4	356.293	15.171	355.286	No results	Full match	Full match
Com_43_neg	Cholic acid	C24 H40 O5	408.288	12.767	407.281	Full match	Full match	Full match
Com_44040_neg	MGMG (18:2)	C27 H48 O9	516.329	8.419	515.321	No results	No results	Full match
Com_44117_neg	3-O-Feruloylquinic acid	C17 H20 O9	368.111	7.795	367.104	No results	No results	Full match
Com_4425_neg	2-({[4-(6-methyl-1,3-benzothiazol-2-yl)phenyl]imino}methyl)phenol	C21 H16 N2 O S	344.093	10.118	343.086	Invalid mass	No results	No results
Com_4441_neg	PG (18:1/18:2)	C42 H77 O10 P	772.527	13.834	771.52	No results	Full match	No results
Com_4455_neg	9-Methyluric acid	C6 H6 N4 O3	182.044	1.462	181.037	Full match	No results	Full match
Com_4458_neg	LPC 22:5	C30 H52 N O7 P	629.371	14.744	628.364	No results	Invalid mass	No results
Com_44774_neg	α-Cyclodextrin	C36 H60 O30	1944.64	16.835	971.312	Invalid mass	No results	No results
Com_4483_neg	LPS 22:6	C28 H44 N O9 P	569.277	14.144	568.27	No results	Full match	Full match
Com_4505_neg	Allolithocholic acid	C24 H40 O3	376.299	15.173	375.292	No results	No results	Full match
Com_4514_neg	trans-2-Butene-1,4-dicarboxylic Acid	C6 H8 O4	144.042	1.218	143.035	No results	No results	Full match
Com_451_neg	D-(-)-Mannitol	C6 H14 O6	182.079	1.313	181.072	Full match	Full match	Full match
Com_4535_neg	MAG (18:4)	C21 H34 O4	350.246	12.739	349.239	No results	No results	Full match
Com_4537_neg	9,10-Dihome	C18 H34 O4	314.246	14.052	313.239	No results	No results	Full match
Com_453_neg	Nervonic acid	C24 H46 O2	366.35	16.409	365.343	Full match	No results	Full match
Com_45762_neg	3'-Dephospho-CoA	C21 H35 N7 O13 P2 S	687.151	6.35	686.144	No results	No results	Full match
Com_45852_neg	4-[2-(2-oxo-1-imidazolidinyl)ethyl]-1lambda~6~,4-thiazinane-1,1-dione	C9 H17 N3 O3 S	283.074	7.91	282.067	Invalid mass	No results	No results
Com_465_neg	DL-Arginine	C6 H14 N4 O2	174.112	1.512	173.105	Full match	Full match	Full match
Com_46694_neg	9-KODE	C18 H30 O3	294.219	14.396	293.211	No results	No results	Full match
Com_467_neg	β-Estradiol 3-(β-D-glucuronide) 17-sulfate	C24 H32 O11 S	528.171	9.286	527.164	Invalid mass	No results	No results
Com_468_neg	3-Indoxyl sulphate	C8 H7 N O4 S	213.01	6.4	212.003	Full match	Full match	Full match
Com_4694_neg	N1-[4-(trifluoromethyl)phenyl]-2-phenylbutanamide	C17 H16 F3 N O	614.244	10.157	306.115	Invalid mass	No results	No results
Com_46_neg	8Z,11Z,14Z-Eicosatrienoic acid	C20 H34 O2	306.256	14.79	305.249	Full match	No results	Full match
Com_4706_neg	5-Methyl-2'-deoxycytidine	C10 H15 N3 O4	241.107	1.416	240.1	No results	No results	Full match
Com_4711_neg	8-Hydroxyguanosine	C10 H13 N5 O6	299.087	8.648	298.079	No results	No results	Full match
Com_4712_neg	N-Acetylalanine	C5 H9 N O3	131.058	1.208	130.051	Full match	Full match	Full match
Com_4738_neg	3-Methylcrotonylglycine	C7 H11 N O3	157.074	4.944	156.067	Full match	Full match	No results
Com_4754_neg	Testosterone sulfate	C19 H28 O5 S	322.161	11.596	367.159	Invalid mass	Invalid mass	No results
Com_4761_neg	FAHFA (5:0/18:0)	C23 H44 O4	384.325	14.983	383.317	No results	Full match	No results
Com_47735_neg	PC (12:0/16:0)	C36 H72 N O8 P	723.513	15.49	722.506	No results	Invalid mass	No results
Com_4773_neg	N1-[1-[(4-fluoroanilino)carbonyl]-2-(2-thienyl)vinyl]benzamide	C20 H15 F N2 O2 S	366.089	7.505	365.082	Invalid mass	No results	No results
Com_4787_neg	FAHFA (12:0/18:1)	C30 H56 O4	480.419	16.277	479.411	No results	Full match	No results
Com_4788_neg	FAHFA (4:0/18:1)	C22 H40 O4	368.293	14.534	367.286	No results	Full match	No results
Com_4794_neg	FAHFA (22:4/18:0)	C40 H70 O4	614.529	14.963	613.521	No results	Full match	No results
Com_479_neg	Uric acid	C5 H4 N4 O3	168.029	1.385	167.021	Full match	Full match	Full match
Com_481_neg	1,5-Anhydro-D-glucitol	C6 H12 O5	164.069	1.294	163.061	Full match	No results	Full match
Com_4834_neg	4,5-diphenyl-2,3-dihydro-1H-pyrazolo[3,4-c]pyridazin-3-one	C17 H12 N4 O	288.104	9.823	287.096	Invalid mass	No results	No results
Com_4841_neg	N2-Methylguanosine	C11 H15 N5 O5	297.108	5.905	296.1	Full match	Full match	Full match
Com_486_neg	1,3-Dimethyluracil	C6 H8 N2 O2	140.059	1.425	139.052	No results	No results	Full match
Com_4879_neg	(R)-3-Hydroxy myristic acid	C14 H28 O3	244.204	13.625	243.197	Full match	Full match	No results
Com_4886_neg	Tyramine	C8 H11 N O	137.084	8.206	136.077	No results	No results	Full match
Com_49078_neg	Protoporphyrin IX	C34 H34 N4 O4	562.258	9.489	561.251	Full match	No results	No results
Com_49430_neg	Glucobrassicin	C16 H20 N2 O9 S2	448.059	9.865	447.051	No results	Invalid mass	No results
Com_4952_neg	Dihydroxyacetone phosphate	C3 H7 O6 P	169.998	1.197	168.991	No results	Full match	Full match
Com_4969_neg	N1-(4H-1,2,4-triazol-4-yl)-4-nitrobenzamide	C9 H7 N5 O3	233.054	14.314	232.046	Invalid mass	No results	No results
Com_4985_neg	2-Phosphoglyceric acid	C3 H7 O7 P	185.993	1.144	184.986	No results	No results	Full match
Com_4996_neg	N-Acetyl-1-aspartylglutamic acid	C11 H16 N2 O8	304.091	1.101	303.084	Full match	Full match	Full match
Com_4999_neg	N-Oleoyl Dopamine	C26 H43 N O3	463.33	13.577	462.323	Invalid mass	No results	No results
Com_50333_neg	Lysopc 20:0	C28 H58 N O7 P	551.397	16.718	550.39	No results	No results	Full match
Com_5034_neg	N-glycyl-L-proline	C5 H10 N2 O4	162.064	1.237	161.057	No results	No results	Full match
Com_5049_neg	PG (18:2/18:3)	C42 H73 O10 P	768.496	16.083	767.489	No results	Full match	No results
Com_50616_neg	5-Methoxyindole-3-Carbaldehyde	C10 H9 N O2	175.064	9.502	174.056	No results	No results	Full match
Com_5072_neg	Suberic acid	C8 H14 O4	174.089	1.873	173.082	Full match	Full match	Full match
Com_507_neg	13(S)-HOTrE	C18 H30 O3	294.22	13.277	293.213	Full match	No results	Full match
Com_50872_neg	7-Hydroxy-4-chromone	C9 H6 O3	162.032	14.41	161.025	No results	No results	Full match
Com_5087_neg	Lactobionic acid	C12 H22 O12	358.11	1.343	357.104	No results	No results	Full match
Com_5093_neg	2'-Deoxyuridine-5-monophosphate	C9 H13 N2 O8 P	308.036	8.786	307.029	Invalid mass	No results	No results
Com_51129_neg	oxoglutarate	C5H5O5-	145.089	6.69	144.082	No results	No results	Full match
Com_5128_neg	ethyl 2-cyano-3-(tetrahydro-3-thiophenylamino)acrylate	C10 H14 N2 O2 S	452.154	10.544	225.07	Invalid mass	No results	No results
Com_5146_neg	Calcitriol	C27 H44 O3	416.33	15.298	415.323	Full match	No results	No results
Com_5164_neg	FAHFA (15:0/16:0)	C31 H60 O4	496.45	14.464	495.443	No results	Full match	No results
Com_5167_neg	(+/-)9-HODE	C18 H32 O3	296.235	14.049	295.228	Full match	No results	Full match
Com_5174_neg	Pyrrole-2-carboxylic acid	C5 H5 N O2	111.032	1.073	110.025	Full match	Full match	No results
Com_5192_neg	LPC 19:1	C27 H54 N O7 P	595.386	15.231	594.379	No results	Invalid mass	No results
Com_5193_neg	FAHFA (18:2/17:0)	C35 H64 O4	548.481	14.669	547.474	No results	Full match	No results
Com_5199_neg	Salvinorin B	C21 H26 O7	390.17	9.652	389.163	Invalid mass	No results	No results
Com_51_neg	Docosahexaenoic acid	C22 H32 O2	328.241	14.485	327.233	Full match	Full match	No results
Com_520_neg	D-α-Hydroxyglutaric acid	C5 H8 O5	148.037	1.216	147.03	Full match	Full match	Full match
Com_5244_neg	JWH 250 N-pentanoic acid metabolite	C22 H23 N O4	730.329	11.782	729.322	Invalid mass	No results	No results
Com_525_neg	Pantothenic acid	C9 H17 N O5	219.111	2.378	218.104	Full match	Full match	Full match
Com_5266_neg	LPS 17:0	C23 H46 N O9 P	511.292	14.656	510.285	No results	Full match	No results
Com_5307_neg	Catechol	C6 H6 O2	110.037	5.084	109.03	Full match	No results	Full match
Com_5323_neg	α-Phenylacetoacetonitrile	C10 H9 N O	159.069	7.257	158.061	Full match	No results	No results
Com_5334_neg	FAHFA (2:0/18:0)	C20 H38 O4	342.277	14.407	341.27	No results	Full match	No results
Com_5382_neg	PA (16:0/18:1)	C37 H71 O8 P	674.49	16.518	673.483	No results	Full match	No results
Com_539_neg	Genistein	C15 H10 O5	270.053	8.934	269.046	Full match	Full match	No results
Com_5413_neg	13,14-dihydro Prostaglandin E1	C20 H36 O5	338.244	14.796	337.236	Invalid mass	No results	No results
Com_5420_neg	Milbemectin A3	C31 H44 O7	528.312	13.469	527.305	Invalid mass	No results	No results
Com_542_neg	D-Proline	C5 H9 N O2	115.064	1.384	114.056	No results	No results	Full match
Com_5433_neg	Lysopc 18:3	C26 H48 N O7 P	517.318	14.251	516.31	No results	No results	Full match
Com_5447_neg	L-Saccharopine	C11 H20 N2 O6	276.133	1.2	275.125	Full match	Full match	Full match
Com_5450_neg	LPS 22:1	C28 H54 N O9 P	579.355	15.418	578.347	No results	Full match	No results
Com_5453_neg	LPS 22:4	C28 H48 N O9 P	573.307	14.483	572.299	No results	Full match	No results
Com_5454_neg	LPS 15:0	C21 H42 N O9 P	483.261	14.199	482.253	No results	Full match	No results
Com_548_neg	Monobenzyl phthalate	C15 H12 O4	256.074	10.089	255.067	Full match	Full match	No results
Com_5534_neg	3,8,9-trihydroxy-10-propyl-3,4,5,8,9,10-hexahydro-2H-oxecin-2-one	C12 H20 O5	244.131	7.292	243.124	Full match	No results	No results
Com_553_neg	Uridine	C9 H12 N2 O6	244.07	2.179	243.063	Full match	Full match	Full match
Com_5577_neg	L-Alanyl-L-Lysine	C9 H19 N3 O3	217.143	1.359	216.136	No results	No results	Full match
Com_5596_neg	L-Cysteine-S-sulfate	C3 H7 N O5 S2	200.977	1.215	199.97	Full match	Full match	Full match
Com_5605_neg	N-Isobutyrylglycine	C6 H11 N O3	145.074	2.339	144.067	Full match	Full match	Full match
Com_5659_neg	Nicotinamide N-oxide	C6 H6 N2 O2	138.042	1.407	321.083	No results	No results	Full match
Com_566_neg	2-Isopropylmalate	C7 H12 O5	176.069	1.228	175.061	No results	No results	Full match
Com_568_neg	2-Isopropylmalic acid	C7 H12 O5	176.069	1.417	175.062	Full match	Full match	Full match
Com_5699_neg	2-(1H-indol-3-yl)acetic acid	C10 H9 N O2	175.064	6.406	174.056	Full match	No results	Full match
Com_569_neg	Ethyl-β-D-glucuronide	C8 H14 O7	222.074	1.357	221.067	Full match	No results	No results
Com_5713_neg	H-Trp-NH2.HCl	C11 H14 Cl N3 O	239.083	6.802	238.076	No results	No results	Full match
Com_574_neg	Taurolithocholic acid 3-sulfate	C26 H45 N O8 S2	563.259	11.623	562.251	Full match	No results	No results
Com_5750_neg	Prostaglandin A1 ethyl ester	C22 H36 O4	346.251	12.47	345.244	Invalid mass	No results	No results
Com_5786_neg	Lignoceric Acid	C24 H48 O2	368.366	14.035	367.359	Full match	No results	No results
Com_5822_neg	Azelaic acid	C9 H16 O4	188.105	4.56	187.098	Full match	Full match	Full match
Com_5835_neg	3-Hydroxyanthranilic acid	C7 H7 N O3	153.043	1.441	152.036	Full match	Full match	Full match
Com_5845_neg	Xanthohumol	C21 H22 O5	354.151	11.832	353.143	Invalid mass	No results	No results
Com_5856_neg	FAHFA (18:0/20:2)	C38 H70 O4	590.526	15.259	589.519	No results	Full match	No results
Com_5905_neg	LPA 16:1	C19 H37 O7 P	408.228	14.498	407.221	No results	Full match	No results
Com_5927_neg	Dodecanedioic acid	C12 H22 O4	230.152	7.28	229.145	Full match	No results	No results
Com_594_neg	Cyclamic acid	C6 H13 N O3 S	179.062	7.038	178.055	Full match	No results	Full match
Com_5950_neg	PG (15:0/15:0)	C36 H71 O10 P	694.481	16.507	693.474	No results	Full match	No results
Com_5954_neg	4-Chlorophenol	C6 H5 Cl O	128.005	3.065	126.997	Invalid mass	No results	No results
Com_5963_neg	PE (18:2/18:2)	C41 H74 N O8 P	739.516	16.537	738.51	No results	Full match	No results
Com_6016_neg	N-Acetyl-5-aminosalicylic acid	C9 H9 N O4	195.051	1.296	194.044	Invalid mass	No results	No results
Com_6018_neg	Estriol	C18 H24 O3	288.169	8.15	287.162	Invalid mass	No results	No results
Com_6033_neg	Corchorifatty acid F	C18 H32 O5	328.226	11.382	327.218	Full match	No results	No results
Com_6151_neg	PE (16:1e/20:5)	C41 H72 N O7 P	721.505	16.561	720.496	No results	Full match	No results
Com_616_neg	Glycoursodeoxycholic acid	C26 H43 N O5	449.315	13.165	448.308	Full match	No results	Full match
Com_6180_neg	4-chloro-2-(1H-pyrazol-3-yl)phenol	C9 H7 Cl N2 O	194.025	6.377	193.018	Full match	No results	No results
Com_6183_neg	Piceatannol	C14 H12 O4	244.077	11.394	243.07	Invalid mass	No results	No results
Com_6222_neg	Thromboxane B3	C20 H32 O6	368.221	9.321	367.213	Full match	No results	Full match
Com_625_neg	Deoxycholic acid	C24 H40 O4	392.293	12.02	391.286	Full match	No results	Full match
Com_629_neg	Docosatrienoic acid	C22 H38 O2	334.288	15.251	333.28	Full match	No results	No results
Com_6303_neg	FAHFA (3:0/18:1)	C21 H38 O4	354.278	14.351	353.27	No results	Full match	Full match
Com_6326_neg	3-benzyl-1-butyl-4-hydroxy-1,2-dihydroquinolin-2-one	C20 H21 N O2	1228.61	9.935	613.3	Invalid mass	No results	No results
Com_633_neg	1-Oleoyl-Sn-Glycero-3-Phosphocholine	C26 H52 N O7 P	521.349	14.994	566.347	No results	No results	Full match
Com_6361_neg	L-(+)-Tartaric acid	C4 H6 O6	150.017	1.157	149.009	Full match	Full match	No results
Com_6393_neg	N-Acetyl-DL-tryptophan	C13 H14 N2 O3	246.101	7.639	245.094	Full match	Full match	Full match
Com_6406_neg	5(S),15(S)-DiHETE	C20 H32 O4	168.115	12.429	167.108	Invalid mass	No results	No results
Com_6410_neg	(+)-alpha-Lipoic acid	C8 H14 O2 S2	206.043	1.432	205.036	No results	No results	Full match
Com_641_neg	Thymidine	C10 H14 N2 O5	242.091	5.694	241.083	Full match	Full match	Full match
Com_6437_neg	UDP-N-acetylglucosamine	C17 H27 N3 O17 P2	112.027	1.374	111.02	Invalid mass	No match	No match
Com_6454_neg	1-Methylguanosine	C11 H15 N5 O5	297.106	1.337	296.099	No results	No results	Full match
Com_647_neg	Ascorbic acid	C6 H8 O6	176.032	1.247	175.025	Full match	No results	Full match
Com_648_neg	D-(-)-Lyxose	C5 H10 O5	150.053	1.228	195.051	Full match	Full match	Full match
Com_6509_neg	L-Malate	C4 H6 O5	134.022	11.269	133.014	No results	No results	Full match
Com_651_neg	Allantoin	C4 H6 N4 O3	158.044	1.341	157.037	No results	Full match	Full match
Com_6529_neg	Bicyclo Prostaglandin E2	C20 H30 O4	316.204	12.202	315.197	Invalid mass	No results	No match
Com_6579_neg	δ-Ribono-1,4-lactone	C5 H8 O5	148.037	1.38	147.03	Full match	No results	Full match
Com_6627_neg	cis-Aconitic acid	C6 H6 O6	174.017	1.426	173.009	No results	No results	Full match
Com_662_neg	Lysope 18:1	C23 H46 N O7 P	479.302	14.498	478.295	No results	No results	Full match
Com_6634_neg	2-[(carboxymethyl)(methyl)amino]-5-methoxybenzoic acid	C11 H13 N O5	239.079	2.099	238.072	Full match	No results	No results
Com_6645_neg	α-D-Glucose-1,6-bisphosphate	C6 H14 O12 P2	339.997	1.153	338.989	Full match	Full match	Full match
Com_6655_neg	N-Acetyl-L-glutamic acid	C7 H11 N O5	189.064	1.446	188.057	No results	No results	Full match
Com_6659_neg	LPC 20:5	C28 H48 N O7 P	601.34	14.231	600.332	No results	Invalid mass	No results
Com_668_neg	Erucic acid	C22 H42 O2	338.319	15.878	337.312	Full match	No results	Full match
Com_66_neg	LPC 18:0	C26 H54 N O7 P	583.386	15.36	582.379	No results	Invalid mass	No results
Com_6756_neg	Undecanedioic acid	C11 H20 O4	216.136	13.758	215.129	No results	No results	Full match
Com_6764_neg	FAHFA (22:5/18:1)	C40 H66 O4	610.497	14.687	609.491	No results	Full match	No results
Com_678_neg	Gluconic acid	C6 H12 O7	196.059	1.223	195.051	Full match	No results	Full match
Com_6849_neg	2-Ketoadipic acid	C6 H8 O5	160.037	1.401	159.03	No results	Full match	Full match
Com_6879_neg	2-(1H-benzimidazol-2-yl)-3-(1,3-benzodioxol-5-yl)acrylonitrile	C17 H11 N3 O2	289.084	2.341	288.077	Full match	No results	No results
Com_6888_neg	N-benzyl-N-isopropyl-N'-[4-(trifluoromethoxy)phenyl]urea	C18 H19 F3 N2 O2	352.141	4.902	351.133	Full match	No results	No results
Com_68_neg	Decanoic acid	C10 H20 O2	172.147	12.713	171.139	Full match	No results	Full match
Com_6964_neg	Oxoadipic Acid	C6 H8 O5	160.037	12.06	159.03	No results	No results	Full match
Com_6991_neg	dUDP	C9 H14 N2 O11 P2	388.008	1.17	387.001	No results	No results	Full match
Com_7013_neg	FAHFA (16:0/22:5)	C38 H64 O4	584.478	14.785	583.471	No results	Full match	No results
Com_7087_neg	LPE 20:5	C25 H42 N O7 P	499.271	14.225	498.264	No results	Full match	No results
Com_7090_neg	Pimelic acid	C7 H12 O4	160.074	1.475	159.067	Full match	No results	Full match
Com_709_neg	LPC 17:0	C25 H52 N O7 P	569.37	15.112	568.363	No results	Invalid mass	No results
Com_70_neg	LPE 18:1	C23 H46 N O7 P	479.302	14.954	478.295	No results	Full match	Full match
Com_710_neg	FAHFA (18:1/3:0)	C21 H38 O4	354.277	14.843	353.27	No results	Full match	Full match
Com_712_neg	LPG 16:0	C22 H45 O9 P	484.281	14.437	483.274	No results	Full match	No results
Com_7132_neg	LPE 20:3	C25 H46 N O7 P	503.302	14.72	502.295	No results	Full match	No results
Com_7148_neg	4-(4-hydroxy-3,5-dimethylphenyl)-2-methylphthalazin-1(2H)-one	C17 H16 N2 O2	560.248	12.87	559.242	Invalid mass	No results	No results
Com_714_neg	Sulfoacetic acid	C2 H4 O5 S	139.978	1.168	138.971	No results	No results	Full match
Com_7233_neg	LPC 20:1	C28 H56 N O7 P	549.381	15.484	548.374	No results	Full match	No results
Com_7247_neg	Cyclohexaneacetic acid	C8 H14 O2	142.099	11.993	187.098	No results	No results	Full match
Com_729_neg	Adipic acid	C6 H10 O4	146.058	1.431	145.051	Full match	Full match	Full match
Com_7428_neg	N1-[5-(3,5-dimethylpiperidino)-4-fluoro-2-nitrophenyl]acetamide	C15 H20 F N3 O3	618.29	11.175	308.138	Invalid mass	No results	No results
Com_7432_neg	19(R)-Hydroxy-prostaglandin E2	C20 H32 O6	350.21	11.051	349.203	Invalid mass	No results	No results
Com_744_neg	Tridecylic acid	C13 H26 O2	214.194	14.002	213.186	Full match	No results	No results
Com_7492_neg	Gallic acid	C7 H6 O5	170.022	3.23	169.015	Full match	No results	Full match
Com_74_neg	LPE 18:0	C23 H48 N O7 P	481.318	15.307	480.31	No results	Full match	Full match
Com_7558_neg	N-Acetyl-D-alloisoleucine	C8 H15 N O3	173.106	6.838	172.098	Full match	Full match	Full match
Com_7571_neg	L-Anserine	C10 H16 N4 O3	240.122	1.467	239.115	Full match	Full match	Full match
Com_757_neg	LPS 18:1	C24 H46 N O9 P	523.292	14.549	522.284	No results	Full match	No results
Com_7581_neg	LPC 20:4	C28 H50 N O7 P	589.338	14.503	588.331	No results	Invalid mass	No results
Com_758_neg	Phenylacetaldehyde	C8 H8 O	120.058	6.13	119.05	Full match	No results	No results
Com_759_neg	L-(-)-3-Phenyllactic acid	C9 H10 O3	166.063	6.144	165.056	Full match	Full match	Full match
Com_7611_neg	Gluconolactone	C6 H10 O6	178.048	12	177.04	No results	No results	Full match
Com_7624_neg	(±)9-HpODE	C18 H32 O4	294.22	15.403	293.213	Invalid mass	No results	No match
Com_7645_neg	LPC 20:0	C28 H58 N O7 P	611.417	15.894	610.41	No results	Invalid mass	No results
Com_769_neg	3-Hydroxybutyric acid	C4 H8 O3	104.048	1.405	103.04	Full match	Full match	Full match
Com_7700_neg	1,4-Dihydro-1-Methyl-4-Oxo-3-Pyridinecarboxamide	C7 H8 N2 O2	152.059	1.438	151.052	No results	No results	Full match
Com_771_neg	2-Hydroxycaproic acid	C6 H12 O3	132.079	3.823	131.072	Full match	Full match	Full match
Com_7788_neg	Deoxyadenosine	C10 H13 N5 O3	251.101	1.235	250.094	No results	No results	Full match
Com_778_neg	2,2-Bis(hydroxymethyl)propionic acid	C5 H10 O4	134.058	1.383	133.051	Full match	No results	No results
Com_7832_neg	3-[4-methyl-1-(2-methylpropanoyl)-3-oxocyclohexyl]butanoic acid	C15 H24 O4	268.168	8.546	267.161	Full match	No results	No results
Com_7836_neg	FAHFA (16:1/18:3)	C34 H58 O4	530.432	14.434	529.425	No results	Full match	No results
Com_7846_neg	Glycerol-3-phosphate	C3 H9 O6 P	172.014	1.486	171.007	No results	No results	Full match
Com_7882_neg	PC (16:0/20:4)	C44 H80 N O8 P	827.57	14.964	826.562	No results	Invalid mass	No results
Com_789_neg	Raffinose	C18 H32 O16	564.191	1.402	563.184	No results	Invalid mass	No results
Com_7900_neg	Prostaglandin D2	C20 H32 O5	352.226	8.447	351.219	Full match	No results	Full match
Com_7964_neg	1-methyl-N-(4-piperidinophenyl)-1H-imidazole-4-sulfonamide	C15 H20 N4 O2 S	320.13	10.151	319.122	Full match	No results	No results
Com_7968_neg	FAHFA (2:0/21:1)	C23 H42 O4	382.309	14.731	381.302	No results	Full match	No results
Com_7998_neg	L-Asparagine	C4 H8 N2 O3	132.054	1.514	131.047	No results	No results	Full match
Com_8027_neg	Hexadecanedioic acid	C16 H30 O4	286.215	12.346	285.207	Full match	No results	No results
Com_8042_neg	PC (12:0/18:2)	C38 H72 N O8 P	761.522	14.825	760.515	No results	Invalid mass	No results
Com_8062_neg	4-Methylphenol	C7 H8 O	108.058	2.193	107.05	Full match	No results	Full match
Com_8070_neg	Terephthalic acid	C8 H6 O4	166.027	10.397	165.019	Full match	Full match	Full match
Com_8096_neg	Dl-3,4-Dihydroxymandelic Acid	C8 H8 O5	184.037	2.164	183.03	No results	No results	Full match
Com_809_neg	2'-Deoxyinosine	C10 H12 N4 O4	252.086	4.355	251.079	Full match	Full match	Full match
Com_8112_neg	12-Hydroxydodecanoic acid	C12 H24 O3	216.173	11.396	215.165	Full match	No results	No results
Com_811_neg	Arachidic acid	C20 H40 O2	312.303	15.813	311.296	Full match	No results	Full match
Com_8130_neg	LPS 22:0	C28 H56 N O9 P	581.371	15.785	580.363	No results	Full match	No results
Com_8150_neg	Flavin adenine dinucleotide (FAD)	C27 H33 N9 O15 P2	785.159	7.077	784.152	Full match	Full match	Full match
Com_8220_neg	LPS 22:5	C28 H46 N O9 P	571.292	14.254	570.285	No results	Full match	Full match
Com_8230_neg	trans-2-Methyl-2-pentenoic Acid	C6 H10 O2	114.068	12.021	113.061	No results	No results	Full match
Com_8261_neg	alpha-Ketoglutaric acid	C5 H6 O5	146.022	1.432	145.015	No results	No results	Full match
Com_8291_neg	Formononetin	C16 H12 O4	268.073	6.742	267.066	Full match	No results	No results
Com_82_neg	Docosapentaenoic acid	C22 H34 O2	330.256	14.694	329.249	Full match	No results	Full match
Com_8357_neg	Sorbitan monooleate	C24 H44 O6	428.314	15.104	427.307	Full match	No results	No results
Com_8365_neg	4-Hydroxybenzylalcohol	C7 H8 O2	124.053	7.547	123.045	Full match	No results	No results
Com_839_neg	(+/-)9,10-dihydroxy-12Z-octadecenoic acid	C18 H34 O4	314.246	12.85	313.239	Full match	No results	Full match
Com_8412_neg	11-trans Leukotriene C4	C30 H47 N3 O9 S	1250.6	10.353	624.29	Invalid mass	No results	No results
Com_843_neg	Docosanoic Acid	C22 H44 O2	340.335	16.305	339.327	Full match	No results	No results
Com_8483_neg	FAHFA (2:0/18:1)	C20 H36 O4	340.262	14.13	339.254	No results	Full match	No results
Com_8518_neg	Alanyltyrosine	C12 H16 N2 O4	252.111	1.962	251.104	Full match	No results	No results
Com_851_neg	D-(-)-Fructose	C6 H12 O6	180.064	1.232	179.056	Full match	Full match	Full match
Com_8523_neg	Choline bitartrate	C9 H19 N O7	253.117	12.221	252.11	No results	No results	Full match
Com_852_neg	LysoPE 18:0	C23 H48 N O7 P	481.318	14.739	480.31	No results	No results	Full match
Com_8545_neg	3-(4,5-diphenyl-1H-imidazol-2-yl)pyridine	C20 H15 N3	297.127	12.253	296.119	Full match	No results	No results
Com_8551_neg	4-Hydroxycoumarin	C9 H6 O3	162.032	8.645	161.025	Full match	No results	Full match
Com_8592_neg	LPS 19:0	C25 H50 N O9 P	539.324	14.974	538.316	No results	Full match	No results
Com_8604_neg	(±)13-HODE	C18 H32 O3	296.236	14.193	295.228	Full match	No results	Full match
Com_8638_neg	1,2,3,9-tetrahydro-4H-carbazol-4-one oxime	C12 H12 N2 O	200.095	7.034	199.088	Full match	No results	No results
Com_8661_neg	Trolox	C14 H18 O4	250.121	9.342	249.114	Full match	No results	No results
Com_869_neg	2-Hydroxyvaleric acid	C5 H10 O3	118.063	1.95	117.056	Full match	Full match	Full match
Com_8752_neg	2,3-dinor Prostaglandin E1	C18 H30 O5	326.21	10.653	325.202	Full match	No results	No results
Com_87_neg	FAHFA (16:0/3:0)	C19 H36 O4	328.261	14.7	327.254	No results	Full match	No results
Com_8808_neg	LPI 17:0	C26 H51 O12 P	586.312	14.63	585.305	No results	Full match	No results
Com_8831_neg	D-Glucosamine 6-phosphate	C6 H14 N O8 P	259.046	1.2	258.039	Full match	Full match	Full match
Com_887_neg	Glycerophospho-N-palmitoyl ethanolamine	C21 H44 N O7 P	453.286	14.355	452.279	Full match	No results	Full match
Com_8887_neg	11-Deoxy prostaglandin F2β	C20 H34 O4	338.244	12.522	337.237	Invalid mass	No results	No results
Com_8919_neg	FAHFA (18:3/18:2)	C36 H60 O4	556.45	16.392	555.443	No results	Full match	No results
Com_891_neg	LPI 18:1	C27 H51 O12 P	598.313	14.507	597.306	No results	Full match	No results
Com_8920_neg	4,5-Dicaffeoylquinic acid	C25 H24 O12	470.128	1.198	469.121	Invalid mass	No results	No results
Com_899_neg	2-Aminopimelic acid	C7 H13 N O4	175.085	1.433	349.162	No results	Full match	No results
Com_89_neg	LPC 18:1	C26 H52 N O7 P	581.37	14.999	580.363	No results	Invalid mass	No results
Com_9047_neg	FAHFA (6:0/18:0)	C24 H46 O4	398.34	15.177	397.333	No results	Full match	No results
Com_9056_neg	3-Methylindole	C9 H9 N	131.074	6.353	130.066	No results	No results	Full match
Com_906_neg	Naringenin	C15 H12 O5	272.069	10.713	271.062	Full match	Full match	No results
Com_907_neg	LPA 18:0	C21 H43 O7 P	438.275	15.362	437.268	No results	Full match	Full match
Com_9117_neg	3-[(methoxycarbonyl)amino]-2,2,3-trimethylbutanoic acid	C9 H17 N O4	203.116	1.401	202.109	Full match	No results	Full match
Com_9141_neg	N-(1-benzothiophen-3-yl)-N'-(1-benzyl-4-piperidinyl)urea	C21 H23 N3 O S	365.152	8.562	364.144	Invalid mass	No results	No results
Com_9215_neg	Cer-NS (d18:1/18:1)	C36 H69 N O3	623.55	14.75	622.543	No results	Invalid mass	No results
Com_9295_neg	2-{1-[2-(4-benzhydrylpiperazino)-2-oxoethyl]cyclopentyl}acetic acid	C26 H32 N2 O3	420.237	11.417	419.229	Invalid mass	No results	No results
Com_930_neg	L-Threonic acid	C4 H8 O5	136.037	1.231	135.03	Full match	Full match	No results
Com_932_neg	N-Acetylmannosamine	C8 H15 N O6	221.09	1.385	220.083	No results	Full match	Full match
Com_934_neg	LPE 18:3	C23 H42 N O7 P	475.271	14.357	474.263	No results	Full match	No results
Com_9430_neg	Gly-Tyr-Ala	C14 H19 N3 O5	309.133	1.47	308.126	No results	No results	Full match
Com_945_neg	Υ-Aminobutyric acid (GABA)	C4 H9 N O2	103.063	1.21	140.012	Full match	No results	Full match
Com_949_neg	L-Glutamic acid monosodium salt	C5 H8 N Na O4	169.035	1.221	168.028	No results	No results	Full match
Com_9504_neg	nor-6β-Oxycodol	C17 H21 N O4	606.29	12.535	302.138	Invalid mass	No results	No results
Com_950_neg	Fumaric acid	C4 H4 O4	116.011	1.173	115.004	No results	Full match	Full match
Com_9520_neg	8,15-Dihete	C20 H32 O4	336.231	12.011	335.224	No results	No results	Full match
Com_9525_neg	Syringic acid	C9 H10 O5	198.053	2.39	197.046	Full match	Full match	Full match
Com_9560_neg	Resveratrol	C14 H12 O3	228.079	9.636	227.072	Full match	Full match	No results
Com_9583_neg	4-(4-cyclohexylphenyl)-4-oxobut-2-enoic acid	C16 H18 O3	258.122	1.195	239.104	Invalid mass	No results	No results
Com_958_neg	Choline Glycerophosphate	C8 H20 N O6 P	257.102	1.41	256.095	No results	No results	Full match
Com_9598_neg	Glycochenodeoxycholic acid sodium salt	C26 H43 N O5 Na	472.302	7.112	471.294	No results	No results	Full match
Com_961_neg	1-Methylguanine	C6 H7 N5 O	165.065	3.853	164.058	Full match	No results	Full match
Com_9668_neg	FAHFA (10:0/18:0)	C28 H54 O4	454.403	16.083	453.396	No results	Full match	No results
Com_969_neg	Threonine	C4 H9 N O3	119.058	1.297	118.051	Full match	Full match	Full match
Com_9706_neg	LPI 16:1	C25 H47 O12 P	570.282	14.082	569.274	No results	Full match	No results
Com_9707_neg	Uridine monophosphate (UMP)	C9 H13 N2 O9 P	324.037	1.353	323.029	Full match	Full match	Full match
Com_970_neg	L-(+)-Arabinose	C5 H10 O5	150.053	1.352	149.046	No results	No results	Full match
Com_9710_neg	Hostanox O3	C50 H66 O8	794.468	8.895	793.46	Invalid mass	No results	No results
Com_9712_neg	Chrysin	C15 H10 O4	254.058	12.365	253.051	Full match	No results	No results
Com_9786_neg	LPE 13:0	C18 H38 N O7 P	411.239	14.044	410.232	No results	Full match	Full match
Com_9812_neg	D-Glucosyl-beta-1,1-N-palmitoyl-D-erythro-sphingosine	C40 H77 N O8	721.534	13.919	720.527	Invalid mass	No results	No results
Com_982_neg	N1-(3-amino-4-chlorophenyl)-2-[2,4-di(tert-pentyl)phenoxy]acetamide	C24 H33 Cl N2 O2	416.224	12.045	415.217	Full match	No results	No results
Com_9856_neg	Geranylgeranyl pyrophosphate	C20 H36 O7 P2	450.194	8.887	449.187	Full match	No results	No results
Com_9916_neg	PG (12:0/18:2)	C36 H67 O10 P	690.449	15.731	689.441	No results	Full match	No results
Com_9934_neg	Esculin	C15 H16 O9	340.073	7.667	339.066	Invalid mass	No results	No results
Com_99_neg	FAHFA (18:2/18:1)	C36 H64 O4	560.481	14.651	559.474	No results	Full match	No results
Com_9_neg	α-Linolenic acid	C18 H30 O2	278.225	14.324	277.218	Full match	No results	Full match
