# Supplementary material for: Integration of the Microbiome, Metabolome and Transcriptome Reveals Escherichia coli F17 Susceptibility of Sheep
Source: Animals (Basel). 2023 Mar 14;13(6):1050. doi: 10.3390/ani13061050 (PMC10044122; doi:10.3390/ani13061050)
Supplement: Supplementary file 1 [file animals-13-01050-s001.zip › animals-2237832-supplementary/Supplementary Table S4.xlsx]

## Sheet: pos
Compound_ID	Name	Other_name(Kegg_name)	Formula	Molecular Weight	RT [min]	Kegg_ID	KEGG_pathway	HMDB_ID	Lipidmaps_ID	SuperClass(HMDB)	Class(HMDB)	SubClass(HMDB)	CATEGORY(Lipidmaps)	MAIN_CLASS(Lipidmaps)	SUB_CLASS(Lipidmaps)	mzCloud_Results	mzVault_Results	MassList_Results	m/z	pos_SE1	pos_SE2	pos_SE3	pos_SE4	pos_SE5	pos_SE6	pos_AN1	pos_AN2	pos_AN3	pos_AN4	pos_AN5	pos_AN6	pos_QC1	pos_QC2	pos_QC3
Com_54_pos	2-Hydroxycinnamic acid	--	C9 H8 O3	164.047	2.32	--	--	HMDB0134028	--	Phenylpropanoids and polyketides	Cinnamic acids and derivatives	Hydroxycinnamic acids and derivatives	--	--	--	Full match	Full match	Full match	165.055	2.65652e+09	4.51599e+08	6.3754e+08	1.32159e+10	1.60302e+09	23321065681	1.63873e+10	3.44639e+09	1.23694e+10	2.69401e+09	1.33601e+08	6.62047e+08	4.73548e+09	5.32887e+09	5.43506e+09
Com_2442_pos	α-Hydroxyhippuric acid	--	C9 H9 N O4	195.053	6.027	--	--	--	--	--	--	--	--	--	--	Full match	Full match	No results	196.06	4.21844e+08	4.5139e+06	4.68317e+06	3.95263e+06	1.74827e+07	1.02579e+07	7.27114e+06	4.49857e+06	4.68736e+06	8.03043e+07	1.00554e+07	2.60227e+07	2.61636e+07	2.78269e+07	2.91153e+07
Com_133_pos	Betaine	Betaine; Trimethylaminoacetate; Glycine betaine; N,N,N-Trimethylglycine; Trimethylammonioacetate	C5 H11 N O2	117.079	1.305	cpd:C00719	map00260 Glycine, serine and threonine metabolism;map01100 Metabolic pathways;map02010 ABC transporters	HMDB0000043	--	Organic acids and derivatives	Carboxylic acids and derivatives	Amino acids, peptides, and analogues	--	--	--	Full match	Full match	Full match	118.086	1.04588e+10	3.34373e+09	4.16002e+09	2.09605e+09	1.49227e+09	1.59667e+09	2.34068e+10	5.85803e+09	5.86342e+09	6.29635e+09	2.78082e+09	1.7125e+09	4.36113e+09	4.41676e+09	4.30984e+09
Com_2578_pos	Oxytetracycline	Oxytetracycline; Oxytetracycline anhydrous	C22 H24 N2 O9	460.148	8.168	cpd:C06624	--	HMDB0014733	LMPK07000005	Phenylpropanoids and polyketides	Tetracyclines	_	Polyketides [PK]	Linear tetracyclines [PK07]	_	Full match	Full match	No results	461.155	3.10212e+08	5.13741e+07	3.04754e+08	9.65161e+06	1.46854e+08	1.26657e+08	2.00889e+07	7.44229e+07	4.23031e+06	5.57804e+06	6.90759e+07	1.21685e+08	5.64794e+07	6.79848e+07	5.11035e+07
Com_5797_pos	Acetanilide	Acetanilide; N-Phenylacetamide; N-Acetylarylamine	C8 H9 N O	135.068	10.302	cpd:C07565	--	HMDB0001250	--	Benzenoids	Benzene and substituted derivatives	_	--	--	--	Full match	Full match	No results	136.076	4.97156e+06	1.04226e+08	1.07016e+08	2.38799e+06	7.63136e+06	8.77093e+06	8.59609e+06	4.99376e+06	1.69336e+06	1.71913e+06	3.98803e+07	6.86205e+06	1.93108e+07	2.15738e+07	2.54005e+07
Com_13459_pos	5'-S-Methyl-5'-thioadenosine	--	C11 H15 N5 O3 S	297.089	7.017	--	--	HMDB0001173	--	Nucleosides, nucleotides, and analogues	5'-deoxyribonucleosides	5'-deoxy-5'-thionucleosides	--	--	--	Full match	Full match	Full match	298.096	2.60543e+07	1.82868e+07	9.51094e+06	6.61255e+06	3.25339e+07	1.69272e+07	5.23262e+06	7.41715e+06	1.74124e+07	1.16136e+07	8.97346e+06	5.91553e+06	8.6073e+06	8.87584e+06	8.97885e+06
Com_11365_pos	Epitestosterone	--	C19 H28 O2	288.208	12.73	--	--	HMDB0000628	LMST02020051	Lipids and lipid-like molecules	Steroids and steroid derivatives	Androstane steroids	Sterol Lipids [ST]	Steroids [ST02]	C19 steroids (androgens) and derivatives [ST0202]	Full match	Full match	Full match	289.215	1.86463e+06	2.63163e+07	3.61112e+07	2.10878e+06	4.94543e+06	4.06896e+06	4.68601e+06	2.0848e+06	2.38836e+06	3.35954e+06	4.0514e+07	9.47475e+06	3.70604e+06	5.97126e+06	5.66669e+06
Com_4063_pos	7-Methylguanosine	--	C11 H15 N5 O5	297.107	5.352	--	--	HMDB0001107	--	Nucleosides, nucleotides, and analogues	Purine nucleosides	_	--	--	--	Full match	Full match	Full match	298.114	2.13521e+08	2.96638e+06	3.49435e+06	5.88459e+07	1.70037e+06	2.62143e+08	4.28201e+07	3.15743e+07	2.1502e+07	3.93753e+07	3.63165e+06	1.82791e+06	3.24935e+07	3.15639e+07	4.03444e+07
Com_181_pos	Nicotinamide	Nicotinamide; Nicotinic acid amide; Niacinamide; Vitamin PP	C6 H6 N2 O	122.048	1.898	cpd:C00153	map00760 Nicotinate and nicotinamide metabolism;map01100 Metabolic pathways;map04977 Vitamin digestion and absorption	HMDB0001406	--	Organoheterocyclic compounds	Pyridines and derivatives	Pyridinecarboxylic acids and derivatives	--	--	--	Full match	Full match	Full match	123.055	5.79356e+09	2.56429e+07	4.39302e+07	1.13205e+09	2.55815e+07	2.56504e+07	1.56336e+10	3.93549e+09	1.84404e+09	5.98868e+09	2.48264e+07	3.7181e+07	1.66286e+09	1.77094e+09	1.81637e+09
Com_17967_pos	2-Isopropylaniline	--	C9 H13 N	135.105	7.965	--	--	--	--	--	--	--	--	--	--	Full match	Full match	No results	136.112	1.56995e+06	7.26379e+06	1.99748e+07	707168	1.76121e+06	2.40988e+06	3.61257e+06	1.52561e+06	644128	861324	3.31134e+06	2.54513e+06	2.36002e+06	1.93149e+06	2.24447e+06
Com_321_pos	N-Acetyl-D-galactosamine	N-Acetyl-D-galactosamine; N-Acetyl-D-chondrosamine; 2-Acetamido-2-deoxy-D-galactose	C8 H15 N O6	221.09	1.37	cpd:C01132	map00052 Galactose metabolism	HMDB0000212	--	Organic oxygen compounds	Organooxygen compounds	Carbohydrates and carbohydrate conjugates	--	--	--	Full match	Full match	Full match	222.097	8.65109e+07	4.78442e+09	2.0136e+09	5.12897e+07	6.31314e+08	6.35976e+08	3.3961e+08	5.9774e+08	1.41094e+08	6.61917e+07	3.22957e+09	1.19147e+09	7.89391e+08	8.17117e+08	7.65044e+08
Com_250_pos	Pipecolic acid	L-Pipecolate; Pipecolinic acid; Pipecolic acid; 2-Piperidinecarboxylic acid; (S)-Piperidine-2-carboxylic acid	C6 H11 N O2	129.079	1.957	cpd:C00408	map00310 Lysine degradation;map01100 Metabolic pathways	HMDB0000716	--	Organic acids and derivatives	Carboxylic acids and derivatives	Amino acids, peptides, and analogues	--	--	--	Full match	Full match	Full match	130.086	4.05742e+08	6.30975e+08	6.23852e+08	6.30588e+08	6.90012e+08	6.75028e+08	8.99738e+08	3.8385e+08	2.96249e+09	6.18419e+08	8.58357e+08	6.58115e+08	4.58838e+08	3.06263e+08	3.17103e+08
Com_7159_pos	2-Methoxybenzaldehyde	--	C8 H8 O2	136.052	9.121	--	--	HMDB0033766	--	Benzenoids	Benzene and substituted derivatives	Benzoyl derivatives	--	--	--	Full match	Full match	Full match	137.06	1.85589e+07	1.49171e+07	8.13713e+07	4.26523e+06	1.58562e+07	1.65526e+07	2.55665e+07	7.79369e+06	3.94254e+06	7.7828e+06	1.33919e+07	1.80526e+07	1.04829e+07	1.04491e+07	9.3707e+06
Com_13445_pos	L-Dopa	3,4-Dihydroxy-L-phenylalanine; L-Dopa; 3-Hydroxy-L-tyrosine; L-beta-(3,4-Dihydroxyphenyl)alanine; Levodopa; Dihydroxy-L-phenylalanine	C9 H11 N O4	197.069	6.303	cpd:C00355	map00350 Tyrosine metabolism;map01100 Metabolic pathways;map04728 Dopaminergic synapse;map04917 Prolactin signaling pathway;map05012 Parkinson's disease;map05030 Cocaine addiction;map05031 Amphetamine addiction;map05034 Alcoholism	HMDB0000181	--	Organic acids and derivatives	Carboxylic acids and derivatives	Amino acids, peptides, and analogues	--	--	--	Full match	Full match	Full match	198.076	6.21319e+06	3.28274e+06	3.18669e+07	945557	2.62607e+06	2.61012e+06	4.42246e+06	1.48158e+06	1.22759e+06	1.70455e+06	2.85789e+06	3.94788e+06	3.24293e+06	4.0169e+06	3.42649e+06
Com_5217_pos	L-Cystine	L-Cystine; L-Dicysteine; L-alpha-Diamino-beta-dithiolactic acid	C6 H12 N2 O4 S2	240.024	1.271	cpd:C00491	map00270 Cysteine and methionine metabolism;map02010 ABC transporters;map04216 Ferroptosis;map04974 Protein digestion and absorption	HMDB0000192	--	Organic acids and derivatives	Carboxylic acids and derivatives	Amino acids, peptides, and analogues	--	--	--	Full match	Full match	Full match	241.031	4.5968e+06	1.10147e+07	5.12797e+06	4.76994e+07	8.12338e+06	2.43339e+07	2.73651e+08	6.05519e+07	4.10932e+07	7.52175e+06	3.30847e+06	3.38052e+06	2.12433e+07	2.59005e+07	2.18028e+07
Com_1523_pos	N3,N4-Dimethyl-L-arginine	--	C8 H18 N4 O2	202.143	1.358	--	--	--	--	--	--	--	--	--	--	Full match	Full match	Full match	203.15	2.41967e+08	1.01967e+08	3.0503e+08	2.58811e+07	3.19088e+08	4.20722e+08	1.31031e+09	4.66395e+07	2.05603e+07	2.1451e+07	1.68866e+08	2.05496e+08	1.49852e+08	1.36139e+08	1.1841e+08
Com_15642_pos	Cytidine 5'-monophosphate (hydrate)	--	C9 H14 N3 O8 P	323.051	1.403	--	--	--	--	--	--	--	--	--	--	Full match	Full match	Full match	324.059	3.10908e+07	6.82407e+06	1.0489e+07	4.23475e+06	4.12017e+06	3.66979e+06	5.36181e+07	2.41591e+07	3.13664e+06	2.00352e+07	8.27662e+06	4.7815e+06	5.72237e+06	6.36624e+06	5.11269e+06
Com_1954_pos	Carvone	(+)-(S)-Carvone; Carvol; (+)-Carvone; Carvone	C10 H14 O	150.104	14.177	cpd:C11383	--	HMDB0035824	--	Lipids and lipid-like molecules	Prenol lipids	Monoterpenoids	--	--	--	Full match	Full match	No results	151.112	3.69668e+07	2.03031e+08	1.80702e+08	2.53077e+07	6.12494e+08	4.78356e+07	6.56454e+07	4.1507e+07	2.807e+07	3.99217e+07	4.12015e+08	6.31154e+08	1.43254e+08	1.42303e+08	1.41315e+08
Com_5125_pos	Muramic acid	Muramic acid; 3-O-alpha-Carboxyethyl-D-glucosamine; 2-Amino-3-O-[(R)-1-carboxyethyl]-2-deoxy-D-glucopyranose	C9 H17 N O7	251.1	1.305	cpd:C06470	--	HMDB0003254	--	Organic oxygen compounds	Organooxygen compounds	Carbohydrates and carbohydrate conjugates	--	--	--	Full match	Full match	No results	252.108	9.80594e+06	8.61068e+07	8.70628e+07	2.82273e+06	9.70012e+07	6.44806e+07	5.65587e+07	1.93221e+07	1.14179e+07	3.63049e+06	1.23251e+08	1.34815e+08	2.30111e+07	2.13552e+07	2.29528e+07
Com_2122_pos	Glucose 1-phosphate	--	C6 H13 O9 P	260.029	1.326	--	--	HMDB0001586	--	Organic oxygen compounds	Organooxygen compounds	Carbohydrates and carbohydrate conjugates	--	--	--	Full match	Full match	Full match	261.037	4.85166e+07	2.2544e+06	3.41829e+06	5.75089e+06	5.50404e+06	2.80431e+07	1.70901e+08	4.164e+08	1.84566e+06	4.62077e+06	2.0797e+06	3.08339e+06	2.51142e+07	3.15471e+07	3.1274e+07
Com_11189_pos	Mesalamine	--	C7 H7 N O3	153.043	1.352	--	--	HMDB0014389	--	Benzenoids	Benzene and substituted derivatives	Benzoic acids and derivatives	--	--	--	Full match	Full match	Full match	154.05	3.06821e+06	2.80724e+07	4.23246e+07	1.7068e+06	5.76897e+06	8.37727e+06	8.1805e+06	3.32644e+06	1.97682e+06	2.1577e+06	1.09197e+07	7.71597e+06	6.53092e+06	6.10502e+06	4.32753e+06
Com_13942_pos	Folinic acid	Folinic acid; Leucovorin; 5-Formyltetrahydrofolate; L(-)-5-Formyl-5,6,7,8-tetrahydrofolic acid	C20 H23 N7 O7	473.166	6.478	cpd:C03479	map00670 One carbon pool by folate;map01100 Metabolic pathways	HMDB0001562	--	Organoheterocyclic compounds	Pteridines and derivatives	Pterins and derivatives	--	--	--	Full match	Full match	No results	474.173	498647	1.32636e+07	1.1477e+07	221945	1.83853e+07	4.77626e+06	1.30267e+06	2.13154e+06	584794	242036	2.94951e+07	1.53384e+07	5.02332e+06	5.04153e+06	5.47035e+06
Com_11941_pos	(2E)-3-(3,4-dimethoxyphenyl)prop-2-enoic acid	--	C11 H12 O4	208.073	9.716	--	--	HMDB0034315	--	Phenylpropanoids and polyketides	Cinnamic acids and derivatives	Hydroxycinnamic acids and derivatives	--	--	--	Full match	Full match	Full match	209.081	4.40796e+06	4.61311e+07	3.14189e+07	1.35543e+06	2.09985e+07	7.93127e+06	8.06449e+06	2.54565e+06	1.20651e+06	2.68606e+06	3.30092e+07	1.97118e+07	6.11849e+06	6.80059e+06	6.64565e+06
Com_827_pos	L-(+)-Citrulline	--	C6 H13 N3 O3	175.096	1.303	--	--	--	--	--	--	--	--	--	--	Full match	Full match	Full match	176.103	2.24423e+08	1.51114e+09	1.25489e+09	2.11012e+08	9.80641e+08	4.33577e+08	1.13792e+09	2.07263e+08	4.35592e+08	4.22059e+08	1.17399e+09	8.02758e+08	4.02953e+08	3.96458e+08	3.81389e+08
Com_1671_pos	Propionylcarnitine	--	C10 H19 N O4	217.131	2.764	--	--	HMDB0000824	LMFA07070105	Lipids and lipid-like molecules	Fatty Acyls	Fatty acid esters	Fatty Acyls [FA]	Fatty esters [FA07]	Fatty acyl carnitines [FA0707]	Full match	Full match	Full match	218.139	8.78286e+07	2.54795e+07	1.55622e+07	2.74395e+08	6.7954e+07	3.42419e+07	9.16459e+08	3.0121e+08	2.01842e+08	1.34026e+08	6.75611e+07	9.1687e+07	1.38769e+08	1.58771e+08	1.36157e+08
Com_8265_pos	3-(3-methylbut-2-en-1-yl)-3H-purin-6-amine	--	C10 H13 N5	203.117	9.167	--	--	--	--	--	--	--	--	--	--	Full match	Full match	Full match	204.124	1.14847e+06	7.45183e+06	6.61823e+07	604134	1.95505e+07	3.23303e+06	5.22556e+06	1.73959e+06	466792	478258	2.30456e+07	1.20994e+07	5.58108e+06	5.67611e+06	5.74772e+06
Com_2208_pos	1-Phenyl-3-methyl-5-pyrazolone	--	C10 H10 N2 O	174.079	8.234	--	--	HMDB0006240	--	Organoheterocyclic compounds	Azoles	Pyrazoles	--	--	--	Full match	Full match	No results	175.086	2.86663e+07	1.80665e+07	3.67055e+08	5.43189e+06	1.87105e+07	1.5613e+07	1.6051e+07	9.26046e+06	5.97744e+06	1.3024e+07	1.56619e+07	2.03891e+07	2.57734e+07	2.70816e+07	2.51208e+07
Com_14044_pos	DL-2-(acetylamino)-3-phenylpropanoic acid	--	C11 H13 N O3	207.089	9.345	--	--	--	--	--	--	--	--	--	--	Full match	Full match	Full match	208.097	9.27849e+06	2.43149e+07	2.96879e+07	1.40854e+06	1.63508e+07	7.11764e+06	1.36182e+07	3.49258e+06	1.63394e+06	1.81159e+06	1.36743e+07	2.11085e+07	4.77003e+06	5.078e+06	5.00865e+06
Com_8976_pos	3',4'-Dihydroxyphenylacetone	--	C9 H10 O3	166.063	7.81	--	--	--	--	--	--	--	--	--	--	Full match	Full match	Full match	167.07	9.95254e+06	8.082e+06	5.86567e+07	2.63333e+06	1.04092e+07	1.00784e+07	1.35853e+07	5.10678e+06	3.23271e+06	4.60317e+06	8.04169e+06	1.06858e+07	8.67068e+06	8.02757e+06	6.92872e+06
Com_3326_pos	Imidazolelactic acid	--	C6 H8 N2 O3	156.053	1.365	--	--	HMDB0002320	--	Organoheterocyclic compounds	Azoles	Imidazoles	--	--	--	Full match	Full match	Full match	157.061	4.43279e+07	1.2269e+08	3.66476e+07	6.37919e+06	2.27762e+08	9.39559e+07	1.59475e+07	1.09936e+07	1.06471e+07	7.31161e+06	2.15866e+08	3.78387e+08	4.86632e+07	4.65446e+07	4.2447e+07
Com_8243_pos	3'-Adenosine monophosphate (3'-AMP)	--	C10 H14 N5 O7 P	347.063	1.429	--	--	--	--	--	--	--	--	--	--	Full match	Full match	Full match	348.07	2.27742e+07	8.27228e+06	3.01551e+06	2.71945e+06	3.89403e+06	6.09283e+06	1.48253e+08	2.52012e+07	2.66161e+06	3.8539e+06	3.76561e+06	2.55375e+06	5.04136e+06	5.39963e+06	5.76126e+06
Com_2233_pos	N6,N6,N6-Trimethyl-L-lysine	N6,N6,N6-Trimethyl-L-lysine	C9 H20 N2 O2	188.152	1.208	cpd:C03793	map00310 Lysine degradation	HMDB0001325	--	Organic acids and derivatives	Carboxylic acids and derivatives	Amino acids, peptides, and analogues	--	--	--	Full match	Full match	Full match	189.16	4.65578e+08	5.79529e+07	8.10947e+07	2.27903e+07	5.11294e+07	4.93575e+07	1.14957e+08	3.29036e+07	5.05579e+07	8.86191e+07	1.00118e+08	7.5695e+07	6.94136e+07	7.14944e+07	5.9132e+07
Com_9548_pos	Spermine	Spermine; N,N'-Bis(3-aminopropyl)-1,4-butanediamine	C10 H26 N4	202.216	9.835	cpd:C00750	map00330 Arginine and proline metabolism;map00410 beta-Alanine metabolism;map00480 Glutathione metabolism;map01100 Metabolic pathways;map04976 Bile secretion	HMDB0001256	--	Organic nitrogen compounds	Organonitrogen compounds	Amines	--	--	--	Full match	Full match	Full match	203.223	1.11298e+06	1.05851e+06	1.17974e+06	714488	1.13054e+06	1.67052e+06	1.46439e+06	1.74682e+06	913887	4.24905e+07	1.10677e+06	1.39625e+06	1.07813e+06	918221	874988
Com_1860_pos	L-Glutathione oxidized	--	C20 H32 N6 O12 S2	612.151	1.435	--	--	--	--	--	--	--	--	--	--	Full match	Full match	Full match	307.083	1.12182e+07	6.647e+06	4.4157e+06	947551	3.59134e+06	6.39372e+06	1.00563e+09	3.62479e+06	1.42198e+06	900384	5.93925e+06	4.0685e+06	1.27198e+07	1.23399e+07	1.06869e+07
Com_33044_pos	Levothyroxine	--	C15 H11 I4 N O4	776.685	12.058	--	--	HMDB0000248	--	Organic acids and derivatives	Carboxylic acids and derivatives	Amino acids, peptides, and analogues	--	--	--	Full match	Full match	Full match	777.692	1.17839e+06	3.60917e+06	6.38418e+06	2.01531e+06	4.436e+06	3.03201e+06	975295	797681	2.56996e+06	555059	5.69309e+06	2.35252e+06	2.52861e+06	2.02127e+06	1.74152e+06
Com_1672_pos	N8-Acetylspermidine	N8-Acetylspermidine	C9 H21 N3 O	187.168	1.23	cpd:C01029	--	HMDB0002189	--	Organic acids and derivatives	Carboximidic acids and derivatives	Carboximidic acids	--	--	--	Full match	Full match	No results	188.175	7.38473e+06	1.13803e+08	4.42716e+08	2.61822e+06	2.6075e+08	2.28848e+07	4.6764e+07	8.02853e+06	1.54268e+06	2.78546e+06	5.00546e+08	9.02329e+08	5.88678e+07	7.20037e+07	6.35004e+07
Com_3563_pos	Acetophenone	Acetophenone; 1-Phenylethanone; Phenyl methyl ketone; Acetylbenzene; Methyl phenyl ketone	C8 H8 O	120.057	13.081	cpd:C07113	--	HMDB0033910	--	Organic oxygen compounds	Organooxygen compounds	Carbonyl compounds	--	--	--	Full match	Full match	No results	121.065	1.50284e+07	6.98599e+06	6.1872e+06	9.39226e+06	8.34816e+06	3.10604e+08	1.1152e+07	8.51638e+06	1.72383e+07	6.36533e+06	7.93434e+06	9.89194e+06	7.90146e+06	1.04004e+07	8.05416e+06
Com_11707_pos	Cortisone	Cortisone; 17alpha,21-Dihydroxy-4-pregnene-3,11,20-trione; Kendall's compound E; Reichstein's substance Fa	C21 H28 O5	360.193	10.598	cpd:C00762	map00140 Steroid hormone biosynthesis;map01100 Metabolic pathways;map04960 Aldosterone-regulated sodium reabsorption;map05200 Pathways in cancer;map05215 Prostate cancer	HMDB0002802	LMST02030090	Lipids and lipid-like molecules	Steroids and steroid derivatives	Hydroxysteroids	Sterol Lipids [ST]	Steroids [ST02]	C21 steroids (gluco/mineralocorticoids, progestogins) and derivatives [ST0203]	Full match	Full match	No results	361.2	1.01919e+06	1.57987e+06	3.42144e+06	956354	2.18081e+06	2.49436e+06	2.26335e+06	1.61275e+06	1.89314e+06	3.16777e+07	2.26619e+06	2.14898e+06	1.88384e+06	1.16203e+06	2.1368e+06
Com_14959_pos	Methyl indole-3-acetate	--	C11 H11 N O2	189.079	10.549	--	--	HMDB0029738	--	Organoheterocyclic compounds	Indoles and derivatives	Indolyl carboxylic acids and derivatives	--	--	--	Full match	Full match	Full match	190.086	2.38877e+06	2.46273e+07	2.69026e+07	1.24454e+06	2.6908e+06	4.67839e+06	4.35927e+07	2.93491e+06	1.79787e+06	1.67609e+06	1.5076e+07	3.23346e+06	5.70143e+06	8.1682e+06	6.59259e+06
Com_1772_pos	Isoferulic acid	Isoferulic acid	C10 H10 O4	194.058	9.132	cpd:C10470	--	HMDB0000955	--	Phenylpropanoids and polyketides	Cinnamic acids and derivatives	Hydroxycinnamic acids and derivatives	--	--	--	Full match	Full match	Full match	195.065	4.73193e+07	1.44575e+08	4.27453e+07	1.7137e+07	1.44076e+08	9.87598e+07	9.75404e+07	3.96679e+07	2.19192e+07	3.13472e+07	4.66456e+08	1.86933e+08	6.84532e+07	6.69232e+07	7.42077e+07
Com_9638_pos	Corticosterone	Corticosterone; 11beta,21-Dihydroxy-4-pregnene-3,20-dione; Kendall's compound B; Reichstein's substance H	C21 H30 O4	346.214	9.086	cpd:C02140	map00140 Steroid hormone biosynthesis;map01100 Metabolic pathways;map04923 Regulation of lipolysis in adipocytes;map04925 Aldosterone synthesis and secretion;map05020 Prion diseases	HMDB0001547	LMST02030186	Lipids and lipid-like molecules	Steroids and steroid derivatives	Hydroxysteroids	Sterol Lipids [ST]	Steroids [ST02]	C21 steroids (gluco/mineralocorticoids, progestogins) and derivatives [ST0203]	Full match	Full match	Full match	347.221	1.5248e+06	1.71264e+06	5.25228e+07	624894	1.22853e+06	2.3638e+06	2.27972e+06	2.08545e+06	520597	826477	5.0399e+06	2.43659e+06	2.43646e+06	2.21172e+06	3.16052e+06
Com_1040_pos	DL-Lysine	--	C6 H14 N2 O2	146.105	1.312	--	--	--	--	--	--	--	--	--	--	Full match	Full match	Full match	147.113	7.87723e+06	8.84431e+07	1.64225e+08	4.99838e+08	6.49655e+07	3.34093e+08	6.08076e+08	1.95311e+08	1.91442e+08	9.80128e+07	5.1482e+07	2.94564e+07	6.66495e+07	7.6779e+07	5.0143e+07
Com_558_pos	Acetyl-L-carnitine	--	C9 H17 N O4	203.116	1.721	--	--	HMDB0000201	LMFA07070050	Lipids and lipid-like molecules	Fatty Acyls	Fatty acid esters	Fatty Acyls [FA]	Fatty esters [FA07]	Fatty acyl carnitines [FA0707]	Full match	Full match	Full match	204.123	4.00823e+08	8.09925e+07	9.39726e+06	4.39918e+08	3.75634e+07	5.11536e+07	2.924e+09	7.13199e+08	1.0778e+09	8.25875e+08	1.23318e+08	4.15046e+07	3.45048e+08	3.00613e+08	2.88018e+08
Com_6244_pos	19-Nortestosterone	--	C18 H26 O2	274.193	13.536	--	--	HMDB0002725	LMST02010044	Lipids and lipid-like molecules	Steroids and steroid derivatives	Estrane steroids	Sterol Lipids [ST]	Steroids [ST02]	C18 steroids (estrogens) and derivatives [ST0201]	Full match	Full match	Full match	275.2	6.47843e+07	1.0024e+08	4.52229e+07	9.02623e+06	4.14877e+07	5.84799e+07	1.25786e+07	8.93916e+07	4.01152e+07	3.96428e+06	9.56538e+07	3.70543e+07	4.46374e+07	4.16325e+07	2.70647e+07
Com_12640_pos	Phenethylamine	Phenethylamine; 2-Phenylethylamine; beta-Phenylethylamine; Phenylethylamine	C8 H11 N	121.089	6.227	cpd:C05332	map00360 Phenylalanine metabolism	HMDB0012275	--	Benzenoids	Benzene and substituted derivatives	Phenethylamines	--	--	--	Full match	Full match	Full match	122.096	6.08726e+06	1.00495e+07	3.51314e+07	1.21585e+06	1.75438e+07	3.02504e+06	1.41815e+07	1.05893e+07	1.12776e+06	1.81343e+06	1.74824e+07	8.14906e+06	6.46908e+06	5.95762e+06	6.79877e+06
Com_140_pos	Choline	Choline; Bilineurine	C5 H13 N O	103.1	1.252	cpd:C00114	map00260 Glycine, serine and threonine metabolism;map00564 Glycerophospholipid metabolism;map01100 Metabolic pathways;map02010 ABC transporters;map04725 Cholinergic synapse;map04976 Bile secretion;map05231 Choline metabolism in cancer	HMDB0000097	--	Organic nitrogen compounds	Organonitrogen compounds	Quaternary ammonium salts	--	--	--	Full match	Full match	No results	104.107	3.64852e+09	8.74911e+09	3.80881e+09	5.44063e+09	8.89237e+09	7.32691e+09	2.06258e+10	7.15897e+09	5.09051e+09	4.49946e+09	6.41156e+09	5.69922e+09	4.66063e+09	4.80813e+09	4.94645e+09
Com_1502_pos	Asparagine	Asparagine	C4 H8 N2 O3	132.053	1.261	cpd:C16438	--	HMDB0000168	--	Organic acids and derivatives	Carboxylic acids and derivatives	Amino acids, peptides, and analogues	--	--	--	Full match	Full match	Full match	133.061	1.50234e+07	2.306e+07	1.31157e+07	2.11153e+08	3.23635e+07	4.00641e+08	4.65894e+08	5.4768e+07	3.2556e+08	4.61153e+07	2.82657e+07	2.05344e+07	1.20426e+08	1.3172e+08	1.24213e+08
Com_12337_pos	Coumarin	Coumarin; Coumarine; Cumarin; 2H-1-Benzopyran-2-one; 1,2-Benzopyrone; 2-Propenoic acid, 3-(2-hydroxyphenyl)-, delta-lactone; 5,6-Benzo-2-pyrone; Benzo-alpha-pyrone; cis-o-Coumarinic acid lactone; Coumarinic anhydride; o-Hydroxycinnamic acid lactone; Rattex; Tonka bean camphor	C9 H6 O2	146.037	8.638	cpd:C05851	--	HMDB0001218	--	Phenylpropanoids and polyketides	Coumarins and derivatives	_	--	--	--	Full match	Full match	Full match	147.044	4.69712e+07	5.61476e+06	4.21253e+06	1.17648e+06	1.31973e+07	1.13742e+07	6.41275e+06	3.59849e+06	1.53965e+06	1.05266e+07	7.72753e+06	1.33653e+07	6.10378e+06	5.57648e+06	6.11882e+06
Com_8357_pos	Pyridoxine	Pyridoxine; Pyridoxol	C8 H11 N O3	169.074	2.036	cpd:C00314	map00750 Vitamin B6 metabolism;map01100 Metabolic pathways	HMDB0000239	--	Organoheterocyclic compounds	Pyridines and derivatives	Pyridoxines	--	--	--	Full match	Full match	Full match	170.081	8.94426e+06	1.40797e+07	1.28047e+07	3.1117e+06	1.64492e+07	1.02522e+07	1.4105e+07	7.08886e+07	4.66126e+06	4.50162e+06	1.07525e+07	1.71141e+07	9.26807e+06	9.52203e+06	9.47058e+06
Com_5062_pos	Hexanoylcarnitine	--	C13 H25 N O4	259.178	8.906	--	--	HMDB0000705	LMFA07070070	Lipids and lipid-like molecules	Fatty Acyls	Fatty acid esters	Fatty Acyls [FA]	Fatty esters [FA07]	Fatty acyl carnitines [FA0707]	Full match	Full match	No results	260.185	2.49943e+07	890795	377124	5.6598e+06	894130	1.13257e+07	2.8426e+08	2.07618e+07	251753	213476	5.25688e+06	2.19119e+06	2.07787e+07	2.03621e+07	2.193e+07
Com_2994_pos	DL-Serine	--	C3 H7 N O3	105.043	1.262	--	--	HMDB0003406	--	Organic acids and derivatives	Carboxylic acids and derivatives	Amino acids, peptides, and analogues	--	--	--	Full match	Full match	Full match	106.05	1.2664e+07	8.88172e+07	5.66788e+07	1.13127e+08	3.07811e+07	1.84728e+08	3.98107e+08	2.14689e+07	1.37572e+08	1.94443e+07	5.86615e+07	2.05693e+07	7.31278e+07	7.54765e+07	7.93171e+07
Com_2409_pos	4-Methyl-5-thiazoleethanol	--	C6 H9 N O S	143.04	5.091	--	--	HMDB0032985	--	Organoheterocyclic compounds	Azoles	Thiazoles	--	--	--	Full match	Full match	No results	144.048	1.75587e+06	7.21969e+06	1.5971e+07	565666	5.1214e+06	2.02592e+06	2.44567e+06	2.50995e+06	907707	891669	3.26317e+08	3.06556e+06	2.03949e+07	2.22035e+07	2.27347e+07
Com_5912_pos	Biochanin A	Biochanin A	C16 H12 O5	284.068	12.356	cpd:C00814	--	HMDB0002338	LMPK12050229	Phenylpropanoids and polyketides	Isoflavonoids	O-methylated isoflavonoids	Polyketides [PK]	Flavonoids [PK12]	Isoflavonoids [PK1205]	Full match	Full match	No results	285.075	5.26534e+06	1.59632e+07	3.2026e+07	4.48806e+06	5.46947e+07	1.37636e+07	6.26993e+06	4.10805e+06	4.92202e+06	6.67985e+06	1.02799e+08	1.0811e+08	1.98386e+07	1.89924e+07	2.23536e+07
Com_3461_pos	Urocanic acid	Urocanate; Urocanic acid	C6 H6 N2 O2	138.043	1.427	cpd:C00785	map00340 Histidine metabolism;map01100 Metabolic pathways	HMDB0000301	--	Organoheterocyclic compounds	Azoles	Imidazoles	--	--	--	Full match	Full match	Full match	139.05	2.18953e+08	2.52382e+08	1.93847e+08	1.0822e+07	2.96541e+07	4.28079e+07	8.3968e+07	1.49386e+07	1.68569e+07	5.28857e+07	9.76114e+07	2.25674e+07	5.3973e+07	5.30616e+07	4.93676e+07
Com_12050_pos	N-Acetyl-L-cysteine	Acetylcysteine; N-Acetyl-L-cysteine	C5 H9 N O3 S	163.03	7.962	cpd:C06809	--	--	--	--	--	--	--	--	--	Full match	Full match	Full match	164.037	4.79331e+06	1.30894e+06	3.78807e+07	527125	1.24288e+06	2.01228e+06	1.9601e+06	1.3284e+06	514460	1.09553e+06	1.04306e+06	1.45776e+06	2.5786e+06	2.06603e+06	2.1345e+06
Com_6149_pos	5-Hydroxylysine	--	C6 H14 N2 O3	162.1	1.133	--	--	HMDB0000450	--	Organic acids and derivatives	Carboxylic acids and derivatives	Amino acids, peptides, and analogues	--	--	--	Full match	Full match	Full match	163.108	1.79009e+07	2.67334e+07	9.95447e+07	2.77045e+07	1.31503e+08	2.08517e+07	4.37977e+07	9.79769e+06	3.63424e+07	1.69394e+07	4.96711e+07	1.9363e+07	2.82555e+07	3.02661e+07	2.8789e+07
Com_4192_pos	2'-Deoxyguanosine	Deoxyguanosine; 2'-Deoxyguanosine	C10 H13 N5 O4	267.096	3.837	cpd:C00330	map00230 Purine metabolism;map01100 Metabolic pathways	HMDB0000085	--	Nucleosides, nucleotides, and analogues	Purine nucleosides	Purine 2'-deoxyribonucleosides	--	--	--	Full match	Full match	Full match	268.104	3.24038e+07	1.20215e+07	3.3277e+07	8.70016e+07	1.2689e+07	2.35963e+08	1.00379e+07	2.57798e+07	9.23895e+06	3.90939e+07	2.71145e+07	2.61033e+07	3.24114e+07	3.71123e+07	3.79766e+07
Com_12081_pos	Cortisol	Cortisol; Hydrocortisone; 11beta,17alpha,21-Trihydroxy-4-pregnene-3,20-dione; Kendall's compound F; Reichstein's substance M	C21 H30 O5	362.209	7.8	cpd:C00735	map00140 Steroid hormone biosynthesis;map01100 Metabolic pathways;map04080 Neuroactive ligand-receptor interaction;map04927 Cortisol synthesis and secretion;map04934 Cushing's syndrome;map04960 Aldosterone-regulated sodium reabsorption;map04976 Bile secretion;map05200 Pathways in cancer;map05215 Prostate cancer	HMDB0000063	LMST02030001	Lipids and lipid-like molecules	Steroids and steroid derivatives	Hydroxysteroids	Sterol Lipids [ST]	Steroids [ST02]	C21 steroids (gluco/mineralocorticoids, progestogins) and derivatives [ST0203]	Full match	Full match	Full match	363.216	2.33199e+06	583936	3.76694e+07	213054	551849	638922	1.84807e+06	9.02785e+06	142385	316234	1.53509e+06	685611	2.22927e+06	2.60932e+06	1.99184e+06
Com_134_pos	Proline	Proline	C5 H9 N O2	115.063	1.381	cpd:C16435	--	HMDB0003411	--	Organic acids and derivatives	Carboxylic acids and derivatives	Amino acids, peptides, and analogues	--	--	--	Full match	Full match	Full match	116.07	2.60864e+08	3.90826e+09	4.57719e+09	4.22509e+09	1.92511e+09	9.96798e+09	1.22537e+10	5.47915e+08	5.7447e+09	8.52979e+08	4.0955e+09	2.94757e+09	2.67606e+09	2.72328e+09	2.48759e+09
Com_16427_pos	L-(-)-Methionine	--	C5 H11 N O2 S	149.051	5.938	--	--	HMDB0000696	--	Organic acids and derivatives	Carboxylic acids and derivatives	Amino acids, peptides, and analogues	--	--	--	Full match	Full match	Full match	150.058	2.6924e+06	489764	1.00604e+06	1.23333e+07	722386	1.10204e+06	1.92621e+06	1.42005e+07	1.62858e+06	3.3845e+06	776963	842447	2.16274e+06	2.9907e+06	2.72039e+06
Com_438_pos	DL-Carnitine	--	C7 H15 N O3	161.105	1.286	--	--	HMDB0000062	--	Organic nitrogen compounds	Organonitrogen compounds	Quaternary ammonium salts	--	--	--	Full match	Full match	Full match	162.112	2.1425e+08	7.54052e+08	7.53226e+08	5.79771e+08	4.27969e+08	1.18519e+07	1.69122e+09	2.93522e+09	1.01511e+09	2.78536e+08	3.35588e+08	3.42298e+08	5.17822e+08	5.34855e+08	4.84029e+08
Com_623_pos	L-Threonine	L-Threonine; 2-Amino-3-hydroxybutyric acid	C4 H9 N O3	119.058	1.289	cpd:C00188	map00260 Glycine, serine and threonine metabolism;map00290 Valine, leucine and isoleucine biosynthesis;map00860 Porphyrin and chlorophyll metabolism;map00970 Aminoacyl-tRNA biosynthesis;map01100 Metabolic pathways;map01230 Biosynthesis of amino acids;map02010 ABC transporters;map04974 Protein digestion and absorption;map04978 Mineral absorption	HMDB0000167	--	Organic acids and derivatives	Carboxylic acids and derivatives	Amino acids, peptides, and analogues	--	--	--	Full match	Full match	Full match	120.065	3.42101e+08	9.50012e+08	6.48625e+08	4.88269e+08	2.10806e+08	8.38364e+08	1.34176e+09	1.88237e+09	6.88051e+08	9.67383e+07	6.22851e+08	1.90498e+08	4.23402e+08	4.3318e+08	4.31246e+08
Com_2011_pos	Cytarabine	Cytarabine; Cytosine arabinoside; Cytosine-1-beta-D-arabinofuranoside; Ara-C	C9 H13 N3 O5	243.085	1.576	cpd:C02961	--	HMDB0015122	--	Nucleosides, nucleotides, and analogues	Pyrimidine nucleosides	_	--	--	--	Full match	Full match	Full match	244.093	2.39814e+07	2.29707e+07	1.1417e+07	6.28787e+07	3.10579e+07	1.45663e+08	1.80482e+08	1.51987e+08	6.42368e+07	3.2517e+08	2.13032e+07	2.95424e+07	4.22915e+07	4.16268e+07	5.38701e+07
Com_2225_pos	8-Hydroxyquinoline	8-Hydroxyquinoline; Oxyquinoline	C9 H7 N O	145.053	7.191	cpd:C19434	--	--	--	--	--	--	--	--	--	Full match	Full match	No results	146.06	1.17869e+08	7.02163e+06	3.62967e+08	6.85557e+06	5.47766e+06	7.73755e+06	1.6393e+08	4.81592e+06	4.28652e+07	1.03296e+07	5.11074e+06	5.0874e+06	3.99485e+07	3.37508e+07	3.86131e+07
Com_644_pos	Cytosine	Cytosine	C4 H5 N3 O	111.043	1.406	cpd:C00380	map00240 Pyrimidine metabolism;map01100 Metabolic pathways	HMDB0000630	--	Organoheterocyclic compounds	Diazines	Pyrimidines and pyrimidine derivatives	--	--	--	Full match	Full match	Full match	112.05	6.02715e+08	4.38572e+07	1.38312e+08	8.80635e+08	4.98068e+07	2.29111e+09	1.53938e+09	1.12453e+09	5.7071e+08	1.00637e+09	1.39293e+08	5.89231e+07	4.52304e+08	4.59894e+08	4.48898e+08
Com_12999_pos	β-Nicotinamide mononucleotide	Nicotinamide D-ribonucleotide; NMN; Nicotinamide mononucleotide; Nicotinamide ribonucleotide; Nicotinamide nucleotide; beta-Nicotinamide D-ribonucleotide; beta-Nicotinamide ribonucleotide; beta-Nicotinamide mononucleotide	C11 H15 N2 O8 P	334.056	1.389	cpd:C00455	map00760 Nicotinate and nicotinamide metabolism;map01100 Metabolic pathways	--	--	--	--	--	--	--	--	Full match	Full match	Full match	335.064	1.53995e+07	2.16649e+06	1.42906e+06	662038	1.36476e+06	1.21558e+06	4.21619e+06	3.64915e+07	887377	9.81073e+06	2.74154e+06	1.58382e+06	2.73247e+06	2.12164e+06	2.34111e+06
Com_16264_pos	S-Adenosylmethionine	S-Adenosyl-L-methionine; S-Adenosylmethionine; AdoMet; SAM	C15 H22 N6 O5 S	398.137	1.264	cpd:C00019	map00270 Cysteine and methionine metabolism;map00330 Arginine and proline metabolism;map01100 Metabolic pathways;map01230 Biosynthesis of amino acids;map04122 Sulfur relay system	HMDB0001185	--	Nucleosides, nucleotides, and analogues	5'-deoxyribonucleosides	5'-deoxy-5'-thionucleosides	--	--	--	Full match	Full match	Full match	399.144	6.5802e+06	1.34594e+07	836490	590448	3.55863e+07	8.94233e+06	3.76248e+06	9.7884e+06	615049	532917	1.18975e+07	4.52756e+06	3.39703e+06	4.30237e+06	3.05307e+06
Com_212_pos	N-Benzylformamide	N-Benzylformamide	C8 H9 N O	135.068	2.307	cpd:C15561	--	--	--	--	--	--	--	--	--	Full match	Full match	No results	136.076	1.47943e+09	1.64708e+08	2.32087e+08	3.20331e+09	3.61497e+08	4.87962e+09	2.55712e+09	1.42027e+09	3.54922e+09	1.27675e+09	3.01069e+08	4.27962e+08	2.07707e+09	1.25433e+09	2.27681e+09
Com_580_pos	Thymine	Thymine; 5-Methyluracil	C5 H6 N2 O2	126.043	5.647	cpd:C00178	map00240 Pyrimidine metabolism;map01100 Metabolic pathways	HMDB0000262	--	Organoheterocyclic compounds	Diazines	Pyrimidines and pyrimidine derivatives	--	--	--	Full match	Full match	Full match	127.05	1.16235e+08	1.48388e+08	1.62078e+09	9.5259e+08	1.40401e+08	2.88433e+09	2.14809e+08	9.94358e+07	3.7382e+08	2.45631e+08	5.30889e+08	1.23741e+08	5.02352e+08	5.55675e+08	5.49015e+08
Com_3568_pos	N6-Acetyl-L-lysine	N6-Acetyl-L-lysine	C8 H16 N2 O3	188.116	1.706	cpd:C02727	map00310 Lysine degradation	HMDB0000206	--	Organic acids and derivatives	Carboxylic acids and derivatives	Amino acids, peptides, and analogues	--	--	--	Full match	Full match	Full match	189.123	6.27085e+07	6.65903e+07	5.34197e+07	9.26715e+07	9.37282e+07	4.4645e+07	6.96954e+07	2.04336e+08	1.10489e+08	4.43072e+07	1.16839e+08	6.07511e+07	6.28779e+07	6.61761e+07	5.09254e+07
Com_28_pos	L-Tyrosine	L-Tyrosine; (S)-3-(p-Hydroxyphenyl)alanine; (S)-2-Amino-3-(p-hydroxyphenyl)propionic acid; Tyrosine	C9 H11 N O3	181.074	2.301	cpd:C00082	map00130 Ubiquinone and other terpenoid-quinone biosynthesis;map00350 Tyrosine metabolism;map00360 Phenylalanine metabolism;map00400 Phenylalanine, tyrosine and tryptophan biosynthesis;map00730 Thiamine metabolism;map00970 Aminoacyl-tRNA biosynthesis;map01100 Metabolic pathways	HMDB0000158	--	Organic acids and derivatives	Carboxylic acids and derivatives	Amino acids, peptides, and analogues	--	--	--	Full match	Full match	Full match	182.081	3.60998e+09	2.92365e+08	6.13883e+08	1.20903e+10	1.5529e+09	2.22136e+10	2.9234e+10	4.59005e+09	20381300334	4.21047e+09	5.24417e+08	1.02271e+09	7.33405e+09	6.76091e+09	8.41066e+09
Com_2310_pos	Indole-3-lactic acid	--	C11 H11 N O3	205.074	9.249	--	--	HMDB0000671	--	Organoheterocyclic compounds	Indoles and derivatives	Indolyl carboxylic acids and derivatives	--	--	--	Full match	Full match	Full match	206.081	6.96645e+07	5.56506e+07	5.13454e+07	1.70845e+07	5.26279e+08	1.71635e+08	6.85775e+07	3.193e+07	3.36326e+07	9.55506e+06	6.71233e+07	4.39577e+08	6.64326e+07	6.61528e+07	6.62844e+07
Com_1557_pos	Indole-3-acetic acid	Indole-3-acetate; Indole-3-acetic acid; (Indol-3-yl)acetate; Indoleacetate; Indoleacetic acid; IAA	C10 H9 N O2	175.063	9.756	cpd:C00954	map00380 Tryptophan metabolism;map01100 Metabolic pathways	HMDB0000197	--	Organoheterocyclic compounds	Indoles and derivatives	Indolyl carboxylic acids and derivatives	--	--	--	Full match	Full match	Full match	176.07	1.78029e+07	6.57166e+08	1.70404e+08	1.84084e+06	1.13176e+07	1.29543e+07	1.26095e+09	1.04239e+07	2.32961e+06	2.09481e+06	2.5068e+07	2.48776e+07	6.36224e+07	6.35972e+07	6.34269e+07
Com_4241_pos	4-Phenylbutyric acid	--	C10 H12 O2	164.084	15.662	--	--	HMDB0000543	--	Benzenoids	Benzene and substituted derivatives	_	--	--	--	Full match	Full match	Full match	165.091	2.71878e+06	1.83203e+07	1.60469e+08	1.11062e+06	4.42816e+06	4.79036e+06	1.02381e+07	3.00679e+06	3.55505e+06	2.2213e+06	4.25736e+06	6.2776e+06	3.22013e+06	4.08129e+06	1.94083e+06
Com_12303_pos	Biotin	Biotin; D-Biotin; Vitamin H; Coenzyme R	C10 H16 N2 O3 S	244.088	8.284	cpd:C00120	map00780 Biotin metabolism;map01100 Metabolic pathways;map02010 ABC transporters;map04977 Vitamin digestion and absorption	HMDB0000030	--	Organoheterocyclic compounds	Biotin and derivatives	_	--	--	--	Full match	Full match	Full match	245.095	1.80753e+06	1.70716e+07	3.66649e+07	1.35055e+06	2.28483e+06	2.55092e+06	2.26489e+06	2.05665e+06	1.40147e+06	653224	3.49448e+06	2.87743e+06	2.50944e+06	3.21476e+06	3.8308e+06
Com_5445_pos	2-(acetylamino)-3-(1H-indol-3-yl)propanoic acid	--	C13 H14 N2 O3	246.1	9.297	--	--	--	--	--	--	--	--	--	--	Full match	Full match	Full match	247.107	6.07822e+07	2.00889e+07	1.16195e+08	894520	1.95251e+07	1.47755e+07	1.4583e+07	3.35689e+06	4.47136e+06	711160	2.52556e+07	1.94538e+07	1.30262e+07	1.20385e+07	1.44255e+07
Com_3261_pos	Eicosapentaenoic acid	(5Z,8Z,11Z,14Z,17Z)-Icosapentaenoic acid; (5Z,8Z,11Z,14Z,17Z)-Eicosapentaenoic acid; Eicosapentaenoic acid; 5,8,11,14,17-Icosapentaenoic acid; (5Z,8Z,11Z,14Z,17Z)-Eicosapentaenoate	C20 H30 O2	302.224	14.9	cpd:C06428	map01040 Biosynthesis of unsaturated fatty acids	HMDB0001999	--	Lipids and lipid-like molecules	Fatty Acyls	Fatty acids and conjugates	--	--	--	Full match	Full match	Full match	303.231	9.35737e+06	1.04474e+08	7.8788e+07	4.24241e+07	3.0948e+07	6.70806e+07	5.00908e+08	3.93673e+06	3.22097e+07	3.01822e+07	3.117e+07	2.75031e+07	3.1862e+07	3.43451e+07	3.28863e+07
Com_1465_pos	Nicotinuric acid	Nicotinurate; Nicotinuric acid; Nicotinylglycine	C8 H8 N2 O3	180.053	7.041	cpd:C05380	map00760 Nicotinate and nicotinamide metabolism	HMDB0003269	--	Organic acids and derivatives	Carboxylic acids and derivatives	Amino acids, peptides, and analogues	--	--	--	Full match	Full match	Full match	181.061	7.94678e+08	1.6224e+06	1.35135e+06	1.37909e+06	2.01233e+06	2.04009e+06	1.11996e+07	2.83472e+06	3.50002e+06	3.00962e+07	2.15235e+06	3.65543e+06	3.44501e+07	3.63613e+07	3.7781e+07
Com_1219_pos	Inosine	Inosine	C10 H12 N4 O5	268.08	3.371	cpd:C00294	map00230 Purine metabolism;map01100 Metabolic pathways	HMDB0000195	--	Nucleosides, nucleotides, and analogues	Purine nucleosides	_	--	--	--	Full match	Full match	Full match	269.088	1.01137e+08	7.07375e+06	9.35247e+06	5.19616e+07	5.88136e+06	1.54143e+08	5.49959e+08	6.14026e+08	1.18271e+07	6.16491e+08	6.46095e+06	4.26503e+06	8.43303e+07	1.02343e+08	1.15148e+08
Com_27077_pos	N-Phenylacetylglutamine	--	C13 H16 N2 O4	264.111	7.882	--	--	HMDB0006344	--	Organic acids and derivatives	Carboxylic acids and derivatives	Amino acids, peptides, and analogues	--	--	--	Full match	Full match	Full match	265.118	1.2397e+07	533508	908903	216441	1.16494e+06	722337	606904	714544	456165	1.81528e+06	1.83742e+06	1.19791e+06	996102	1.08624e+06	993913
Com_60_pos	Nicotinic acid	Nicotinate; Nicotinic acid; Niacin; 3-Pyridinecarboxylic acid	C6 H5 N O2	123.032	1.827	cpd:C00253	map00760 Nicotinate and nicotinamide metabolism;map01100 Metabolic pathways;map05133 Pertussis	HMDB0001488	--	Organoheterocyclic compounds	Pyridines and derivatives	Pyridinecarboxylic acids and derivatives	--	--	--	Full match	Full match	Full match	124.039	5.54723e+08	2.23203e+10	2.08052e+10	7.7652e+08	9.48525e+09	1.67256e+09	3.76497e+09	8.91123e+08	7.46614e+08	1.32234e+08	2.18551e+10	9.80683e+09	5.11399e+09	5.67963e+09	6.00876e+09
Com_38_pos	Hypoxanthine	Hypoxanthine; Purine-6-ol	C5 H4 N4 O	136.038	1.909	cpd:C00262	map00230 Purine metabolism;map01100 Metabolic pathways	HMDB0000157	--	Organoheterocyclic compounds	Imidazopyrimidines	Purines and purine derivatives	--	--	--	Full match	Full match	Full match	137.046	4.89564e+09	1.23079e+10	1.88644e+10	5.53048e+09	1.03482e+10	7.82619e+09	71243503910	2.83166e+09	5.97811e+09	3.57015e+09	9.55389e+09	5.17636e+09	6.53353e+09	6.98348e+09	7.2538e+09
Com_1191_pos	4-Acetamidobutanoic acid	--	C6 H11 N O3	145.074	3.325	--	--	HMDB0003681	--	Organic acids and derivatives	Carboxylic acids and derivatives	Amino acids, peptides, and analogues	--	--	--	Full match	Full match	Full match	146.081	5.29311e+08	4.46166e+07	7.96454e+08	1.71693e+07	5.28629e+07	5.1524e+07	1.10591e+08	3.19461e+07	2.46179e+07	8.46112e+07	4.11835e+07	6.10748e+07	1.17589e+08	1.1939e+08	1.50462e+08
Com_1936_pos	D-Glucosamine	D-Glucosamine; Chitosamine; 2-Amino-2-deoxy-D-glucose	C6 H13 N O5	179.079	1.302	cpd:C00329	map00520 Amino sugar and nucleotide sugar metabolism;map01100 Metabolic pathways	HMDB0001514	--	Organic oxygen compounds	Organooxygen compounds	Carbohydrates and carbohydrate conjugates	--	--	--	Full match	Full match	Full match	180.086	1.11828e+08	2.57131e+08	2.75854e+08	1.72911e+07	1.70703e+08	1.19062e+08	3.99834e+08	1.37313e+08	7.80124e+07	8.10285e+07	4.1696e+08	1.7371e+08	3.09369e+07	4.16082e+07	2.17599e+07
Com_638_pos	Pyrogallol	1,2,3-Trihydroxybenzene; Pyrogallol; Pyrogallic acid; 1,2,3-Benzenetriol	C6 H6 O3	126.032	1.395	cpd:C01108	--	HMDB0013674	--	Benzenoids	Benzene and substituted derivatives	Phenols and derivatives	--	--	--	Full match	Full match	Full match	127.039	2.92215e+08	1.10241e+09	5.36131e+08	1.18746e+08	4.97385e+08	2.55304e+09	6.21505e+08	9.77896e+08	2.9716e+08	2.06157e+08	7.2319e+08	6.52887e+08	4.00678e+08	4.17876e+08	3.94066e+08
Com_3530_pos	2-Aminoadipic acid	--	C6 H11 N O4	161.069	1.39	--	--	HMDB0000510	--	Organic acids and derivatives	Carboxylic acids and derivatives	Amino acids, peptides, and analogues	--	--	--	Full match	Full match	Full match	162.076	1.06234e+08	5.48142e+07	2.04286e+08	8.90361e+06	6.39544e+07	4.4591e+07	3.82419e+08	2.52482e+07	5.68937e+07	7.88966e+07	6.91877e+07	8.62905e+07	4.30887e+07	4.39285e+07	4.57129e+07
Com_985_pos	Maltotriose	Maltotriose; Amylotriose	C18 H32 O16	504.168	1.373	cpd:C01835	map02010 ABC transporters;map04973 Carbohydrate digestion and absorption	HMDB0001262	--	Organic oxygen compounds	Organooxygen compounds	Carbohydrates and carbohydrate conjugates	--	--	--	Full match	Full match	Full match	505.176	3.00217e+07	1.59885e+08	1.65381e+07	1.10399e+07	5.13889e+07	1.55976e+09	3.66451e+07	7.5528e+08	1.4197e+08	8.17682e+06	5.58247e+07	4.68546e+07	1.5969e+08	1.53461e+08	1.55261e+08
Com_5821_pos	Argininosuccinic acid	--	C10 H18 N4 O6	290.122	1.305	--	--	HMDB0000052	--	Organic acids and derivatives	Carboxylic acids and derivatives	Amino acids, peptides, and analogues	--	--	--	Full match	Full match	Full match	291.129	1.96575e+07	1.50824e+07	6.50586e+07	1.41656e+07	8.05693e+06	1.6448e+07	2.3784e+08	8.74207e+06	1.27605e+07	2.63357e+06	1.78387e+07	8.53666e+06	1.60833e+07	1.60697e+07	1.2636e+07
Com_1272_pos	Glycyl-L-leucine	Glycyl-leucine; Glycyl-L-leucine	C8 H16 N2 O3	188.116	6.13	cpd:C02155	--	HMDB0028929	--	Organic acids and derivatives	Carboxylic acids and derivatives	Amino acids, peptides, and analogues	--	--	--	Full match	Full match	Full match	189.123	6.15874e+07	4.91452e+06	4.62542e+07	3.92528e+08	5.15189e+06	4.76448e+07	3.76952e+06	3.06334e+07	2.49796e+08	9.12188e+06	1.89403e+07	5.98936e+06	1.02315e+08	1.07316e+08	1.12248e+08
Com_15540_pos	Desthiobiotin	Dethiobiotin; Desthiobiotin	C10 H18 N2 O3	214.131	9.172	cpd:C01909	map00780 Biotin metabolism;map01100 Metabolic pathways	HMDB0003581	--	Lipids and lipid-like molecules	Fatty Acyls	Fatty acids and conjugates	--	--	--	Full match	Full match	No results	215.139	4.22998e+06	3.04485e+07	5.54751e+06	3.10853e+06	5.20003e+06	3.82798e+06	1.76775e+06	3.85698e+06	3.58188e+06	754910	2.36814e+06	6.07427e+06	2.80872e+06	3.11781e+06	3.40708e+06
Com_4024_pos	Serotonin	Serotonin; 3-(2-Aminoethyl)-1H-indol-5-ol; 5-Hydroxytryptamine; Enteramine	C10 H12 N2 O	176.095	5.334	cpd:C00780	map00380 Tryptophan metabolism;map01100 Metabolic pathways;map04024 cAMP signaling pathway;map04080 Neuroactive ligand-receptor interaction;map04540 Gap junction;map04721 Synaptic vesicle cycle;map04726 Serotonergic synapse;map04742 Taste transduction;map04750 Inflammatory mediator regulation of TRP channels;map04976 Bile secretion	HMDB0000259	--	Organoheterocyclic compounds	Indoles and derivatives	Tryptamines and derivatives	--	--	--	Full match	Full match	Full match	177.102	8.65757e+06	4.8845e+07	1.92653e+07	2.31839e+06	6.31251e+06	6.00316e+06	1.539e+07	5.80672e+06	2.17763e+06	3.4181e+06	9.80546e+07	3.03318e+08	2.09654e+07	2.00025e+07	2.11023e+07
Com_317_pos	Phenylacetylglycine	Phenylacetylglycine	C10 H11 N O3	193.074	8.286	cpd:C05598	map00360 Phenylalanine metabolism	HMDB0000821	--	Organic acids and derivatives	Carboxylic acids and derivatives	Amino acids, peptides, and analogues	--	--	--	Full match	Full match	Full match	194.081	5.19811e+09	7.27569e+07	1.83325e+07	8.25026e+06	2.81526e+07	2.10533e+07	1.4233e+08	3.82149e+07	2.15111e+07	5.58815e+08	2.43446e+07	5.82943e+07	3.13239e+08	3.36599e+08	3.41078e+08
Com_4120_pos	L-Kynurenine	L-Kynurenine; 3-Anthraniloyl-L-alanine	C10 H12 N2 O3	208.085	5.058	cpd:C00328	map00380 Tryptophan metabolism;map01100 Metabolic pathways;map05143 African trypanosomiasis	HMDB0000684	--	Organic oxygen compounds	Organooxygen compounds	Carbonyl compounds	--	--	--	Full match	Full match	Full match	209.092	3.80007e+07	2.36826e+07	5.16105e+07	1.8242e+07	2.25513e+07	7.38098e+07	3.73002e+08	6.3122e+07	4.18426e+07	6.22996e+07	1.33635e+07	1.9981e+07	3.15734e+07	3.11356e+07	4.03073e+07
Com_8417_pos	N-Acetyl-L-leucine	N-Acetyl-L-leucine	C8 H15 N O3	173.105	9.175	cpd:C02710	--	HMDB0011756	--	Organic acids and derivatives	Carboxylic acids and derivatives	Amino acids, peptides, and analogues	--	--	--	Full match	Full match	Full match	174.112	7.27093e+06	3.27725e+07	6.46422e+07	3.7816e+06	2.19095e+07	1.24793e+07	3.63188e+07	4.50775e+06	3.05752e+06	6.54899e+06	2.16521e+07	1.95613e+07	1.11503e+07	1.11194e+07	1.14446e+07
Com_34_pos	5-Aminovaleric acid	5-Aminopentanoate; 5-Aminopentanoic acid; 5-Aminovaleric acid	C5 H11 N O2	117.079	1.402	cpd:C00431	map00310 Lysine degradation;map00330 Arginine and proline metabolism	HMDB0003355	--	Organic acids and derivatives	Carboxylic acids and derivatives	Amino acids, peptides, and analogues	--	--	--	Full match	Full match	Full match	118.086	1.31065e+09	2.55326e+10	1.30062e+09	7.70291e+08	1.17841e+10	1.35732e+08	4.28343e+09	6.22888e+08	1.21617e+09	4.25395e+08	3.36761e+10	1.29092e+10	5.0099e+09	5.50341e+09	5.11222e+09
Com_2741_pos	Kynurenic acid	4-Hydroxy-2-quinolinecarboxylic acid; Kynurenic acid; Kynurenate	C10 H7 N O3	189.042	7.722	cpd:C01717	map00380 Tryptophan metabolism;map01100 Metabolic pathways	HMDB0000715	--	Organoheterocyclic compounds	Quinolines and derivatives	Quinoline carboxylic acids	--	--	--	Full match	Full match	Full match	190.05	3.62856e+08	1.53902e+08	7.72181e+07	8.12421e+06	6.04021e+07	3.11639e+07	1.77083e+07	1.38285e+07	1.5727e+07	2.27384e+07	1.37478e+08	1.63834e+08	4.05597e+07	4.45409e+07	5.27628e+07
Com_78_pos	Creatine	Creatine; alpha-Methylguanidino acetic acid; Methylglycocyamine	C4 H9 N3 O2	131.069	1.354	cpd:C00300	map00260 Glycine, serine and threonine metabolism;map00330 Arginine and proline metabolism;map01100 Metabolic pathways	HMDB0000064	--	Organic acids and derivatives	Carboxylic acids and derivatives	Amino acids, peptides, and analogues	--	--	--	Full match	Full match	Full match	132.077	1.54958e+10	2.43909e+09	1.11433e+09	5.93558e+09	2.9581e+09	1.49167e+09	4.07597e+10	6.44593e+09	5.145e+09	7.33827e+09	2.37163e+09	2.20189e+09	5.14116e+09	5.05996e+09	4.7841e+09
Com_418_pos	4-Hydroxybenzaldehyde	4-Hydroxybenzaldehyde; p-Hydroxybenzaldehyde	C7 H6 O2	122.037	2.319	cpd:C00633	map01100 Metabolic pathways	HMDB0011718	--	Organic oxygen compounds	Organooxygen compounds	Carbonyl compounds	--	--	--	Full match	Full match	Full match	123.044	5.48688e+08	1.24876e+08	1.53482e+08	1.52144e+09	2.34445e+08	2.39306e+09	1.67236e+09	2.75387e+08	1.1941e+09	2.72384e+08	1.5466e+08	2.15192e+08	4.47302e+08	5.18245e+08	4.62204e+08
Com_675_pos	Taurocholic acid	Taurocholate; Taurocholic acid; Cholyltaurine	C26 H45 N O7 S	515.292	13.253	cpd:C05122	map00120 Primary bile acid biosynthesis;map00430 Taurine and hypotaurine metabolism;map01100 Metabolic pathways;map04976 Bile secretion;map04979 Cholesterol metabolism	HMDB0000036	LMST05040001	Lipids and lipid-like molecules	Steroids and steroid derivatives	Bile acids, alcohols and derivatives	Sterol Lipids [ST]	Steroid conjugates [ST05]	Taurine conjugates [ST0504]	Full match	Full match	Full match	516.299	2.0139e+09	6.00354e+06	6.24332e+06	6.97109e+08	7.99909e+06	5.21175e+06	1.68086e+07	1.63642e+09	8.0627e+08	1.23782e+09	5.52034e+06	9.42187e+06	8.88594e+08	1.06713e+09	1.09687e+09
Com_287_pos	Creatinine	Creatinine; 1-Methylglycocyamidine	C4 H7 N3 O	113.059	1.309	cpd:C00791	map00330 Arginine and proline metabolism;map01100 Metabolic pathways	HMDB0000562	--	Organic acids and derivatives	Carboxylic acids and derivatives	Amino acids, peptides, and analogues	--	--	--	Full match	Full match	Full match	114.066	5.70753e+09	1.30678e+08	6.18808e+07	1.74354e+08	1.18716e+09	1.05561e+09	1.20917e+09	4.44832e+08	2.82413e+08	9.34841e+08	8.14436e+08	3.07973e+09	7.02877e+08	7.12798e+08	6.43242e+08
Com_2007_pos	α-Aspartylphenylalanine	--	C13 H16 N2 O5	280.106	7.249	--	--	--	--	--	--	--	--	--	--	Full match	Full match	Full match	281.113	5.04562e+07	8.75317e+06	7.85039e+06	2.17621e+08	6.64615e+06	1.28557e+07	3.89282e+06	3.54995e+08	5.43207e+06	2.9537e+08	1.19693e+07	5.22404e+06	6.82244e+07	6.1795e+07	7.30618e+07
Com_12680_pos	1-Methylhistidine	N(pi)-Methyl-L-histidine; N-pros-Methyl-L-histidine; 3-Methylhistidine; 1-Methylhistidine	C7 H11 N3 O2	169.085	1.367	cpd:C01152	map00340 Histidine metabolism	HMDB0000001	--	Organic acids and derivatives	Carboxylic acids and derivatives	Amino acids, peptides, and analogues	--	--	--	Full match	Full match	Full match	170.092	1.02697e+07	4.46507e+06	1.04788e+07	2.96568e+06	4.89609e+06	4.60153e+06	2.13388e+07	7.73146e+06	1.32866e+07	2.79131e+07	4.91222e+06	5.69026e+06	5.52307e+06	4.79491e+06	4.91026e+06
Com_4103_pos	Guanine	Guanine; 2-Amino-6-hydroxypurine	C5 H5 N5 O	151.049	1.408	cpd:C00242	map00230 Purine metabolism;map01100 Metabolic pathways	HMDB0000132	--	Organoheterocyclic compounds	Imidazopyrimidines	Purines and purine derivatives	--	--	--	Full match	Full match	Full match	152.057	3.73441e+07	4.21762e+07	3.92647e+07	1.135e+07	2.50145e+08	1.71221e+07	4.52982e+07	1.05368e+07	7.95355e+06	1.33983e+08	5.98923e+07	1.30826e+08	5.29528e+07	3.39265e+07	3.55823e+07
Com_3520_pos	Glycine anhydride	2,5-Dioxopiperazine; Diketopiperazine; 2,5-Diazacyclohexane-1,4-dione; 2,5-Piperazinedione; Glycine anhydride	C4 H6 N2 O2	114.043	1.453	cpd:C02777	--	--	--	--	--	--	--	--	--	Full match	Full match	Full match	115.05	5.8258e+07	2.54146e+07	2.04898e+08	1.0939e+07	3.91188e+07	1.347e+07	9.67985e+07	4.89391e+07	9.50776e+06	1.85817e+07	3.83836e+07	2.61119e+07	2.35315e+07	3.09584e+07	2.77375e+07
Com_32_pos	DL-Tryptophan	--	C11 H12 N2 O2	204.09	6.918	--	--	HMDB0013609	--	Organoheterocyclic compounds	Indoles and derivatives	Indolyl carboxylic acids and derivatives	--	--	--	Full match	Full match	Full match	205.097	2.65233e+09	2.88665e+08	1.52152e+09	1.59055e+10	3.17246e+09	1.62412e+10	1.40689e+10	1.1064e+10	1.8878e+10	2.57795e+09	5.71247e+08	4.23403e+08	5.38642e+09	6.10665e+09	6.60267e+09
Com_1067_pos	N-Acetylneuraminic acid	N-Acetylneuraminate; N-Acetylneuraminic acid; 5-Acetamido-3,5-dideoxy-D-glycero-D-galacto-2-nonulosonic acid; Neu5Ac	C11 H19 N O9	309.106	1.362	cpd:C00270	map00520 Amino sugar and nucleotide sugar metabolism;map01100 Metabolic pathways	HMDB0000230	--	Organic oxygen compounds	Organooxygen compounds	Carbohydrates and carbohydrate conjugates	--	--	--	Full match	Full match	Full match	310.113	1.74426e+08	1.09431e+09	2.49586e+08	1.05515e+08	5.20763e+08	6.79575e+08	1.08205e+09	2.44389e+08	5.83601e+07	8.37505e+07	3.89419e+08	4.98809e+08	2.29089e+08	2.19673e+08	2.53157e+08
Com_15_pos	L-Phenylalanine	L-Phenylalanine; (S)-alpha-Amino-beta-phenylpropionic acid	C9 H11 N O2	165.079	5.545	cpd:C00079	map00360 Phenylalanine metabolism;map00400 Phenylalanine, tyrosine and tryptophan biosynthesis;map00970 Aminoacyl-tRNA biosynthesis;map01100 Metabolic pathways;map01210 2-Oxocarboxylic acid metabolism;map01230 Biosynthesis of amino acids;map02010 ABC transporters;map04974 Protein digestion and absorption;map04978 Mineral absorption	HMDB0000159	--	Organic acids and derivatives	Carboxylic acids and derivatives	Amino acids, peptides, and analogues	--	--	--	Full match	Full match	Full match	166.086	9.53777e+09	2.76853e+09	7.2688e+09	3.15084e+10	6.55509e+09	2.90507e+10	4.22391e+10	12796552254	2.69966e+10	8.31685e+09	3.50897e+09	2.57798e+09	13046941445	1.41168e+10	1.39637e+10
Com_456_pos	D-(-)-Glutamine	--	C5 H10 N2 O3	146.069	1.27	--	--	--	--	--	--	--	--	--	--	Full match	Full match	Full match	147.076	6.42222e+07	1.75278e+08	1.55795e+08	7.55941e+08	1.94391e+08	7.75768e+08	2.66603e+09	2.49384e+08	1.41418e+09	1.79394e+08	1.7262e+08	2.46243e+08	4.40602e+08	4.59264e+08	4.58149e+08
Com_1156_pos	5-Hydroxyindole-3-acetic acid	--	C10 H9 N O3	191.058	7.189	--	--	HMDB0000763	--	Organoheterocyclic compounds	Indoles and derivatives	Indolyl carboxylic acids and derivatives	--	--	--	Full match	Full match	Full match	192.065	2.44026e+08	5.18422e+06	8.24136e+08	1.76606e+06	4.67953e+06	5.91146e+06	3.5537e+08	2.3765e+06	2.37576e+06	1.92275e+07	4.57869e+06	4.76113e+06	7.45753e+07	7.94586e+07	7.62926e+07
Com_126_pos	Daidzein	Daidzein	C15 H10 O4	254.057	10.489	cpd:C10208	--	HMDB0003312	LMPK12050038	Phenylpropanoids and polyketides	Isoflavonoids	Isoflav-2-enes	Polyketides [PK]	Flavonoids [PK12]	Isoflavonoids [PK1205]	Full match	Full match	No results	255.064	4.51606e+08	3.80628e+09	6.47254e+09	1.00404e+08	9.07048e+09	8.48636e+09	8.03826e+08	1.67019e+09	4.20819e+06	2.81536e+06	1.1275e+10	6.51491e+09	2.97389e+09	3.05134e+09	2.96205e+09
Com_925_pos	cis-4-Hydroxy-D-proline	cis-4-Hydroxy-D-proline	C5 H9 N O3	131.058	1.279	cpd:C03440	map00330 Arginine and proline metabolism	--	--	--	--	--	--	--	--	Full match	Full match	Full match	132.065	3.31802e+07	2.64938e+08	2.10151e+08	2.13164e+07	4.17129e+08	1.75876e+08	4.71462e+08	3.51111e+07	3.37222e+07	4.05808e+07	1.06659e+09	2.43167e+08	1.24429e+08	1.27767e+08	1.29492e+08
Com_361_pos	Riboflavin	Riboflavin; Lactoflavin; 7,8-Dimethyl-10-ribitylisoalloxazine; Vitamin B2	C17 H20 N4 O6	376.138	8.303	cpd:C00255	map00740 Riboflavin metabolism;map01100 Metabolic pathways;map04977 Vitamin digestion and absorption	HMDB0001520	--	Nucleosides, nucleotides, and analogues	Flavin nucleotides	_	--	--	--	Full match	Full match	Full match	377.144	4.85776e+07	2.1046e+09	4.56846e+08	1.64307e+08	5.10665e+08	1.04987e+09	2.48645e+08	9.69271e+08	1.23858e+08	9.36643e+07	3.41802e+09	1.77146e+09	6.53344e+08	6.36226e+08	6.36362e+08
Com_6849_pos	ACar 22:1	--	C29 H56 N O4	481.412	14.246	--	--	--	--	--	--	--	--	--	--	No results	Invalid mass	No results	482.42	547312	1.77635e+07	1.33875e+07	1.14124e+06	3.31822e+06	679282	1.91635e+08	805108	3.48129e+06	3.48567e+06	3.24623e+07	1.89133e+06	7.37546e+06	1.18437e+07	1.06592e+07
Com_4719_pos	4-Ethylbenzaldehyde	--	C9 H10 O	134.073	8.212	--	--	HMDB0032024	--	Benzenoids	Benzene and substituted derivatives	Benzoyl derivatives	--	--	--	Full match	No results	No results	135.08	3.99011e+07	1.51444e+07	1.39522e+08	3.9017e+06	1.57405e+07	1.34066e+07	2.26615e+07	7.57288e+06	4.73562e+06	8.05789e+06	1.65482e+07	1.75233e+07	1.62577e+07	1.54147e+07	1.77455e+07
Com_27424_pos	PC (16:2e/22:5)	--	C46 H80 N O7 P	772.553	14.699	--	--	--	--	--	--	--	--	--	--	No results	Invalid mass	No results	773.559	4.29626e+06	4.03706e+06	2.25578e+06	4.04763e+06	4.12133e+06	3.39965e+06	2.09377e+07	2.19121e+06	2.95661e+06	5.94288e+06	2.70049e+06	1.55248e+06	3.22356e+06	3.75069e+06	3.06397e+06
Com_571_pos	delta8-THC-d9	--	C21 H21 [2]H9 O2	323.282	14.767	--	--	--	--	--	--	--	--	--	--	Full match	No results	No results	324.289	1.61794e+08	9.62622e+08	7.2942e+08	2.11365e+08	1.58175e+09	4.23289e+08	4.11594e+08	1.38825e+08	1.03894e+09	3.81108e+07	6.75905e+08	7.38955e+08	3.9699e+08	4.8208e+08	3.82466e+08
Com_9087_pos	Homogentisic Acid	Homogentisate; Homogentisic acid; 2,5-Dihydroxyphenylacetic acid; 2,5-Dihydroxyphenylacetate	C8 H8 O4	168.042	13.516	cpd:C00544	map00130 Ubiquinone and other terpenoid-quinone biosynthesis;map00350 Tyrosine metabolism;map01100 Metabolic pathways	HMDB0001336	--	Benzenoids	Phenols	Benzenediols	--	--	--	No results	No results	Full match	169.049	2.75404e+06	2.71813e+06	5.74235e+07	856261	3.19589e+06	2.75715e+06	4.03966e+06	1.80305e+06	946719	1.34508e+06	1.85494e+06	2.77069e+06	4.20895e+06	4.33379e+06	3.70748e+06
Com_4090_pos	N-Acetyl-aspartic acid	--	C6 H9 N O5	175.048	1.678	--	--	--	--	--	--	--	--	--	--	No results	No results	Full match	176.055	1.70146e+07	8.54518e+07	1.87125e+07	1.69035e+06	1.13674e+08	5.41446e+06	4.68573e+07	3.07477e+06	1.20811e+06	9.9478e+06	1.65556e+08	2.17044e+07	2.37233e+07	2.86999e+07	2.53485e+07
Com_9359_pos	15-Deoxy-Δ12,14-prostaglandin A1	--	C20 H30 O3	300.208	14.015	--	--	--	--	--	--	--	--	--	--	Invalid mass	No match	No match	301.215	815696	1.21853e+07	2.05924e+07	2.87892e+06	2.80726e+07	1.38023e+07	1.81297e+07	8.21332e+06	2.08027e+06	1.45832e+06	5.3711e+07	4.64928e+07	1.16935e+07	1.47995e+07	7.88697e+06
Com_1078_pos	Asiaticoside	Asiaticoside; Madecassol	C48 H78 O19	958.512	11.962	cpd:C15428	--	HMDB0036656	--	Lipids and lipid-like molecules	Prenol lipids	Terpene glycosides	--	--	--	Full match	No results	No results	959.519	3.60299e+07	7.40996e+08	2.01564e+06	4.32456e+06	5.49656e+08	1.57603e+08	4.76774e+06	1.78796e+08	9.48731e+06	2.44897e+06	8.86955e+08	5.37885e+08	2.14236e+08	2.17059e+08	2.21538e+08
Com_10423_pos	Uridine 5'-monophosphate	UMP; Uridylic acid; Uridine monophosphate; Uridine 5'-monophosphate; 5'Uridylic acid	C9 H13 N2 O9 P	324.036	1.432	cpd:C00105	map00240 Pyrimidine metabolism;map01100 Metabolic pathways	HMDB0000288	--	Nucleosides, nucleotides, and analogues	Pyrimidine nucleotides	Pyrimidine ribonucleotides	--	--	--	No results	Full match	Full match	325.043	1.84891e+07	6.54839e+06	4.55916e+06	1.11411e+06	3.82422e+06	3.4079e+06	1.16052e+07	5.09856e+07	2.06607e+06	2.32607e+06	7.47858e+06	4.46159e+06	2.33755e+06	3.69003e+06	3.36368e+06
Com_5116_pos	3-Hydroxylidocaine	3-Hydroxylidocaine	C14 H22 N2 O2	500.331	7.366	cpd:C16560	map00982 Drug metabolism - cytochrome P450	HMDB0060655	--	Organic acids and derivatives	Carboxylic acids and derivatives	Amino acids, peptides, and analogues	--	--	--	Invalid mass	No results	No results	251.173	8.19239e+06	610469	736957	278578	861506	976711	1.00117e+06	1.36637e+08	211777	292149	690167	1.12977e+06	5.60264e+06	3.54319e+06	5.29171e+06
Com_14059_pos	N-Acetyldopamine	--	C10 H13 N O3	195.089	6.772	--	--	HMDB0041943	--	Benzenoids	Phenols	Benzenediols	--	--	--	Full match	No results	Full match	196.097	6.46659e+06	2.05018e+07	2.9616e+07	2.05855e+06	7.64843e+06	8.21926e+06	1.17604e+07	3.79783e+06	2.24922e+06	3.62133e+06	6.22208e+06	7.1893e+06	4.21679e+06	3.33675e+06	3.40184e+06
Com_38898_pos	VNH	--	C15 H24 N6 O5	390.16	13.642	--	--	--	--	--	--	--	--	--	--	Invalid mass	No results	No results	391.167	1.56184e+06	2.29507e+06	1.17374e+06	992187	684830	1.41962e+06	851807	904402	2.38695e+06	999740	3.49723e+06	539205	1.22284e+06	1.06143e+06	858412
Com_17399_pos	Methionine	L-Methionine; Methionine; L-2-Amino-4methylthiobutyric acid	C5 H11 N O2 S	149.052	10.326	cpd:C00073	map00270 Cysteine and methionine metabolism;map00970 Aminoacyl-tRNA biosynthesis;map01100 Metabolic pathways;map01210 2-Oxocarboxylic acid metabolism;map01230 Biosynthesis of amino acids;map01523 Antifolate resistance;map04974 Protein digestion and absorption;map04978 Mineral absorption;map05230 Central carbon metabolism in cancer	HMDB0000696	--	Organic acids and derivatives	Carboxylic acids and derivatives	Amino acids, peptides, and analogues	--	--	--	No results	No results	Full match	316.137	1.05987e+06	2.4776e+06	2.64149e+06	490055	622628	2.99442e+06	938214	1.73092e+06	1.15116e+07	417178	2.15634e+06	1.51276e+06	1.18069e+06	1.12169e+06	1.05629e+06
Com_3944_pos	2-methyl-2,3,4,5-tetrahydro-1,5-benzoxazepin-4-one	--	C10 H11 N O2	159.068	3.123	--	--	--	--	--	--	--	--	--	--	Invalid mass	No results	No results	160.076	7.33134e+06	1.30887e+07	5.98695e+07	5.53003e+06	1.7899e+07	9.83978e+06	3.96951e+08	3.60934e+06	7.17602e+06	1.09264e+07	2.23178e+07	1.94957e+07	2.6264e+07	2.51614e+07	3.07473e+07
Com_487_pos	1-Aminocyclohexanecarboxylic acid	--	C7 H13 N O2	286.189	1.436	--	--	HMDB0038249	--	Lipids and lipid-like molecules	Prenol lipids	Monoterpenoids	--	--	--	Invalid mass	No results	No results	144.102	6.40389e+08	1.18129e+08	2.34458e+09	5.13349e+07	6.02684e+07	4.09715e+07	2.15604e+08	9.72721e+07	5.65883e+07	1.15497e+08	8.69357e+07	7.92288e+07	2.51996e+08	2.28508e+08	2.27314e+08
Com_33205_pos	S-Lactoyglutathione	--	C13 H21 N3 O8 S	379.104	5.147	--	--	--	--	--	--	--	--	--	--	No results	No results	Full match	380.112	835388	1.88861e+06	700444	348256	5.63263e+06	1.2197e+06	1.31432e+06	675117	331571	464815	6.20357e+06	2.87809e+06	1.24202e+06	1.00386e+06	1.1227e+06
Com_30991_pos	Vitamin A	Retinol; all-trans-Retinol; Vitamin A; Vitamin A1	C20 H30 O	286.229	11.698	cpd:C00473	map00830 Retinol metabolism;map01100 Metabolic pathways;map04977 Vitamin digestion and absorption	HMDB0000305	LMPR01090001	Lipids and lipid-like molecules	Prenol lipids	Retinoids	Prenol Lipids [PR]	Isoprenoids [PR01]	Retinoids [PR0109]	No results	No results	Full match	287.236	1.67807e+06	3.90549e+06	6.2187e+06	1.39503e+06	3.43674e+06	2.71443e+06	1.83986e+06	2.86655e+06	4.01384e+06	1.66549e+06	4.68418e+06	4.2464e+06	1.57271e+06	1.38046e+06	1.56439e+06
Com_1857_pos	Dipropylene glycol dimethyl ether	--	C8 H18 O3	162.126	9.797	--	--	--	--	--	--	--	--	--	--	Full match	No results	No results	163.133	2.99483e+07	3.05363e+07	2.64466e+07	9.18606e+06	4.01398e+07	3.75987e+07	6.40572e+07	2.26886e+07	1.22119e+08	3.6041e+08	2.12994e+07	4.63149e+07	1.82111e+07	1.68632e+07	1.45027e+07
Com_12690_pos	PC (18:3e/20:5)	--	C46 H78 N O7 P	787.547	15.768	--	--	--	--	--	--	--	--	--	--	No results	Invalid mass	No results	788.555	1.06088e+06	4.19335e+07	489446	675991	7.68393e+06	8.57832e+06	817460	992583	493536	783154	466302	827753	879860	782932	832479
Com_3391_pos	Lysine Butyrate	--	C10 H22 N2 O4	234.158	1.313	--	--	--	--	--	--	--	--	--	--	No results	No results	Full match	235.165	6.32183e+07	5.63094e+07	1.62023e+07	1.73566e+07	2.57392e+06	1.58442e+06	4.8147e+08	8.78195e+07	6.6682e+07	4.20328e+07	2.04995e+07	616053	4.36857e+07	4.87589e+07	4.88709e+07
Com_15308_pos	Gamithromycin	--	C40 H76 N2 O12	1553.07	15.38	--	--	--	--	--	--	--	--	--	--	Invalid mass	No results	No results	777.543	815618	3.11778e+07	1.4e+07	1.10127e+06	3.04643e+07	1.45783e+07	2.6047e+06	691002	841284	861965	1.48057e+07	1.19821e+07	5.01055e+06	3.20768e+06	2.82115e+06
Com_2558_pos	1,3,7-trimethyl-2,3,6,7-tetrahydro-1H-purine-2,6-dione	--	C8 H10 N4 O2	194.079	1.31	--	--	--	--	--	--	--	--	--	--	Invalid mass	No results	No match	195.086	2.93315e+07	1.20242e+08	6.60283e+07	1.23713e+07	4.64335e+08	1.87209e+08	7.14653e+07	4.98323e+07	2.31144e+07	6.13826e+07	4.42231e+07	3.89507e+08	4.56511e+07	3.11777e+07	3.21083e+07
Com_819_pos	Indole	Indole; 2,3-Benzopyrrole	C8 H7 N	117.058	6.917	cpd:C00463	map00380 Tryptophan metabolism;map00400 Phenylalanine, tyrosine and tryptophan biosynthesis;map01100 Metabolic pathways;map04974 Protein digestion and absorption	HMDB0035924	--	Organoheterocyclic compounds	Heteroaromatic compounds	_	--	--	--	Full match	No results	No results	118.065	1.04533e+08	1.04397e+07	5.64454e+07	5.90088e+08	1.21335e+08	5.85769e+08	4.93996e+08	4.17947e+08	6.92196e+08	9.04588e+07	2.08037e+07	1.7443e+07	2.03401e+08	2.26029e+08	2.28612e+08
Com_16814_pos	4-methyl-3-(methylthio)-5-undecyl-4H-1,2,4-triazole	--	C15 H29 N3 S	321.16	9.884	--	--	--	--	--	--	--	--	--	--	Invalid mass	No results	No results	322.168	584999	1.38504e+07	703967	330584	7.15677e+06	3.95439e+06	2.43764e+06	984957	519398	417305	2.18634e+07	6.00317e+06	2.66798e+06	2.64679e+06	2.47979e+06
Com_805_pos	6-Ketoprostaglandin F1α	--	C20 H34 O6	352.224	12.211	--	--	--	--	--	--	--	--	--	--	Invalid mass	No match	No match	353.232	6.35586e+06	5.43827e+07	2.65161e+07	6.2056e+06	1.79845e+07	3.62841e+07	2.87535e+09	3.37582e+06	8.51043e+06	9.39351e+06	2.64586e+07	3.65375e+06	6.80817e+07	8.90567e+07	6.78421e+07
Com_10525_pos	PC (14:1e/3:0)	--	C25 H50 N O7 P	507.332	14.606	--	--	--	--	--	--	--	--	--	--	No results	Full match	No results	508.34	3.5953e+06	1.18576e+06	1.00166e+06	2.46541e+07	569577	4.06565e+06	1.65355e+07	3.0669e+06	2.09159e+07	1.31423e+07	457790	744790	1.08244e+07	9.06396e+06	9.26414e+06
Com_11676_pos	QNH	--	C15 H23 N7 O6	397.176	8.63	--	--	--	--	--	--	--	--	--	--	Invalid mass	No results	No results	398.184	2.59593e+06	5.32436e+06	3.98532e+07	4.70622e+06	9.9874e+06	3.2369e+06	2.20763e+06	2.50736e+06	688430	579599	2.3919e+07	6.0063e+06	3.23795e+06	3.37923e+06	3.75215e+06
Com_15006_pos	MAM2201 N-pentanoic acid metabolite	--	C25 H23 N O3	385.171	1.403	--	--	--	--	--	--	--	--	--	--	Invalid mass	No results	No results	386.178	1.00955e+06	2.99648e+06	5.68314e+06	2.89364e+06	2.62032e+07	3.17983e+07	3.8264e+06	7.85318e+06	2.70874e+06	361078	9.11016e+06	4.69155e+07	5.15293e+06	4.24224e+06	5.24012e+06
Com_30077_pos	17alpha-Ethinyl estradiol	Ethynyl estradiol; 17alpha-Ethinyl estradiol; Ethinyl estradiol; Ethinylestradiol	C20 H24 O2	296.178	7.949	cpd:C07534	--	HMDB0001926	LMST02010036	Lipids and lipid-like molecules	Steroids and steroid derivatives	Estrane steroids	Sterol Lipids [ST]	Steroids [ST02]	C18 steroids (estrogens) and derivatives [ST0201]	No results	No results	Full match	297.185	3.99048e+06	847602	7.80482e+06	445660	1.10102e+06	1.72284e+06	1.1227e+06	1.42449e+06	787996	1.72097e+06	873939	1.33313e+06	1.23558e+06	768816	831387
Com_1904_pos	Isopropyl myristate	--	C17 H34 O2	287.282	13.252	--	--	HMDB0040392	--	Lipids and lipid-like molecules	Fatty Acyls	Fatty acid esters	--	--	--	Invalid mass	No results	No results	288.289	4.41608e+06	1.65289e+07	4.36058e+08	1.65511e+06	3.4112e+06	2.43811e+06	8.86728e+07	3.67142e+06	1.86996e+06	2.59091e+06	2.49173e+06	3.01233e+06	1.60629e+07	1.14029e+07	8.4103e+06
Com_35871_pos	3-phenyl-5-(trifluoromethyl)-4,5-dihydro-1H-pyrazol-5-ol	--	C10 H9 F3 N2 O	230.069	9.849	--	--	--	--	--	--	--	--	--	--	Invalid mass	No results	No results	231.076	580490	552079	615304	301474	589646	871276	740381	911075	431807	4.23944e+06	577249	728228	480892	456379	456360
Com_587_pos	Spectinomycin	Spectinomycin	C14 H24 N2 O7	332.158	1.422	cpd:C02078	--	--	--	--	--	--	--	--	--	Full match	No results	No results	333.165	1.92913e+06	2.22576e+09	3.40771e+07	826245	2.24574e+08	1.02293e+07	7.68383e+06	1.24395e+06	1.50313e+06	770682	5.37196e+08	1.6331e+08	1.7855e+08	1.63593e+08	1.70968e+08
Com_657_pos	2-(2-amino-3-methylbutanamido)-3-phenylpropanoic acid	--	C14 H20 N2 O3	264.147	8.059	--	--	--	--	--	--	--	--	--	--	Full match	No results	Full match	265.154	1.14638e+08	4.0524e+06	1.27435e+07	1.40014e+08	4.42835e+06	3.58714e+06	3.06095e+06	1.74166e+09	1.04206e+07	1.88413e+08	1.19029e+07	7.64026e+06	1.34765e+08	1.41004e+08	1.4302e+08
Com_12458_pos	Maltopentaose	--	C30 H52 O26	850.255	1.334	--	--	HMDB0012254	--	Organic oxygen compounds	Organooxygen compounds	Carbohydrates and carbohydrate conjugates	--	--	--	Invalid mass	No results	No results	851.263	1.48856e+06	9.10311e+06	765655	684966	5.42929e+07	5.1e+07	2.79056e+06	1.45666e+06	3.05939e+06	750516	777208	1.11124e+07	4.71946e+06	4.50256e+06	2.921e+06
Com_5007_pos	ethyl 5-methoxy-2-methyl-1-phenyl-1H-indole-3-carboxylate	--	C19 H19 N O3	309.139	7.703	--	--	--	--	--	--	--	--	--	--	Invalid mass	No results	No results	310.147	1.9503e+06	1.55309e+08	1.16145e+08	254029	3.04617e+07	7.17142e+06	7.99101e+06	768887	203150	415740	7.44986e+07	2.09587e+07	2.65828e+07	2.10643e+07	1.98173e+07
Com_36549_pos	morpholino(quinolin-6-yl)methanone	--	C14 H14 N2 O2	242.105	11.369	--	--	--	--	--	--	--	--	--	--	Full match	No results	No results	243.112	1.27578e+06	1.73859e+06	1.4114e+06	1.76483e+06	1.58876e+06	7.83241e+06	1.49852e+06	1.05376e+06	813897	581821	1.14961e+06	1.49157e+06	922552	959588	996691
Com_7051_pos	ACar 18:3	--	C25 H44 N O4	421.319	13.36	--	--	--	--	--	--	--	--	--	--	No results	Invalid mass	No results	422.326	6.81043e+06	1.82365e+06	5.358e+06	4.40556e+07	4.20418e+06	1.18007e+07	2.75222e+07	2.92898e+06	2.85095e+07	2.19505e+07	2.78136e+06	3.98504e+06	1.1707e+07	1.05545e+07	5.60448e+06
Com_541_pos	tert-Butyl N-[1-(aminocarbonyl)-3-methylbutyl]carbamate	--	C11 H22 N2 O3	230.163	6.585	--	--	--	--	--	--	--	--	--	--	Full match	No results	No results	231.17	1.50549e+08	4.40755e+06	1.98221e+07	1.09418e+09	1.36643e+07	1.59719e+07	3.44768e+06	1.91924e+08	2.96923e+08	1.02358e+08	2.29304e+07	2.48211e+07	1.97406e+08	2.086e+08	2.14407e+08
Com_12159_pos	3-(dimethylamino)-2-[3-(trifluoromethyl)phenyl]acrylonitrile	--	C12 H11 F3 N2	240.089	10.53	--	--	--	--	--	--	--	--	--	--	Invalid mass	No results	No results	241.097	1.17849e+07	1.64504e+07	9.63737e+06	517178	1.72401e+07	2.51373e+07	1.34931e+06	1.3389e+07	984390	506122	3.6624e+07	3.39066e+07	8.49934e+06	9.37618e+06	9.55962e+06
Com_276_pos	γ-Linolenic acid ethyl ester	--	C20 H34 O2	312.266	15.043	--	--	--	--	--	--	--	--	--	--	Invalid mass	No results	No results	313.273	1.53578e+09	9.30633e+08	2.32082e+08	5.86551e+08	1.23086e+09	2.18017e+09	8.24316e+08	1.07286e+09	2.54233e+09	4.52774e+08	8.10939e+08	1.44786e+09	9.4169e+08	1.01534e+09	9.17581e+08
Com_18940_pos	2-methyl-6-{[(5-phenyl-2-thienyl)carbonyl]amino}benzoic acid	--	C19 H15 N O3 S	359.062	1.314	--	--	--	--	--	--	--	--	--	--	Invalid mass	No results	No results	360.07	1.22007e+06	9.23902e+06	1.83351e+07	1.52374e+06	1.80171e+06	988875	5.53354e+06	915635	627183	821994	8.75476e+06	3.52512e+06	2.49401e+06	2.47565e+06	1.67511e+06
Com_50554_pos	RNH	--	C16 H27 N9 O5	212.606	1.045	--	--	--	--	--	--	--	--	--	--	Invalid mass	No results	No results	213.614	2.32224e+06	838512	658949	855712	1.31682e+06	1.20967e+06	665975	1.0685e+06	402694	228130	1.11941e+06	1.99297e+06	499156	1.02158e+06	875917
Com_12086_pos	ACar 22:2	--	C29 H54 N O4	479.397	14.097	--	--	--	--	--	--	--	--	--	--	No results	Invalid mass	No results	480.404	594769	5.6754e+06	2.33508e+06	2.90701e+06	1.63435e+06	763301	8.39924e+07	479138	3.64977e+06	2.93793e+06	1.55174e+06	1.76127e+06	4.55095e+06	4.86636e+06	4.65328e+06
Com_19816_pos	Magnolol	Magnolol	C18 H18 O2	266.134	15.507	cpd:C10651	--	--	--	--	--	--	--	--	--	Invalid mass	No results	No results	267.141	919362	2.03222e+07	3.40534e+06	645844	2.36295e+06	623467	1.0303e+06	888224	513197	710010	3.27959e+06	2.35466e+06	4.46779e+06	4.0646e+06	2.15408e+06
Com_13194_pos	dihydrotachysterol	Dihydrotachysterol	C28 H46 O	398.354	15.038	cpd:C06957	--	HMDB0015203	--	Lipids and lipid-like molecules	Steroids and steroid derivatives	Vitamin D and derivatives	--	--	--	No results	No results	Full match	399.362	1.86149e+06	3.1444e+07	3.28146e+07	1.95587e+06	5.50253e+06	1.61532e+06	1.60181e+06	915740	1.15213e+06	1.33495e+06	2.19968e+07	2.48724e+06	3.1251e+06	2.6201e+06	2.51334e+06
Com_26774_pos	6-benzyl-4-oxo-1,4-dihydropyridine-3-carboxamide	--	C13 H12 N2 O2	228.09	6.817	--	--	--	--	--	--	--	--	--	--	Full match	No results	No results	229.097	796052	482129	664852	768433	1.48374e+07	9.93263e+06	815681	2.55706e+06	1.53776e+06	258421	1.00295e+06	1.59915e+07	2.34427e+06	2.49628e+06	2.24584e+06
Com_16276_pos	Retrorsine	Retrorsine	C18 H25 N O6	351.166	7.44	cpd:C10364	--	--	--	--	--	--	--	--	--	Invalid mass	No results	No results	352.174	6.85521e+06	721660	800370	389836	1.02593e+06	1.15723e+06	1.18892e+06	2.55489e+07	272893	371504	862012	1.25624e+06	1.80775e+06	1.51775e+06	2.14499e+06
Com_2675_pos	N'2-benzylidene-5-hex-1-ynylfuran-2-carbohydrazide	--	C18 H18 N2 O2	147.068	12.136	--	--	--	--	--	--	--	--	--	--	Invalid mass	No results	No results	148.075	1.66588e+06	7.86046e+06	2.89054e+08	2.2183e+06	2.17279e+06	2.17885e+06	2.74292e+06	1.32927e+06	3.70804e+06	1.08966e+06	1.72112e+06	2.19568e+06	4.01731e+06	3.95604e+06	4.33205e+06
Com_1135_pos	Testosterone undecanoate	--	C30 H48 O3	456.36	13.125	--	--	--	--	--	--	--	--	--	--	Full match	No results	No results	457.367	3.76719e+06	1.43264e+07	8.50297e+08	1.36445e+06	1.9412e+07	6.00201e+06	3.31859e+07	3.12529e+06	2.33166e+06	2.25814e+06	3.08345e+07	9.04645e+06	2.53631e+07	2.1751e+07	2.47322e+07
Com_23244_pos	Sildenafil-d3	--	C22 H27 [2]H3 N6 O4 S	954.454	9.378	--	--	--	--	--	--	--	--	--	--	Invalid mass	No results	No results	478.234	1.15558e+06	468232	518337	980428	546644	831619	593308	1.3885e+07	1.15048e+06	213693	521028	705934	1.15939e+06	1.17179e+06	1.04901e+06
Com_2944_pos	5-(3-cyclohexylprop-1-ynyl)nicotinic acid	--	C15 H17 N O2	243.122	1.387	--	--	--	--	--	--	--	--	--	--	Invalid mass	No results	No results	244.129	9.80844e+06	1.69291e+08	8.33725e+07	4.77896e+07	5.85649e+07	3.86519e+07	1.44741e+07	1.24893e+08	8.3368e+07	8.88388e+06	2.53171e+08	2.41328e+08	4.76261e+07	5.81913e+07	4.06538e+07
Com_41252_pos	PC (19:2/18:4)	--	C45 H78 N O8 P	791.542	14.98	--	--	--	--	--	--	--	--	--	--	No results	Invalid mass	No results	792.549	1.41697e+06	4.49008e+06	663806	1.52303e+06	4.20262e+06	1.80443e+06	1.50126e+06	2.06032e+06	1.46778e+06	882571	722142	768400	1.18119e+06	1.27073e+06	1.00282e+06
Com_6650_pos	1-(2-furyl)pentane-1,4-dione	--	C9 H10 O3	188.045	9.286	--	--	--	--	--	--	--	--	--	--	Invalid mass	No results	No results	189.052	1.87717e+06	4.41762e+07	1.66132e+07	394664	9.15204e+07	2.04495e+06	9.19829e+06	1.48537e+06	417001	314168	4.40988e+06	1.56454e+08	6.1825e+06	1.01746e+07	1.21518e+07
Com_25569_pos	18-β-Glycyrrhetinic acid	--	C30 H46 O4	470.339	16.137	--	--	--	--	--	--	--	--	--	--	Full match	No results	No results	471.346	648430	1.29079e+07	6.92402e+06	354321	1.01814e+07	1.66347e+06	748114	606697	305542	385478	5.08021e+06	1.76989e+06	3.38258e+06	2.56554e+06	2.12453e+06
Com_38777_pos	All trans-Retinal	--	C20 H28 O	284.214	10.651	--	--	--	--	--	--	--	--	--	--	No results	No results	Full match	285.221	948113	1.53973e+06	1.9135e+06	603395	1.70463e+06	2.36535e+06	1.93233e+06	1.6817e+06	1.04004e+06	3.50924e+06	2.32354e+06	1.68598e+06	921241	831023	826404
Com_21384_pos	Tomatidine	Tomatidine	C27 H45 N O2	415.344	16.27	cpd:C10826	--	HMDB0034731	LMST01150003	Lipids and lipid-like molecules	Steroids and steroid derivatives	Steroidal alkaloids	Sterol Lipids [ST]	Sterols [ST01]	Solanidines and alkaloid derivatives [ST0115]	Full match	No results	No results	416.351	663581	1.77964e+07	5.9137e+06	475568	2.38242e+06	879581	1.1725e+06	603569	310327	594754	2.10281e+06	1.42216e+06	2.76215e+06	2.78554e+06	1.75671e+06
Com_10965_pos	PDMP	--	C23 H38 N2 O3	390.291	15.633	--	--	--	--	--	--	--	--	--	--	Invalid mass	No results	No results	391.298	916486	2.27101e+06	4.37247e+07	509744	1.0766e+07	8.88328e+06	7.0808e+07	420140	551999	328499	1.30817e+07	1.6658e+07	1.13002e+06	1.03693e+06	622502
Com_48718_pos	L-Methionine sulfone	--	C5 H11 N O4 S	181.042	8.449	--	--	--	--	--	--	--	--	--	--	No results	No results	Full match	182.049	500917	1.93675e+06	1.31791e+06	192305	3.21814e+06	786178	632818	592593	160047	160906	1.02087e+06	891388	680366	582538	477440
Com_948_pos	D-(+)-Camphor	--	C10 H16 O	152.12	14.476	--	--	--	--	--	--	--	--	--	--	Full match	No results	No results	153.127	4.45925e+07	6.92217e+08	1.06484e+09	2.35258e+07	1.1849e+09	8.22221e+07	4.19046e+08	3.2033e+07	1.00123e+08	1.97082e+07	5.9317e+08	1.33242e+09	3.20911e+08	4.40548e+08	4.18711e+08
Com_225_pos	Cholecalciferol	Vitamin D3; Cholecalciferol; Calciol	C27 H44 O	384.339	14.716	cpd:C05443	map00100 Steroid biosynthesis;map01100 Metabolic pathways;map04977 Vitamin digestion and absorption;map05323 Rheumatoid arthritis	HMDB0000876	--	Lipids and lipid-like molecules	Steroids and steroid derivatives	Vitamin D and derivatives	--	--	--	Full match	No results	No results	385.346	5.39273e+06	1.74213e+09	2.71736e+09	2.08064e+06	5.92204e+08	1.31613e+07	9.45259e+07	1.78442e+07	2.0047e+06	2.70812e+06	5.84414e+09	4.83708e+08	3.59759e+08	6.16319e+08	5.73615e+08
Com_15489_pos	PE (16:0/16:0)	--	C37 H74 N O8 P	691.514	15.643	--	--	--	LMGP02010037	--	--	--	Glycerophospholipids [GP]	Glycerophosphoethanolamines [GP02]	Diacylglycerophosphoethanolamines [GP0201]	No results	Full match	No results	692.521	684896	1.61891e+06	2.54836e+07	670278	1.34465e+06	2.54508e+06	1.54385e+06	704718	494353	840887	337494	452453	963314	1.06694e+06	1.04415e+06
Com_39045_pos	4-Pregnen-17alpha,20alpha-Diol-3-One	--	C21 H32 O3	332.234	9.882	--	--	--	--	--	--	--	--	--	--	No results	No results	Full match	333.242	570580	590420	4.31444e+06	303635	582171	861708	983034	914674	482337	387528	1.66387e+06	736919	659139	551087	410903
Com_32896_pos	KNH	--	C16 H27 N7 O5	794.415	9.085	--	--	--	--	--	--	--	--	--	--	Invalid mass	No results	No results	398.215	8.30021e+06	3.82491e+06	2.45772e+06	419904	897885	1.46667e+06	1.59011e+06	1.20656e+06	420759	301895	2.2811e+06	1.35746e+06	1.03689e+06	1.12709e+06	1.39597e+06
Com_12002_pos	2-[5-(2-hydroxypropyl)oxolan-2-yl]propanoic acid	--	C10 H18 O4	224.102	11.189	--	--	--	--	--	--	--	--	--	--	Invalid mass	No results	No results	225.109	1.31858e+07	5.99897e+06	3.81302e+07	706527	1.03204e+07	1.95117e+06	1.51869e+07	2.70819e+06	678060	1.24747e+06	8.22665e+06	6.96921e+06	3.65067e+06	5.18162e+06	5.47784e+06
Com_4928_pos	6β-Naltrexol	--	C20 H25 N O4	343.174	6.61	--	--	--	--	--	--	--	--	--	--	Invalid mass	No results	No results	344.181	8.18045e+06	3.0315e+06	2.02359e+06	4.06384e+07	1.27461e+06	8.3983e+06	3.22839e+06	1.04003e+07	7.23647e+07	6.95367e+06	3.16512e+06	2.31576e+06	1.25292e+07	1.55296e+07	1.66019e+07
Com_19699_pos	XLR11 N-(4-pentenyl) analog	--	C21 H27 N O	331.189	8.764	--	--	--	--	--	--	--	--	--	--	Invalid mass	No results	No results	332.196	482364	500863	1.71163e+07	248514	539088	748067	721613	750828	236031	166350	618537	810716	444616	320617	391394
Com_10331_pos	2-(4-aminophenoxy)isophthalonitrile	--	C14 H9 N3 O	235.072	1.225	--	--	--	--	--	--	--	--	--	--	Invalid mass	No results	No results	236.079	2.86572e+06	617882	377499	422160	1.78259e+07	3.27693e+06	1.10522e+06	5.41209e+06	925153	386870	4.66423e+07	869095	4.86663e+06	4.70974e+06	5.37155e+06
Com_23420_pos	(5E)-7-methylidene-10-oxo-4-(propan-2-yl)undec-5-enoic acid	--	C15 H24 O3	274.156	12.408	--	--	--	--	--	--	--	--	--	--	Invalid mass	No results	No results	275.163	1.37947e+06	3.44803e+06	3.10462e+06	3.51313e+06	5.40689e+06	3.0595e+06	6.71973e+06	1.53444e+06	3.99581e+06	5.23114e+06	1.23963e+07	5.13437e+06	2.36837e+06	2.52065e+06	3.25792e+06
Com_20316_pos	PC (16:0/17:1)	--	C41 H80 N O8 P	728.527	14.708	--	--	--	LMGP01010571	--	--	--	Glycerophospholipids [GP]	Glycerophosphocholines [GP01]	Diacylglycerophosphocholines [GP0101]	No results	Invalid mass	No results	729.534	4.40306e+06	8.1102e+06	3.15469e+06	3.73658e+06	3.08256e+06	4.22835e+06	3.61077e+07	4.09902e+06	2.5937e+06	2.94503e+06	2.97594e+06	1.66087e+06	3.19534e+06	2.90395e+06	4.1052e+06
Com_24468_pos	Puerarin	Puerarin	C21 H20 O9	416.11	7.996	cpd:C10524	--	--	LMPK12050005	--	--	--	Polyketides [PK]	Flavonoids [PK12]	Isoflavonoids [PK1205]	Full match	No results	No results	417.117	488650	8.53897e+06	4.424e+06	257097	5.78448e+06	3.85723e+06	647382	685374	329938	184723	1.14555e+07	7.00498e+06	2.49273e+06	1.79484e+06	1.75044e+06
Com_6593_pos	3',4'-dimethyl-α-Pyrrolidinovalerophenone	--	C17 H25 N O	259.189	1.409	--	--	--	--	--	--	--	--	--	--	Invalid mass	No results	No results	260.197	4.99893e+07	9.65699e+06	1.95065e+07	4.81292e+07	7.40471e+06	1.18512e+07	1.06643e+07	3.30917e+07	1.15962e+07	9.84196e+06	1.43319e+07	1.86986e+07	3.75442e+07	3.78403e+07	3.61569e+07
Com_3095_pos	2-Hydroxyphenylalanine	--	C9 H11 N O3	181.074	10.301	--	--	HMDB0006050	--	Organic acids and derivatives	Carboxylic acids and derivatives	Amino acids, peptides, and analogues	--	--	--	Full match	No results	Full match	182.081	5.59735e+06	2.09823e+08	2.3889e+08	1.47294e+06	8.93928e+06	7.95274e+06	1.45642e+07	4.35865e+06	1.89865e+06	2.55216e+06	6.62704e+07	1.28811e+07	4.14506e+07	3.9514e+07	4.1266e+07
Com_2276_pos	N-[2-chloro-6-(trifluoromethoxy)phenyl]-2,2-dimethylpropanamide	--	C12 H13 Cl F3 N O2	295.058	1.245	--	--	--	--	--	--	--	--	--	--	Full match	No results	No results	296.066	3.69248e+07	1.72037e+06	3.3109e+06	1.31927e+08	830503	1.00464e+07	5.14331e+08	1.51351e+08	1.92684e+08	4.22638e+07	3.7471e+06	877762	5.3265e+07	4.83181e+07	5.63389e+07
Com_20497_pos	1-ethyl 4-(2-oxo-1,2-diphenylethyl) succinate	--	C20 H20 O5	362.111	9.551	--	--	--	--	--	--	--	--	--	--	Invalid mass	No results	No results	363.118	874262	4.78365e+06	1.59633e+07	450729	1.11582e+06	1.1487e+06	1.01587e+06	1.41358e+06	546370	364180	3.18829e+06	1.91256e+06	861512	992147	1.42739e+06
Com_37923_pos	Glutathione	Glutathione; 5-L-Glutamyl-L-cysteinylglycine; N-(N-gamma-L-Glutamyl-L-cysteinyl)glycine; gamma-L-Glutamyl-L-cysteinyl-glycine; GSH; Reduced glutathione	C10 H17 N3 O6 S	307.083	9.278	cpd:C00051	map00270 Cysteine and methionine metabolism;map00480 Glutathione metabolism;map01100 Metabolic pathways;map02010 ABC transporters;map04216 Ferroptosis;map04918 Thyroid hormone synthesis;map04976 Bile secretion	HMDB0000125	--	Organic acids and derivatives	Carboxylic acids and derivatives	Amino acids, peptides, and analogues	--	--	--	No results	No results	Full match	308.091	953998	445082	587783	267482	672626	939510	1.24955e+06	1.04802e+06	293775	221664	708930	795023	2.80321e+06	3.25363e+06	3.5396e+06
Com_14868_pos	Ethyl oleate	--	C20 H38 O2	310.287	15.904	--	--	HMDB0034451	LMFA07010880	Lipids and lipid-like molecules	Fatty Acyls	Fatty acid esters	Fatty Acyls [FA]	Fatty esters [FA07]	Wax monoesters [FA0701]	Full match	No results	Full match	311.294	9.46233e+06	9.61516e+06	2.25848e+06	3.57363e+06	4.23702e+06	4.34267e+06	1.17131e+06	1.43815e+06	1.48552e+07	536805	2.92768e+06	2.89865e+06	4.08768e+06	4.65856e+06	4.23353e+06
Com_8747_pos	Methyl palmitate	Methyl palmitate	C17 H34 O2	270.255	15.047	cpd:C16995	--	HMDB0061859	--	Lipids and lipid-like molecules	Fatty Acyls	Fatty acid esters	--	--	--	Full match	No results	No results	271.263	2.9208e+07	2.52189e+07	7.3662e+06	8.81399e+06	3.5051e+07	6.1835e+07	3.24345e+07	2.59758e+07	3.33556e+07	8.76088e+06	2.20609e+07	4.40926e+07	1.6115e+07	1.49098e+07	1.52782e+07
Com_16587_pos	2,3,4,9-Tetrahydro-1H-β-carboline-3-carboxylic acid	--	C12 H12 N2 O2	216.09	7.867	--	--	--	--	--	--	--	--	--	--	Full match	No results	No results	217.097	2.93951e+07	5.36239e+06	8.66249e+06	227504	3.24535e+06	737152	4.18715e+06	1.28932e+07	1.59381e+06	4.27716e+06	8.16759e+06	2.85962e+06	4.78775e+06	4.18666e+06	5.00548e+06
Com_29000_pos	Heptadecanoic Acid	--	C17 H34 O2	292.24	14.755	--	--	HMDB0006497	LMFA01010017	Lipids and lipid-like molecules	Fatty Acyls	Fatty acyl thioesters	Fatty Acyls [FA]	Fatty Acids and Conjugates [FA01]	Straight chain fatty acids [FA0101]	Invalid mass	No results	No results	293.247	1.04514e+06	1.00896e+07	7.66346e+06	660940	6.41272e+06	2.65117e+06	3.84508e+06	5.21102e+06	1.07503e+06	722552	4.8324e+06	5.87378e+06	2.94852e+06	4.16793e+06	2.05737e+06
Com_15412_pos	R-1 Methanandamide phosphate	--	C23 H40 N O5 P	882.517	8.801	--	--	--	--	--	--	--	--	--	--	Invalid mass	No results	No results	442.266	3.31063e+07	1.09503e+06	582302	1.98415e+06	934071	1.05044e+06	903443	2.57395e+07	646680	259541	2.06411e+06	1.73785e+06	2.79908e+06	2.49675e+06	2.82428e+06
Com_3540_pos	L-Aspartic acid β-benzyl ester	--	C11 H13 N O4	223.084	10.509	--	--	--	--	--	--	--	--	--	--	Full match	No results	Full match	224.091	2.25153e+06	2.44183e+08	1.37786e+08	673196	1.67066e+06	2.50197e+06	3.56466e+06	2.10435e+06	648018	1.0728e+06	8.28037e+07	3.02556e+06	2.60056e+07	2.92158e+07	2.81011e+07
Com_53_pos	PC (16:2e/2:0)	--	C26 H50 N O7 P	519.332	14.532	--	--	--	--	--	--	--	--	--	--	No results	Full match	Full match	520.339	2.25737e+09	6.07348e+08	1.55272e+08	1.32722e+10	2.61427e+08	1.58837e+09	2.3943e+09	1.45921e+09	3.56494e+09	2.60782e+09	1.3554e+08	4.73716e+08	4.67298e+09	4.14635e+09	4.98738e+09
Com_19166_pos	Indoxylsulfuric acid	--	C8 H7 N O4 S	213.009	10.023	--	--	HMDB0000682	--	Organic acids and derivatives	Organic sulfuric acids and derivatives	Arylsulfates	--	--	--	No results	No results	Full match	214.016	574141	1.02199e+07	4.5874e+06	404115	5.9498e+06	2.65474e+06	756197	934125	643926	409912	1.76414e+07	5.66546e+06	1.90883e+06	1.76206e+06	1.94279e+06
Com_205_pos	L-Valine	L-Valine; 2-Amino-3-methylbutyric acid	C5 H11 N O2	117.079	1.722	cpd:C00183	map00280 Valine, leucine and isoleucine degradation;map00290 Valine, leucine and isoleucine biosynthesis;map00770 Pantothenate and CoA biosynthesis;map00970 Aminoacyl-tRNA biosynthesis;map01100 Metabolic pathways;map01210 2-Oxocarboxylic acid metabolism;map01230 Biosynthesis of amino acids;map02010 ABC transporters;map04974 Protein digestion and absorption;map04978 Mineral absorption;map05230 Cen…	HMDB0000883	--	Organic acids and derivatives	Carboxylic acids and derivatives	Amino acids, peptides, and analogues	--	--	--	Full match	No results	Full match	118.086	5.7961e+08	6.87738e+08	1.19205e+09	3.25046e+09	1.96456e+09	6.97872e+09	7.96126e+09	8.76259e+08	3.69576e+09	7.45908e+08	1.15402e+09	8.9839e+08	1.68695e+09	1.85592e+09	1.79494e+09
Com_4645_pos	ACar 10:1	--	C17 H32 N O4	313.225	11.351	--	--	--	--	--	--	--	--	--	--	No results	Invalid mass	No results	314.232	1.68128e+07	1.74755e+07	1.04486e+07	489612	3.21988e+07	9.28091e+06	1.51857e+07	2.12526e+06	585247	1.0426e+07	1.39843e+08	4.88208e+07	2.23808e+07	2.18548e+07	2.33545e+07
Com_6627_pos	T-2 Triol	--	C20 H30 O7	382.196	10.898	--	--	HMDB0035396	--	Lipids and lipid-like molecules	Prenol lipids	Sesquiterpenoids	--	--	--	Invalid mass	No results	No results	383.204	2.01219e+07	5.46263e+06	8.97284e+07	921944	1.12644e+07	7.62165e+06	6.91837e+06	1.31994e+06	1.08857e+06	802333	5.38767e+07	2.19606e+07	1.48052e+07	1.65529e+07	1.5774e+07
Com_10949_pos	ethyl 4-[2-(3,4,5-trimethoxybenzylidene)hydrazino]benzoate	--	C19 H22 N2 O5	358.15	10.311	--	--	--	--	--	--	--	--	--	--	Invalid mass	No results	No results	359.157	660154	5.25651e+07	3.97408e+07	503393	2.07336e+06	780426	1.1328e+06	798204	848970	467244	1.18021e+07	1.87429e+06	1.53839e+07	1.71021e+07	1.75976e+07
Com_3911_pos	Epinephrine bitartrate	--	C13 H19 N O9	333.106	1.976	--	--	HMDB0000068	--	Benzenoids	Phenols	Benzenediols	--	--	--	No results	No results	Full match	334.113	1.46552e+07	6.02551e+07	1.22529e+07	7.27815e+06	3.24073e+07	3.13788e+07	5.67724e+07	9.35794e+06	2.72867e+06	1.54158e+07	1.76213e+08	6.04787e+07	2.38997e+07	3.12524e+07	3.34228e+07
Com_2389_pos	2-(2-oxo-2-{[2-(2-oxo-1-imidazolidinyl)ethyl]amino}ethoxy)acetic acid	--	C9 H15 N3 O5	245.101	1.408	--	--	--	--	--	--	--	--	--	--	Full match	No results	No results	246.108	5.23723e+07	6.53222e+07	2.73473e+08	1.78374e+08	1.70754e+08	2.26558e+08	1.07781e+08	1.81796e+07	1.08823e+08	6.85286e+07	1.03197e+08	2.41513e+08	8.44858e+07	6.32318e+07	5.81035e+07
Com_39645_pos	Pyridoxine O-Glucoside	--	C14 H21 N O8	331.126	6.88	--	--	--	--	--	--	--	--	--	--	No results	No results	Full match	332.134	1.05084e+06	2.29261e+06	1.0545e+06	1.45991e+06	2.48603e+06	2.59825e+06	2.20668e+06	1.6503e+06	1.22341e+06	444038	4.07389e+06	2.07609e+06	948317	985394	969275
Com_7543_pos	QQH	--	C16 H25 N7 O6	411.187	9.015	--	--	--	--	--	--	--	--	--	--	Full match	No results	No results	412.194	1.11944e+07	9.05038e+07	4.54944e+07	2.2721e+06	2.0432e+06	1.54834e+07	979992	1.28419e+06	311379	1.07733e+06	2.58643e+07	1.93019e+07	9.09659e+06	1.18927e+07	1.16762e+07
Com_5347_pos	PC (13:0/13:0)	--	C34 H68 N O8 P	649.467	16.784	--	--	--	LMGP01010456	--	--	--	Glycerophospholipids [GP]	Glycerophosphocholines [GP01]	Diacylglycerophosphocholines [GP0101]	No results	Full match	No results	650.474	3.44034e+06	896005	644791	7.5849e+06	1.08481e+06	1.09251e+06	3.88528e+06	1.11118e+06	6.48814e+07	1.13067e+06	704814	1.34161e+06	5.42272e+06	8.33116e+06	4.55524e+06
Com_25714_pos	LysoPC 12:1	--	C20 H36 N O7 P	433.222	11.566	--	--	--	--	--	--	--	--	--	--	No results	No results	Full match	434.229	377176	771383	588178	3.27747e+06	1.60685e+07	1.53921e+07	615500	304477	936638	309654	2.07362e+06	3.59416e+06	1.63718e+06	1.65114e+06	2.67881e+06
Com_32107_pos	6-[2-(2H-1,3-benzodioxol-5-yl)ethyl]-4-methoxy-2H-pyran-2-one	--	C15 H14 O5	291.114	6.796	--	--	--	--	--	--	--	--	--	--	Invalid mass	No results	No results	292.121	477335	575877	6.80563e+06	180439	668867	629105	562721	543248	145322	176070	832238	770506	453659	635235	511912
Com_3959_pos	Etiocholanolone	Etiocholanolone; 3alpha-Hydroxy-5beta-androstan-17-one; Etiocholan-3alpha-ol-17-one; 3alpha-Hydroxyetiocholan-17-one	C19 H30 O2	272.213	14.715	cpd:C04373	map00140 Steroid hormone biosynthesis	HMDB0000490	--	Lipids and lipid-like molecules	Steroids and steroid derivatives	Androstane steroids	--	--	--	Invalid mass	No results	No results	273.221	9.74149e+06	6.75398e+07	1.22495e+08	1.88769e+06	2.06062e+07	4.45758e+06	1.49772e+07	4.47642e+06	2.96694e+06	2.61246e+06	1.73756e+08	2.58111e+07	1.51526e+07	3.29581e+07	2.88261e+07
Com_28837_pos	IPH	--	C17 H27 N5 O4	365.206	8.158	--	--	HMDB0000228	--	Benzenoids	Phenols	1-hydroxy-4-unsubstituted benzenoids	--	--	--	Full match	No results	No results	366.213	7.04406e+06	625548	414992	342348	658625	659929	764064	9.22432e+06	142403	165670	709006	827048	681536	618116	1.04674e+06
Com_127_pos	Valine	Valine	C5 H11 N O2	117.079	1.501	cpd:C16436	--	HMDB0000883	--	Organic acids and derivatives	Carboxylic acids and derivatives	Amino acids, peptides, and analogues	--	--	--	Full match	No results	Full match	118.086	9.08734e+08	1.12844e+10	2.02271e+09	5.17194e+09	2.47014e+09	6.16515e+09	1.05518e+10	8.72333e+08	6.25357e+09	1.25399e+09	4.5923e+09	2.30199e+09	2.60098e+09	2.48709e+09	2.00626e+09
Com_9587_pos	SM (d17:2/25:1)	--	C47 H91 N2 O6 P	810.659	15.489	--	--	--	--	--	--	--	--	--	--	No results	Full match	No results	811.666	1.70956e+06	1.61551e+06	5.30006e+07	1.1066e+06	1.10123e+07	1.0188e+07	2.03748e+06	1.91382e+06	6.47457e+06	9.36436e+06	7.48271e+06	8.4856e+06	1.26455e+06	1.43669e+06	1.89452e+06
Com_28894_pos	PC (16:0e/18:1)	--	C42 H84 N O7 P	745.586	15.647	--	--	--	--	--	--	--	--	--	--	No results	Invalid mass	No results	746.593	300511	599860	411982	267588	338108	490251	1.88798e+07	306656	312475	241763	148082	198522	422672	468141	458139
Com_28165_pos	1-(7-methoxy-2-oxo-2H-chromen-8-yl)-3-methyl-2-oxobutyl acetate	--	C17 H18 O6	335.134	8.609	--	--	--	--	--	--	--	--	--	--	Invalid mass	No results	No results	336.141	1.1465e+07	3.03756e+06	339234	207593	611274	807923	744829	683904	187722	155776	1.24478e+06	929871	701694	1.04501e+06	1.06129e+06
Com_10082_pos	Taurodeoxycholic Acid (sodium salt)	--	C26 H45 N O6 S	521.285	8.348	--	--	--	--	--	--	--	--	--	--	Invalid mass	No results	No results	261.65	3.94826e+06	922229	606172	1.54044e+06	1.32904e+06	1.31881e+06	1.22202e+06	7.85543e+06	2.69383e+07	428716	1.61825e+06	1.89932e+06	714013	766158	776718
Com_23756_pos	QLH	--	C17 H28 N6 O5	396.212	2.182	--	--	--	--	--	--	--	--	--	--	Full match	No results	No results	397.219	1.58807e+07	938126	1.22947e+06	933951	1.17299e+06	1.54984e+06	2.57062e+06	1.49295e+06	925848	626967	1.27231e+06	1.35962e+06	1.17468e+06	976663	1.29218e+06
Com_12005_pos	Coenzyme Q2	--	C19 H26 O4	318.186	15.262	--	--	HMDB0006709	--	Lipids and lipid-like molecules	Prenol lipids	Quinone and hydroquinone lipids	--	--	--	Invalid mass	No results	No results	319.194	1.51923e+07	2.35283e+07	3.70297e+07	5.14044e+06	3.34595e+07	2.88961e+07	7.41899e+07	6.36977e+06	2.85233e+06	4.74262e+06	3.74159e+07	6.39453e+07	1.07634e+07	8.70994e+06	7.79165e+06
Com_1658_pos	2'-Deoxyadenosine	Deoxyadenosine; 2'-Deoxyadenosine	C10 H13 N5 O3	273.084	1.367	cpd:C00559	map00230 Purine metabolism;map01100 Metabolic pathways	HMDB0000101	--	Nucleosides, nucleotides, and analogues	Purine nucleosides	Purine 2'-deoxyribonucleosides	--	--	--	Invalid mass	No results	No results	274.092	1.47212e+08	6.24248e+08	1.16785e+08	4.44635e+07	3.93434e+08	5.94137e+08	4.91864e+08	1.5196e+08	4.26999e+07	4.56245e+07	1.32224e+08	4.1799e+08	1.59142e+08	1.2818e+08	1.68552e+08
Com_1682_pos	Diosgenin	Diosgenin; (3beta,25R)-Spirost-5-en-3-ol	C27 H42 O3	396.302	12.546	cpd:C08898	--	--	LMST01080037	--	--	--	Sterol Lipids [ST]	Sterols [ST01]	Spirostanols and derivatives [ST0108]	Invalid mass	No results	No results	397.31	4.88247e+07	1.14299e+08	5.11475e+08	4.73827e+06	7.73349e+07	5.70853e+07	1.36223e+07	4.22188e+07	1.39621e+07	6.69013e+06	2.67613e+08	1.51673e+08	9.11332e+07	1.21708e+08	1.25092e+08
Com_12354_pos	(±)8-HEPE	--	C20 H30 O3	318.219	12.427	--	--	--	--	--	--	--	--	--	--	Full match	Invalid mass	No results	319.226	2.38405e+06	1.11338e+07	1.56943e+07	3.88007e+06	5.74322e+06	7.42719e+06	8.11532e+07	2.62595e+06	4.421e+06	5.86846e+06	1.54494e+07	8.36368e+06	6.18998e+06	6.29819e+06	6.87384e+06
Com_7032_pos	Thiamine	Thiamine; Thiamin; Vitamin B1; Aneurin; Antiberiberi factor	C12 H16 N4 O S	132.052	1.267	cpd:C00378	map00730 Thiamine metabolism;map01100 Metabolic pathways;map02010 ABC transporters;map04122 Sulfur relay system;map04977 Vitamin digestion and absorption	HMDB0000235	--	Organoheterocyclic compounds	Diazines	Pyrimidines and pyrimidine derivatives	--	--	--	Invalid mass	Invalid mass	No results	265.112	2.34459e+06	3.17883e+07	8.30313e+07	577808	1.46486e+07	2.46012e+06	2.55052e+07	6.91548e+06	759947	658466	5.27581e+06	9.25035e+06	4.31837e+06	4.01448e+06	3.25117e+06
Com_18275_pos	5-fluoro AB-PINACA N-(4-hydroxypentyl) metabolite	--	C18 H25 F N4 O3	386.17	9.877	--	--	--	--	--	--	--	--	--	--	Invalid mass	No results	No results	387.177	883249	5.44683e+06	5.53305e+06	493663	2.64514e+06	1.88833e+06	1.94134e+06	1.46122e+06	784203	630059	1.90866e+07	4.54304e+06	2.2169e+06	2.74886e+06	2.70542e+06
Com_33675_pos	Cholesterol	Cholesterol; Cholest-5-en-3beta-ol	C27 H46 O	386.354	15.202	cpd:C00187	map00100 Steroid biosynthesis;map00120 Primary bile acid biosynthesis;map00140 Steroid hormone biosynthesis;map01100 Metabolic pathways;map04913 Ovarian steroidogenesis;map04925 Aldosterone synthesis and secretion;map04927 Cortisol synthesis and secretion;map04934 Cushing's syndrome;map04975 Fat digestion and absorption;map04976 Bile secretion;map04977 Vitamin digestion and absorption;map04979 Ch…	HMDB0000067	LMST01010001	Lipids and lipid-like molecules	Steroids and steroid derivatives	Cholestane steroids	Sterol Lipids [ST]	Sterols [ST01]	Cholesterol and derivatives [ST0101]	No results	No results	Full match	387.361	2.80919e+06	4.50622e+06	1.7866e+06	1.83278e+06	4.71853e+06	4.63683e+06	2.45682e+06	1.87506e+06	2.29227e+06	1.11047e+06	6.01864e+06	8.62722e+06	4.48736e+06	4.63851e+06	4.06759e+06
Com_23577_pos	Prostaglandin F2α-1-glyceryl ester	--	C23 H40 O7	450.258	7.249	--	--	--	--	--	--	--	--	--	--	Invalid mass	No results	No results	451.265	1.45917e+06	557017	617536	206353	728733	776743	642842	1.35566e+07	175831	233408	855079	954387	637126	368965	354894
Com_9875_pos	PC (20:4e/2:0)	--	C30 H54 N O7 P	571.363	14.897	--	--	--	--	--	--	--	--	--	--	No results	Full match	No results	572.37	2.80814e+06	4.98113e+06	1.02503e+06	2.69553e+07	1.8765e+06	4.70443e+06	6.01847e+07	1.96594e+06	1.01787e+07	1.89777e+07	861234	6.83856e+06	1.22482e+07	1.28406e+07	1.08908e+07
Com_28223_pos	Gedunin	--	C28 H34 O7	964.454	6.588	--	--	--	--	--	--	--	--	--	--	Invalid mass	No results	No results	483.234	492599	2.00812e+06	328978	229959	1.02876e+06	618118	599910	9.62716e+06	186009	229871	800590	883754	1.02699e+06	1.49696e+06	1.70645e+06
Com_27132_pos	6-Aminonicotinamide	--	C6 H7 N3 O	137.059	1.952	--	--	--	--	--	--	--	--	--	--	No results	No results	Full match	138.066	215614	422087	9.58332e+06	148500	283472	557833	1.003e+06	264456	184295	252383	560897	494673	379252	301038	190426
Com_4324_pos	4-(1H-pyrazol-1-yl)-N,N-bis(2-pyridinylmethyl)benzenesulfonamide	--	C21 H19 N5 O2 S	405.124	1.308	--	--	--	--	--	--	--	--	--	--	Full match	No results	No results	406.131	1.12459e+06	1.87629e+08	6.64351e+06	751623	5.61488e+07	2.59714e+07	6.69248e+06	4.19896e+06	3.3749e+06	954542	9.99253e+07	8.98926e+07	2.31476e+07	2.10649e+07	2.22139e+07
Com_15378_pos	Tryptophanol	--	C11 H14 N2 O	190.11	9.582	--	--	HMDB0003447	--	Organoheterocyclic compounds	Indoles and derivatives	Indoles	--	--	--	No results	No results	Full match	191.117	2.08686e+06	7.15479e+06	2.57831e+07	1.1514e+06	2.56956e+06	2.37936e+06	3.72832e+06	3.16729e+06	1.21699e+06	835652	3.80496e+06	6.746e+06	2.09387e+06	2.74964e+06	2.95434e+06
Com_9378_pos	2-{[4-(tert-butyl)-4H-1,2,4-triazol-3-yl]thio}-3-nitropyridine	--	C11 H13 N5 O2 S	279.078	10.302	--	--	--	--	--	--	--	--	--	--	Full match	No results	No results	280.086	3.25135e+06	3.9135e+07	2.95114e+07	465677	4.08485e+06	1.07015e+07	2.1394e+06	768124	733525	436674	5.35788e+07	4.23364e+07	9.92144e+06	1.06208e+07	1.02538e+07
Com_7793_pos	2,4-Dimethylbenzaldehyde	--	C9 H10 O	134.073	12.215	--	--	HMDB0032142	--	Benzenoids	Benzene and substituted derivatives	Benzoyl derivatives	--	--	--	Full match	No results	No results	135.08	6.22256e+06	7.6766e+06	5.67017e+06	1.57691e+06	6.77247e+06	6.88356e+06	8.39725e+06	4.63194e+06	2.54128e+06	3.14956e+06	8.51314e+06	8.0368e+06	4.72456e+07	5.55702e+07	5.08128e+07
Com_16914_pos	α-Ergocryptine	alpha-Ergocryptine	C32 H41 N5 O5	1150.63	6.852	cpd:C07545	--	--	--	--	--	--	--	--	--	Invalid mass	No results	No results	576.324	518403	356183	310738	470023	582379	794266	4.9198e+07	979533	401025	199538	486635	810794	746407	353749	539745
Com_19839_pos	GNH	--	C12 H18 N6 O5	308.125	11.992	--	--	--	--	--	--	--	--	--	--	Invalid mass	No results	No results	309.133	6.60191e+06	1.231e+07	3.06687e+06	1.9481e+06	2.3493e+06	2.59558e+07	1.62561e+07	3.99301e+06	6.95001e+06	1.60513e+06	2.99326e+06	2.59758e+06	3.22939e+06	3.95231e+06	3.88395e+06
Com_7082_pos	Monensin	Monensin; Monensin A	C36 H62 O11	692.398	12.449	cpd:C06693	--	--	--	--	--	--	--	--	--	Invalid mass	No results	No results	693.405	951382	6.97768e+07	3.38614e+06	3.34262e+06	1.24401e+08	1.63817e+06	1.90259e+06	785560	3.80863e+06	5.0556e+06	4.95284e+07	3.078e+07	6.20829e+06	8.55557e+06	6.10485e+06
Com_16293_pos	Deoxycorticosterone	11-Deoxycorticosterone; Deoxycorticosterone; Cortexone; 21-Hydroxy-4-pregnene-3,20-dione; Desoxycortone; DOC	C21 H30 O3	330.218	13.395	cpd:C03205	map00140 Steroid hormone biosynthesis;map01100 Metabolic pathways;map04925 Aldosterone synthesis and secretion	HMDB0000016	--	Lipids and lipid-like molecules	Steroids and steroid derivatives	Hydroxysteroids	--	--	--	No results	No results	Full match	331.226	4.58947e+06	2.81623e+07	9.45678e+06	1.45846e+06	1.37609e+07	1.65993e+07	4.04121e+06	5.22588e+06	1.5357e+06	2.17352e+06	2.12089e+07	1.3673e+07	3.19954e+06	2.78171e+06	2.71817e+06
Com_28853_pos	5-(2,5-dihydroxyhexyl)oxolan-2-one	--	C10 H18 O4	224.105	7.455	--	--	--	--	--	--	--	--	--	--	Invalid mass	No results	No results	225.112	2.01943e+06	7.69673e+06	8.48538e+06	472410	5.118e+06	2.60462e+06	2.1194e+06	1.57707e+06	497250	838764	8.03152e+06	4.63698e+06	2.78895e+06	2.21406e+06	2.24127e+06
Com_44236_pos	Ergocalciferol	Vitamin D2; Ergocalciferol	C28 H44 O	378.325	14.811	cpd:C05441	map00100 Steroid biosynthesis;map01100 Metabolic pathways	HMDB0000900	LMST03010001	Lipids and lipid-like molecules	Steroids and steroid derivatives	Vitamin D and derivatives	Sterol Lipids [ST]	Secosteroids [ST03]	Vitamin D2 and derivatives [ST0301]	Invalid mass	No results	No results	379.333	1.0436e+06	1.11817e+06	3.02111e+06	1.03548e+06	864588	1.09917e+06	985306	680331	1.04548e+06	580054	1.37043e+06	959752	748528	834403	867414
Com_199_pos	Stearamide	Octadecanamide; Stearamide; Stearic acid amide	C18 H37 N O	266.261	15.551	cpd:C13846	--	HMDB0034146	LMFA08010003	Lipids and lipid-like molecules	Fatty Acyls	Fatty amides	Fatty Acyls [FA]	Fatty amides [FA08]	Primary amides [FA0801]	Invalid mass	No results	No results	267.268	2.19756e+07	1.16409e+08	7.70494e+07	1.6767e+07	6.87357e+07	5.34087e+07	8.64045e+08	1.31561e+07	2.86261e+07	6.72874e+07	3.16991e+07	5.0744e+07	4.5064e+09	5.32205e+09	3.76984e+09
Com_100_pos	Hexadecanamide	--	C16 H33 N O	255.256	15.035	--	--	HMDB0012273	LMFA08010009	Lipids and lipid-like molecules	Fatty Acyls	Fatty amides	Fatty Acyls [FA]	Fatty amides [FA08]	Primary amides [FA0801]	Full match	No results	No results	256.263	3.993e+07	1.41313e+08	6.24167e+07	2.30811e+07	1.21545e+08	1.01516e+08	7.10612e+08	4.93897e+07	3.38306e+07	7.62048e+07	5.21761e+07	1.17385e+08	10679044659	1.13591e+10	9.76283e+09
Com_38364_pos	Ergothioneine	Ergothioneine	C9 H15 N3 O2 S	229.088	5.947	cpd:C05570	map00340 Histidine metabolism	HMDB0003045	--	Organic acids and derivatives	Carboxylic acids and derivatives	Amino acids, peptides, and analogues	--	--	--	No results	No results	Full match	230.096	655512	2.79413e+06	2.49076e+06	2.40038e+06	1.57672e+06	805477	802558	576755	1.145e+06	1.05677e+06	3.86534e+06	1.37501e+06	1.39454e+06	1.38962e+06	1.60205e+06
Com_28466_pos	Flunitrazepam-d3	--	C16 H9 [2]H3 F N3 O3	316.105	9.671	--	--	--	--	--	--	--	--	--	--	Full match	No results	No results	317.113	1.99054e+06	6.13662e+06	2.47477e+06	433247	2.70727e+06	1.33936e+07	1.33474e+06	1.74068e+06	502862	381922	6.00912e+06	4.57746e+06	2.63932e+06	2.43986e+06	2.07181e+06
Com_21085_pos	4-(Diethylamino)salicylaldehyde	--	C11 H15 N O2	193.11	9.37	--	--	--	--	--	--	--	--	--	--	Full match	No results	No results	194.117	2.51775e+06	3.00864e+06	1.51921e+07	416645	3.66567e+06	3.33375e+06	5.14086e+06	2.48202e+06	1.07009e+06	2.09954e+06	3.29039e+06	4.63807e+06	2.67772e+06	2.92427e+06	4.08878e+06
Com_35775_pos	6-Methoxy-2-naphthoic acid	--	C12 H10 O3	202.063	9.224	--	--	--	--	--	--	--	--	--	--	No results	No results	Full match	203.07	3.43674e+06	1.48955e+06	1.55456e+06	411270	1.55253e+06	2.98805e+06	1.31055e+06	1.45413e+06	449033	546736	5.24779e+06	4.85444e+06	729503	835885	1.17859e+06
Com_6622_pos	MMK	--	C16 H32 N4 O4 S2	390.174	1.374	--	--	--	--	--	--	--	--	--	--	Invalid mass	No results	No results	391.182	6.21899e+06	4.78357e+07	6.45536e+07	7.70385e+06	9.83907e+07	4.68043e+07	1.40978e+07	7.04093e+06	7.76871e+06	8.54228e+06	5.97684e+07	1.57373e+08	1.64141e+07	1.91576e+07	2.63594e+07
Com_2386_pos	Uracil 1-beta-D-arabinofuranoside	--	C9 H12 N2 O6	244.069	1.418	--	--	--	--	--	--	--	--	--	--	No results	No results	Full match	245.077	4.31859e+08	5.44849e+07	6.49873e+07	4.80613e+07	1.41949e+08	1.22375e+08	1.68743e+08	4.80935e+07	2.88304e+07	1.4939e+08	1.60576e+08	1.0102e+08	8.44825e+07	8.58018e+07	5.59972e+07
Com_7924_pos	19(R)-hydroxy Prostaglandin E1	--	C20 H34 O6	352.222	13.124	--	--	--	--	--	--	--	--	--	--	Invalid mass	Invalid mass	No results	353.229	3.28743e+06	4.16727e+07	3.89202e+06	1.18699e+06	9.38296e+07	2.38717e+07	1.84332e+07	2.65e+06	1.41715e+06	1.97055e+06	6.87947e+07	3.95093e+07	1.91302e+06	1.98466e+06	1.91012e+06
Com_16375_pos	3-amino-2-phenyl-2H-pyrazolo[4,3-c]pyridine-4,6-diol	--	C12 H10 N4 O2	242.08	9.76	--	--	--	--	--	--	--	--	--	--	Full match	No results	No results	243.087	860541	929610	894204	459159	913589	1.24667e+06	1.31192e+06	1.58671e+06	1.2749e+07	1.69989e+07	909086	1.1026e+06	787696	709108	732651
Com_9488_pos	dUMP	dUMP; Deoxyuridylic acid; Deoxyuridine monophosphate; Deoxyuridine 5'-phosphate; 2'-Deoxyuridine 5'-phosphate	C9 H13 N2 O8 P	308.042	1.901	cpd:C00365	map00240 Pyrimidine metabolism;map01100 Metabolic pathways;map01523 Antifolate resistance	HMDB0001409	--	Nucleosides, nucleotides, and analogues	Pyrimidine nucleotides	Pyrimidine deoxyribonucleotides	--	--	--	No results	No results	Full match	309.048	5.43808e+06	4.78153e+06	4.73447e+06	9.28658e+06	2.9739e+06	8.80032e+06	5.78832e+07	9.19915e+06	2.52911e+06	4.23368e+06	4.66211e+06	9.42065e+07	9.38194e+06	9.2548e+06	1.35838e+07
Com_3590_pos	Pregnenolone	Pregnenolone; 5-Pregnen-3beta-ol-20-one; 3beta-Hydroxypregn-5-en-20-one	C21 H32 O2	316.239	13.006	cpd:C01953	map00140 Steroid hormone biosynthesis;map01100 Metabolic pathways;map04913 Ovarian steroidogenesis;map04925 Aldosterone synthesis and secretion;map04927 Cortisol synthesis and secretion;map04934 Cushing's syndrome	HMDB0000253	LMST02030088	Lipids and lipid-like molecules	Steroids and steroid derivatives	Pregnane steroids	Sterol Lipids [ST]	Steroids [ST02]	C21 steroids (gluco/mineralocorticoids, progestogins) and derivatives [ST0203]	Full match	No results	Full match	317.247	2.10853e+08	6.28228e+06	3.49466e+07	8.47036e+07	1.55017e+07	6.32039e+07	4.31047e+07	9.31186e+06	1.0933e+08	1.28781e+08	1.29667e+08	1.73215e+07	1.13264e+08	116765926	1.21666e+08
Com_11922_pos	5α-Tetrahydrocortisol	--	C21 H34 O5	383.266	11.634	--	--	--	--	--	--	--	--	--	--	Invalid mass	No results	No results	384.274	4.11867e+06	4.71945e+06	3.85546e+07	3.97316e+06	3.97759e+06	5.15449e+06	1.11724e+07	7.17011e+06	1.94983e+07	3.70758e+06	2.75499e+07	3.9135e+06	2.92503e+06	4.64364e+06	5.32445e+06
Com_10855_pos	N-(9-oxodecyl)acetamide	--	C12 H23 N O2	251.127	7.059	--	--	--	--	--	--	--	--	--	--	Invalid mass	No results	No results	252.134	1.26576e+07	2.06592e+07	4.43097e+07	845394	2.21853e+07	1.47601e+07	1.9091e+07	7.27292e+06	3.4048e+06	5.45488e+06	3.94948e+07	2.54851e+07	1.02084e+07	1.24225e+07	1.22133e+07
Com_3527_pos	D-2-Aminoadipic acid	--	C6 H11 N O4	161.069	1.752	--	--	--	--	--	--	--	--	--	--	No results	No results	Full match	162.076	3.00462e+07	4.84584e+07	8.92794e+07	2.7212e+06	1.87409e+08	2.42006e+07	6.05806e+07	7.93872e+06	4.97116e+06	6.39437e+06	1.30567e+08	3.58492e+08	4.10491e+07	4.20782e+07	4.25672e+07
Com_1170_pos	Dihydrokawain	--	C14 H16 O3	232.106	2.819	--	--	HMDB0029504	--	Phenylpropanoids and polyketides	Kavalactones	_	--	--	--	Invalid mass	No results	No results	233.113	5.41596e+07	9.13864e+06	1.44751e+07	4.34827e+08	1.21882e+07	7.36825e+07	5.84619e+07	1.124e+08	2.0982e+07	5.33264e+07	2.27165e+07	1.56418e+07	8.15965e+07	7.54632e+07	8.12517e+07
Com_57323_pos	AMK	--	C14 H28 N4 O4 S	660.346	9.142	--	--	--	--	--	--	--	--	--	--	Invalid mass	No results	No results	331.18	181563	117863	101230	87324.1	178002	254354	177128	281383	263343	86199	185473	231785	111127	112254	103079
Com_3766_pos	15(R),19(R)-hydroxy Prostaglandin E1	--	C20 H34 O6	330.24	13.243	--	--	--	--	--	--	--	--	--	--	Invalid mass	No results	No results	331.247	7.36068e+06	4.93406e+07	8.62147e+06	2.7525e+06	2.80176e+08	8.10221e+06	2.66378e+07	6.08793e+06	3.10076e+06	4.67986e+06	1.84584e+08	9.81834e+07	5.34591e+06	5.67505e+06	4.45667e+06
Com_19363_pos	APK	--	C14 H26 N4 O4	628.401	5.365	--	--	--	--	--	--	--	--	--	--	Invalid mass	No results	No results	315.208	2.0518e+06	474716	507314	242734	722437	655994	837487	1.91753e+07	211308	301209	546331	771163	728616	423442	551989
Com_15799_pos	4-Phenyl-3-buten-2-one	--	C10 H10 O	146.073	7.448	--	--	HMDB0031617	--	Phenylpropanoids and polyketides	Cinnamic acids and derivatives	_	--	--	--	Full match	No results	No results	147.08	4.66769e+06	2.25647e+07	1.75545e+07	1.98021e+06	1.77105e+07	9.14078e+06	9.56443e+06	4.19707e+06	2.12604e+06	3.20813e+06	2.4218e+07	1.69725e+07	8.8183e+06	8.28954e+06	6.99721e+06
Com_56200_pos	PC (20:3e/20:4)	--	C48 H84 N O7 P	817.592	16.406	--	--	--	--	--	--	--	--	--	--	No results	Invalid mass	No results	818.599	75985.6	944009	52404.7	48586	183558	96488.4	128375	72779.4	31849.5	72786.9	53086.3	88966.6	50030.9	54565.6	62760.8
Com_4330_pos	Methionine sulfoxide	--	C5 H11 N O3 S	148.019	1.32	--	--	HMDB0002005	--	Organic acids and derivatives	Carboxylic acids and derivatives	Amino acids, peptides, and analogues	--	--	--	Invalid mass	Invalid mass	No results	149.026	8.61266e+06	1.2008e+08	8.34792e+07	1.87776e+07	3.11299e+07	2.39857e+08	8.88407e+07	1.49364e+08	5.19867e+07	6.93445e+06	4.62059e+07	4.47704e+07	4.14934e+07	4.60874e+07	4.32576e+07
Com_129_pos	(-)-Caryophyllene oxide	--	C15 H24 O	220.182	14.417	--	--	--	--	--	--	--	--	--	--	Full match	No results	No results	221.19	3.15597e+07	4.0353e+08	1.13971e+10	1.15765e+07	1.43809e+08	7.35781e+07	4.39073e+09	3.99199e+07	9.55502e+07	3.86385e+07	8.23257e+08	1.03191e+08	2.20316e+09	2.40718e+09	2.27747e+09
Com_21952_pos	VNK	--	C15 H29 N5 O5	179.608	1.422	--	--	--	--	--	--	--	--	--	--	Invalid mass	No results	No results	180.616	1.82002e+07	4.8329e+06	3.58996e+06	6.59873e+06	2.91796e+06	4.01768e+06	6.75689e+06	7.06838e+06	2.6051e+06	776094	5.50896e+06	6.03085e+06	5.49807e+06	5.99103e+06	5.09324e+06
Com_26411_pos	Natamycin	Natamycin; Pimaricin	C33 H47 N O13	665.301	7.508	cpd:C08073	--	HMDB0014964	--	Organic oxygen compounds	Organooxygen compounds	Carbohydrates and carbohydrate conjugates	--	--	--	Invalid mass	No results	No results	666.308	1.30282e+07	364293	293679	178062	956179	591728	615917	1.07315e+06	133645	182413	493525	789395	618433	819263	1.00431e+06
Com_3434_pos	Progesterone	Progesterone; 4-Pregnene-3,20-dione	C21 H30 O2	314.224	12.624	cpd:C00410	map00140 Steroid hormone biosynthesis;map01100 Metabolic pathways;map04114 Oocyte meiosis;map04913 Ovarian steroidogenesis;map04914 Progesterone-mediated oocyte maturation;map04917 Prolactin signaling pathway;map04925 Aldosterone synthesis and secretion;map04927 Cortisol synthesis and secretion;map04934 Cushing's syndrome;map05200 Pathways in cancer;map05215 Prostate cancer;map05224 Breast cancer	HMDB0001830	LMST02030159	Lipids and lipid-like molecules	Steroids and steroid derivatives	Pregnane steroids	Sterol Lipids [ST]	Steroids [ST02]	C21 steroids (gluco/mineralocorticoids, progestogins) and derivatives [ST0203]	Full match	No results	Full match	315.231	1.19553e+07	2.55346e+08	8.22971e+07	3.22576e+06	7.39379e+06	3.31047e+06	1.3912e+07	5.21449e+06	3.52292e+06	5.02099e+06	1.67254e+08	2.98055e+07	5.77629e+07	5.02015e+07	4.25141e+07
Com_34871_pos	TMK	--	C15 H30 N4 O5 S	360.191	6.261	--	--	--	--	--	--	--	--	--	--	Invalid mass	No results	No results	361.197	1.35025e+06	1.30517e+06	1.08004e+06	2.67963e+06	480022	446219	549275	6.1638e+06	232596	497908	959288	593393	927170	994272	948088
Com_18689_pos	Homo-Gamma-Linolenic Acid (C20:3)	--	C20 H34 O2	306.256	13.455	--	--	--	--	--	--	--	--	--	--	No results	No results	Full match	307.263	1.5487e+07	1.04485e+07	1.86909e+07	6.8575e+06	2.17908e+07	7.37405e+06	1.55441e+07	1.23543e+07	6.67308e+06	1.02527e+07	1.83877e+07	2.12815e+07	1.16309e+07	9.93563e+06	1.13851e+07
Com_21237_pos	SM (d18:0/18:1)	--	C41 H83 N2 O6 P	708.607	15.649	--	--	--	--	--	--	--	--	--	--	No results	Invalid mass	No results	709.613	814151	1.64339e+06	734587	723209	903869	3.41117e+06	3.34836e+07	835473	587856	656328	405689	537279	1.15306e+06	1.28253e+06	1.25513e+06
Com_23428_pos	Guggulsterone	--	C21 H28 O2	312.208	7.166	--	--	HMDB0002726	--	Lipids and lipid-like molecules	Steroids and steroid derivatives	Androstane steroids	--	--	--	No results	No results	Full match	313.216	421696	573470	1.26184e+07	152074	603528	632513	1.58759e+06	455092	160902	205382	735107	771921	527840	599416	607196
Com_9385_pos	Obscurolide A1	--	C15 H17 N O5	323.138	6.615	--	--	--	--	--	--	--	--	--	--	Invalid mass	No results	No results	324.145	658748	1.1074e+06	347457	198649	2.44084e+07	1.43078e+07	2.07401e+06	3.7846e+06	272281	243722	5.351e+07	2.67704e+07	6.98863e+06	7.86912e+06	6.64127e+06
Com_2125_pos	Hydroxyprogesterone caproate	Hydroxyprogesterone caproate; Primolut depot; 17alpha-Caproyloxypregn-4-ene-3,20-dione	C27 H40 O4	428.292	13.409	cpd:C08148	--	HMDB0001830	--	Lipids and lipid-like molecules	Steroids and steroid derivatives	Pregnane steroids	--	--	--	Full match	No results	No results	429.299	1.07235e+08	1.73675e+07	3.76097e+07	6.24141e+07	1.64843e+07	2.47711e+07	2.01175e+07	3.1424e+08	2.09409e+08	1.26862e+08	2.5589e+07	1.8653e+07	8.12949e+07	6.72729e+07	6.78093e+07
Com_42477_pos	Dutasteride	--	C27 H30 F6 N2 O2	550.206	12.755	--	--	HMDB0015258	--	Lipids and lipid-like molecules	Steroids and steroid derivatives	Androstane steroids	--	--	--	Invalid mass	No results	No results	551.213	1.18774e+06	514572	507363	1.3073e+06	675487	5.27427e+06	873167	833716	1.54088e+06	2.07128e+06	747474	589602	2.16024e+06	1.56192e+06	1.01216e+06
Com_10774_pos	5-(benzyloxy)-2-(hydroxymethyl)-1,4-dihydropyridin-4-one	--	C13 H13 N O3	231.089	9.963	--	--	--	--	--	--	--	--	--	--	Full match	No results	No results	232.097	6.75853e+06	1.68465e+07	4.48069e+07	790062	6.04538e+06	2.59241e+07	2.89862e+06	2.0947e+06	1.23211e+06	805483	1.73869e+07	1.28334e+07	6.00108e+06	7.47546e+06	7.42601e+06
Com_5906_pos	XLR11 N-(2-fluoropentyl) isomer	--	C21 H28 F N O	329.22	9.02	--	--	--	--	--	--	--	--	--	--	Invalid mass	No results	No results	330.227	6.65544e+06	9.0355e+06	1.04823e+08	493492	5.87686e+06	3.87838e+06	3.94692e+06	1.05561e+06	388375	2.85565e+06	9.20409e+06	4.5347e+06	8.66332e+06	8.10794e+06	7.62505e+06
Com_10287_pos	MLK	--	C17 H34 N4 O4 S	390.23	8	--	--	--	--	--	--	--	--	--	--	Full match	No results	No results	196.122	1.1837e+07	612509	468613	429889	848337	1.3735e+06	905977	5.19279e+07	264295	264940	711952	1.01173e+06	1.98447e+06	1.54387e+06	1.73455e+06
Com_39642_pos	WNK	--	C21 H30 N6 O5	1784.9	9.427	--	--	--	--	--	--	--	--	--	--	Invalid mass	No results	No results	893.457	419321	388648	424239	211545	419918	550982	506572	706518	243936	420922	367322	2.01715e+06	2.18013e+06	2.27315e+06	3.16435e+06
Com_5211_pos	N-(4-methoxy-1-methyl-1H-indazol-3-yl)-5-methyl-3-isoxazolecarboxamide	--	C14 H14 N4 O3	286.11	8.508	--	--	--	--	--	--	--	--	--	--	Invalid mass	No results	No results	287.117	3.33784e+06	2.17712e+06	1.74415e+06	1.34294e+06	2.84727e+06	4.40955e+06	3.125e+06	3.49946e+06	6.72576e+07	984017	2.71444e+06	3.45884e+06	1.49579e+06	1.42321e+06	1.32246e+06
Com_13157_pos	Normorphine	Normorphine	C16 H17 N O3	271.12	11.422	cpd:C11785	map00982 Drug metabolism - cytochrome P450	HMDB0041959	--	Alkaloids and derivatives	Morphinans	_	--	--	--	Full match	No results	No results	272.128	946161	1.85276e+07	3.29521e+07	659673	1.15908e+06	1.60248e+06	1.70818e+06	833209	851488	699853	984504	1.28827e+06	1.90648e+06	2.84656e+06	3.53541e+06
Com_7844_pos	ACar 17:0	--	C24 H48 N O4	413.35	13.811	--	--	--	--	--	--	--	--	--	--	No results	Invalid mass	No results	414.357	1.48822e+06	1.8154e+07	2.18583e+07	1.55957e+07	4.03691e+06	4.66009e+06	1.58975e+08	1.72591e+06	5.6694e+06	2.69789e+07	3.76446e+06	3.73373e+06	1.07343e+07	1.1733e+07	1.28442e+07
Com_6255_pos	ACar 20:2	--	C27 H50 N O4	451.366	13.87	--	--	--	--	--	--	--	--	--	--	No results	Invalid mass	No results	452.373	4.31123e+06	1.43696e+07	1.04384e+07	4.71225e+07	1.04866e+08	6.15424e+06	1.02389e+08	7.34932e+06	5.32044e+07	4.1988e+07	7.10899e+06	4.60051e+07	1.51108e+07	1.49603e+07	1.26224e+07
Com_3750_pos	2-{2-[(1-methyl-1H-pyrazol-5-yl)amino]-2-oxoethoxy}acetic acid	--	C8 H11 N3 O4	213.075	1.42	--	--	--	--	--	--	--	--	--	--	Full match	No results	No results	214.082	1.112e+08	2.593e+07	1.89276e+08	6.14013e+06	2.29123e+07	6.97021e+06	7.55131e+07	2.28855e+06	2.63725e+06	1.53543e+07	3.15921e+07	2.67692e+07	2.30615e+07	2.26869e+07	1.91114e+07
Com_1226_pos	Palmitoylcarnitine	--	C23 H45 N O4	399.334	13.665	--	--	HMDB0000222	LMFA07070004	Lipids and lipid-like molecules	Fatty Acyls	Fatty acid esters	Fatty Acyls [FA]	Fatty esters [FA07]	Fatty acyl carnitines [FA0707]	Full match	Not the top hit	Full match	400.342	4.14086e+07	4.50436e+08	3.49691e+07	4.08959e+08	1.4873e+08	2.2562e+08	1.52264e+09	2.19276e+07	2.55572e+08	4.03354e+08	1.17634e+08	2.13318e+08	2.35048e+08	2.19965e+08	1.57447e+08
Com_1581_pos	Spermidine	Spermidine; N-(3-Aminopropyl)-1,4-butane-diamine	C7 H19 N3	145.158	9.364	cpd:C00315	map00330 Arginine and proline metabolism;map00410 beta-Alanine metabolism;map00480 Glutathione metabolism;map01100 Metabolic pathways;map02010 ABC transporters;map04976 Bile secretion	HMDB0001257	--	Organic nitrogen compounds	Organonitrogen compounds	Amines	--	--	--	Full match	No results	Full match	146.165	1.3696e+06	1.35735e+06	1.26825e+06	7.49564e+07	1.54258e+06	2.03477e+06	1.92706e+06	2.21171e+06	748173	4.42355e+08	1.58974e+06	1.80235e+06	1.57565e+06	1.03918e+06	1.02365e+06
Com_50946_pos	(4-benzoylpiperidino)[4-(tert-butyl)phenyl]methanone	--	C23 H27 N O2	371.193	6.417	--	--	--	--	--	--	--	--	--	--	Invalid mass	No results	No results	372.2	297892	216282	119109	80570.2	188405	183233	184886	1.88463e+06	55196	72822	152701	249133	87437.5	115895	75960.7
Com_4154_pos	Artesunate	--	C19 H28 O8	406.155	12.207	--	--	--	--	--	--	--	--	--	--	Invalid mass	No results	No results	407.163	1.60109e+06	5.54849e+07	1.03246e+06	1.49777e+06	5.24157e+06	6.74584e+06	1.47033e+06	1.12855e+06	2.2624e+06	1.99397e+06	6.44e+07	1.0676e+07	1.01577e+08	1.27552e+08	1.16069e+08
Com_6652_pos	(2R)-2-[(2R,5S)-5-[(2S)-2-hydroxybutyl]oxolan-2-yl]propanoic acid	--	C11 H20 O4	198.125	11.899	--	--	--	--	--	--	--	--	--	--	Invalid mass	No results	No results	199.132	3.13405e+07	4.35751e+07	3.216e+07	3.89366e+06	7.80601e+07	2.28393e+07	1.03533e+07	6.74831e+07	8.84209e+06	4.63753e+06	8.76167e+07	2.53782e+07	1.89484e+07	2.02254e+07	1.951e+07
Com_17959_pos	2-Ethyl-2-phenylmalonamide	--	C11 H14 N2 O2	206.105	6.842	--	--	--	--	--	--	--	--	--	--	Full match	No results	No results	207.112	2.86945e+06	727931	618636	1.97186e+06	646618	717997	650953	2.17024e+07	1.20555e+06	1.77034e+06	706263	854350	2.27579e+06	2.71649e+06	2.32629e+06
Com_28510_pos	8-[(4-phenethyl-1,4-diazepan-1-yl)sulfonyl]quinoline	--	C22 H25 N3 O2 S	395.169	6.781	--	--	--	--	--	--	--	--	--	--	Invalid mass	No results	No results	396.176	3.42586e+06	2.1557e+06	839017	1.50782e+06	2.97208e+06	1.45106e+06	713699	4.3625e+06	184312	228252	8.5302e+06	2.87397e+06	921948	766969	866294
Com_3319_pos	TLK	--	C16 H32 N4 O5	360.237	8.494	--	--	--	--	--	--	--	--	--	--	Full match	No results	No results	361.244	9.16474e+06	6.87521e+06	6.4102e+06	1.17413e+08	9.43975e+06	1.21073e+07	9.2823e+06	1.00445e+07	9.04693e+06	2.60299e+07	1.29358e+07	1.32966e+07	4.87749e+06	4.4963e+06	4.34783e+06
Com_2744_pos	Phenylglyoxylic acid	alpha-Oxo-benzeneacetic acid; Benzoylformate; Benzoylformic acid; Phenylglyoxylic acid; Phenylglyoxylate; 2-Oxo-2-phenylacetate	C8 H6 O3	150.031	1.388	cpd:C02137	map00360 Phenylalanine metabolism	HMDB0001587	--	Benzenoids	Benzene and substituted derivatives	Benzoyl derivatives	--	--	--	No results	No results	Full match	168.065	1.73328e+07	3.26568e+08	1.87712e+08	9.20264e+06	6.42655e+07	6.01529e+07	4.60539e+07	4.71018e+07	1.22878e+07	1.14562e+07	2.75809e+08	7.55547e+07	5.50184e+07	6.77315e+07	4.73803e+07
Com_4053_pos	6-Pentyl-2H-pyran-2-one	--	C10 H14 O2	166.099	10.63	--	--	HMDB0031085	--	Organoheterocyclic compounds	Pyrans	Pyranones and derivatives	--	--	--	Full match	No results	Full match	167.106	1.93752e+07	2.4121e+07	1.71054e+08	5.89113e+06	2.84871e+07	2.7482e+07	3.56393e+07	1.5297e+07	4.6354e+06	1.20391e+07	2.94573e+07	3.06278e+07	2.03944e+07	2.17698e+07	2.31053e+07
Com_48570_pos	NPK	--	C15 H27 N5 O5	678.369	9.077	--	--	--	--	--	--	--	--	--	--	Invalid mass	No results	No results	340.192	1.35233e+06	814862	945509	574733	1.30916e+06	2.34687e+06	1.26393e+06	2.16388e+06	510463	1.7196e+06	1.21488e+06	1.48147e+06	822937	757522	687487
Com_10963_pos	DKK	--	C16 H31 N5 O6	822.423	7.276	--	--	--	--	--	--	--	--	--	--	Invalid mass	No results	No results	412.219	5.24542e+07	547758	725309	252096	1.10285e+06	980067	850535	4.74943e+07	205299	298543	934724	1.19443e+06	3.06068e+06	2.93733e+06	3.47426e+06
Com_6934_pos	S-Adenosyl-L-methionine	S-Adenosyl-L-methionine; S-Adenosylmethionine; AdoMet; SAM	C15 H22 N6 O5 S	398.136	1.429	cpd:C00019	map00270 Cysteine and methionine metabolism;map00330 Arginine and proline metabolism;map01100 Metabolic pathways;map01230 Biosynthesis of amino acids;map04122 Sulfur relay system	HMDB0001185	--	Nucleosides, nucleotides, and analogues	5'-deoxyribonucleosides	5'-deoxy-5'-thionucleosides	--	--	--	No results	No results	Full match	399.143	1.7954e+06	6.44304e+07	1.57267e+07	856840	3.34479e+07	1.84138e+07	8.07919e+06	1.80558e+06	1.58679e+06	852598	8.29955e+07	4.67814e+07	1.11566e+07	1.36068e+07	1.13472e+07
Com_4747_pos	D-Panthenol	Pantothenol; (R)-2,4-Dihydroxy-N-(3-hydroxypropyl)-3,3-dimethylbutanamide; Dexpanthenol; 2,4-Dihydroxy-N-(3-hydroxypropyl)-3,3-dimethylbutanamide; (+)-Panthenol; Bepanthen; Bepanthene; Bepantol; D-(+)-2,4-Dihydroxy-N-(3-hydroxypropyl)-3,3-dimethylbutyramide; Cozyme; D(+)-Panthenol; D(+)-Pantothenyl alcohol; D-P-A Injection; D-Panthenol; d-Pantothenol; d-Pantothenyl alcohol; Ilopan; Motilyn; Panad…	C9 H19 N O4	227.115	8.202	cpd:C05944	map00770 Pantothenate and CoA biosynthesis	HMDB0004231	--	Lipids and lipid-like molecules	Fatty Acyls	Fatty amides	--	--	--	Invalid mass	No results	No results	228.123	2.5302e+07	3.98002e+06	1.38124e+08	300886	2.91012e+06	2.64416e+06	4.92424e+06	926122	561841	967824	5.79407e+06	3.34872e+06	9.22841e+06	8.09217e+06	8.71275e+06
Com_20145_pos	LNH	--	C16 H26 N6 O5	365.169	7.073	--	--	--	--	--	--	--	--	--	--	Invalid mass	No results	No match	366.177	1.18011e+06	1.73929e+06	609843	317561	2.48343e+07	1.04289e+07	1.19154e+06	540839	377024	219824	5.56951e+06	2.05172e+07	2.49654e+06	2.60766e+06	2.98913e+06
Com_5135_pos	Decanoylcarnitine	--	C17 H33 N O4	315.24	11.934	--	--	HMDB0000651	LMFA07070059	Lipids and lipid-like molecules	Fatty Acyls	Fatty acid esters	Fatty Acyls [FA]	Fatty esters [FA07]	Fatty acyl carnitines [FA0707]	Full match	Invalid mass	No results	316.248	3.54435e+06	918607	749067	1.01207e+06	1.74738e+06	9.62456e+06	1.16565e+06	3.83147e+06	3.46792e+06	9.99639e+07	957822	2.23982e+06	2.19128e+06	2.22838e+06	2.00807e+06
Com_13922_pos	3-(3,4,5-trimethoxyphenyl)propanoic acid	--	C12 H16 O5	262.082	8.759	--	--	HMDB0030254	--	Phenylpropanoids and polyketides	Phenylpropanoic acids	_	--	--	--	Invalid mass	No results	No results	263.089	6.48135e+06	3.27081e+07	3.01059e+07	280042	1.83008e+07	7.01189e+06	4.74954e+06	965385	265975	621036	1.55458e+06	3.34418e+07	8.7659e+06	1.05767e+07	1.12728e+07
Com_41026_pos	EMH	--	C16 H25 N5 O6 S	397.142	9.721	--	--	--	--	--	--	--	--	--	--	Invalid mass	No results	No results	398.15	440808	407805	415213	238616	426995	557036	614779	749455	2.07408e+06	2.9139e+06	410088	534070	361002	318047	305968
Com_6443_pos	Lysopa 18:0	--	C21 H43 O7 P	438.275	14.393	--	--	--	--	--	--	--	--	--	--	No results	No results	Full match	439.282	548905	7.73902e+07	9.32303e+07	672540	807294	1.16669e+06	1.16298e+06	651809	634505	832079	8.48733e+06	1.85439e+06	7.23057e+06	9.54136e+06	8.9263e+06
Com_37036_pos	3,4-Dimethoxybenzaldehyde	Veratraldehyde; Veratric aldehyde; 3,4-Dimethoxybenzaldehyde	C9 H10 O3	166.066	7.188	cpd:C02201	--	HMDB0032138	--	Benzenoids	Benzene and substituted derivatives	Methoxybenzenes	--	--	--	No results	Invalid mass	No results	167.074	550845	571994	4.91775e+06	205481	595167	602565	501870	486715	186210	310152	700301	735371	521580	305205	456571
Com_371_pos	Sphingosine (d18:1)	--	C18 H37 N O2	264.245	13.415	--	--	--	--	--	--	--	--	--	--	Invalid mass	No results	No results	265.252	3.8523e+07	1.64435e+08	1.59224e+07	1.0112e+09	1.52483e+08	2.91502e+08	5.63131e+08	1.40627e+07	8.08526e+08	2.6772e+09	1.07477e+08	1.08194e+08	5.41014e+08	4.39705e+08	4.04597e+08
Com_2958_pos	1-Nitrosopiperidine (NPIP)	--	C5 H10 N2 O	114.079	1.299	--	--	--	--	--	--	--	--	--	--	Full match	No results	No results	115.087	1.87573e+07	6.77336e+07	2.55362e+08	5.33791e+06	2.93037e+07	1.97327e+07	1.77223e+07	8.00017e+06	7.80307e+06	2.83414e+06	8.31716e+07	6.23646e+07	1.7316e+07	1.3734e+07	1.67877e+07
Com_13537_pos	α-Methyltryptamine	alpha-Methyltryptamine; Indopan	C11 H14 N2	174.116	6.704	cpd:C20127	--	--	--	--	--	--	--	--	--	Full match	No results	No results	175.123	2.66999e+07	9.75026e+06	1.76105e+07	2.7914e+06	1.53545e+07	1.98757e+07	3.331e+07	4.48879e+06	1.21571e+07	1.20455e+07	3.09191e+07	1.97304e+07	9.64733e+06	1.09972e+07	1.18848e+07
Com_38426_pos	4-decyl-3-hydroxy-5-oxooxolane-2,3-dicarboxylic acid	--	C16 H26 O7	704.3	11.77	--	--	--	--	--	--	--	--	--	--	Invalid mass	No results	No results	353.157	806847	943006	966946	2.22457e+06	1.6523e+06	1.93605e+06	9.23536e+06	751209	2.45848e+06	2.67119e+06	1.07205e+06	2.03351e+06	797402	643273	708825
Com_16545_pos	trans-Clovamide	--	C18 H17 N O7	359.1	8.739	--	--	--	--	--	--	--	--	--	--	Full match	No results	No results	360.107	5.74944e+06	4.80768e+06	2.58993e+06	7.0209e+06	3.81383e+06	3.52025e+07	2.16606e+06	2.47358e+06	1.97971e+06	498023	8.58153e+06	6.72616e+06	7.21754e+06	8.43468e+06	8.93705e+06
Com_5407_pos	EKK	--	C17 H33 N5 O6	403.243	9.202	--	--	--	--	--	--	--	--	--	--	Full match	No results	No results	202.629	2.04184e+06	1.34372e+06	1.97522e+06	6.2253e+07	2.15061e+06	3.35513e+06	2.13724e+06	3.16401e+06	7.98308e+06	5.87889e+06	1.99574e+06	2.49955e+06	1.44852e+06	1.3014e+06	1.37815e+06
Com_22390_pos	IQH	--	C17 H28 N6 O5	792.438	8.74	--	--	--	--	--	--	--	--	--	--	Invalid mass	No results	No results	397.226	1.75927e+07	586229	561235	275721	645089	829964	800614	1.48836e+06	261871	184562	850339	928855	691626	791617	967190
Com_8376_pos	4-methyl-5-oxo-2-pentyl-2,5-dihydrofuran-3-carboxylic acid	--	C11 H16 O4	212.105	9.808	--	--	--	--	--	--	--	--	--	--	Full match	No results	No results	213.112	6.70703e+06	435694	6.5067e+07	307134	2.12831e+06	1.60572e+06	2.18597e+06	948502	452773	743217	1.51698e+06	2.47154e+06	4.28068e+06	4.25485e+06	3.96348e+06
Com_9267_pos	PPH	--	C16 H23 N5 O4	349.175	1.411	--	--	--	--	--	--	--	--	--	--	Full match	No results	No results	175.595	1.28659e+06	1.81447e+07	1.26716e+07	538726	2.28635e+07	6.55662e+06	4.30549e+06	726843	1.02106e+06	460167	5.44675e+07	1.74978e+07	5.39779e+06	6.61006e+06	6.04139e+06
Com_151_pos	D-Tagatose	D-Tagatose; lyxo-Hexulose	C6 H12 O6	180.063	1.274	cpd:C00795	map00052 Galactose metabolism	HMDB0003418	--	Organic oxygen compounds	Organooxygen compounds	Carbohydrates and carbohydrate conjugates	--	--	--	No results	Full match	Full match	203.052	2.47497e+08	3.60801e+09	2.13508e+09	2.60449e+08	1.52761e+09	1.477e+09	8.69986e+09	1.01682e+10	1.67706e+09	8.78708e+08	1.74918e+09	1.53832e+09	2.00459e+09	2.00522e+09	2.07167e+09
Com_46641_pos	PC (20:4e/22:6)	--	C50 H82 N O7 P	839.581	16.082	--	--	--	--	--	--	--	--	--	--	No results	Full match	No results	840.588	502037	3.02787e+06	285631	286994	402304	622233	581031	475403	214960	344603	255158	567178	265424	307414	361238
Com_900_pos	D-(+)-Maltose	--	C12 H22 O11	364.098	1.286	--	--	HMDB0000163	--	Organic oxygen compounds	Organooxygen compounds	Carbohydrates and carbohydrate conjugates	--	--	--	Invalid mass	No results	No results	365.105	6.34368e+07	1.60465e+08	5.25276e+07	4.99449e+06	1.43349e+08	1.01702e+09	5.34694e+07	1.21228e+09	1.59228e+08	4.8741e+06	4.65144e+07	6.49972e+07	1.41569e+08	1.45384e+08	1.50489e+08
Com_7595_pos	2-[2-oxo-2-(pyridin-3-ylamino)ethoxy]acetic acid	--	C9 H10 N2 O4	210.064	5.453	--	--	--	--	--	--	--	--	--	--	Full match	No results	No results	211.071	3.82451e+07	8.97231e+07	3.45347e+06	1.08331e+07	1.74284e+07	1.40738e+07	4.32367e+06	521660	870842	5.87427e+06	3.48419e+07	1.78019e+07	1.31328e+07	1.31108e+07	1.43992e+07
Com_9358_pos	methyl 2-[(2-acetyl-3-oxo-1-butenyl)amino]acetate	--	C9 H13 N O4	199.084	8.193	--	--	--	--	--	--	--	--	--	--	Full match	No results	No results	200.091	2.55595e+06	6.56895e+07	4.0894e+07	887883	3.21001e+06	3.52467e+06	4.49177e+06	2.39117e+06	1.20184e+06	1.32042e+06	6.74439e+06	3.67657e+06	7.91036e+06	6.16036e+06	6.80006e+06
Com_821_pos	ethyl 4-amino-2-(methylsulfanyl)-1,3-thiazole-5-carboxylate	--	C7 H10 N2 O2 S2	218.019	1.25	--	--	--	--	--	--	--	--	--	--	Full match	No results	No results	219.026	9.55348e+07	3.82396e+08	6.91514e+08	9.35344e+07	1.20411e+08	7.50841e+07	2809734145	1.37297e+09	3.06237e+08	2.37843e+08	3.62076e+08	1.35754e+08	3.50841e+08	3.48114e+08	3.7908e+08
Com_4727_pos	Meperidine-d5	--	C15 H16 [2]H5 N O2	252.187	13.778	--	--	--	--	--	--	--	--	--	--	Invalid mass	No results	No results	253.194	3.09291e+07	1.18958e+07	1.77966e+07	2.5021e+07	2.67764e+07	6.04436e+07	1.24851e+07	2.87665e+07	7.6185e+07	2.26212e+07	1.78399e+07	4.19625e+07	2.34895e+07	1.98463e+07	1.79395e+07
Com_19196_pos	Prostaglandin E2-1-glyceryl ester	--	C23 H38 O7	443.288	11.565	--	--	--	--	--	--	--	--	--	--	Invalid mass	No results	No results	444.294	588125	1.64292e+07	1.47646e+07	1.55855e+06	2.30368e+06	3.09435e+06	919158	474766	1.46049e+06	2.14037e+06	1.75969e+07	6.35471e+06	4.25258e+06	4.94512e+06	2.29281e+06
Com_6690_pos	1-adamantyl(1,4-thiazinan-4-yl)methanone	--	C15 H23 N O S	265.152	1.229	--	--	--	--	--	--	--	--	--	--	Invalid mass	No results	No results	266.159	9.63902e+06	2.80915e+07	1.58447e+07	2.8569e+06	4.12197e+07	5.82482e+07	2.36063e+07	9.62684e+07	1.16469e+07	2.26945e+06	4.03482e+07	4.21797e+07	1.35662e+07	1.59392e+07	1.3691e+07
Com_19475_pos	Benzophenone	Benzophenone; Diphenyl ketone	C13 H10 O	182.071	9.811	cpd:C06354	--	HMDB0032049	--	Benzenoids	Benzene and substituted derivatives	Benzophenones	--	--	--	Invalid mass	No results	No match	183.078	728064	714945	738371	369873	759429	1.12831e+06	939461	1.17985e+06	3.37461e+06	1.39217e+07	713310	888042	636715	620189	582639
Com_30894_pos	2-(2,6-dimethoxyphenyl)-5,6-dimethoxy-4H-chromen-4-one	--	C19 H18 O6	324.099	10.126	--	--	--	--	--	--	--	--	--	--	Invalid mass	No results	No results	325.106	493683	8.86881e+06	1.86515e+06	365952	9.67991e+06	3.10377e+06	734869	871659	745784	432663	2.45368e+06	9.54114e+06	1.35633e+06	1.63028e+06	1.37908e+06
Com_570_pos	2-(acetylamino)-3-[4-(acetylamino)phenyl]acrylic acid	--	C13 H14 N2 O4	262.095	8.226	--	--	--	--	--	--	--	--	--	--	Full match	No results	No results	263.102	1.86089e+08	4.63733e+07	1.903e+09	1.91286e+06	1.24233e+08	6.43278e+07	1.00852e+08	8.29452e+06	3.60961e+06	2.92759e+07	1.01381e+08	1.34781e+08	1.60459e+08	1.66641e+08	1.53678e+08
Com_2383_pos	methyl 2,5-dimethyl-1H-pyrrole-3-carboxylate	--	C8 H11 N O2	175.059	1.336	--	--	--	--	--	--	--	--	--	--	Invalid mass	No results	No results	176.066	6.72982e+07	1.37998e+07	3.35711e+08	2.26721e+06	7.92145e+06	5.48711e+06	1.82882e+07	1.09979e+07	5.40041e+06	7.53001e+06	4.69284e+06	1.73641e+07	2.02567e+07	1.68915e+07	1.22199e+07
Com_1831_pos	IKK	--	C18 H37 N5 O4	387.285	9.386	--	--	--	--	--	--	--	--	--	--	Full match	No results	No results	194.65	3.25857e+06	2.71858e+06	2.93854e+06	2.43671e+08	3.49717e+06	4.71458e+06	3.51807e+06	5.14937e+06	3.52646e+07	2.45223e+07	3.46899e+06	4.17606e+06	2.51021e+06	2.29731e+06	2.35447e+06
Com_6186_pos	(2E,4E)-N-[2-(4-hydroxyphenyl)ethyl]dodeca-2,4-dienamide	--	C20 H29 N O2	315.216	6.082	--	--	--	--	--	--	--	--	--	--	Invalid mass	No results	No results	316.223	6.06391e+06	1.01333e+07	9.87081e+07	353853	4.09426e+06	2.61254e+06	8.00619e+06	690909	784331	1.09732e+06	1.32336e+07	5.55678e+06	7.53978e+06	7.92191e+06	8.24193e+06
Com_48946_pos	5-amino-1-(2-cyanoethyl)-1H-pyrazole-4-carbonitrile	--	C7 H7 N5	183.053	11.808	--	--	--	--	--	--	--	--	--	--	Invalid mass	No results	No match	184.06	400344	434802	1.21006e+06	918755	682406	832869	676639	403002	1.14411e+06	929641	442761	859288	325742	272486	297941
Com_15078_pos	Ergosterol peroxide	--	C28 H44 O3	428.331	13.847	--	--	HMDB0037941	--	Lipids and lipid-like molecules	Steroids and steroid derivatives	Ergostane steroids	--	--	--	Invalid mass	No results	No results	429.339	4.29017e+06	1.27441e+07	8.65382e+06	1.41453e+07	1.50219e+06	1.05486e+07	1.8058e+06	3.63275e+06	9.24997e+06	2.16367e+06	1.45167e+07	6.98891e+06	6.59205e+06	5.54965e+06	5.80584e+06
Com_44222_pos	PC (16:4/18:5)	--	C42 H66 N O8 P	743.462	15.488	--	--	--	--	--	--	--	--	--	--	No results	Invalid mass	No results	744.47	1.1315e+06	1.09446e+06	611035	728861	697083	838688	6.74578e+06	1.0024e+06	594183	801274	402580	527391	734580	822379	853673
Com_1240_pos	3-Amino-4-methylpentanoic acid	--	C6 H13 N O2	131.095	1.382	--	--	HMDB0003640	--	Organic acids and derivatives	Carboxylic acids and derivatives	Amino acids, peptides, and analogues	--	--	--	No results	No results	Full match	132.102	3.01142e+07	7.39734e+07	7.5805e+08	8.57903e+06	2.1698e+07	1.09402e+07	1.15734e+08	1.29937e+07	9.19431e+06	2.08657e+07	2.26813e+07	2.81969e+07	6.72659e+07	5.37837e+07	4.67997e+07
Com_36942_pos	GNK	--	C12 H23 N5 O5	634.332	8.126	--	--	--	--	--	--	--	--	--	--	Invalid mass	No results	No results	318.173	523576	788584	489373	224226	830282	831925	1.10528e+07	646508	232119	203937	893793	1.03408e+06	381117	367640	335531
Com_15140_pos	2-hydroxy-6-[(8Z,11Z)-pentadeca-8,11,14-trien-1-yl]benzoic acid	--	C22 H30 O3	324.204	15.331	--	--	--	--	--	--	--	--	--	--	Invalid mass	No results	No results	325.211	1.11347e+06	6.01493e+06	7.63171e+06	1.33636e+06	2.06777e+07	8.18557e+06	1.28692e+07	874408	1.15308e+06	1.04597e+06	2.52589e+07	4.62325e+07	1.15012e+06	1.1531e+06	1.37265e+06
Com_56350_pos	SNK	--	C13 H25 N5 O6	658.346	9.231	--	--	--	--	--	--	--	--	--	--	Invalid mass	No results	No results	330.18	304980	196040	478151	398606	291033	358375	305998	433885	115687	103308	234794	362412	211189	186129	186742
Com_6065_pos	Styrene	Styrene; Phenylethylene	C8 H8	104.062	14.888	cpd:C07083	map01100 Metabolic pathways	HMDB0034240	--	Benzenoids	Benzene and substituted derivatives	Styrenes	--	--	--	No results	No results	Full match	105.07	7.4374e+07	6.06428e+07	3.09887e+07	9.53885e+06	7.41745e+07	6.68796e+07	2.82335e+07	6.91251e+07	5.54532e+07	1.65948e+07	5.99182e+07	8.58622e+07	3.62745e+07	3.67901e+07	2.66225e+07
Com_6285_pos	Tropine	Tropine; 3alpha-Tropanol	C8 H15 N O	141.115	15.159	cpd:C00729	map01100 Metabolic pathways	--	--	--	--	--	--	--	--	Full match	No results	No results	142.123	4.5161e+06	2.90576e+06	2.71124e+06	1.31305e+06	4.59351e+06	5.45092e+06	5.65279e+06	2.99287e+06	1.8599e+06	2.25017e+06	3.58445e+06	4.4349e+06	6.93411e+07	7.45231e+07	5.29235e+07
Com_13696_pos	11-Oxoetiocholanolone	--	C19 H28 O3	286.192	14.081	--	--	HMDB0006031	--	Lipids and lipid-like molecules	Steroids and steroid derivatives	Androstane steroids	--	--	--	Invalid mass	No match	No match	287.2	1.16548e+06	6.81766e+06	3.09235e+07	1.15921e+06	2.71094e+06	2.86516e+06	1.2941e+07	1.34371e+06	885286	1.3893e+06	8.80646e+06	3.80732e+06	5.11159e+06	5.33246e+06	6.02941e+06
Com_42946_pos	Amikacin	Amikacin	C22 H43 N5 O13	1170.55	5.915	cpd:C06820	--	--	--	--	--	--	--	--	--	Invalid mass	No results	No results	586.282	508020	419619	349701	331373	631654	545950	693195	3.60401e+06	202921	235629	832005	686827	556647	623166	803775
Com_51154_pos	Dl-Lanthionine	--	C6 H12 N2 O4 S	208.052	1.376	--	--	--	--	--	--	--	--	--	--	No results	No results	Full match	209.06	1.04404e+06	1.73026e+06	753128	431075	1.11028e+06	790123	2.7453e+06	525194	577801	399270	1.66619e+06	695587	545876	525029	504523
Com_18354_pos	YKK	--	C21 H35 N5 O5	437.263	9.263	--	--	--	--	--	--	--	--	--	--	Full match	No results	No results	438.27	619457	428592	630013	261646	2.22964e+06	765284	671256	1.00919e+06	282891	213713	1.89163e+07	5.10595e+06	1.13064e+06	1.24479e+06	1.4534e+06
Com_13874_pos	LSD-d3	--	C20 H22 [2]H3 N3 O	304.237	15.62	--	--	--	--	--	--	--	--	--	--	Invalid mass	No results	No results	305.245	2.07413e+06	6.79521e+06	1.21298e+07	1.66196e+06	1.90584e+07	1.263e+07	3.88913e+07	1.39602e+06	4.45993e+06	1.17488e+06	1.59554e+07	5.29916e+07	2.9584e+06	2.65154e+06	2.06841e+06
Com_20303_pos	PC (5:0/13:1)	--	C26 H50 N O8 P	535.327	14.312	--	--	--	--	--	--	--	--	--	--	No results	Full match	No results	536.334	543900	485855	507105	8.62827e+06	516874	523474	381989	421181	2.77086e+06	2.49049e+06	383759	469719	424939	349401	344632
Com_32022_pos	N-benzyl-N-isopropyl-N'-(4-isopropylphenyl)thiourea	--	C20 H26 N2 S	326.187	10.654	--	--	--	--	--	--	--	--	--	--	Invalid mass	No results	No results	327.195	1.142e+06	2.05797e+06	4.6433e+06	930922	1.66433e+06	2.75432e+06	2.39023e+06	1.03254e+06	3.74648e+06	2.27256e+06	1.48681e+06	2.03251e+06	1.16157e+06	1.00693e+06	1.01529e+06
Com_17884_pos	Taurolithocholic acid sodium salt	--	C26 H44 N Na O5 S	505.286	12.686	--	--	--	--	--	--	--	--	--	--	No results	No results	Full match	506.294	1.12232e+07	6.00016e+06	5.30912e+06	2.52487e+06	2.0431e+06	8.60904e+06	1.3433e+06	2.18381e+07	2.80594e+06	3.87193e+06	1.19074e+07	3.84875e+06	7.01369e+06	9.85865e+06	1.27584e+07
Com_6234_pos	NG,NG-Dimethyl-L-arginine	NG,NG-Dimethyl-L-arginine; N,N-Dimethylarginine; Nomega,Nomega-Dimethyl-L-arginine; ADMA	C8 H20 Cl2 N4 O2	274.095	7.753	cpd:C03626	--	HMDB0001539	--	Organic acids and derivatives	Carboxylic acids and derivatives	Amino acids, peptides, and analogues	--	--	--	No results	No results	Full match	275.103	2.06837e+06	2.80087e+06	5.56423e+06	2.04126e+06	3.94599e+06	2.34872e+06	2.08227e+06	2.51899e+06	5.33915e+07	5.68244e+07	7.55556e+06	7.80308e+06	1.72289e+06	1.6656e+06	1.71393e+06
Com_15677_pos	YQH	--	C20 H26 N6 O6	892.392	7.171	--	--	--	--	--	--	--	--	--	--	Invalid mass	No results	No results	447.203	1.92696e+06	2.63164e+07	2.28992e+06	634251	1.53552e+07	2.23221e+06	1.89839e+06	1.15041e+06	392890	423460	2.45286e+07	8.61168e+06	3.23822e+06	4.57945e+06	4.69442e+06
Com_27529_pos	3b,7b-Dihydroxy-5-androsten-17-one	--	C19 H28 O3	304.204	9.49	--	--	HMDB0004624	--	Lipids and lipid-like molecules	Steroids and steroid derivatives	Androstane steroids	--	--	--	No results	No results	Full match	305.211	561467	850074	9.3125e+06	265221	746035	617002	786162	967336	318117	226788	1.08514e+06	1.12234e+06	563628	517320	542145
Com_11024_pos	Dihydrothymine	5,6-Dihydrothymine; Dihydrothymine; 5,6-Dihydro-5-methyluracil	C5 H8 N2 O2	128.058	1.268	cpd:C00906	--	HMDB0000079	--	Organoheterocyclic compounds	Diazines	Pyrimidines and pyrimidine derivatives	--	--	--	Full match	No results	No results	129.066	4.93047e+06	1.23153e+07	5.7121e+06	2.30259e+07	4.38627e+06	7.3205e+06	6.89544e+06	2.24622e+07	1.76371e+07	3.0863e+06	6.9717e+06	5.33145e+06	1.48892e+07	1.79287e+07	1.49979e+07
Com_5252_pos	Neosaxitoxin	Neosaxitoxin; NeoSTX	C10 H17 N7 O5	337.115	11.162	cpd:C17208	--	HMDB0029369	--	Phenylpropanoids and polyketides	Saxitoxins, gonyautoxins, and derivatives	_	--	--	--	Invalid mass	No results	No results	338.123	740862	1.13731e+08	1.21626e+08	1.00445e+06	946439	1.4304e+06	3.34716e+06	793378	921183	643310	3.61048e+06	1.07888e+06	2.87266e+06	3.13296e+06	4.50574e+06
Com_52430_pos	PC (14:0e/22:6)	--	C44 H78 N O7 P	763.553	16.243	--	--	--	--	--	--	--	--	--	--	No results	Full match	No results	764.56	90690.1	1.76601e+06	109891	52576.3	133409	120117	139128	88677.6	49813.6	89057.2	45458.1	74127.9	69421.3	77974.7	78859.9
Com_24942_pos	QKK	--	C17 H34 N6 O5	402.259	1.03	--	--	--	--	--	--	--	--	--	--	Full match	No results	No results	202.137	1.45012e+07	561150	383514	2.06855e+06	1.02287e+06	822403	3.01364e+06	6.04223e+06	353645	252944	709478	1.24515e+06	1.39625e+06	2.36163e+06	1.33247e+06
Com_279_pos	6-Methylquinoline	--	C10 H9 N	143.073	7.075	--	--	HMDB0033115	--	Organoheterocyclic compounds	Quinolines and derivatives	_	--	--	--	Full match	No results	No results	144.081	8.63957e+06	2.60426e+09	2.02591e+09	3.17917e+07	1.42254e+07	1.24166e+07	8.3956e+07	5.61934e+07	1.62611e+08	1.26325e+07	3.90783e+09	7.94773e+09	9.02786e+08	1.02338e+09	9.6981e+08
Com_6888_pos	Androsterone	Androsterone; 3alpha-Hydroxy-5alpha-androstan-17-one	C19 H30 O2	272.213	11.275	cpd:C00523	map00140 Steroid hormone biosynthesis	HMDB0000031	LMST02020001	Lipids and lipid-like molecules	Steroids and steroid derivatives	Androstane steroids	Sterol Lipids [ST]	Steroids [ST02]	C19 steroids (androgens) and derivatives [ST0202]	Invalid mass	No results	No results	273.221	4.58678e+06	1.2576e+07	1.48482e+07	3.61475e+06	9.44802e+06	8.15099e+06	4.86013e+06	1.28096e+07	4.66585e+07	1.5384e+07	1.6119e+07	1.37511e+07	8.94186e+06	6.99212e+06	6.63199e+06
Com_6886_pos	4'-Methoxyacetophenone	--	C9 H10 O2	150.068	10.407	--	--	HMDB0032570	--	Benzenoids	Benzene and substituted derivatives	Acetophenones	--	--	--	Full match	No results	Full match	151.075	1.1209e+07	1.06874e+07	1.26685e+07	4.54304e+07	1.41117e+07	1.33509e+07	1.99083e+07	8.99331e+06	2.01545e+06	5.13972e+06	9.78555e+06	1.51801e+07	6.00133e+06	6.15919e+06	6.16207e+06
Com_6461_pos	4-(5-propyl-2-pyridyl)benzonitrile	--	C15 H14 N2	244.096	8.513	--	--	--	--	--	--	--	--	--	--	Invalid mass	No results	No results	245.103	634841	489613	9.28729e+07	263540	571805	929184	1.25692e+06	816568	215821	218517	586359	747401	4.27683e+06	4.09931e+06	4.27565e+06
Com_57202_pos	3-N-Methyl-L-histidine	--	C7 H13 N3 O3	187.095	1.586	--	--	HMDB0000479	--	Organic acids and derivatives	Carboxylic acids and derivatives	Amino acids, peptides, and analogues	--	--	--	No results	No results	Full match	188.102	238224	136306	161054	284814	161647	159677	298110	97871.9	93251.5	84456.7	131205	172077	174658	163823	147940
Com_2300_pos	p-Mentha-1,3,8-triene	--	C10 H14	134.109	14.397	--	--	HMDB0037013	--	Lipids and lipid-like molecules	Prenol lipids	Monoterpenoids	--	--	--	No results	No results	Full match	135.117	8.79408e+06	3.20063e+08	6.39858e+07	4.93469e+06	5.26035e+08	1.24958e+07	2.12597e+08	1.09559e+07	6.6234e+06	1.04445e+07	2.80933e+08	6.11711e+08	1.47491e+08	2.00132e+08	1.9807e+08
Com_4217_pos	3-Methoxy prostaglandin F1α	--	C21 H38 O6	368.255	11.871	--	--	--	--	--	--	--	--	--	--	Invalid mass	No results	No results	369.263	1.33729e+07	5.8168e+07	1.61654e+08	3.31768e+06	3.16442e+06	1.40542e+07	5.26295e+06	1.1847e+08	7.23922e+06	2.69286e+06	2.07701e+07	7.89468e+06	8.11117e+06	1.03064e+07	8.43902e+06
Com_3804_pos	Piperine	Piperine; N-[(E,E)-Piperoyl]piperidine; 1-Piperoyl-piperidine	C17 H19 N O3	285.132	1.41	cpd:C03882	--	HMDB0029377	--	Alkaloids and derivatives	_	_	--	--	--	Invalid mass	No results	No results	286.139	1.87202e+07	1.5858e+08	1.08861e+08	1.48429e+07	1.07044e+08	6.73516e+07	4.60915e+07	1.51831e+07	1.92506e+07	1.74995e+07	1.82588e+08	1.43143e+08	4.65497e+07	6.06161e+07	4.95248e+07
Com_25378_pos	EMK	--	C16 H30 N4 O6 S	812.371	8.213	--	--	--	--	--	--	--	--	--	--	Invalid mass	No results	No results	407.193	509128	546339	558862	5.81091e+06	926746	716057	865017	4.18944e+06	2.32923e+06	322625	1.49975e+06	959532	357634	359079	377033
Com_38592_pos	6,7,8-trimethoxy-2-(2-phenoxy-3-pyridyl)-4H-3,1-benzoxazin-4-one	--	C22 H18 N2 O6	444.076	16.435	--	--	--	--	--	--	--	--	--	--	Invalid mass	No results	No results	445.083	5.57322e+06	3.8433e+06	3.79923e+06	1.68818e+06	676194	656782	970511	3.30305e+06	283905	3.54666e+06	3.44152e+06	6.65635e+06	331410	324391	366961
Com_45710_pos	PC (19:0/19:1)	--	C46 H90 N O8 P	815.632	16.196	--	--	--	--	--	--	--	--	--	--	No results	Invalid mass	No results	816.639	502696	1.20862e+06	300374	294888	476448	769595	6.04835e+06	423538	372570	540649	340772	330323	439724	392719	384041
Com_6213_pos	2-(2-acetyl-3,5-dihydroxyphenyl)acetic acid	--	C10 H10 O5	192.042	9.705	--	--	--	--	--	--	--	--	--	--	Invalid mass	No results	No results	193.049	1.32145e+06	2.02658e+06	9.80197e+07	344497	1.78131e+06	1.47342e+06	5.71118e+06	936437	400457	641601	2.58089e+06	1.82974e+06	6.51679e+06	5.62736e+06	6.41284e+06
Com_19377_pos	DL-Panthenol	--	C9 H19 N O4	205.131	10.438	--	--	HMDB0004231	--	Lipids and lipid-like molecules	Fatty Acyls	Fatty amides	--	--	--	No results	No results	Full match	206.138	4.00764e+06	1.88107e+07	1.06626e+07	808798	1.49294e+07	2.42192e+06	2.97446e+07	3.98635e+06	636368	348552	1.73062e+07	1.4385e+07	6.8479e+06	5.92659e+06	6.37249e+06
Com_3522_pos	Tauroursodeoxycholic acid Dihydrate	--	C26 H49 N O8 S	535.317	14.382	--	--	--	--	--	--	--	--	--	--	No results	No results	Full match	536.325	2.26417e+08	9.86798e+06	1.39964e+07	2.30719e+06	8.77907e+06	1.22215e+07	9.44402e+06	1.47753e+08	2.17671e+06	2.89632e+06	6.40963e+06	7.28633e+06	1.55577e+08	1.18659e+08	1.1309e+08
Com_4617_pos	4-methoxy-6-(prop-2-en-1-yl)-2H-1,3-benzodioxole	--	C11 H12 O3	192.078	8.125	--	--	--	--	--	--	--	--	--	--	Full match	No results	No results	193.086	6.54973e+06	2.37643e+06	1.43701e+08	763163	2.46648e+06	2.53814e+06	5.67089e+06	935050	854466	1.47492e+06	3.19239e+06	3.0753e+06	9.22248e+06	9.91663e+06	9.38542e+06
Com_11157_pos	Methyl dihydrojasmonate	--	C13 H22 O3	226.156	12.36	--	--	HMDB0031740	--	Lipids and lipid-like molecules	Fatty Acyls	Lineolic acids and derivatives	--	--	--	Full match	No results	No results	227.164	9.79925e+06	2.44371e+07	1.08475e+07	2.15871e+07	1.55064e+07	2.26211e+07	1.33989e+07	1.6225e+07	2.32526e+07	3.06511e+07	2.87354e+07	1.27809e+07	9.92679e+06	1.49955e+07	1.22523e+07
Com_30_pos	Indole-3-acrylic acid	--	C11 H9 N O2	187.063	6.925	--	--	--	--	--	--	--	--	--	--	Full match	No results	Full match	188.07	2.68477e+09	2.86166e+08	1.53509e+09	1.60281e+10	3.20253e+09	16338931226	1.41483e+10	1.11636e+10	1.90273e+10	2.60639e+09	5.74397e+08	4.21721e+08	5.43738e+09	6.15715e+09	6.65408e+09
Com_34026_pos	WMH	--	C22 H28 N6 O4 S	494.175	9.067	--	--	--	--	--	--	--	--	--	--	Invalid mass	No results	No results	495.182	662250	399048	443648	281453	557256	9.21561e+06	596501	1.05968e+06	246726	227630	514942	725494	390006	377435	535824
Com_9048_pos	4-Guanidinobutanoic acid	--	C5 H11 N3 O2	145.085	1.435	--	--	HMDB0031842	--	Phenylpropanoids and polyketides	Stilbenes	_	--	--	--	No results	No results	Full match	146.092	7.20355e+07	1.14808e+07	5.78158e+07	1.40286e+06	1.35659e+07	7.44409e+06	5.44134e+07	2.96949e+07	3.08538e+06	2.94484e+06	1.54524e+07	3.32584e+07	1.11787e+07	1.21073e+07	6.88554e+06
Com_17922_pos	PC (18:2e/4:0)	--	C30 H58 N O7 P	593.405	15.598	--	--	--	--	--	--	--	--	--	--	No results	Invalid mass	No results	594.412	1.609e+06	7.36547e+06	4.57573e+06	5.83448e+06	3.1825e+06	8.3418e+06	2.05636e+07	1.38609e+06	1.09665e+07	3.09622e+06	771897	1.4379e+06	3.16533e+06	4.77347e+06	3.4246e+06
Com_8244_pos	cyclohexyl[4-(2-methoxyphenyl)piperidino]methanone	--	C19 H27 N O2	301.2	6.15	--	--	--	--	--	--	--	--	--	--	Invalid mass	No results	No results	302.207	623793	7.97416e+07	1.68127e+07	292108	904758	754821	928631	711344	236649	302869	1.25847e+06	1.02344e+06	4.66569e+06	4.97204e+06	4.92405e+06
Com_20553_pos	Boldione	--	C19 H24 O2	284.176	13.189	--	--	HMDB0003422	--	Lipids and lipid-like molecules	Steroids and steroid derivatives	Androstane steroids	--	--	--	No results	No results	Full match	285.184	2.58514e+06	3.9794e+06	3.28553e+06	1.02012e+06	2.17456e+06	2.28874e+06	1.0653e+06	2.12957e+06	1.07962e+06	1.52564e+06	1.55869e+07	4.36673e+06	1.88133e+06	1.56942e+06	1.58702e+06
Com_7020_pos	5,6-dimethyl-4-oxo-4H-pyran-2-carboxylic acid	--	C8 H8 O4	168.042	11.684	--	--	--	--	--	--	--	--	--	--	Full match	No results	Full match	169.049	2.56237e+07	4.41294e+07	5.4045e+06	1.85321e+06	9.72993e+07	2.21878e+07	5.05971e+06	9.02817e+07	4.29614e+06	1.33121e+06	3.36288e+07	2.57311e+07	1.63394e+07	2.18128e+07	1.99382e+07
Com_17774_pos	PC (20:3e/2:0)	--	C30 H56 N O7 P	573.379	15.296	--	--	--	--	--	--	--	--	--	--	No results	Full match	No results	574.386	2.0213e+06	3.18936e+06	2.79273e+06	8.60839e+06	3.81296e+06	1.28698e+07	4.52792e+07	1.35518e+06	6.73803e+06	3.66494e+06	1.06063e+06	2.13845e+06	4.74466e+06	4.98621e+06	3.47702e+06
Com_9550_pos	7-hydroxy-4-[(2-pyridylthio)methyl]-2H-chromen-2-one	--	C15 H11 N O3 S	285.046	1.368	--	--	--	--	--	--	--	--	--	--	Full match	No results	No results	286.053	1.67522e+06	9.13555e+06	8.66432e+06	770855	6.86016e+07	8.33579e+06	4.22323e+06	2.21553e+06	2.66526e+06	709917	1.87182e+07	9.32915e+07	5.46663e+06	5.61601e+06	5.17327e+06
Com_749_pos	PC (14:1e/4:0)	--	C26 H52 N O7 P	521.348	14.841	--	--	--	--	--	--	--	--	--	--	No results	Full match	Full match	522.355	2.81176e+08	1.90619e+08	9.85612e+07	7.35956e+08	7.57004e+07	3.23738e+08	2.84718e+09	1.27152e+08	7.15344e+08	1.03542e+09	4.81034e+07	1.51464e+08	6.88885e+08	7.45909e+08	5.87606e+08
Com_18802_pos	2,4,5-Trimethoxybenzaldehyde	--	C10 H12 O4	196.074	9.717	--	--	HMDB0029648	--	Benzenoids	Benzene and substituted derivatives	Benzoyl derivatives	--	--	--	Full match	No results	Full match	197.081	2.28499e+06	3.92101e+06	3.65678e+06	822053	3.13744e+06	3.33829e+06	4.81128e+06	1.2974e+06	1.01634e+07	4.75484e+06	2.55011e+06	3.73966e+06	1.56782e+06	1.22995e+06	1.27877e+06
Com_15574_pos	alpha-Farnesene	alpha-Farnesene; (3E,6E)-alpha-Farnesene	C15 H24	204.187	14.172	cpd:C09665	--	HMDB0036065	--	Lipids and lipid-like molecules	Prenol lipids	Sesquiterpenoids	--	--	--	No results	No results	Full match	205.195	3.94562e+06	1.82089e+07	8.24839e+06	1.31269e+06	3.82214e+07	5.05011e+06	6.26672e+06	3.93737e+06	1.20567e+06	1.8107e+06	2.11085e+07	3.30719e+07	9.75195e+06	1.06978e+07	9.45859e+06
Com_6922_pos	Desmethylclozapine	--	C17 H17 Cl N4	312.114	6.581	--	--	HMDB0060536	--	Organoheterocyclic compounds	Benzodiazepines	Dibenzodiazepines	--	--	--	Full match	No results	No results	313.121	2.40009e+07	1.96986e+06	710098	4.51157e+07	3.36542e+06	1.69051e+06	836447	5.40917e+07	5.73431e+06	1.78546e+07	4.7097e+06	2.81545e+06	1.07793e+07	1.13413e+07	1.19678e+07
Com_2360_pos	3-(dimethylamino)-1-(5-methyl-3-phenyl-4-isoxazolyl)-2-propen-1-one	--	C15 H16 N2 O2	256.121	10.537	--	--	--	--	--	--	--	--	--	--	Full match	No results	No results	257.128	1.46832e+06	1.38424e+08	3.39052e+08	669072	2.29782e+06	2.68124e+06	1.7456e+06	1.31498e+06	1.00859e+06	678294	1.96993e+07	3.86089e+06	1.2814e+07	1.51224e+07	1.55211e+07
Com_10971_pos	FLK	--	C21 H34 N4 O4	203.129	8.906	--	--	--	--	--	--	--	--	--	--	Invalid mass	No results	No results	204.136	9.7181e+06	1.8207e+06	1.08169e+06	2.39025e+06	1.25561e+06	1.59039e+06	1.51694e+06	4.74461e+07	604918	512945	1.65996e+06	1.6268e+06	1.69969e+06	1.49011e+06	1.73873e+06
Com_47979_pos	PC (17:0/18:5)	--	C43 H76 N O8 P	765.53	16.031	--	--	--	--	--	--	--	--	--	--	No results	Full match	No results	788.52	806866	852458	579099	1.20389e+06	977357	815572	738346	761020	349225	1.26832e+06	392448	622665	806933	687380	954725
Com_43929_pos	2-(cyclopropylcarbonyl)-3-(4-fluoroanilino)acrylonitrile	--	C13 H11 F N2 O	252.063	9.716	--	--	--	--	--	--	--	--	--	--	Invalid mass	No results	No results	253.07	1.61448e+06	672685	3.08518e+06	400085	799802	930164	1.02555e+06	1.27233e+06	524208	400785	1.28365e+06	1.39001e+06	736280	750640	685866
Com_195_pos	PC (14:0e/2:0)	--	C24 H50 N O7 P	495.332	14.714	--	--	--	--	--	--	--	--	--	--	No results	Full match	Full match	496.339	2.71474e+08	2.66894e+08	7.7538e+07	3.69624e+09	1.72516e+08	1.15851e+09	1.38881e+09	1.28317e+08	3.85135e+09	1.17079e+09	5.61162e+07	1.82378e+08	1.1491e+09	1.57854e+09	9.7768e+08
Com_950_pos	1-[4-(1-adamantyl)phenoxy]-3-piperidinopropan-2-ol hydrochloride	--	C24 H35 N O2	369.27	15.457	--	--	--	--	--	--	--	--	--	--	Invalid mass	No results	No results	370.277	2.35048e+06	2.39292e+07	1.77948e+07	5.2294e+06	9.34417e+06	3.32962e+07	2.37255e+09	2.41549e+06	1.49414e+07	1.20059e+07	1.65301e+06	2.68574e+06	4.82088e+07	4.85019e+07	3.05685e+07
Com_41187_pos	WKK	--	C23 H36 N6 O4	884.535	10.039	--	--	--	--	--	--	--	--	--	--	Invalid mass	No results	No results	443.275	495624	464073	513500	361172	548170	662078	675840	834861	2.05537e+06	398054	509780	705082	432367	410251	415792
Com_24125_pos	Trovafloxacin	Trovafloxacin	C20 H15 F3 N4 O3	416.108	9.353	cpd:C07664	--	--	--	--	--	--	--	--	--	Full match	No results	No results	417.115	581758	1.43667e+07	908067	271146	6.77093e+06	4.15007e+06	628159	957032	323743	223129	5.83481e+06	6.00438e+06	1.83989e+06	1.91931e+06	1.73562e+06
Com_37581_pos	PLH	--	C17 H27 N5 O4	730.398	7.5	--	--	--	--	--	--	--	--	--	--	Invalid mass	No results	No results	366.206	6.07285e+06	443625	363991	233448	792375	701056	1.12801e+06	5.1531e+06	165977	222137	600999	961302	520044	317506	285540
Com_17188_pos	N,N-dimethyl-5-nitro-6-[3-(trifluoromethyl)phenoxy]pyrimidin-4-amine	--	C13 H11 F3 N4 O3	328.075	11.027	--	--	--	--	--	--	--	--	--	--	Invalid mass	No results	No results	329.082	3.12094e+06	3.4331e+06	2.88066e+06	854364	3.24143e+07	1.79144e+07	3.48467e+06	7.0417e+06	1.23703e+06	1.43564e+06	9.20018e+06	3.50797e+07	6.84113e+06	6.04587e+06	4.18924e+06
Com_31085_pos	ACar 7:0	--	C14 H28 N O4	273.193	9.982	--	--	--	--	--	--	--	--	--	--	No results	Invalid mass	No results	274.201	1.65018e+06	456638	784235	320951	1.03379e+06	1.6892e+06	1.62749e+07	3.23772e+06	513586	713556	2.32563e+06	1.60605e+06	1.81912e+06	1.55594e+06	1.31367e+06
Com_43800_pos	4-Hydroxyretinoic Acid	--	C20 H28 O3	316.203	10.434	--	--	HMDB0006254	--	Lipids and lipid-like molecules	Prenol lipids	Retinoids	--	--	--	No results	No results	Full match	317.21	842696	1.16212e+06	3.11372e+06	357212	902207	737743	764513	607101	585183	420289	1.26261e+06	948144	640365	576663	738763
Com_12503_pos	TPH	--	C15 H23 N5 O5	335.157	8.897	--	--	--	--	--	--	--	--	--	--	Invalid mass	No results	No results	336.165	1.96653e+06	4.28995e+07	9.17843e+06	1.15926e+06	2.10795e+06	2.27689e+06	2.15888e+06	2.38171e+06	1.12679e+06	731688	5.32832e+06	2.32054e+06	2.92905e+06	3.10226e+06	3.0682e+06
Com_942_pos	ACar 18:1	--	C25 H48 N O4	425.35	13.75	--	--	--	--	--	--	--	--	--	--	No results	Invalid mass	No results	426.357	5.05947e+07	1.65351e+08	2.97442e+08	5.69706e+08	1.09729e+08	2.43465e+08	1.11016e+09	1.78844e+07	2.50891e+08	7.283e+08	1.06148e+08	1.2559e+08	2.29871e+08	2.39024e+08	2.10991e+08
Com_11310_pos	4-methylphenyl 1-ethyl-3-methyl-1H-pyrazole-5-carbothioate	--	C14 H16 N2 O S	260.101	1.377	--	--	--	--	--	--	--	--	--	--	Invalid mass	No results	No results	261.108	5.76158e+06	1.09232e+07	4.16341e+07	1.45238e+06	1.12999e+07	4.28278e+06	9.90767e+06	2.60199e+06	2.09286e+06	480799	1.64936e+07	3.31162e+07	6.56437e+06	7.10265e+06	5.88504e+06
Com_383_pos	15(R)-15-Methyl prostaglandin A2	--	C21 H32 O4	370.21	8.246	--	--	--	--	--	--	--	--	--	--	Invalid mass	No results	No results	371.217	3.73025e+06	3.17452e+08	4.50099e+07	980808	1.02577e+09	8.90925e+07	3.11782e+07	3.62058e+06	1.13957e+06	558153	3.22799e+09	7.54708e+08	3.11545e+08	3.25452e+08	2.99378e+08
Com_15454_pos	4-Hydroxyalprazolam	--	C17 H13 Cl N4 O	151.047	8.046	--	--	HMDB0060554	--	Organoheterocyclic compounds	Benzodiazepines	1,4-benzodiazepines	--	--	--	Invalid mass	No results	No results	325.083	6.7778e+06	1.6314e+06	2.56016e+07	615265	1.92054e+06	1.53278e+06	3.26044e+06	1.42403e+06	607607	1.11371e+06	1.25174e+06	2.15293e+06	2.44118e+06	2.81549e+06	2.92951e+06
Com_3323_pos	Thromboxane B2	Thromboxane B2; TXB2	C20 H34 O6	392.217	12.197	cpd:C05963	map00590 Arachidonic acid metabolism;map01100 Metabolic pathways;map04726 Serotonergic synapse;map04976 Bile secretion	HMDB0003252	LMFA03030002	Lipids and lipid-like molecules	Fatty Acyls	Eicosanoids	Fatty Acyls [FA]	Eicosanoids [FA03]	Thromboxanes [FA0303]	Invalid mass	No results	No results	393.224	6.25424e+06	1.57691e+07	1.22899e+07	1.04156e+07	6.37363e+06	9.50953e+06	4.91277e+08	4.72647e+06	1.43745e+07	1.65433e+07	1.79079e+07	9.31621e+06	1.65398e+07	1.43871e+07	1.28721e+07
Com_19994_pos	3,5-Dimethoxybenzoic acid	--	C9 H10 O4	182.055	1.205	--	--	HMDB0127495	--	Benzenoids	Benzene and substituted derivatives	Benzoic acids and derivatives	--	--	--	Invalid mass	No results	No results	183.062	1.77547e+07	1.32955e+07	5.24946e+06	6.66087e+06	2.42513e+07	2.55877e+07	2.65718e+07	1.60431e+07	8.94967e+06	1.20558e+07	9.29025e+06	2.64621e+07	9.41099e+06	8.80005e+06	1.15349e+07
Com_57039_pos	PC (15:0/16:0)	--	C39 H78 N O8 P	719.553	15.813	--	--	--	LMGP01010532	--	--	--	Glycerophospholipids [GP]	Glycerophosphocholines [GP01]	Diacylglycerophosphocholines [GP0101]	No results	Invalid mass	No results	720.56	209432	164151	586930	127077	152456	144068	1.13941e+06	197533	88481.8	142896	95338.2	137178	114562	134375	151598
Com_12466_pos	5-benzhydryl-1-(phenylsulfonyl)-1H-pyrazole	--	C22 H18 N2 O2 S	168.079	7.382	--	--	--	--	--	--	--	--	--	--	Invalid mass	No results	No results	169.086	7.28374e+06	4.8968e+06	3.58865e+07	1.77428e+06	5.9566e+06	4.9961e+06	8.11348e+06	3.57037e+06	1.76809e+06	3.33668e+06	5.03186e+06	6.10714e+06	4.75939e+06	4.71802e+06	4.56358e+06
Com_3903_pos	Sakuranetin	Sakuranetin; Naringenin 7-methyl ether; (2S)-Sakuranetin	C16 H14 O5	286.084	10.325	cpd:C09833	--	HMDB0030090	LMPK12140571	Phenylpropanoids and polyketides	Flavonoids	O-methylated flavonoids	Polyketides [PK]	Flavonoids [PK12]	Flavanones [PK1214]	Full match	No results	No results	287.091	1.20182e+06	5.0518e+06	1.24325e+07	916433	1.26954e+06	1.48186e+06	4.01837e+08	1.42663e+06	1.54556e+06	850624	2.40554e+06	1.51544e+06	7.79149e+06	4.62491e+06	7.88768e+06
Com_15852_pos	4-(2-methoxyphenyl)-1-(3-phenyl-1,2,4-thiadiazol-5-yl)piperidine	--	C20 H21 N3 O S	351.141	8.003	--	--	--	--	--	--	--	--	--	--	Full match	No results	No results	352.149	748909	2.19183e+07	901056	394029	1.37718e+07	9.0716e+06	1.94031e+06	1.05041e+06	546981	290150	2.41001e+07	1.72595e+07	5.76984e+06	3.89382e+06	5.15987e+06
Com_23787_pos	Stevioside	Stevioside	C38 H60 O18	826.349	8.407	cpd:C09189	--	HMDB0034945	--	Lipids and lipid-like molecules	Prenol lipids	Terpene glycosides	--	--	--	Invalid mass	No results	No results	827.356	1.69353e+06	1.07938e+06	931752	587937	1.47643e+06	2.40359e+06	1.53403e+06	1.33495e+07	532095	484378	1.54569e+06	1.9377e+06	968652	859556	962815
Com_52745_pos	DPK	--	C15 H26 N4 O6	302.226	14.901	--	--	--	--	--	--	--	--	--	--	Invalid mass	No results	No match	341.189	625275	636303	313330	751357	562827	841266	1.44585e+06	440046	718958	470083	348241	648322	595489	602749	569278
Com_48450_pos	PC (17:2/18:5)	--	C43 H72 N O8 P	744.486	15.494	--	--	--	--	--	--	--	--	--	--	No results	Invalid mass	No results	762.52	1.02874e+06	2.6106e+06	1.39554e+06	708262	1.42141e+06	1.06468e+06	1.12987e+06	974067	577390	778629	1.89216e+06	1.37222e+06	731982	830023	794432
Com_27249_pos	Mag (18:1)	--	C21 H40 O4	356.292	14.863	--	--	--	--	--	--	--	--	--	--	No results	No results	Full match	357.3	2.41401e+06	2.87328e+06	2.52038e+06	2.18192e+06	2.80837e+06	4.79711e+06	2.69075e+06	1.03219e+07	2.17707e+06	1.48454e+06	1.61616e+06	2.86826e+06	2.37643e+06	2.10126e+06	2.20038e+06
Com_5086_pos	YLK	--	C21 H34 N4 O5	422.252	7.148	--	--	--	--	--	--	--	--	--	--	Full match	No results	No results	423.259	8.45299e+06	2.07475e+06	2.11773e+06	601268	2.17507e+06	2.18564e+06	1.8204e+06	1.37679e+08	778720	631084	2.54015e+06	3.45458e+06	5.22937e+06	5.21567e+06	5.38622e+06
Com_273_pos	Taurodeoxycholic Acid	Taurodeoxycholate; Taurodeoxycholic acid	C26 H45 N O6 S	481.286	16.911	cpd:C05463	--	HMDB0000896	LMST05040013	Lipids and lipid-like molecules	Steroids and steroid derivatives	Bile acids, alcohols and derivatives	Sterol Lipids [ST]	Steroid conjugates [ST05]	Taurine conjugates [ST0504]	Invalid mass	No results	No results	482.293	8.2068e+08	9.13249e+07	6.45445e+07	7.49736e+08	6.85572e+07	1.38581e+08	1.61328e+08	9.23437e+08	5.25632e+08	3.72705e+09	2.76568e+07	5.58272e+07	8.49848e+08	5.40894e+08	1.05816e+09
Com_19541_pos	morphine-d3	--	C17 H16 [2]H3 N O3	288.154	1.106	--	--	--	--	--	--	--	--	--	--	Full match	No results	No results	289.161	2.96894e+06	1.82671e+06	972344	9.23505e+06	1.72343e+06	2.71801e+06	868338	1.31011e+06	7.82005e+06	5.0143e+06	1.62218e+06	2.94557e+06	2.11458e+06	2.11308e+06	2.81466e+06
Com_14179_pos	ethyl 4-methyl-2-(1H-pyrrol-1-yl)-1,3-thiazole-5-carboxylate	--	C11 H12 N2 O2 S	236.062	1.168	--	--	--	--	--	--	--	--	--	--	Full match	No results	No results	237.069	1.64753e+06	2.61998e+06	7.07868e+06	1.59256e+06	1.88018e+07	3.49562e+07	5.50333e+06	3.17736e+07	210226	406478	6.10853e+06	5.91816e+06	1.36413e+07	1.54695e+07	1.52952e+07
Com_21283_pos	WQH	--	C22 H27 N7 O5	469.213	8.609	--	--	--	--	--	--	--	--	--	--	Invalid mass	No results	No results	470.22	724400	3.81615e+06	376720	7.96064e+06	4.91986e+06	2.47083e+06	678207	759477	208466	172989	1.04403e+07	3.52343e+06	1.29452e+06	1.40428e+06	1.22497e+06
Com_21724_pos	2,3-Dinor-TXB2	--	C18 H30 O6	342.203	11.992	--	--	HMDB0002904	LMFA03030003	Lipids and lipid-like molecules	Fatty Acyls	Eicosanoids	Fatty Acyls [FA]	Eicosanoids [FA03]	Thromboxanes [FA0303]	No results	No results	Full match	343.211	7.74986e+06	5.38942e+06	3.13492e+06	4.31141e+06	6.22245e+06	1.61695e+07	2.77581e+06	7.12872e+06	7.88361e+06	1.8806e+06	6.47336e+06	4.17456e+06	4.51909e+06	4.79501e+06	4.4129e+06
Com_14945_pos	Guanosine monophosphate	GMP; Guanosine 5'-phosphate; Guanosine monophosphate; Guanosine 5'-monophosphate; Guanylic acid	C10 H14 N5 O8 P	363.058	1.8	cpd:C00144	map00230 Purine metabolism;map01100 Metabolic pathways;map01523 Antifolate resistance;map04022 cGMP-PKG signaling pathway;map04740 Olfactory transduction;map04742 Taste transduction;map04744 Phototransduction	HMDB0001397	--	Nucleosides, nucleotides, and analogues	Purine nucleotides	Purine ribonucleotides	--	--	--	No results	No results	Full match	364.065	1.1228e+07	1.01299e+07	9.13254e+06	3.94788e+06	6.70974e+06	6.60147e+06	5.23354e+07	2.92623e+07	4.0952e+06	8.59019e+06	1.02446e+07	7.88226e+06	5.06205e+06	7.85174e+06	7.46777e+06
Com_4068_pos	3,4-MDEA-d5	--	C12 H12 [2]H5 N O2	212.156	13.454	--	--	--	--	--	--	--	--	--	--	Invalid mass	No results	No results	213.163	4.5856e+07	7.19393e+07	4.2695e+07	2.1317e+07	1.69031e+08	2.48206e+07	9.21882e+07	3.88778e+07	2.19192e+07	3.15891e+07	1.67113e+08	2.09123e+08	4.65656e+07	4.09367e+07	4.69744e+07
Com_19159_pos	Gelsemine	Gelsemine	C20 H22 N2 O2	644.328	5.771	cpd:C09207	--	--	--	--	--	--	--	--	--	Invalid mass	No results	No results	323.171	1.12404e+07	1.33853e+06	1.69837e+06	3.58498e+06	1.29567e+06	1.24453e+06	1.0801e+06	1.95318e+07	1.14186e+06	9.25789e+06	1.79478e+06	1.56638e+06	3.94669e+06	4.77175e+06	4.35602e+06
Com_3379_pos	GLK	--	C14 H28 N4 O4	316.211	8.426	--	--	--	--	--	--	--	--	--	--	Full match	No results	No results	317.218	5.08161e+06	3.73834e+06	3.95604e+06	1.15459e+08	6.5602e+06	6.71321e+06	6.12323e+06	5.32767e+06	1.68331e+07	2.14543e+07	1.06164e+07	8.40696e+06	2.94545e+06	2.76102e+06	2.69444e+06
Com_1724_pos	Ala-Ile	--	C9 H18 N2 O3	202.132	5.863	--	--	HMDB0028690	--	Organic acids and derivatives	Carboxylic acids and derivatives	Amino acids, peptides, and analogues	--	--	--	No results	Full match	Full match	203.139	1.00721e+08	3.58519e+06	1.17529e+07	2.62004e+08	5.08948e+06	4.52474e+06	3.01445e+06	7.65398e+07	7.64768e+07	1.38927e+07	1.07671e+07	5.14684e+06	5.40027e+07	5.69649e+07	6.03881e+07
Com_50109_pos	Estradiol	Estradiol-17beta; Estradiol; beta-Estradiol	C18 H24 O2	272.177	12.33	cpd:C00951	map00140 Steroid hormone biosynthesis;map01100 Metabolic pathways;map01522 Endocrine resistance;map04913 Ovarian steroidogenesis;map04915 Estrogen signaling pathway;map04917 Prolactin signaling pathway;map04961 Endocrine and other factor-regulated calcium reabsorption;map05200 Pathways in cancer;map05215 Prostate cancer;map05224 Breast cancer	HMDB0000151	--	Lipids and lipid-like molecules	Steroids and steroid derivatives	Estrane steroids	--	--	--	No results	No results	Full match	273.184	78042.8	1.11052e+06	515701	340358	475350	132539	4.19005e+06	57880.9	391258	530990	746387	420511	253311	237023	188594
Com_3917_pos	Ureidoisobutyric Acid	--	C5 H10 N2 O3	146.069	2.709	--	--	HMDB0002031	--	Organic acids and derivatives	Organic carbonic acids and derivatives	Ureas	--	--	--	No results	No results	Full match	147.076	2.5867e+07	9.4909e+07	1.79236e+08	1.25426e+07	1.60166e+07	1.59492e+07	9.5948e+07	1.36153e+07	1.0853e+07	1.02165e+07	5.03532e+07	2.27081e+07	2.64761e+07	2.94443e+07	3.07522e+07
Com_4255_pos	(12Z)-9,10,11-trihydroxyoctadec-12-enoic acid	--	C18 H34 O5	352.222	12.32	--	--	--	--	--	--	--	--	--	--	Invalid mass	Invalid mass	No results	353.229	3.83748e+07	1.91842e+08	3.28378e+07	4.38774e+06	1.05788e+08	9.50288e+07	1.81406e+08	6.90957e+07	4.98212e+06	6.53054e+06	1.09982e+08	4.68024e+07	5.2817e+07	8.28415e+07	6.20465e+07
Com_8168_pos	Acipimox	--	C6 H6 N2 O3	154.038	1.425	--	--	--	--	--	--	--	--	--	--	Full match	No results	No results	155.045	8.66251e+07	5.9925e+06	1.07378e+07	1.27504e+06	1.09684e+07	1.39578e+07	2.21269e+07	5.90269e+06	1.6055e+06	2.92947e+07	7.06376e+06	1.40614e+07	7.87094e+06	7.62042e+06	6.56379e+06
Com_26910_pos	Phylloquinone	Phylloquinone; Vitamin K1; Phytonadione; 2-Methyl-3-phytyl-1,4-naphthoquinone	C31 H46 O2	450.349	14.319	cpd:C02059	map00130 Ubiquinone and other terpenoid-quinone biosynthesis;map01100 Metabolic pathways;map04977 Vitamin digestion and absorption	HMDB0015157	LMPR02030028	Lipids and lipid-like molecules	Prenol lipids	Quinone and hydroquinone lipids	Prenol Lipids [PR]	Quinones and hydroquinones [PR02]	Vitamin K [PR0203]	No results	No results	Full match	451.357	1.8279e+06	8.00278e+06	5.18625e+06	1.8711e+06	7.059e+06	7.28146e+06	2.84457e+06	1.05825e+07	1.76528e+06	2.84315e+06	3.10468e+06	6.41152e+06	2.11054e+06	2.47526e+06	2.34658e+06
Com_27425_pos	ethyl 5-[(2,1,3-benzoxadiazol-4-ylsulfonyl)amino]-2-piperidinobenzoate	--	C20 H22 N4 O5 S	468.087	7.512	--	--	--	--	--	--	--	--	--	--	Invalid mass	No results	No results	469.095	481199	436236	351677	213227	779177	1.44202e+07	737552	1.73016e+06	1.09501e+06	218437	590989	945291	751348	670423	667784
Com_20870_pos	ACar 15:1	--	C22 H42 N O4	383.303	13.256	--	--	--	--	--	--	--	--	--	--	No results	Invalid mass	No results	384.31	2.48507e+06	1.53971e+06	779798	4.49724e+06	2.00101e+06	1.37201e+06	9.5257e+06	2.06602e+06	2.8098e+06	1.23371e+07	1.40218e+06	1.69514e+06	2.07496e+06	2.35343e+06	1.74324e+06
Com_37054_pos	Deoxycorticosterone 21-glucoside	--	C27 H40 O8	492.273	7.559	--	--	--	--	--	--	--	--	--	--	Full match	No results	No results	493.28	378381	1.27617e+06	1.09642e+06	162409	3.03816e+06	2.53798e+06	513059	535185	117037	166794	4.8227e+06	1.78193e+06	437508	248441	321608
Com_15979_pos	(6E)-7-(2H-1,3-benzodioxol-5-yl)-1-(piperidin-1-yl)hept-6-en-1-one	--	C19 H25 N O3	337.163	6.988	--	--	--	--	--	--	--	--	--	--	Invalid mass	No results	No results	338.17	4.83039e+06	2.90534e+07	3.22917e+06	2.85605e+06	3.90421e+06	3.11878e+06	2.23499e+06	8.79334e+06	1.40474e+06	2.5261e+06	7.48621e+06	3.41938e+06	3.00997e+06	3.18647e+06	3.55807e+06
Com_1693_pos	PC (16:0e/3:0)	--	C27 H56 N O7 P	537.379	15.515	--	--	--	--	--	--	--	--	--	--	No results	Full match	No results	538.386	1.42593e+07	1.98683e+07	4.90346e+06	2.7014e+08	9.56858e+06	3.39836e+07	3.29323e+07	1.81074e+06	1.5419e+08	4.41731e+07	4.06041e+06	1.07677e+07	4.94739e+07	6.99271e+07	4.63862e+07
Com_1026_pos	N-Stearoyl taurine	--	C20 H41 N O4 S	408.302	13.767	--	--	--	LMFA08020078	--	--	--	Fatty Acyls [FA]	Fatty amides [FA08]	N-acyl amines [FA0802]	Invalid mass	No results	No results	409.31	7.73343e+08	2.75686e+07	1.33185e+07	4.58543e+08	2.94806e+07	4.25227e+07	5.32847e+07	4.01933e+07	5.23655e+08	4.8529e+08	5.75302e+07	3.46724e+07	3.36539e+08	3.22308e+08	2.38467e+08
Com_23963_pos	Indole-3-carboxaldehyde	Indole-3-carboxaldehyde; Indole-3-carbaldehyde	C9 H7 N O	145.056	7.95	cpd:C08493	--	HMDB0000195	--	Nucleosides, nucleotides, and analogues	Purine nucleosides	_	--	--	--	No results	Invalid mass	No results	146.063	2.1751e+06	3.32844e+06	1.21127e+07	532841	1.74827e+06	2.51857e+06	4.30826e+06	1.39335e+06	426747	420702	3.86465e+06	3.55789e+06	1.51294e+06	1.62209e+06	1.93272e+06
Com_3280_pos	7-methyl-3-nitroimidazo[1,2-a]pyridine	--	C8 H7 N3 O2	199.033	1.204	--	--	--	--	--	--	--	--	--	--	Invalid mass	No results	No results	200.04	4.6984e+07	5.33706e+07	2.25452e+07	7.08116e+07	3.02886e+08	3.04545e+08	2.08509e+08	5.08515e+07	8.98003e+07	4.60084e+07	6.09667e+07	3.91405e+08	7.06683e+07	6.4821e+07	6.55263e+07
Com_22792_pos	Bisphenol A	Bisphenol A; 2,2-Bis(4-Hydroxyphenyl)propane	C15 H16 O2	228.115	10.956	cpd:C13624	map01100 Metabolic pathways	HMDB0032133	--	Benzenoids	Benzene and substituted derivatives	Diphenylmethanes	--	--	--	No results	No results	Full match	229.122	7.07154e+06	7.86368e+06	1.31988e+07	729337	3.52658e+06	2.64666e+06	1.17605e+06	1.20279e+06	780879	1.01797e+06	9.79969e+06	1.02567e+07	3.0665e+06	2.92373e+06	3.44254e+06
Com_5390_pos	D-(+)-Proline	--	C5 H9 N O2	115.065	11.64	--	--	--	--	--	--	--	--	--	--	Invalid mass	Invalid mass	No results	116.073	9.94157e+07	1.05985e+07	1.7523e+07	6.25169e+07	4.05071e+07	8.41242e+07	1.10655e+07	9.48152e+06	2.77242e+07	3.23851e+07	5.61833e+07	5.47817e+07	2.46259e+07	1.67087e+07	1.8507e+07
Com_1691_pos	α-Lactose	--	C12 H22 O11	359.142	1.334	--	--	--	--	--	--	--	--	--	--	Invalid mass	Invalid mass	No results	360.149	5.70632e+06	5.14326e+07	7.14514e+06	5.76596e+06	6.12899e+07	7.81682e+08	3.26994e+06	2.48856e+08	1.73188e+08	1.83872e+06	2.85212e+07	1.57886e+07	1.1619e+08	7.31589e+07	6.68418e+07
Com_4331_pos	SM (d26:2/16:0)	--	C47 H93 N2 O6 P	812.676	16.039	--	--	--	--	--	--	--	--	--	--	No results	Full match	No results	813.683	5.7877e+07	1.10014e+06	1.04708e+06	8.99041e+06	1.13779e+06	5.01972e+07	3.02539e+06	1.49566e+06	8.54071e+07	1.52015e+07	1.15604e+07	1.95213e+07	742845	860364	1.011e+06
Com_5288_pos	5-Aminolevulinic acid	--	C5 H9 N O3	131.058	1.43	--	--	HMDB0001149	--	Organic acids and derivatives	Carboxylic acids and derivatives	Amino acids, peptides, and analogues	--	--	--	Full match	No results	Full match	132.065	3.07596e+07	1.73257e+07	1.20563e+08	2.16412e+06	2.28219e+07	1.68357e+07	1.8419e+07	6.55479e+06	6.36591e+06	9.89362e+06	2.03294e+07	3.17979e+07	1.44851e+07	1.58059e+07	1.27416e+07
Com_4858_pos	3,3-dimethyl-1-[4-(trifluoromethoxy)phenyl]piperidine-2,6-dione	--	C14 H14 F3 N O3	301.095	9.81	--	--	--	--	--	--	--	--	--	--	Invalid mass	No results	No results	319.129	4.00203e+07	1.05354e+08	3.0664e+06	1.33012e+07	5.30085e+07	1.40749e+07	1.24594e+06	5.31447e+06	7.35807e+07	1.12072e+07	1.23408e+08	9.24152e+07	5.4971e+07	4.85803e+07	5.29308e+07
Com_13666_pos	LPE 15:1	--	C20 H40 N O7 P	437.254	14.227	--	--	--	LMGP02050015	--	--	--	Glycerophospholipids [GP]	Glycerophosphoethanolamines [GP02]	Monoacylglycerophosphoethanolamines [GP0205]	No results	Full match	No results	438.261	1.28306e+06	3.72569e+07	1.42335e+07	1.04763e+06	1.21418e+07	780729	786039	679446	1.03775e+06	1.60669e+06	1.96531e+06	3.5674e+07	4.59401e+06	5.27397e+06	2.92827e+06
Com_2171_pos	N-Acetyl-D-lactosamine	--	C14 H25 N O11	400.169	1.399	--	--	--	--	--	--	--	--	--	--	Invalid mass	No results	No results	401.177	9.37282e+06	3.21639e+08	4.15107e+07	8.18239e+06	1.91202e+08	1.22665e+08	3.2018e+07	1.80572e+07	8.13956e+06	2.86366e+06	3.67757e+08	2.75887e+08	5.35284e+07	5.97646e+07	4.82431e+07
Com_10095_pos	(2E,4E)-N-(2-methylpropyl)deca-2,4-dienamide	--	C14 H25 N O	223.193	14.867	--	--	--	--	--	--	--	--	--	--	Full match	No results	No results	224.201	3.06932e+06	3.16865e+06	1.4862e+06	2.93142e+06	3.51103e+06	3.43373e+06	3.3821e+06	2.62059e+06	2.98105e+06	1.88435e+06	2.13577e+06	3.64073e+06	3.73178e+07	3.7832e+07	3.25022e+07
Com_21256_pos	PC (18:2/19:2)	--	C45 H82 N O8 P	795.578	14.961	--	--	--	--	--	--	--	--	--	--	No results	Full match	No results	796.585	1.00573e+06	1.01752e+06	3.89416e+06	1.08101e+06	1.43e+06	1.74481e+06	1.06556e+06	1.62813e+07	1.10473e+06	626427	604566	594537	838382	901934	711774
Com_33216_pos	2-Aminobenzenesulfonic acid	2-Aminobenzenesulfonate; 2-Aminobenzenesulfonic acid; o-Aminobenzenesulfonic acid; Orthanilic acid	C6 H7 N O3 S	173.015	6.749	cpd:C06333	--	--	--	--	--	--	--	--	--	No results	No results	Full match	174.022	8.13611e+06	5.89117e+06	2.40215e+06	583709	4.27074e+06	1.67989e+06	3.04657e+06	1.08995e+06	546928	803117	4.41282e+06	2.80777e+06	1.84702e+06	2.26083e+06	1.73377e+06
Com_5112_pos	4-(anilinomethylidene)-3-methyl-4,5-dihydroisoxazol-5-one	--	C11 H10 N2 O2	202.074	8.235	--	--	--	--	--	--	--	--	--	--	Full match	No results	No results	203.081	8.6783e+06	4.681e+06	1.25905e+08	302351	2.67222e+06	1.08296e+06	5.11645e+06	811219	202810	1.56766e+06	3.11943e+06	2.69465e+06	7.86787e+06	8.54159e+06	7.76353e+06
Com_27713_pos	NNH	--	C14 H21 N7 O6	383.155	8.029	--	--	--	--	--	--	--	--	--	--	Full match	No results	No results	384.163	1.04858e+06	2.94111e+06	9.16945e+06	242097	526156	1.16431e+06	599956	637868	444255	176195	6.13378e+06	1.55026e+06	1.54293e+06	1.22838e+06	2.12735e+06
Com_12244_pos	P-Hydroxybenzaldehyde	--	C7 H6 O2	139.061	1.208	--	--	HMDB0011718	--	Organic oxygen compounds	Organooxygen compounds	Carbonyl compounds	--	--	--	No results	Invalid mass	No results	140.068	3.45001e+07	2.3182e+07	7.62689e+06	8.79386e+06	3.50449e+07	3.66346e+07	3.4064e+07	2.55846e+07	1.29624e+07	2.94571e+07	1.13133e+07	4.50546e+07	1.17624e+07	1.14199e+07	1.43199e+07
Com_11701_pos	6-(3-hydroxybutan-2-yl)-5-(hydroxymethyl)-4-methoxy-2H-pyran-2-one	--	C11 H16 O5	210.089	8.374	--	--	--	--	--	--	--	--	--	--	Invalid mass	No results	No results	211.096	7.04131e+06	4.80581e+06	3.97473e+07	611503	1.90434e+06	1.18804e+06	2.73665e+06	859769	713658	1.07564e+06	2.24534e+06	2.98732e+06	3.23806e+06	3.0667e+06	2.81038e+06
Com_12297_pos	6 β-Hydroxycortisol	--	C21 H30 O6	378.204	8.026	--	--	--	--	--	--	--	--	--	--	Full match	No results	No results	379.211	1.10985e+06	1.03195e+06	3.66813e+07	607114	1.37256e+06	1.9731e+06	1.88917e+06	1.65814e+06	2.44059e+06	9.05119e+06	1.31035e+06	1.75974e+06	2.83713e+06	1.79578e+06	1.53242e+06
Com_16723_pos	LysoPC 10:0	--	C18 H38 N O7 P	411.239	8.099	--	--	--	--	--	--	--	--	--	--	No results	No results	Full match	412.246	1.09687e+06	1.03439e+06	659353	338515	1.17459e+06	1.15132e+06	1.26816e+06	2.44588e+07	328377	293006	1.21928e+06	1.44779e+06	1.42416e+06	1.45828e+06	1.42624e+06
Com_30745_pos	5-methoxy-8,8-dimethyl-2-phenyl-4H,8H-pyrano[2,3-h]chromen-4-one	--	C21 H18 O4	334.116	6.49	--	--	--	--	--	--	--	--	--	--	Invalid mass	No results	No results	335.123	376353	3.00564e+06	7.46432e+06	552743	667692	1.32879e+06	483281	504588	532024	182676	536531	572560	813987	893822	658484
Com_17820_pos	1-[2-(2,6-dichlorobenzyl)-2H-1,2,3,4-tetraazol-5-yl]piperidine	--	C13 H15 Cl2 N5	311.067	8.205	--	--	--	--	--	--	--	--	--	--	Invalid mass	No results	No results	312.075	6.61432e+06	1.19562e+06	2.02096e+07	344706	1.4223e+06	1.09895e+06	2.56548e+06	1.061e+06	254911	1.5802e+06	2.30172e+06	1.69775e+06	2.1022e+06	2.02593e+06	3.34106e+06
Com_4018_pos	4-Hydroxybenzoic acid	4-Hydroxybenzoate; Hydroxybenzoic acid; 4-Hydroxybenzoic acid; Hydroxybenzenecarboxylic acid	C7 H6 O3	138.031	11.941	cpd:C00156	map00130 Ubiquinone and other terpenoid-quinone biosynthesis;map00360 Phenylalanine metabolism;map00790 Folate biosynthesis;map01100 Metabolic pathways	HMDB0000500	--	Benzenoids	Benzene and substituted derivatives	Benzoic acids and derivatives	--	--	--	Full match	No results	Full match	139.039	1.48544e+08	1.53537e+07	9.66721e+06	7.55566e+07	2.84576e+07	2.66426e+08	2.57973e+07	9.69676e+07	7.25495e+06	1.20207e+08	1.84065e+07	3.38189e+07	6.44232e+07	6.21243e+07	6.27943e+07
Com_18636_pos	PC (18:4e/6:0)	--	C32 H58 N O7 P	599.395	15.437	--	--	--	--	--	--	--	--	--	--	No results	Full match	No results	600.402	2.18686e+06	1.43392e+06	1.16205e+06	1.00121e+07	874404	2.00034e+06	1.21881e+07	1.21343e+06	5.57825e+06	1.8394e+06	487660	948892	2.64674e+06	3.60141e+06	2.82691e+06
Com_15764_pos	C-8 Ceramide-1-phosphate	--	C26 H52 N O6 P	505.353	14.953	--	--	--	--	--	--	--	--	--	--	Full match	No results	No results	506.36	5.23661e+06	1.07178e+07	1.76675e+07	6.81625e+06	1.30312e+07	1.93826e+07	5.52152e+07	3.11223e+06	7.16766e+06	3.82409e+06	7.98043e+06	1.01034e+07	9.12953e+06	6.52606e+06	6.81861e+06
Com_22556_pos	N-(p-Coumaroyl) serotonin	--	C19 H18 N2 O3	1288.54	12.109	--	--	--	--	--	--	--	--	--	--	Invalid mass	No results	No results	645.279	1.68749e+06	2.21194e+06	852689	2.52133e+06	2.03152e+07	1.86512e+06	1.70615e+06	5.4962e+06	3.08966e+06	543195	1.09443e+06	1.85892e+07	1.44098e+06	1.55693e+06	1.37628e+06
Com_23318_pos	WLH	--	C23 H30 N6 O4	436.23	9.221	--	--	--	--	--	--	--	--	--	--	Invalid mass	No results	No results	437.237	1.1412e+06	1.72585e+06	409597	604032	1.92174e+07	9.41353e+06	424827	6.83647e+06	1.22368e+06	143426	1.10612e+06	1.84645e+07	1.96815e+06	2.18809e+06	1.88801e+06
Com_1586_pos	Jasmone	Jasmone; cis-Jasmone	C11 H16 O	164.12	14.177	cpd:C08490	--	HMDB0035601	--	Organic oxygen compounds	Organooxygen compounds	Carbonyl compounds	--	--	--	Full match	No results	No results	165.127	3.02863e+07	3.45604e+08	1.45287e+08	1.84879e+07	8.34478e+08	3.60193e+07	5.1901e+07	3.69288e+07	2.36719e+07	2.81105e+07	4.68146e+08	8.45879e+08	1.74852e+08	2.06005e+08	1.81081e+08
Com_6911_pos	N-[(4-hydroxy-3-methoxyphenyl)methyl]-8-methylnonanamide	--	C18 H29 N O3	329.195	7.914	--	--	--	--	--	--	--	--	--	--	Invalid mass	No results	No results	330.202	2.66027e+06	1.92678e+06	1.49864e+06	4.09578e+06	1.60096e+06	1.1954e+06	775230	9.21908e+07	1.25333e+06	2.0873e+07	4.814e+06	2.53939e+06	7.50211e+06	8.15773e+06	8.55026e+06
Com_3929_pos	LPE 22:6	--	C27 H44 N O7 P	525.285	14.551	--	--	--	LMGP02050060	--	--	--	Glycerophospholipids [GP]	Glycerophosphoethanolamines [GP02]	Monoacylglycerophosphoethanolamines [GP0205]	No results	Full match	No results	526.292	6.32092e+06	2.73951e+06	1.73814e+06	3.32932e+07	2.49391e+06	1.50307e+07	7.00539e+07	2.4385e+06	9.78382e+07	4.10395e+07	1.40732e+06	2.97407e+06	1.34707e+07	2.36131e+07	2.06973e+07
Com_20217_pos	PC (16:1/17:2)	--	C41 H76 N O8 P	741.528	14.955	--	--	--	--	--	--	--	--	--	--	No results	Full match	No results	742.534	1.93721e+06	1.96193e+07	1.79965e+06	2.12235e+06	2.83227e+06	3.15178e+06	2.09202e+06	1.77848e+06	2.16892e+06	1.22987e+06	1.04182e+06	1.17796e+06	1.87237e+06	1.7695e+06	1.39743e+06
Com_30536_pos	PC (4:0/13:1)	--	C25 H48 N O8 P	521.313	15.342	--	--	--	--	--	--	--	--	--	--	No results	Full match	No results	522.321	624256	1.27117e+06	395298	1.78528e+06	575463	4.06552e+06	1.68934e+07	453480	646460	586412	279796	1.43106e+06	737005	646476	600998
Com_1536_pos	PC (18:5e/4:0)	--	C30 H52 N O7 P	569.348	14.616	--	--	--	--	--	--	--	--	--	--	No results	Full match	No results	570.355	3.15297e+07	1.0401e+07	2.91969e+06	3.09137e+08	8.1037e+06	2.36465e+07	8.50422e+07	1.03935e+07	3.41813e+07	8.41492e+07	2.08564e+06	2.54054e+07	1.00288e+08	9.19505e+07	9.00769e+07
Com_27148_pos	7-(2-aminophenyl)heptanoic acid	--	C13 H19 N O2	243.122	6	--	--	--	--	--	--	--	--	--	--	Invalid mass	No results	No results	244.129	2.69331e+06	6.29821e+06	9.57481e+06	1.24469e+06	3.29967e+06	1.50202e+06	964546	4.59514e+06	888126	342699	5.31067e+06	3.39454e+06	1.81865e+06	1.89774e+06	2.07917e+06
Com_51778_pos	Quinoline-4-carboxylic acid	4-Quinolinecarboxylic acid; Quinoline-4-carboxylate; Quinoline-4-carboxylic acid; Cinchonic acid	C10 H7 N O2	173.047	8.19	cpd:C06414	--	--	--	--	--	--	--	--	--	No results	No results	Full match	174.054	237209	510123	1.58209e+06	132435	557454	483829	1.22436e+06	359455	147655	181123	552332	612812	355896	310431	338816
Com_23978_pos	Roseoflavin	Roseoflavin; 8-Demethyl-8-(dimethylamino)riboflavin	C18 H23 N5 O6	405.163	6.141	cpd:C21647	--	--	--	--	--	--	--	--	--	Full match	No results	No results	406.171	564685	1.45276e+07	415855	263787	791846	1.22751e+06	834428	622558	213396	267406	646185	913310	641801	608700	767848
Com_11929_pos	4-butyl-4-(hydroxymethyl)-1,2-diphenylpyrazolidine-3,5-dione	--	C20 H22 N2 O3	338.163	12.194	--	--	--	--	--	--	--	--	--	--	Full match	No results	No results	339.17	876361	963153	3.84977e+07	2.29326e+06	1.06593e+06	1.88993e+06	2.45756e+06	671423	3.57849e+06	2.94324e+06	1.76858e+06	1.09828e+06	999588	928567	776689
Com_7645_pos	SM (d14:0/16:1)	--	C35 H71 N2 O6 P	646.504	16.791	--	--	--	--	--	--	--	--	--	--	No results	Full match	No results	647.511	5.11158e+06	3.04951e+06	507632	1.78333e+07	984470	932464	7.88504e+06	1.00839e+06	4.05153e+07	5.55918e+06	532733	1.0457e+06	5.90825e+06	6.50849e+06	5.94203e+06
Com_412_pos	Monolaurin	--	C15 H30 O4	274.214	13.971	--	--	--	--	--	--	--	--	--	--	Full match	No results	No results	275.221	3.79009e+09	1.73107e+08	4.89731e+07	1.02759e+09	1.28243e+08	2.54218e+08	8.32754e+06	1.70013e+09	9.42306e+08	8.99441e+06	1.40613e+08	2.8216e+08	1.22262e+09	1.22906e+09	1.22521e+09
Com_52400_pos	2-Hydroxy-6-Aminopurine	--	C5 H5 N5 O	151.049	7.36	--	--	HMDB0000403	--	Organoheterocyclic compounds	Imidazopyrimidines	Purines and purine derivatives	--	--	--	No results	No results	Full match	152.057	507658	464640	1.47552e+06	169305	533300	582908	624575	599747	188771	342183	729977	675667	298134	477157	263762
Com_4587_pos	Physostigmine	Physostigmine; Eserine	C15 H21 N3 O2	275.163	6.372	cpd:C06535	--	--	--	--	--	--	--	--	--	Full match	No results	No results	276.17	1.13632e+06	1.02476e+06	4.54237e+07	183994	5.32871e+07	3.11033e+07	4.47582e+06	4.15747e+06	916764	189866	1.4262e+08	6.50407e+07	1.89151e+07	1.81833e+07	1.95759e+07
Com_4185_pos	3-amino-4-(propylamino)cyclobut-3-ene-1,2-dione	--	C7 H10 N2 O2	154.074	3.629	--	--	--	--	--	--	--	--	--	--	Full match	No results	No results	155.081	2.10876e+08	1.59985e+07	2.72167e+07	6.88268e+06	1.82669e+07	1.33134e+07	3.91845e+07	5.24577e+07	2.07863e+07	9.89294e+07	1.58834e+07	1.89375e+07	2.82052e+07	2.79281e+07	3.03787e+07
Com_36766_pos	N1-(2-cyanoethyl)-3-amino-4-chlorobenzene-1-sulfonamide	--	C9 H10 Cl N3 O2 S	259.015	9.752	--	--	--	--	--	--	--	--	--	--	Invalid mass	No results	No results	260.023	535203	5.52056e+06	921393	285568	568195	775352	1.11994e+07	962712	397464	332010	565394	686039	489898	441021	469000
Com_9226_pos	N,5-Bis(3-nitrophenyl)oxazol-2-amine	--	C15 H10 N4 O5	326.061	6.596	--	--	--	--	--	--	--	--	--	--	Invalid mass	No results	No results	327.068	7.21188e+07	436774	790906	260507	723251	2.08996e+06	947646	716865	1.01919e+06	1.66973e+07	539907	868984	3.77609e+06	5.07274e+06	5.45827e+06
Com_7024_pos	Palmitoylethanolamide	Palmitoylethanolamide; Palmidrol	C18 H37 N O2	299.282	14.114	cpd:C16512	--	HMDB0002100	LMFA08040013	Organic acids and derivatives	Carboximidic acids and derivatives	Carboximidic acids	Fatty Acyls [FA]	Fatty amides [FA08]	N-acyl ethanolamines (endocannabinoids) [FA0804]	No results	No results	Full match	300.289	1.45218e+07	1.71995e+07	8.30875e+07	4.6938e+06	1.4581e+07	1.49087e+07	2.92014e+07	1.24591e+07	4.0184e+06	7.71183e+06	1.56329e+07	2.19749e+07	1.63462e+07	1.97346e+07	1.99698e+07
Com_12051_pos	PMH	--	C16 H25 N5 O4 S	383.162	7.353	--	--	--	--	--	--	--	--	--	--	Full match	No results	No results	384.169	4.87964e+07	366575	435565	175536	562550	620670	639386	2.52834e+07	135249	186578	429639	721517	2.61845e+06	2.46004e+06	3.12834e+06
Com_641_pos	Isoquinoline	Isoquinoline; 2-Benzazine; Benzo[c]pyridine	C9 H7 N	129.058	8.607	cpd:C06323	--	HMDB0034244	--	Organoheterocyclic compounds	Isoquinolines and derivatives	_	--	--	--	Full match	No results	No results	130.065	2.13445e+09	8.64661e+07	8.41713e+06	7.62109e+06	2.26243e+07	1.52098e+07	3.87948e+07	1.19138e+07	2.36887e+06	1.82805e+08	1.7801e+07	5.55411e+07	1.13568e+08	1.17241e+08	1.20874e+08
Com_356_pos	PC (14:0e/3:0)	--	C25 H52 N O7 P	509.348	15.096	--	--	--	--	--	--	--	--	--	--	No results	Full match	Full match	510.355	2.61041e+08	1.60961e+08	7.9666e+07	1.89519e+09	4.61476e+07	3.40033e+08	1.17091e+09	1.35024e+07	1.39751e+09	6.00807e+08	2.9632e+07	1.14707e+08	4.61463e+08	6.25171e+08	3.52217e+08
Com_28979_pos	PC (16:0e/4:0)	--	C28 H58 N O7 P	551.395	15.734	--	--	--	--	--	--	--	--	--	--	No results	Full match	Full match	552.402	617451	1.50373e+06	269081	3.99561e+06	1.06655e+06	1.90088e+06	2.48513e+06	573488	4.60541e+06	1.14689e+06	244269	447434	1.55766e+06	1.41626e+06	1.41567e+06
Com_28252_pos	FNH	--	C19 H24 N6 O5	399.154	6.317	--	--	--	--	--	--	--	--	--	--	Invalid mass	No results	No results	400.161	491570	568556	563901	210209	1.33624e+07	5.29187e+06	696666	424270	180888	221847	1.17652e+06	1.21905e+07	1.8471e+06	1.12356e+06	1.44554e+06
Com_28336_pos	SQH	--	C14 H22 N6 O6	392.144	8.192	--	--	--	--	--	--	--	--	--	--	Invalid mass	No results	No results	393.151	4.79459e+06	635690	575063	3.82147e+06	868204	1.35168e+07	876527	814035	295806	918113	1.22463e+06	928977	2.17437e+06	1.42859e+06	1.6595e+06
Com_14927_pos	Histamine	Histamine; 1H-Imidazole-4-ethanamine; 2-(4-Imidazolyl)ethylamine	C5 H9 N3	111.08	1.169	cpd:C00388	map00340 Histidine metabolism;map01100 Metabolic pathways;map04080 Neuroactive ligand-receptor interaction;map04664 Fc epsilon RI signaling pathway;map04721 Synaptic vesicle cycle;map04750 Inflammatory mediator regulation of TRP channels;map04971 Gastric acid secretion;map04974 Protein digestion and absorption;map05310 Asthma	HMDB0000870	--	Organic nitrogen compounds	Organonitrogen compounds	Amines	--	--	--	Full match	No results	Full match	112.087	1.12944e+06	2.40101e+06	2.64825e+06	568002	1.68622e+06	1.72927e+06	1.35847e+07	1.0075e+06	613878	895815	2.25976e+07	4.72952e+07	2.81083e+06	3.23312e+06	2.50493e+06
Com_8215_pos	Tetrahydrocortisone	Tetrahydrocortisone; Urocortisone	C21 H32 O5	346.214	10.97	cpd:C05470	map00140 Steroid hormone biosynthesis	HMDB0000903	--	Lipids and lipid-like molecules	Steroids and steroid derivatives	Hydroxysteroids	--	--	--	Invalid mass	No match	No match	347.221	3.083e+06	4.09921e+06	5.14168e+07	2.04429e+07	2.33749e+06	2.9032e+06	1.69199e+06	3.87586e+06	8.65989e+06	5.32809e+07	8.27683e+06	1.23635e+07	1.99298e+06	2.7075e+06	2.63659e+06
Com_1144_pos	16α-Hydroxydehydroepiandrosterone	16alpha-Hydroxydehydroepiandrosterone; 5-Androstene-3beta,16alpha-diol-17-one	C19 H28 O3	321.235	14.193	cpd:C05139	map00140 Steroid hormone biosynthesis	--	--	--	--	--	--	--	--	Invalid mass	No results	No results	322.243	2.33985e+07	3.80696e+08	1.06408e+08	860739	1.26545e+09	4.22418e+07	1.48474e+08	3.08395e+07	876575	1.32075e+06	5.1865e+08	1.28008e+09	2.79955e+08	3.10316e+08	2.10539e+08
Com_4977_pos	ethyl 1-[2-(4-methoxyphenoxy)-5-nitrobenzoyl]-4-piperidinecarboxylate	--	C22 H24 N2 O7	428.158	12.27	--	--	--	--	--	--	--	--	--	--	Full match	No results	No results	429.165	1.00897e+06	1.05978e+08	1.30685e+08	4.38963e+06	1.47626e+06	3.14354e+06	3.07959e+06	851579	5.54488e+06	6.85983e+06	3.69544e+06	1.4039e+06	4.27757e+06	4.85585e+06	4.93783e+06
Com_11780_pos	(9cis)-Retinal	--	C20 H28 O	284.214	14.425	--	--	--	--	--	--	--	--	--	--	Full match	No results	Full match	285.221	4.00214e+06	6.14249e+06	3.93582e+07	1.33732e+06	5.7044e+06	3.5214e+06	1.55592e+07	1.70394e+06	2.31435e+06	1.7716e+06	6.16562e+06	3.53904e+06	1.00548e+07	9.29764e+06	9.79793e+06
Com_5509_pos	1,2-dihydroxyheptadec-16-yn-4-yl acetate	--	C19 H34 O4	308.235	15.086	--	--	--	LMFA05000645	--	--	--	Fatty Acyls [FA]	Fatty alcohols [FA05]	_	Invalid mass	No results	No results	309.242	5.5233e+06	3.46365e+07	2.77721e+07	3.53114e+06	7.87728e+06	3.36581e+07	2.54907e+08	2.55563e+06	1.95425e+07	1.82216e+07	4.56897e+06	1.31581e+07	1.13578e+07	1.23863e+07	5.74562e+06
Com_1632_pos	LLK	--	C18 H36 N4 O4	372.273	8.631	--	--	--	--	--	--	--	--	--	--	Full match	No results	No results	373.281	1.25443e+08	1.59278e+06	2.07964e+06	1.07089e+07	2.06685e+06	2.13217e+06	2.00272e+06	5.78902e+08	1.00549e+06	1.43283e+06	2.48131e+06	2.66215e+06	1.91322e+07	2.0734e+07	2.20632e+07
Com_2752_pos	2-(3,4-dihydroxyphenyl)-7-hydroxy-3,4-dihydro-2H-1-benzopyran-4-one	--	C15 H12 O5	272.068	9.614	--	--	--	--	--	--	--	--	--	--	Full match	No results	No results	273.075	7.66027e+07	2.66605e+06	2.79168e+08	1.10787e+07	3.34907e+06	1.29474e+08	2.65564e+07	1.05279e+07	1.73322e+06	3.10985e+06	2.01436e+06	2.80748e+06	1.76219e+07	2.05363e+07	2.1407e+07
Com_26856_pos	N-(2,5-diethoxy-4-morpholinophenyl)-4-methoxybenzenesulfonamide	--	C21 H28 N2 O6 S	872.338	5.293	--	--	--	--	--	--	--	--	--	--	Invalid mass	No results	No results	437.176	336148	281612	308672	146277	1.70115e+06	404065	513369	275624	125571	179696	9.59554e+06	464857	591362	802458	712487
Com_11939_pos	α-Linolenoyl ethanolamide	--	C20 H35 N O2	321.266	13.527	--	--	--	--	--	--	--	--	--	--	Full match	No results	No results	322.274	5.7245e+06	5.96577e+06	2.55072e+06	4.25173e+06	5.20133e+06	5.12427e+06	1.44486e+06	1.16276e+07	2.10331e+07	1.32338e+06	6.50415e+06	3.91408e+06	7.03082e+06	6.58332e+06	5.11673e+06
Com_6394_pos	cis-7-Hexadecenoic Acid	--	C16 H30 O2	254.224	14.172	--	--	--	--	--	--	--	--	--	--	No results	No results	Full match	255.231	5.59913e+07	2.31649e+07	3.92555e+07	6.52081e+06	6.03153e+07	4.27608e+07	9.90553e+07	6.21884e+07	2.17143e+07	3.93537e+06	3.36565e+07	1.65168e+08	1.39684e+07	1.41272e+07	1.27768e+07
Com_8349_pos	16,16-Dimethyl prostaglandin A1	--	C22 H36 O4	386.245	12.161	--	--	--	--	--	--	--	--	--	--	Invalid mass	No results	No results	387.253	2.55171e+06	7.84608e+07	1.11577e+07	1.32723e+06	6.43897e+06	1.74149e+06	1.7626e+06	595293	2.57723e+06	1.16321e+06	2.58718e+07	1.0352e+07	6.72086e+06	8.34279e+06	1.29507e+07
Com_52131_pos	Leucine-enkephalin	--	C28 H37 N5 O7	555.267	10.253	--	--	--	--	--	--	--	--	--	--	No results	No results	Full match	573.3	219436	1.82842e+06	1.23511e+06	446891	253283	277753	345240	304986	281852	158221	461692	291034	357915	304300	321708
Com_3357_pos	ACar 20:1	--	C27 H52 N O4	453.381	14.03	--	--	--	--	--	--	--	--	--	--	No results	Invalid mass	No results	454.389	1.27978e+06	1.83532e+07	1.2665e+07	4.28286e+07	6.91341e+06	3.08079e+06	4.86735e+08	1.1729e+06	2.56163e+07	3.2327e+07	6.58832e+06	4.38749e+06	2.73279e+07	2.5918e+07	3.39746e+07
Com_10481_pos	Palmitic Acid	Hexadecanoic acid; Hexadecanoate; Hexadecylic acid; Palmitic acid; Palmitate; Cetylic acid	C16 H32 O2	273.266	13.062	cpd:C00249	map00061 Fatty acid biosynthesis;map00062 Fatty acid elongation;map00071 Fatty acid degradation;map01040 Biosynthesis of unsaturated fatty acids;map01100 Metabolic pathways;map01212 Fatty acid metabolism	HMDB0000220	LMFA01010001	Lipids and lipid-like molecules	Fatty Acyls	Fatty acids and conjugates	Fatty Acyls [FA]	Fatty Acids and Conjugates [FA01]	Straight chain fatty acids [FA0101]	Invalid mass	No results	No results	274.274	5.41673e+06	1.10016e+07	4.65932e+07	1.99499e+06	1.03578e+07	1.3092e+07	3.08055e+07	4.73629e+06	2.26513e+06	3.14922e+06	5.37804e+06	7.73789e+06	3.45428e+06	3.06165e+06	3.29811e+06
Com_4593_pos	Cmp_172	--	C26 H45 N O7 S	497.263	8.233	--	--	--	--	--	--	--	--	--	--	Invalid mass	No results	No results	498.27	1.29194e+06	1.04935e+06	1.21935e+06	579509	2.02202e+06	1.60996e+06	1.88733e+06	1.57427e+08	555289	453720	3.27223e+06	2.59123e+06	4.65635e+06	3.55961e+06	3.80502e+06
Com_40825_pos	7Z, 10Z, 13Z, 16Z, 19Z-docosapentaenoic acid	--	C22 H34 O2	330.255	14.968	--	--	--	--	--	--	--	--	--	--	No results	No results	Full match	331.263	1.68348e+06	3.51321e+06	2.21429e+06	1.80948e+06	1.8754e+06	4.83277e+06	3.60199e+06	861716	2.10259e+06	1.0506e+06	2.63347e+06	3.06484e+06	1.40335e+06	1.50973e+06	1.19143e+06
Com_39669_pos	S-(5-Adenosy)-L-Homocysteine	--	C14 H20 N6 O5 S	384.12	8.891	--	--	--	--	--	--	--	--	--	--	No results	No results	Full match	385.128	525089	4.77396e+06	408500	234855	3.11453e+06	716955	677729	730209	286175	231238	4.06758e+06	2.19985e+06	602840	564513	637250
Com_8919_pos	2-({[2,6-bis(phenylthio)pyridin-3-yl]imino}methyl)phenol	--	C24 H18 N2 O S2	414.083	7.257	--	--	--	--	--	--	--	--	--	--	Invalid mass	No results	No results	415.091	1.43861e+06	905163	5.92761e+07	350025	1.23611e+06	1.31755e+06	1.09042e+06	1.26873e+06	289853	395917	1.39249e+06	1.61887e+06	1.00688e+06	1.58007e+06	1.06642e+06
Com_902_pos	2,3-dihydroxypropyl 12-methyltridecanoate	--	C17 H34 O4	284.235	14.539	--	--	--	--	--	--	--	--	--	--	Invalid mass	No results	No results	285.242	8.6372e+08	1.06567e+08	6.23095e+07	1.38088e+08	8.26734e+07	2.56607e+08	1.73183e+07	1.14292e+09	6.09789e+08	2.81259e+07	8.81894e+07	1.30232e+08	2.50638e+08	3.56011e+08	3.12025e+08
Com_38879_pos	GRH	--	C14 H24 N8 O4	736.385	6.335	--	--	--	--	--	--	--	--	--	--	Invalid mass	No results	No results	369.2	74021.7	62091.8	92085.9	34327.4	95586.3	80581.9	106359	4.74335e+06	28011.2	33624.5	80593	110651	48526.3	44869.5	45766.8
Com_10447_pos	Homoarginine	Homoarginine; L-Homoarginine	C7 H16 N4 O2	188.127	1.271	cpd:C01924	--	HMDB0000670	--	Organic acids and derivatives	Carboxylic acids and derivatives	Amino acids, peptides, and analogues	--	--	--	No results	No results	Full match	189.135	3.32039e+06	1.23003e+07	2.9999e+07	2.08191e+06	9.33881e+06	1.52303e+07	1.04464e+08	1.27691e+07	2.92153e+06	2.13538e+06	1.48415e+07	8.67893e+06	6.47442e+06	8.40406e+06	5.964e+06
Com_10398_pos	Cafestol	Cafestol	C20 H28 O3	316.203	12.237	cpd:C09066	--	HMDB0035710	--	Organoheterocyclic compounds	Naphthofurans	_	--	--	--	Full match	No results	Full match	317.21	2.86402e+06	8.75842e+06	1.02561e+07	4.57484e+06	4.2938e+06	5.28445e+06	1.05021e+08	2.01826e+06	5.91711e+06	7.10554e+06	1.92881e+07	6.21406e+06	1.14225e+07	1.18812e+07	1.22805e+07
Com_12497_pos	(5ξ,9ξ,16ξ)-17-Hydroxykauran-19-oic acid	--	C20 H32 O3	320.234	13.998	--	--	--	--	--	--	--	--	--	--	Full match	No results	Full match	321.242	4.4687e+06	4.00924e+07	1.44391e+07	4.82053e+06	5.40252e+07	2.11841e+07	1.68199e+07	3.82198e+06	5.8006e+06	2.74578e+06	3.45751e+07	2.85109e+07	8.95697e+06	8.55509e+06	7.36964e+06
Com_3229_pos	Epinephrine	--	C9 H13 N O3	183.089	8.904	--	--	HMDB0000068	--	Benzenoids	Phenols	Benzenediols	--	--	--	Full match	No results	Full match	184.097	8.75613e+06	1.75596e+08	2.27277e+08	809040	2.33729e+06	2.66013e+06	8.42333e+06	1.80662e+06	919969	1.13164e+06	2.29283e+07	3.0647e+06	2.0695e+07	2.23486e+07	2.67018e+07
Com_5432_pos	5α-Dihydrotestosterone	--	C19 H30 O2	290.224	14.019	--	--	--	--	--	--	--	--	--	--	Full match	No results	Full match	291.231	1.00022e+07	1.17983e+07	4.93701e+06	1.50623e+06	1.07419e+07	1.14983e+07	2.5961e+08	1.36657e+07	2.67068e+06	2.08902e+06	1.1854e+07	1.0486e+07	1.33824e+07	1.15054e+07	1.00236e+07
Com_17628_pos	3,4-dihydro-2H-benzo[4,5]imidazo[2,1-b][1,3]thiazin-3-ol	--	C10 H10 N2 O S	206.051	7.562	--	--	--	--	--	--	--	--	--	--	Full match	No results	No results	207.059	880282	1.38831e+06	2.05593e+07	178031	1.4691e+06	898868	611596	513470	128295	182838	1.38299e+06	814859	1.13721e+06	1.43435e+06	1.37569e+06
Com_35223_pos	Nirvanol	Nirvanol	C11 H12 N2 O2	204.089	9.62	cpd:C14916	--	HMDB0060533	--	Organoheterocyclic compounds	Azolidines	Imidazolidines	--	--	--	Full match	No results	Full match	205.097	1.48418e+06	2.23192e+06	2.53239e+06	950574	2.16498e+06	2.54676e+06	2.41795e+06	2.0909e+06	1.2736e+06	734270	5.44263e+06	3.41539e+06	1.40448e+06	1.4216e+06	1.28886e+06
Com_13779_pos	Papaverine	Papaverine	C20 H21 N O4	339.142	10.852	cpd:C06533	--	HMDB0015245	--	Organoheterocyclic compounds	Isoquinolines and derivatives	Benzylisoquinolines	--	--	--	Invalid mass	No results	No results	340.149	528244	2.42128e+07	5.89771e+06	550320	9.83225e+06	5.4758e+06	1.2015e+06	617425	731583	513954	3.00445e+07	1.13653e+07	3.87097e+06	4.81746e+06	4.15071e+06
Com_4861_pos	1,4-dihydroxyheptadec-16-en-2-yl acetate	--	C19 H36 O4	310.251	14.698	--	--	--	LMFA05000641	--	--	--	Fatty Acyls [FA]	Fatty alcohols [FA05]	_	Invalid mass	No results	No results	311.258	1.30705e+08	4.84853e+07	3.65487e+07	2.62343e+07	5.48905e+07	5.73675e+07	5.69413e+07	1.45874e+08	3.76939e+07	4.13643e+07	3.91206e+07	5.85052e+07	4.46711e+07	7.95314e+07	6.97742e+07
Com_7830_pos	Caffeic acid	Caffeate; Caffeic acid; 3,4-Dihydroxy-trans-cinnamate; trans-Caffeate; (2E)-3-(3,4-Dihydroxyphenyl)prop-2-enoate	C9 H8 O4	180.046	1.422	cpd:C01197	map01100 Metabolic pathways	HMDB0001964	--	Phenylpropanoids and polyketides	Cinnamic acids and derivatives	Hydroxycinnamic acids and derivatives	--	--	--	Invalid mass	No results	No results	181.053	9.21039e+07	4.70774e+06	4.09487e+06	1.23917e+06	2.84239e+06	8.18421e+06	6.76607e+06	2.1954e+06	2.69715e+06	1.51691e+07	5.27059e+06	3.49294e+06	3.94144e+06	4.93827e+06	2.86069e+06
Com_30956_pos	10-Nitrolinoleate	--	C18 H31 N O4	331.235	11.103	--	--	HMDB0005049	--	Lipids and lipid-like molecules	Fatty Acyls	Lineolic acids and derivatives	--	--	--	Invalid mass	No results	No results	332.243	3.11863e+06	899631	723095	526221	864969	1.51328e+06	1.64013e+07	1.66018e+06	718336	505034	1.10046e+06	845697	1.00949e+06	703641	598017
Com_15230_pos	5-(6-hydroxy-6-methyloctyl)-2,5-dihydrofuran-2-one	--	C13 H22 O3	208.146	14.958	--	--	--	--	--	--	--	--	--	--	Invalid mass	No results	No results	209.153	9.86377e+06	1.65205e+07	1.37285e+07	3.5338e+06	3.95248e+07	1.23483e+07	5.95981e+06	4.34941e+06	4.11881e+06	4.53299e+06	1.75634e+07	1.98948e+07	6.65396e+06	7.68485e+06	6.67952e+06
Com_14215_pos	4-morpholino-6-phenylthieno[2,3-d]pyrimidine	--	C16 H15 N3 O S	297.089	10.642	--	--	--	--	--	--	--	--	--	--	Invalid mass	No results	No match	298.096	472679	2.87187e+06	2.9124e+07	429483	2.69156e+06	1.17955e+06	1.76742e+06	890858	550945	510695	1.02433e+07	1.19731e+06	1.37855e+06	1.90749e+06	2.69832e+06
Com_16007_pos	PC (17:2/16:4)	--	C41 H70 N O8 P	718.449	14.434	--	--	--	--	--	--	--	--	--	--	No results	Invalid mass	No results	719.456	1.31509e+06	7.86558e+06	6.72662e+06	2.33099e+06	8.08385e+06	7.39532e+06	4.24115e+06	1.49086e+06	2.15953e+06	2.87944e+06	2.36859e+07	7.77103e+06	3.94524e+06	4.61117e+06	3.8201e+06
Com_252_pos	Methylimidazoleacetic acid	Methylimidazoleacetic acid; Tele-methylimidazoleacetic acid; 1-Methyl-4-imidazoleacetic acid; 1-Methylimidazole-4-acetate; Methylimidazoleacetate	C6 H8 N2 O2	140.058	1.417	cpd:C05828	map00340 Histidine metabolism	HMDB0002820	--	Organoheterocyclic compounds	Azoles	Imidazoles	--	--	--	Full match	No results	Full match	141.066	3.42689e+08	5.0247e+08	5.30022e+09	2.45895e+07	1.27182e+08	3.37057e+07	7.29057e+08	9.97203e+07	4.02141e+07	1.32424e+08	6.02002e+08	6.43424e+08	5.43396e+08	6.17155e+08	4.74839e+08
Com_32606_pos	3-(2-Naphthyl)-D-Alanine	--	C13 H13 N O2	215.095	10.751	--	--	--	--	--	--	--	--	--	--	No results	No results	Full match	453.18	494892	1.6051e+06	6.58366e+06	573516	634882	811514	811783	768594	527020	474925	614676	736792	486824	401393	405235
Com_21802_pos	1-Naphthol	1-Naphthol; alpha-Naphthol	C10 H8 O	144.057	9.986	cpd:C11714	map00980 Metabolism of xenobiotics by cytochrome P450	HMDB0012138	--	Benzenoids	Naphthalenes	Naphthols and derivatives	--	--	--	Full match	No results	Full match	145.065	1.11622e+06	1.8348e+06	1.43104e+07	442437	1.43603e+06	1.65094e+06	1.46485e+06	1.07298e+06	1.1298e+06	475046	1.59411e+06	2.64768e+06	1.15976e+06	1.24902e+06	1.42412e+06
Com_23732_pos	3-hydroxy-4-methoxy-9H-xanthen-9-one	--	C14 H10 O4	242.058	8.023	--	--	--	--	--	--	--	--	--	--	Full match	No results	No results	243.065	1.66105e+06	529668	955883	1.34087e+06	684161	1.89618e+07	780124	829421	1.07328e+06	229107	653152	887857	1.36413e+06	1.2736e+06	1.25346e+06
Com_4127_pos	Dehydroepiandrosterone (DHEA)	--	C19 H28 O2	270.198	7.633	--	--	--	--	--	--	--	--	--	--	Invalid mass	No results	No results	271.205	1.50137e+06	4.86329e+06	1.66811e+08	749883	1.71474e+06	1.33447e+06	1.00391e+07	1.1664e+06	786122	1.85413e+06	1.15517e+07	1.65152e+06	1.30829e+07	1.31371e+07	1.24206e+07
Com_7325_pos	RNK	--	C16 H32 N8 O5	416.249	1.04	--	--	--	--	--	--	--	--	--	--	Full match	No results	No results	209.132	3.31484e+07	759673	704453	5.03703e+06	1.40776e+06	5.33603e+06	5.33749e+06	8.57119e+07	1.85469e+06	761328	1.19671e+06	1.94214e+06	5.79883e+06	6.87726e+06	9.59834e+06
Com_10098_pos	Tetrahydrocorticosterone	Tetrahydrocorticosterone	C21 H34 O4	367.272	11.671	cpd:C05476	map00140 Steroid hormone biosynthesis	HMDB0000268	LMST02030100	Lipids and lipid-like molecules	Steroids and steroid derivatives	Hydroxysteroids	Sterol Lipids [ST]	Steroids [ST02]	C21 steroids (gluco/mineralocorticoids, progestogins) and derivatives [ST0203]	Invalid mass	No results	No results	368.279	3.64341e+06	1.87205e+07	4.91008e+07	1.71766e+06	2.51771e+06	3.14335e+06	1.0413e+06	2.04697e+07	2.48326e+06	600749	2.15584e+07	8.20458e+06	1.36085e+07	9.92743e+06	9.52395e+06
Com_2831_pos	Cer-NDS (d18:0/16:0)	--	C34 H69 N O3	539.527	15.087	--	--	--	--	--	--	--	--	--	--	No results	Full match	No results	540.534	7.26564e+06	5.81337e+07	2.69873e+08	5.415e+06	3.73533e+07	3.22498e+07	3.131e+07	2.12845e+07	1.03517e+07	5.05649e+07	6.30828e+06	5.35251e+06	2.62783e+07	1.71368e+07	1.87864e+07
Com_2512_pos	2,6-Dimethyl-γ-pyrone	--	C7 H8 O2	124.052	7.404	--	--	--	--	--	--	--	--	--	--	Full match	No results	No results	125.06	7.83397e+07	2.28865e+07	3.13239e+08	6.92996e+06	2.41048e+07	1.93165e+07	3.71778e+07	1.29425e+07	7.94109e+06	1.96893e+07	2.46597e+07	2.55575e+07	3.18725e+07	3.78986e+07	3.14652e+07
Com_12793_pos	2-Thio-acetyl MAGE	--	C21 H42 O3 S	396.265	15.083	--	--	--	--	--	--	--	--	--	--	Invalid mass	No results	No results	397.272	1.92543e+06	6.30881e+06	1.51901e+07	1.12776e+06	1.74779e+07	2.17101e+07	7.69233e+07	3.93719e+06	2.55845e+06	1.15104e+06	1.32229e+07	4.08605e+07	1.38444e+06	1.57688e+06	1.5396e+06
Com_6908_pos	(2E)-N-(4-acetamidobutyl)-3-(4-hydroxy-3-methoxyphenyl)prop-2-enamide	--	C16 H22 N2 O4	328.139	9.815	--	--	--	--	--	--	--	--	--	--	Invalid mass	No results	No results	329.147	1.09918e+06	1.02017e+08	1.07202e+07	569788	1.5755e+06	1.67748e+06	4.57657e+06	1.7541e+06	822346	727469	1.38553e+07	2.33924e+06	2.4466e+07	2.88755e+07	3.13369e+07
Com_11097_pos	3-Acetyl-2,5-dimethylfuran	--	C8 H10 O2	138.068	8.863	--	--	HMDB0029563	--	Organooxygen compounds	Carbonyl compounds	Ketones	--	--	--	Full match	No results	No results	139.075	9.29246e+06	7.79918e+06	4.27926e+07	2.68206e+06	9.60955e+06	9.33834e+06	1.46217e+07	5.77721e+06	2.93723e+06	6.51333e+06	6.95785e+06	9.87311e+06	6.64922e+06	6.31269e+06	7.10591e+06
Com_21462_pos	4-(3,4-dimethoxyphenyl)-3-methyl-1H-pyrazol-5-amine	--	C12 H15 N3 O2	233.116	7.057	--	--	--	--	--	--	--	--	--	--	Full match	No results	No results	234.123	1.0105e+06	9.95794e+06	1.47114e+07	414605	1.83832e+07	9.8225e+06	1.72166e+06	6.93664e+06	1.06304e+06	383087	1.05278e+07	2.17476e+07	6.08383e+06	7.5059e+06	7.32667e+06
Com_32378_pos	1-benzyl-3-butyl-4-hydroxy-6-phenylpyridin-2(1H)-one	--	C22 H23 N O2	355.153	12.139	--	--	--	--	--	--	--	--	--	--	Invalid mass	No results	No results	356.16	1.23719e+06	8.02166e+06	1.47135e+06	1.66734e+06	2.28222e+06	1.58864e+06	1.72359e+06	840656	2.55667e+06	656794	4.37595e+06	1.80952e+06	1.22737e+06	1.32613e+06	1.05046e+06
Com_6036_pos	YPH	--	C20 H25 N5 O5	830.379	7.999	--	--	--	--	--	--	--	--	--	--	Invalid mass	No results	No results	831.387	2.2561e+06	785020	581592	484401	953526	1.70464e+06	1.1244e+06	1.10821e+08	328015	320836	883599	1.25565e+06	2.79053e+06	2.48731e+06	2.53332e+06
Com_689_pos	PC (18:1e/2:0)	--	C28 H56 N O7 P	549.379	15.471	--	--	--	--	--	--	--	--	--	--	No results	Full match	No results	550.386	9.0183e+07	4.71677e+07	3.95627e+07	8.07326e+08	1.94389e+07	8.7472e+07	3.14883e+08	3.04987e+06	3.5527e+08	7.22593e+07	6.91716e+06	1.84549e+07	1.30131e+08	2.00052e+08	1.2552e+08
Com_14558_pos	4-(allyloxy)-1,2-dihydroquinolin-2-one	--	C12 H11 N O2	201.079	7.204	--	--	--	--	--	--	--	--	--	--	Full match	No results	No results	202.086	4.1029e+06	2.20463e+07	2.80254e+07	412590	1.45269e+07	9.09694e+06	3.51686e+06	3.35819e+06	1.04721e+06	923367	2.22561e+07	1.87506e+07	9.15438e+06	7.75265e+06	9.70914e+06
Com_43766_pos	Kinetin 9-riboside	--	C15 H17 N5 O5	347.121	6.932	--	--	--	--	--	--	--	--	--	--	No results	No results	Full match	348.128	1.04586e+06	829244	953712	1.50879e+06	1.37684e+06	2.57863e+06	2.25573e+06	1.6552e+06	1.13137e+06	444043	3.06492e+06	1.46555e+06	1.15321e+06	1.04144e+06	1.62309e+06
Com_43152_pos	Vincristine	Vincristine; 22-Oxovincaleukoblastine	C46 H56 N4 O10	1648.79	7.191	cpd:C07204	--	--	--	--	--	--	--	--	--	Invalid mass	No results	No results	825.401	282735	1.94871e+06	410906	99012.7	1.54581e+06	4.89021e+06	353213	305866	98255.4	120303	1.86935e+06	5.72048e+06	698051	338303	650293
Com_10327_pos	KMH	--	C17 H30 N6 O4 S	396.197	13.387	--	--	--	--	--	--	--	--	--	--	Invalid mass	No results	No results	397.204	3.3858e+06	8.75106e+06	4.753e+07	1.40584e+06	2.91525e+06	1.62096e+06	2.28045e+06	2.92119e+06	1.44122e+06	2.14646e+06	2.96381e+06	3.48338e+06	1.89264e+06	2.12294e+06	2.04341e+06
Com_4325_pos	HET0016	--	C12 H18 N2 O	228.122	1.374	--	--	--	--	--	--	--	--	--	--	Invalid mass	No results	No results	229.129	8.77404e+07	1.16876e+08	1.45139e+08	1.09811e+07	5.9953e+07	2.65609e+07	1.0195e+08	6.32785e+06	1.85162e+07	2.78092e+07	1.53413e+08	8.87562e+07	4.35203e+07	4.43772e+07	5.57803e+07
Com_16884_pos	N6-Methyladenine	6-Methylaminopurine; N6-Methyladenine	C6 H7 N5	149.07	7.842	cpd:C08434	--	HMDB0002099	--	Organoheterocyclic compounds	Imidazopyrimidines	Purines and purine derivatives	--	--	--	Full match	No results	No results	150.077	487780	1.03096e+07	3.64441e+06	209238	1.0738e+07	649493	1.25529e+06	703110	150289	195751	2.17063e+07	1.22532e+07	2.91532e+06	3.15608e+06	3.20831e+06
Com_9529_pos	KPH	--	C17 H28 N6 O4	362.205	5.515	--	--	--	--	--	--	--	--	--	--	Invalid mass	No results	No results	363.212	1.79517e+07	2.24505e+06	5.34006e+07	1.90393e+06	942871	2.54365e+06	4.08879e+06	1.91189e+06	1.72577e+06	2.16401e+06	2.7897e+06	800176	5.71668e+06	4.86561e+06	4.69918e+06
Com_18055_pos	Dimetghyl 4-Hydroxyisophthalate	--	C10 H10 O5	210.053	7.774	--	--	--	--	--	--	--	--	--	--	No results	No results	Full match	211.06	2.21613e+06	1.39833e+07	4.78174e+06	803006	6.89561e+06	7.38601e+06	4.66584e+06	1.73353e+06	1.71009e+06	1.28481e+06	1.94771e+07	5.45824e+06	3.13848e+06	2.97467e+06	2.79948e+06
Com_2108_pos	N-(5-acetamidopentyl)acetamide	--	C9 H18 N2 O2	208.119	6.705	--	--	--	--	--	--	--	--	--	--	Invalid mass	No results	No results	209.126	3.18635e+07	5.32051e+07	3.6054e+06	1.98372e+07	4.29843e+07	1.00192e+07	8.64007e+08	6.78027e+06	2.66758e+07	7.61278e+06	6.02167e+07	3.631e+07	3.97084e+07	4.29807e+07	4.45391e+07
Com_9356_pos	3-[1-(phenylsulfonyl)-2-pyrrolidinyl]pyridine	--	C15 H16 N2 O2 S	288.088	11.028	--	--	--	--	--	--	--	--	--	--	Invalid mass	No results	No results	289.095	1.00095e+06	1.1103e+06	1.21654e+06	1.76284e+07	1.7887e+06	1.50802e+06	2.10059e+06	1.0301e+06	1.33543e+07	4.36667e+07	2.65993e+06	2.0875e+06	889362	924072	997719
Com_35859_pos	2-Naphthol	2-Naphthol; beta-Naphthol	C10 H8 O	144.057	10.253	cpd:C11713	map00980 Metabolism of xenobiotics by cytochrome P450	HMDB0012322	--	Benzenoids	Naphthalenes	Naphthols and derivatives	--	--	--	No results	No results	Full match	145.064	1.13583e+06	4.93083e+06	5.22115e+06	470860	2.79277e+06	1.4156e+06	1.85971e+06	845140	783587	797354	5.21942e+06	2.98325e+06	1.37408e+06	1.67203e+06	1.79471e+06
Com_9725_pos	5-Fluoro-2-[(3S)-1-(2-methylbenzyl)-3-pyrrolidinyl]-1H-benzimidazole	--	C19 H20 F N3	309.168	8.008	--	--	--	--	--	--	--	--	--	--	Invalid mass	No results	No results	310.175	4.60631e+06	1.92056e+07	8.90193e+06	2.75365e+07	1.0084e+07	6.45516e+06	5.59044e+06	3.43452e+06	2.74047e+06	5.41512e+06	2.06553e+07	1.35354e+07	4.49916e+06	3.8929e+06	4.42884e+06
Com_18056_pos	Isoeugenyl acetate	--	C12 H14 O3	206.094	13.543	--	--	HMDB0034135	--	Benzenoids	Benzene and substituted derivatives	Phenol esters	--	--	--	Full match	No results	No results	207.101	1.87371e+06	2.75805e+06	2.24978e+06	672490	2.16062e+06	5.85067e+06	3.19522e+06	1.38918e+06	764129	1.01442e+06	1.94743e+07	1.74776e+07	3.22864e+06	4.10036e+06	2.48772e+06
Com_7195_pos	3-phenyl-5-[3-(trifluoromethyl)-1H-pyrazol-1-yl]-1,2,4-thiadiazole	--	C12 H7 F3 N4 S	296.038	16.695	--	--	--	--	--	--	--	--	--	--	Invalid mass	No results	No results	297.046	8.72233e+07	7.09018e+07	6.82672e+07	4.30514e+07	4.83885e+07	2.61408e+07	9.89832e+06	8.44916e+07	1.32875e+07	4.59694e+07	7.71125e+07	1.11035e+08	2.91334e+06	2.85912e+06	3.78389e+06
Com_18764_pos	4-oxo-5-phenylpentanoic acid	--	C11 H12 O3	192.078	12.048	--	--	--	--	--	--	--	--	--	--	Full match	No results	No results	193.086	4.92833e+06	2.23558e+07	1.17769e+07	2.82327e+06	6.27568e+06	1.23416e+07	4.139e+07	3.52912e+06	7.28898e+06	2.19083e+06	1.43045e+07	1.30725e+07	6.01605e+06	6.7891e+06	5.85482e+06
Com_9255_pos	5,6-dimethyl-3-[5-(trifluoromethyl)pyridin-2-yl]-1,2,4-triazine	--	C11 H9 F3 N4	254.076	7.658	--	--	--	--	--	--	--	--	--	--	Invalid mass	No results	No results	255.084	6.4501e+06	1.61492e+06	5.56025e+07	349594	2.11508e+06	1.27012e+06	1.58828e+06	1.03141e+06	264175	1.0744e+06	1.13489e+07	2.31796e+06	2.58244e+06	4.59575e+06	5.64452e+06
Com_23389_pos	ethyl 2-{[(1-methyl-3-propyl-1H-pyrazol-4-yl)carbonyl]amino}acetate	--	C12 H19 N3 O3	253.142	6.64	--	--	--	--	--	--	--	--	--	--	Full match	No results	No results	254.149	1.16532e+06	1.51919e+07	1.09166e+07	367583	1.834e+06	1.42047e+06	1.15037e+06	1.21018e+06	319582	400096	2.38666e+06	1.53146e+06	1.78353e+06	2.19391e+06	1.89014e+06
Com_5601_pos	17beta-Trenbolone	--	C18 H22 O2	270.161	12.6	--	--	--	--	--	--	--	--	--	--	Full match	No results	Full match	271.169	1.73439e+07	1.20219e+08	5.83651e+06	3.10344e+06	8.58262e+06	3.0235e+06	1.50434e+07	2.01824e+06	3.36141e+06	5.66645e+06	1.09685e+08	4.83852e+07	3.13387e+07	2.15894e+07	1.98671e+07
Com_7358_pos	RPK	--	C17 H33 N7 O4	399.261	11.158	--	--	--	--	--	--	--	--	--	--	Full match	No results	No results	400.269	4.38456e+06	2.0299e+07	1.61312e+07	1.14782e+06	6.54356e+07	4.39352e+07	1.44926e+06	1.9924e+06	1.02443e+06	1.42003e+06	7.68409e+07	5.61547e+07	6.67208e+06	6.28331e+06	6.51027e+06
Com_4568_pos	3-Nitro-L-Tyrosine	--	C9 H10 N2 O5	226.058	1.4	--	--	--	--	--	--	--	--	--	--	No results	No results	Full match	227.066	1.88313e+08	3.53519e+06	7.21061e+06	2.8225e+06	1.28961e+07	1.37797e+07	1.31577e+07	8.6262e+06	2.9106e+06	4.63122e+07	1.55859e+07	1.35163e+07	1.13702e+07	1.26991e+07	1.23742e+07
Com_3627_pos	acetoacetate	Acetoacetate; 3-Oxobutanoic acid; beta-Ketobutyric acid; Acetoacetic acid	C4 H6 O3	102.032	13.161	cpd:C00164	map00072 Synthesis and degradation of ketone bodies;map00280 Valine, leucine and isoleucine degradation;map00310 Lysine degradation;map00350 Tyrosine metabolism;map00640 Propanoate metabolism;map00650 Butanoate metabolism;map01100 Metabolic pathways	HMDB0000060	--	Organic acids and derivatives	Keto acids and derivatives	Short-chain keto acids and derivatives	--	--	--	No results	No results	Full match	103.039	2.095e+06	1.0491e+06	1.97373e+08	854684	1.69023e+06	1.47689e+06	2.50301e+06	1.87654e+06	875301	1.27865e+06	1.20854e+06	1.78316e+06	1.34011e+06	1.24083e+06	1.5975e+06
Com_4072_pos	Thymopentin	--	C30 H49 N9 O9	679.365	7.387	--	--	--	--	--	--	--	--	--	--	No results	No results	Full match	340.69	3.39226e+06	275719	332847	125820	375383	441132	2.09216e+07	1.84671e+08	95369.3	129927	311714	444069	5.99422e+06	6.14218e+06	5.66043e+06
Com_2099_pos	Maltotetraose	Maltotetraose	C24 H42 O21	688.203	1.362	cpd:C02052	--	HMDB0001296	--	Organic oxygen compounds	Organooxygen compounds	Carbohydrates and carbohydrate conjugates	--	--	--	Invalid mass	No results	No results	689.21	1.4205e+07	3.08716e+07	876764	1.8931e+07	5.6887e+07	5.99308e+08	3.98664e+06	1.12384e+08	1.64482e+08	3.0488e+06	3.69625e+06	2.48254e+07	9.59869e+07	9.48277e+07	1.08539e+08
Com_16374_pos	N-Acetylsphingosine	--	C20 H39 N O3	341.292	13.746	--	--	--	LMSP02010014	--	--	--	Sphingolipids [SP]	Ceramides [SP02]	N-acylsphingosines (ceramides) [SP0201]	Full match	No results	No results	342.3	1.69499e+06	6.05821e+06	2.32995e+07	1.55156e+06	5.60868e+06	3.75387e+06	1.98657e+06	2.02303e+06	1.0179e+06	1.35516e+06	7.07204e+06	5.19356e+06	4.13998e+06	4.30372e+06	2.90307e+06
Com_3336_pos	PC (15:1/15:1)	--	C38 H72 N O8 P	701.499	14.79	--	--	--	--	--	--	--	--	--	--	No results	Full match	No results	702.506	3.97235e+06	2.20778e+07	1.83186e+06	4.00423e+06	2.62395e+07	3.97394e+06	1.27978e+07	2.86161e+06	4.16164e+06	1.75109e+08	2.72918e+06	4.50256e+06	1.4192e+07	8.78922e+06	1.60122e+07
Com_39745_pos	(+/-)-Equol	--	C15 H14 O3	242.093	11.877	--	--	--	--	--	--	--	--	--	--	No results	No results	Full match	243.1	490323	627582	671733	944249	1.07611e+06	1.50467e+06	916698	866765	2.25585e+06	841797	901010	1.43842e+06	632555	532653	529030
Com_9_pos	Oleamide	Oleamide; Oleyl amide; (Z)-9-Octadecenamide	C18 H35 N O	281.271	15.159	cpd:C19670	--	HMDB0002117	LMFA08010004	Lipids and lipid-like molecules	Fatty Acyls	Fatty amides	Fatty Acyls [FA]	Fatty amides [FA08]	Primary amides [FA0801]	Full match	No results	No results	282.279	2.35792e+09	1.44655e+09	8.09272e+08	3.49037e+08	1.60059e+09	1.48215e+09	1.23441e+09	8.17732e+08	1425295022	2.6975e+08	1.8625e+09	2.60839e+09	5.25419e+10	5.87036e+10	4.25403e+10
Com_29700_pos	Dl-2-Amino-3-phosphonopropionic acid	--	C3 H8 N O5 P	169.014	8.095	--	--	--	--	--	--	--	--	--	--	No results	No results	Full match	170.021	820206	1.17982e+06	8.009e+06	386108	1.33973e+06	1.31319e+06	1.51345e+06	1.1746e+06	374544	336652	1.43054e+06	1.65134e+06	1.3172e+06	1.1628e+06	1.57886e+06
Com_6925_pos	N-(2-morpholinophenyl)-2-furamide	--	C15 H16 N2 O3	272.115	10.431	--	--	--	--	--	--	--	--	--	--	Full match	No results	No results	273.123	2.30143e+07	4.18196e+07	2.78345e+07	4.12542e+06	2.73126e+07	1.63425e+07	3.24071e+06	1.37176e+07	5.16272e+06	1.38992e+06	8.30847e+07	5.34188e+07	1.52513e+07	1.30381e+07	1.32061e+07
Com_2850_pos	2,4-dihydroxyheptadec-16-en-1-yl acetate	--	C19 H36 O4	328.261	14.774	--	--	--	LMFA05000640	--	--	--	Fatty Acyls [FA]	Fatty alcohols [FA05]	_	Full match	No results	No results	329.268	7.55437e+07	1.49702e+08	5.49568e+07	2.30658e+07	7.28315e+07	1.9515e+08	5.97258e+08	1.64372e+08	1.21049e+08	4.28989e+07	4.28991e+07	5.26818e+07	3.74052e+07	6.68372e+07	7.18041e+07
Com_2065_pos	7-(2-hydroxypropan-2-yl)-1,4a-dimethyl-decahydronaphthalen-1-ol	--	C15 H28 O2	222.198	14.475	--	--	--	--	--	--	--	--	--	--	Invalid mass	No results	No results	223.205	9.13208e+06	2.35976e+08	3.94936e+08	2.12938e+06	4.59095e+08	1.19661e+07	1.52463e+08	6.51099e+06	1.84115e+06	2.43506e+06	1.90934e+08	4.63352e+08	1.08437e+08	1.58653e+08	1.4923e+08
Com_35164_pos	2-[(butylamino)(imino)methyl]-1-oxohydrazinium-1-olate	--	C5 H12 N4 O2	182.077	10.523	--	--	--	--	--	--	--	--	--	--	Invalid mass	No results	No results	183.084	1.66042e+06	3.26046e+06	5.56297e+06	971043	3.26881e+06	3.89136e+06	3.1129e+06	2.03661e+06	1.4638e+06	1.0741e+06	2.83898e+06	3.52156e+06	1.3289e+06	1.36452e+06	1.39249e+06
Com_4960_pos	(+/-)5(6)-DiHET	--	C20 H34 O4	355.271	12.785	--	--	--	--	--	--	--	--	--	--	Invalid mass	Invalid mass	No results	356.279	4.74338e+06	1.75313e+06	1.48059e+06	1.06965e+07	1.40759e+07	2.97608e+06	3.88578e+06	4.20761e+06	8.68132e+06	1.04655e+08	2.28201e+06	2.89699e+06	1.25304e+07	1.31306e+07	1.70815e+07
Com_7058_pos	(2R,3S,4S,5R,6R)-2-(hydroxymethyl)-6-(2-phenylethoxy)oxane-3,4,5-triol	--	C14 H20 O6	266.115	12.074	--	--	--	--	--	--	--	--	--	--	Invalid mass	No results	No results	267.122	4.97607e+06	1.29636e+07	8.26015e+07	7.29902e+06	4.56956e+06	6.74619e+06	4.08867e+06	2.92601e+06	9.30783e+06	1.93094e+06	9.05508e+06	1.18499e+07	8.35508e+06	7.79879e+06	7.80241e+06
Com_7273_pos	Oleoyl ethylamide	--	C20 H39 N O	309.303	15.303	--	--	--	--	--	--	--	--	--	--	Full match	No results	No results	310.31	8.09408e+06	3.05262e+07	2.28193e+06	4.23623e+07	7.55149e+06	2.98351e+07	1.15985e+08	1.70125e+06	3.51537e+07	4.39881e+07	6.47858e+06	1.0661e+07	1.89276e+07	2.45465e+07	1.81957e+07
Com_24028_pos	3-(2-methylpropyl)-octahydropyrrolo[1,2-a]pyrazine-1,4-dione	--	C11 H18 N2 O2	232.121	12.296	--	--	--	--	--	--	--	--	--	--	Invalid mass	No results	No match	233.128	2.4512e+06	1.44725e+07	9.2256e+06	1.72112e+06	2.82607e+06	2.22285e+06	4.20361e+06	1.91076e+06	2.04819e+06	2.65662e+06	4.91333e+06	2.794e+06	2.83742e+06	2.60215e+06	2.38034e+06
Com_5613_pos	8-Aminooctanoic acid	--	C8 H17 N O2	159.126	1.559	--	--	--	--	--	--	--	--	--	--	No results	No results	Full match	160.133	3.21595e+07	1.89616e+07	5.16368e+07	3.62202e+07	5.46769e+06	2.16643e+06	1.31711e+08	6.65015e+07	6.09558e+07	3.96881e+07	1.58601e+07	3.82747e+06	2.64207e+07	2.40936e+07	2.50732e+07
Com_18471_pos	Proscillaridin A	--	C30 H42 O8	508.302	12.969	--	--	--	LMST01130008	--	--	--	Sterol Lipids [ST]	Sterols [ST01]	Bufanolides and derivatives [ST0113]	Invalid mass	No results	No results	509.31	4.59543e+06	2.82292e+06	1.12394e+06	1.85878e+06	2.87873e+07	1.82764e+06	1.05691e+06	3.98008e+06	2.57541e+06	2.77802e+06	4.40531e+06	2.4761e+06	2.96826e+06	2.82893e+06	2.9112e+06
Com_5216_pos	(2E,4E)-N-(2-methylpropyl)dodeca-2,4-dienamide	--	C16 H29 N O	251.224	14.35	--	--	--	--	--	--	--	--	--	--	Full match	No results	No results	252.232	1.17327e+06	5.25349e+06	4.04249e+06	1.2283e+06	4.08506e+06	1.54899e+06	2.71466e+06	743179	1.15883e+06	1.51967e+06	2.25668e+06	3.38677e+06	9.31591e+07	7.80864e+07	8.68988e+07
Com_349_pos	EPK	--	C16 H28 N4 O6	186.1	1.414	--	--	--	--	--	--	--	--	--	--	Invalid mass	No results	No results	187.107	9.99018e+07	1.8657e+08	3.67852e+09	1.23378e+08	8.35742e+07	3.50237e+07	2.58998e+08	2.42115e+08	1.21314e+08	4.68415e+07	2.23406e+08	1.47858e+08	3.37626e+08	3.63375e+08	3.70286e+08
Com_22011_pos	(1E,4E)-1,5-bis(4-methoxyphenyl)penta-1,4-dien-3-one	--	C19 H18 O3	316.108	3.259	--	--	--	--	--	--	--	--	--	--	Invalid mass	No results	No results	317.115	1.31099e+06	1.2239e+06	1.21794e+06	4.6448e+06	1.62901e+06	7.6984e+06	1.93623e+07	2.41085e+06	7.6967e+06	1.05328e+06	1.23228e+06	2.31142e+06	3.51516e+06	2.98394e+06	4.15028e+06
Com_549_pos	FMH	--	C20 H27 N5 O4 S	433.181	4.497	--	--	--	--	--	--	--	--	--	--	Invalid mass	No results	No results	434.189	6.47666e+06	8.00935e+08	8.88849e+06	5.21968e+06	3.95185e+08	9.6063e+06	5.30551e+06	2.59769e+06	3.71102e+06	2.61703e+06	1.98318e+09	9.19661e+08	1.75866e+08	2.09255e+08	1.48354e+08
Com_6254_pos	UR-144 N-(2-hydroxypentyl) metabolite	--	C21 H29 N O2	327.215	8.532	--	--	--	--	--	--	--	--	--	--	Invalid mass	No results	No results	328.223	4.93496e+07	1.60361e+06	1.5278e+06	1.96176e+07	942987	1.42392e+06	764595	1.0564e+08	2.33301e+06	4.79624e+07	3.31537e+06	906413	1.65947e+07	1.61829e+07	1.77557e+07
Com_24488_pos	N-(2,3-dihydro-1,4-benzodioxin-6-yl)-2,5-dimethyl-3-furamide	--	C15 H15 N O4	273.1	8.856	--	--	--	--	--	--	--	--	--	--	Full match	No results	No results	274.107	493086	9.87057e+06	8.95278e+06	232848	5.19731e+06	3.51533e+06	858424	1.06453e+06	278158	247620	1.14367e+07	3.56466e+06	2.34071e+06	2.43083e+06	1.84689e+06
Com_16003_pos	3-methyl-4-nitrobenzene-1-carbohydrazide	--	C8 H9 N3 O3	195.064	5.48	--	--	--	--	--	--	--	--	--	--	Full match	No results	No results	196.072	3.41396e+06	911852	2.41369e+07	2.04304e+06	944277	1.90658e+06	3.91263e+06	665808	1.24983e+06	670842	823550	840700	1.80925e+06	1.88198e+06	1.88621e+06
Com_528_pos	Naringeninchalcone	Naringenin chalcone; 2',4,4',6'-Tetrahydroxychalcone; Isosalipurpol; Chalconaringenin	C15 H12 O5	272.068	10.63	cpd:C06561	map01100 Metabolic pathways	--	--	--	--	--	--	--	--	Full match	No results	No results	273.075	1.51212e+06	2.78108e+06	2.11844e+09	809557	3.70509e+06	3.11244e+06	9.10642e+08	7.6647e+06	1.00993e+06	991128	3.59114e+06	3.98231e+06	1.94473e+08	1.97906e+08	1.93221e+08
Com_14937_pos	(5S)-5-hydroxy-1,7-diphenylheptan-3-one	--	C19 H22 O2	608.286	13.06	--	--	--	--	--	--	--	--	--	--	Invalid mass	No results	No results	609.293	6.31744e+06	8.74841e+06	8.28658e+06	2.40749e+06	3.68656e+07	1.92425e+06	1.62755e+06	5.36581e+06	2.77426e+06	3.85705e+06	2.64654e+07	3.27416e+07	4.0528e+06	3.73299e+06	4.03941e+06
Com_45855_pos	PC (14:0e/18:1)	--	C40 H80 N O7 P	717.573	16.415	--	--	--	--	--	--	--	--	--	--	No results	Invalid mass	No results	718.581	405004	460667	259711	238103	555291	577642	647738	2.91112e+06	179081	365937	296630	474078	254202	285303	311299
Com_5527_pos	Paracetamol	Acetaminophen; Paracetamol	C8 H9 N O2	151.063	8.283	cpd:C06804	map04976 Bile secretion	HMDB0001859	--	Benzenoids	Phenols	1-hydroxy-2-unsubstituted benzenoids	--	--	--	Full match	No results	Full match	152.07	7.43049e+06	6.92753e+06	1.13669e+08	2.93041e+06	7.70603e+06	7.54261e+06	1.27535e+07	4.92725e+06	3.2414e+06	3.63154e+06	4.6839e+06	9.85972e+06	8.59898e+06	9.06977e+06	9.5952e+06
Com_5866_pos	Desoxycortone	11-Deoxycorticosterone; Deoxycorticosterone; Cortexone; 21-Hydroxy-4-pregnene-3,20-dione; Desoxycortone; DOC	C21 H30 O3	330.219	8.193	cpd:C03205	map00140 Steroid hormone biosynthesis;map01100 Metabolic pathways;map04925 Aldosterone synthesis and secretion	HMDB0000016	--	Lipids and lipid-like molecules	Steroids and steroid derivatives	Hydroxysteroids	--	--	--	Full match	No results	Full match	331.226	1.55803e+06	2.46028e+06	1.05556e+08	402486	1.5461e+06	1.38789e+06	4.83147e+06	1.33996e+06	466383	883883	7.68378e+06	1.74986e+06	7.93717e+06	7.82856e+06	7.46012e+06
Com_32027_pos	Folic acid	Folate; Pteroylglutamic acid; Folic acid	C19 H19 N7 O6	441.14	1.359	cpd:C00504	map00670 One carbon pool by folate;map00790 Folate biosynthesis;map01100 Metabolic pathways;map01523 Antifolate resistance;map04976 Bile secretion;map04977 Vitamin digestion and absorption	HMDB0000121	--	Organic acids and derivatives	Carboxylic acids and derivatives	Amino acids, peptides, and analogues	--	--	--	No results	No results	Full match	442.147	1.16688e+06	1.25095e+06	574468	536941	2.21765e+06	2.00265e+06	2.9417e+06	566980	533929	494494	6.71905e+06	4.62477e+06	699416	547362	519921
Com_16454_pos	7-Hydroxycoumarinyl-γ-linolenate	--	C27 H34 O4	422.241	9.554	--	--	--	--	--	--	--	--	--	--	Invalid mass	No results	No results	423.248	531690	4.30326e+06	1.24934e+06	267681	1.78543e+07	627024	603309	820949	324480	216281	2.26852e+07	5.15713e+06	782318	856790	1.01948e+06
Com_21749_pos	Cyclopentyl fentanyl-d5	--	C25 H27 [2]H5 N2 O	399.298	12.809	--	--	--	--	--	--	--	--	--	--	Invalid mass	No results	No results	400.305	2.89815e+06	4.05028e+06	9.22141e+06	3.65951e+06	1.50911e+06	3.16801e+06	1.5173e+06	4.21681e+06	2.67126e+06	1.14608e+07	2.2246e+06	7.61689e+06	4.01029e+06	2.12798e+06	2.53059e+06
Com_13408_pos	Daidzin	Daidzin; Daidzein 7-O-glucoside	C21 H20 O9	416.11	8.449	cpd:C10216	--	HMDB0033991	LMPK12050013	Phenylpropanoids and polyketides	Isoflavonoids	Isoflavonoid O-glycosides	Polyketides [PK]	Flavonoids [PK12]	Isoflavonoids [PK1205]	Full match	No results	No results	417.118	1.93421e+06	3.61639e+06	1.12716e+06	772240	2.93193e+06	3.81423e+07	2.04642e+06	6.85759e+06	1.75202e+07	595107	1.9725e+06	2.61931e+06	5.41236e+06	4.82165e+06	4.7769e+06
Com_8774_pos	trans-3-Indoleacrylic acid	--	C11 H9 N O2	187.063	9.993	--	--	--	--	--	--	--	--	--	--	Full match	No results	Full match	188.07	7.81575e+07	8.46794e+06	5.4688e+06	4.6253e+06	9.53892e+06	1.51184e+07	2.11616e+06	4.10283e+06	4.83619e+06	1.03114e+06	1.63731e+07	1.84454e+07	1.73207e+07	1.62073e+07	1.62923e+07
Com_1068_pos	Allantoic acid	Allantoate; Allantoic acid	C4 H8 N4 O4	176.054	1.328	cpd:C00499	map00230 Purine metabolism;map01100 Metabolic pathways	HMDB0001209	--	Organic acids and derivatives	Carboxylic acids and derivatives	Amino acids, peptides, and analogues	--	--	--	No results	Full match	Full match	177.062	4.64093e+08	1.12006e+08	9.10723e+08	1.35213e+07	6.12393e+07	8.34168e+07	2.14822e+08	3.45619e+07	2.4403e+07	1.13609e+08	1.33984e+07	2.18581e+08	9.90715e+07	1.12181e+08	1.03031e+08
Com_44411_pos	PC (7:0/8:0)	--	C23 H46 N O8 P	495.298	14.613	--	--	--	--	--	--	--	--	--	--	No results	Full match	No results	496.305	1.63622e+06	942694	978015	1.45763e+06	1.1288e+06	1.59073e+06	3.31055e+06	1.02076e+06	1.63338e+06	1.33597e+06	850900	1.18388e+06	1.34685e+06	985188	1.06907e+06
Com_11457_pos	Biliverdin	Biliverdin; Biliverdin IX alpha	C33 H34 N4 O6	582.247	11.683	cpd:C00500	map00860 Porphyrin and chlorophyll metabolism;map01100 Metabolic pathways	HMDB0001008	--	Organoheterocyclic compounds	Tetrapyrroles and derivatives	Bilirubins	--	--	--	No results	Full match	No results	583.254	4.05488e+07	2.7144e+06	2.96908e+06	1.79826e+07	4.8e+06	1.44257e+07	1.78633e+06	6.81111e+06	4.18013e+06	1.18754e+06	3.28153e+07	1.99378e+07	2.87071e+07	2.57706e+07	3.11556e+07
Com_2799_pos	Pyridoxal	Pyridoxal	C8 H9 N O3	167.058	1.353	cpd:C00250	map00750 Vitamin B6 metabolism;map01100 Metabolic pathways;map04977 Vitamin digestion and absorption	HMDB0001545	--	Organoheterocyclic compounds	Pyridines and derivatives	Pyridine carboxaldehydes	--	--	--	Full match	No results	No results	168.065	1.18134e+07	3.04071e+08	1.81615e+08	5.31435e+06	4.4918e+07	3.04505e+07	2.90321e+07	3.75398e+07	6.01899e+06	7.63244e+06	2.69047e+08	5.43841e+07	4.78255e+07	6.08924e+07	4.14824e+07
Com_285_pos	Acetylcholine	Acetylcholine; O-Acetylcholine	C7 H15 N O2	145.11	1.344	cpd:C01996	map00564 Glycerophospholipid metabolism;map04024 cAMP signaling pathway;map04080 Neuroactive ligand-receptor interaction;map04721 Synaptic vesicle cycle;map04725 Cholinergic synapse;map04742 Taste transduction;map04810 Regulation of actin cytoskeleton;map04911 Insulin secretion;map04970 Salivary secretion;map04971 Gastric acid secretion;map04972 Pancreatic secretion;map04976 Bile secretion;map050…	--	--	--	--	--	--	--	--	Full match	No results	No results	146.117	1.0301e+07	9.63078e+08	4.45394e+09	9.06571e+06	5.37595e+07	2.6866e+07	6.81778e+08	1.37413e+08	7.12531e+07	3.45994e+07	8.80968e+08	2.15746e+08	3.56081e+08	3.81518e+08	2.74542e+08
Com_20779_pos	5,8-dihydroxy-10-methyl-5,8,9,10-tetrahydro-2H-oxecin-2-one	--	C10 H14 O4	220.071	10.441	--	--	--	--	--	--	--	--	--	--	Invalid mass	No results	No results	221.078	912257	3.16254e+06	1.55826e+07	711151	2.39592e+06	1.89349e+06	1.85573e+06	1.31971e+06	1.24205e+06	723356	2.12499e+06	2.27568e+06	2.90132e+06	3.54696e+06	3.40152e+06
Com_10419_pos	Bafilomycin B1	--	C44 H65 N O13	837.422	9.369	--	--	--	--	--	--	--	--	--	--	Invalid mass	No results	No results	838.429	1.97018e+06	1.62364e+06	1.66842e+06	950196	7.0957e+07	1.13762e+07	2.24302e+06	3.6631e+06	1.09638e+06	766201	4.58444e+07	7.20959e+07	6.9231e+06	5.94078e+06	5.87557e+06
Com_37835_pos	Glycocholic acid hydrate	--	C26 H45 N O7	483.317	9.126	--	--	--	--	--	--	--	--	--	--	No results	No results	Full match	484.325	889233	380833	365831	253361	637041	993839	603711	5.06767e+06	248393	203666	591167	738779	367327	357793	328549
Com_21502_pos	MJN110	--	C22 H21 Cl2 N3 O4	461.094	5.551	--	--	--	--	--	--	--	--	--	--	Invalid mass	No results	No results	462.102	8.20846e+06	489399	675351	1.70156e+06	857871	2.47008e+06	3.15693e+06	1.59112e+07	1.54234e+06	776041	626614	740714	964966	1.84177e+06	1.40677e+06
Com_15504_pos	SM (d14:0/14:1)	--	C33 H67 N2 O6 P	618.473	16.12	--	--	--	--	--	--	--	--	--	--	No results	Full match	No results	619.481	3.46687e+06	487402	490141	2.94562e+06	588091	993237	4.36978e+06	815587	1.39286e+07	2.79422e+06	405951	817459	1.56834e+06	1.26288e+06	1.66509e+06
Com_2408_pos	Kanosamine	Kanosamine; D-Kanosamine; 3-Amino-3-deoxy-D-glucose	C6 H13 N O5	201.061	1.237	cpd:C12212	--	--	--	--	--	--	--	--	--	Invalid mass	No results	No results	202.068	4.89115e+06	3.99179e+08	2.16147e+07	1.05804e+06	3.69393e+08	1.08883e+08	1.33432e+07	1.07917e+07	5.30392e+06	3.62773e+06	2.35108e+08	3.27463e+08	4.96419e+07	4.99128e+07	4.46032e+07
Com_39132_pos	PC (16:2e/5:0)	--	C29 H56 N O7 P	561.374	15.074	--	--	--	--	--	--	--	--	--	--	No results	Invalid mass	No results	562.381	2.36202e+06	2.51171e+06	1.98348e+06	1.69319e+06	2.86866e+06	3.41184e+06	2.03289e+06	1.41916e+06	1.28299e+06	1.58167e+06	2.42026e+06	3.20405e+06	3.15195e+06	3.19348e+06	3.27025e+06
Com_11535_pos	PC (18:2/18:2)	--	C44 H80 N O8 P	781.561	15.283	--	--	--	LMGP01010937	--	--	--	Glycerophospholipids [GP]	Glycerophosphocholines [GP01]	Diacylglycerophosphocholines [GP0101]	No results	Full match	No results	782.568	1.32441e+06	1.00229e+07	782843	1.48636e+07	9.4216e+06	7.97973e+06	1.78207e+06	1.95242e+07	1.17891e+06	1.50454e+06	2.65732e+06	1.65287e+06	2.87974e+07	1.80577e+07	3.08407e+07
Com_7243_pos	Thiazolidine-4-carboxylic acid	--	C4 H7 N O2 S	133.019	12.14	--	--	--	--	--	--	--	--	--	--	No results	Full match	No results	134.027	2.9207e+07	4.29391e+07	2.30369e+06	2.61539e+07	2.62841e+07	1.22995e+08	1.68629e+06	2.66951e+06	2.50134e+06	7.02519e+06	5.24661e+07	6.32001e+07	1.71866e+07	2.19839e+07	1.82848e+07
Com_11171_pos	2-morpholino-1-phenyl-1-ethanol	--	C12 H17 N O2	189.115	8.643	--	--	--	--	--	--	--	--	--	--	Invalid mass	No results	No results	190.122	7.91474e+06	5.99271e+06	4.24382e+07	393352	3.06621e+06	1.23638e+06	2.29918e+06	1.32175e+06	367323	446838	1.59566e+06	1.63993e+06	2.62777e+06	2.79352e+06	2.96265e+06
Com_1168_pos	N1-{4-methyl-2-[(3,4,5-trimethoxybenzylidene)amino]phenyl}acetamide	--	C19 H22 N2 O4	160.087	10.26	--	--	--	--	--	--	--	--	--	--	Invalid mass	No results	No results	343.164	848634	7.14748e+08	8.17447e+08	569702	854252	1.01235e+06	1.88592e+07	989000	2.11313e+07	544590	1.7035e+08	2.83128e+06	1.10798e+08	1.02413e+08	8.52209e+07
Com_1968_pos	3-hydroxy-2-[5-nitro-2-(1-pyrrolidinyl)benzyl]propanenitrile	--	C14 H17 N3 O3	275.127	7.636	--	--	--	--	--	--	--	--	--	--	Full match	No results	Full match	276.134	4.05876e+07	1.44879e+06	2.52371e+06	6.38093e+07	2.13692e+06	2.26856e+06	1.75765e+06	4.53469e+08	2.14166e+07	2.63286e+07	3.56192e+06	2.9972e+06	3.90345e+07	4.0766e+07	4.22659e+07
Com_18314_pos	PC (19:2/18:5)	--	C45 H76 N O8 P	789.543	14.645	--	--	--	--	--	--	--	--	--	--	No results	Invalid mass	No results	790.552	1.11083e+06	1.08638e+07	6.50505e+06	963247	7.60002e+06	1.67973e+07	822263	617193	870975	666670	1.90091e+07	7.55396e+06	3.51879e+06	3.11931e+06	3.89588e+06
Com_2004_pos	LPE 17:0	--	C22 H46 N O7 P	467.301	15.068	--	--	--	LMGP02050030	--	--	--	Glycerophospholipids [GP]	Glycerophosphoethanolamines [GP02]	Monoacylglycerophosphoethanolamines [GP0205]	No results	Full match	Full match	468.308	1.44604e+07	1.22214e+08	5.04996e+07	2.17887e+08	3.23334e+07	7.00778e+07	7.17515e+08	8.08263e+06	1.4222e+08	8.35505e+07	3.81871e+07	7.68659e+07	6.50465e+07	6.04519e+07	5.8044e+07
Com_22325_pos	(5-methyl-3-isoxazolyl)[4-(5-propyl-2-pyrimidinyl)piperazino]methanone	--	C16 H21 N5 O2	315.166	7.423	--	--	--	--	--	--	--	--	--	--	Invalid mass	No results	No results	316.173	5.36023e+06	467160	1.3717e+07	774234	648969	747427	1.97378e+06	860565	734862	1.05366e+06	1.12496e+07	800296	6.0619e+06	3.87568e+06	5.22823e+06
Com_6680_pos	D-Cysteine	D-Cysteine; D-Amino-3-mercaptopropionic acid	C3 H7 N O2 S	103.993	1.306	cpd:C00793	map00270 Cysteine and methionine metabolism	HMDB0003417	--	Organic acids and derivatives	Carboxylic acids and derivatives	Amino acids, peptides, and analogues	--	--	--	Invalid mass	Invalid mass	No results	105	2.39289e+06	1.7682e+06	1.48066e+06	4.72612e+07	1.47448e+06	1.54607e+06	1.1627e+07	1.52336e+06	980577	4.86377e+07	1.54018e+06	1.63171e+06	2.42763e+06	1.61256e+06	1.49481e+06
Com_1956_pos	ENK	--	C15 H27 N5 O7	389.19	1.36	--	--	--	--	--	--	--	--	--	--	Full match	No results	No results	195.603	6.57503e+06	8.70867e+07	1.13454e+07	1.02221e+07	6.3374e+08	5.17775e+07	1.74961e+07	7.0819e+06	7.26504e+06	9.71253e+06	8.32178e+07	3.6979e+08	4.74515e+07	5.02809e+07	6.7137e+07
Com_10048_pos	ILK	--	C18 H36 N4 O4	372.274	5.814	--	--	--	--	--	--	--	--	--	--	Full match	No results	No results	187.144	6.3675e+07	1.25515e+06	1.08293e+06	3.87819e+06	617057	563580	1.27513e+06	5.44851e+06	1.10623e+06	446023	3.63338e+06	1.42441e+06	4.49258e+06	4.54036e+06	6.24773e+06
Com_12851_pos	2,6-Di-tert-butyl-1,4-benzoquinone	--	C14 H20 O2	220.146	8.693	--	--	HMDB0013817	--	Lipids and lipid-like molecules	Prenol lipids	Monoterpenoids	--	--	--	Full match	No results	No results	221.153	4.60406e+06	2.63562e+07	1.73601e+07	1.68009e+06	6.82435e+06	5.60417e+06	9.37158e+06	3.81616e+06	1.65997e+06	2.97251e+06	3.36165e+07	6.14527e+06	6.08415e+06	6.88533e+06	6.80231e+06
Com_11607_pos	1-(4-hydroxyphenyl)propane-1,2-diol	--	C9 H12 O3	190.063	10.819	--	--	--	--	--	--	--	--	--	--	Invalid mass	No results	No results	191.07	5.27415e+06	3.01205e+06	4.01204e+07	1.2357e+06	2.11869e+06	1.98755e+06	4.42462e+06	1.62606e+06	1.09362e+06	939607	2.82488e+06	3.33369e+06	4.49007e+06	4.69394e+06	4.48568e+06
Com_12323_pos	15-Deoxy-Δ12,14-prostaglandin D2	--	C20 H30 O4	316.199	9.068	--	--	--	--	--	--	--	--	--	--	Invalid mass	No results	No results	317.207	747627	4.2462e+07	1.3608e+07	317738	1.38988e+07	2.65606e+06	1.12725e+06	1.19629e+06	278533	256976	3.58684e+07	1.12718e+07	5.49858e+06	5.46186e+06	5.18879e+06
Com_19387_pos	2,4-diaziran-1-yl-6-(1-phenyl-1H-pyrrol-2-yl)-1,3,5-triazine	--	C17 H16 N6	304.142	7.562	--	--	--	--	--	--	--	--	--	--	Invalid mass	No results	No results	305.149	1.48185e+06	6.97756e+06	4.71312e+06	9.37972e+06	1.31468e+06	1.65429e+07	571022	1.07414e+06	1.9275e+06	185638	8.96442e+06	4.69233e+06	5.17325e+06	4.17534e+06	5.05687e+06
Com_6815_pos	ACar 20:4	--	C27 H46 N O4	447.334	13.512	--	--	--	--	--	--	--	--	--	--	No results	Invalid mass	No results	448.341	3.62682e+06	1.44917e+06	2.8416e+06	1.82751e+07	1.22497e+06	5.2321e+06	1.92439e+08	1.29926e+06	1.43733e+07	2.67277e+07	1.56014e+06	1.79796e+06	1.3008e+07	1.04341e+07	9.25664e+06
Com_13812_pos	O-Phospho-L-serine	O-Phospho-L-serine; L-O-Phosphoserine; 3-Phosphoserine; Dexfosfoserine	C3 H8 N O6 P	185.009	1.276	cpd:C01005	map00260 Glycine, serine and threonine metabolism;map00270 Cysteine and methionine metabolism;map00970 Aminoacyl-tRNA biosynthesis;map01100 Metabolic pathways;map01200 Carbon metabolism;map01230 Biosynthesis of amino acids	HMDB0001721	--	Organic acids and derivatives	Carboxylic acids and derivatives	Amino acids, peptides, and analogues	--	--	--	No results	No results	Full match	186.016	2.0668e+06	8.13227e+06	3.0513e+07	8.89507e+06	9.00674e+06	5.77977e+06	6.12536e+07	1.75203e+06	1.20197e+07	6.49209e+06	1.2342e+07	1.40349e+07	7.92385e+06	6.65911e+06	4.05037e+06
Com_3174_pos	PC (18:5e/2:0)	--	C28 H48 N O7 P	541.316	14.217	--	--	--	--	--	--	--	--	--	--	No results	Full match	No results	542.324	1.09732e+07	3.64266e+06	992096	1.23663e+08	1.80955e+06	5.40464e+06	1.1937e+07	3.94488e+06	1.04352e+07	9.75222e+06	1.10583e+06	4.47057e+06	2.35153e+07	2.58007e+07	2.82015e+07
Com_29739_pos	2-cyclopropyl-9-fluoro-5H-chromeno[4,3-d]pyrimidine	--	C14 H11 F N2 O	242.088	1.262	--	--	--	--	--	--	--	--	--	--	Invalid mass	No results	No results	243.095	508229	4.69604e+06	834333	4.25493e+06	674648	4.79856e+06	1.89115e+06	1.03621e+06	434864	338265	921337	718586	430060	408978	411292
Com_13375_pos	PC (16:1e/22:5)	--	C46 H82 N O7 P	791.584	14.988	--	--	--	--	--	--	--	--	--	--	No results	Full match	No results	792.591	1.91287e+06	1.42563e+07	4.79332e+06	2.05604e+06	5.88434e+06	8.76387e+06	2.02666e+06	3.49199e+07	1.98147e+06	1.19145e+06	1.99045e+06	1.03732e+06	1.59458e+06	1.71545e+06	1.40041e+06
Com_11377_pos	(2R)-2-(β-D-Glucopyranosyloxy)-2-phenylacetamide	--	C14 H19 N O7	335.103	7.183	--	--	--	--	--	--	--	--	--	--	Invalid mass	No results	No results	336.11	838652	4.94691e+07	3.65529e+06	321291	1.94282e+06	1.22993e+06	1.0244e+06	993463	360292	355132	5.52994e+06	1.7178e+06	3.8775e+06	3.2706e+06	3.69761e+06
Com_7540_pos	N2-tetrahydrofuran-2-ylmethyl-4-(4-fluorophenyl)-1,3-thiazol-2-amine	--	C14 H15 F N2 O S	278.09	5.423	--	--	--	--	--	--	--	--	--	--	Full match	No results	No results	279.097	1.68753e+06	5.9442e+06	1.33044e+07	1.42904e+06	1.88267e+07	9.36603e+06	4.39466e+06	1.03713e+06	471698	639179	7.40244e+07	1.84905e+07	5.70045e+06	4.09292e+06	3.64186e+06
Com_27536_pos	Lagochilin	--	C20 H36 O5	374.27	13.379	--	--	--	--	--	--	--	--	--	--	Invalid mass	No results	No results	375.278	3.32752e+06	2.33188e+06	9.30818e+06	1.34451e+06	2.30855e+06	1.95255e+06	2.32252e+06	2.81856e+06	1.38419e+06	2.10951e+06	7.12611e+06	1.95963e+06	1.71849e+06	2.03725e+06	2.00824e+06
Com_875_pos	3-hydroxy-1,5-diphenylpentan-1-one	--	C17 H18 O2	276.111	7.263	--	--	--	--	--	--	--	--	--	--	Invalid mass	No results	No results	277.118	3.14527e+07	2.51641e+08	3.78012e+08	2.55259e+07	1.77152e+09	4.05067e+08	2.80193e+07	3.79422e+08	1.5503e+07	7.09181e+07	3.60242e+08	2.52977e+08	4.68222e+07	9.65228e+07	8.48985e+07
Com_26065_pos	5-fluoro AKB48 N-(4-hydroxypentyl) metabolite	--	C23 H30 F N3 O2	421.212	9.722	--	--	--	--	--	--	--	--	--	--	Invalid mass	No results	No results	422.22	598258	558646	1.83921e+06	323846	1.6116e+06	819195	834368	2.35818e+06	419938	316848	1.01949e+07	1.60899e+06	952058	851980	526307
Com_320_pos	2-oxopiperidine-3-carbohydrazide	--	C6 H11 N3 O2	157.085	1.243	--	--	--	--	--	--	--	--	--	--	Full match	No results	No results	158.092	9.05683e+08	1.98088e+07	1.71365e+07	2.12548e+09	1.26335e+08	4.3162e+09	6.09008e+09	6.48077e+08	1.25989e+09	1.89196e+08	1.03645e+08	2.11675e+08	1.24061e+09	1.35537e+09	1.29453e+09
Com_25770_pos	di{4-[(2-hydroxyethyl)(methyl)amino]phenyl}methanone	--	C19 H24 N2 O3	328.174	6.883	--	--	--	--	--	--	--	--	--	--	Invalid mass	No results	No results	329.182	2.85646e+06	2.83687e+06	1.40282e+06	4.19325e+06	2.05717e+06	2.41006e+06	2.04685e+06	1.15112e+07	1.1348e+06	1.23854e+06	3.46576e+06	3.24738e+06	1.40908e+06	2.09456e+06	1.85172e+06
Com_20288_pos	PE (14:0/15:0)	--	C34 H68 N O8 P	649.467	15.526	--	--	--	LMGP02011250	--	--	--	Glycerophospholipids [GP]	Glycerophosphoethanolamines [GP02]	Diacylglycerophosphoethanolamines [GP0201]	No results	Full match	No results	650.474	681866	1.3558e+06	396763	435018	2.65034e+06	563147	780730	1.76176e+07	3.75147e+06	464131	258180	360013	1.09367e+06	653545	628488
Com_4757_pos	2-Arachidonoyl glycerol	--	C23 H38 O4	378.277	14.883	--	--	--	LMGL01010023	--	--	--	Glycerolipids [GL]	Monoradylglycerols [GL01]	Monoacylglycerols [GL0101]	Full match	No results	Full match	379.284	1.66274e+07	1.48668e+08	4.68745e+07	1.73737e+07	2.92031e+07	2.11669e+08	2.50945e+08	2.70716e+07	6.02002e+07	3.95692e+07	4.30518e+07	4.4582e+07	2.13007e+07	2.14388e+07	3.00458e+07
Com_36453_pos	Docetaxel	Docetaxel anhydrous; Docetaxel	C43 H53 N O14	807.339	6.149	cpd:C11231	map04976 Bile secretion	HMDB0015378	--	Lipids and lipid-like molecules	Prenol lipids	Diterpenoids	--	--	--	Invalid mass	No results	No results	808.346	6.60158e+06	924085	777210	593960	1.47992e+06	1.23464e+06	1.5595e+06	4.82945e+06	2.03507e+06	497763	1.20768e+06	1.70693e+06	1.16657e+06	873593	1.09643e+06
Com_12619_pos	LPE 22:4	--	C27 H48 N O7 P	529.316	14.879	--	--	--	LMGP02050057	--	--	--	Glycerophospholipids [GP]	Glycerophosphoethanolamines [GP02]	Monoacylglycerophosphoethanolamines [GP0205]	No results	Full match	No results	530.323	3.4233e+06	4.69082e+06	1.61502e+06	5.55564e+06	2.80135e+06	3.99876e+06	7.86314e+07	2.68647e+06	5.05364e+06	1.02215e+07	2.0755e+06	3.45083e+06	4.97336e+06	5.83866e+06	6.03913e+06
Com_9245_pos	2-{[methyl(2,3,4,5,6-pentahydroxyhexyl)amino]methylidene}malononitrile	--	C11 H17 N3 O5	271.117	1.482	--	--	--	--	--	--	--	--	--	--	Full match	No results	No results	272.124	6.13039e+06	7.51958e+06	5.5752e+07	920536	9.56822e+06	5.19576e+06	2.88278e+06	5.99894e+06	1.75197e+06	1.41002e+06	2.0028e+07	1.27259e+07	2.98553e+06	4.40754e+06	3.1144e+06
Com_14613_pos	3-[2-(3-Hydroxyphenyl)ethyl]-5-methoxyphenol	--	C15 H16 O3	244.11	10.83	--	--	--	--	--	--	--	--	--	--	Full match	No results	No results	245.117	7.56242e+06	5.90415e+06	2.78858e+07	538448	1.43245e+07	3.01678e+06	3.70906e+06	602366	689768	484578	7.44339e+06	3.74594e+06	4.12607e+06	4.41869e+06	4.62897e+06
Com_1332_pos	ACar 18:2	--	C25 H46 N O4	423.334	13.542	--	--	--	--	--	--	--	--	--	--	No results	Invalid mass	No results	424.342	3.59102e+07	1.29111e+08	1.04978e+08	3.67995e+08	5.84301e+07	1.42364e+08	4.27545e+08	4.14181e+07	1.89264e+08	2.15566e+08	6.23841e+07	6.89409e+07	1.50158e+08	1.29638e+08	1.1737e+08
Com_1489_pos	INK	--	C16 H31 N5 O5	188.116	4.926	--	--	--	--	--	--	--	--	--	--	Invalid mass	No match	No match	189.123	4.51517e+07	2.94543e+06	6.48175e+06	3.20186e+08	6.80633e+06	1.19268e+07	6.36122e+06	1.39126e+08	5.67221e+07	7.20181e+07	2.45723e+07	1.46988e+07	3.84816e+07	3.9115e+07	5.93312e+07
Com_1035_pos	LNK	--	C16 H31 N5 O5	188.116	1.962	--	--	--	--	--	--	--	--	--	--	Invalid mass	No results	No match	189.123	1.58509e+08	5.74182e+06	6.95011e+06	5.02449e+08	7.33035e+06	9.85526e+06	8.22798e+06	5.1087e+08	2.87542e+08	1.2678e+08	1.57577e+07	8.09736e+06	1.07796e+08	1.07035e+08	1.12559e+08
Com_2726_pos	PC (18:3e/2:0)	--	C28 H52 N O7 P	545.348	14.807	--	--	--	--	--	--	--	--	--	--	No results	Full match	No results	546.355	3.84648e+07	4.20049e+06	2.12199e+06	1.50827e+08	3.46941e+06	1.83826e+07	9.4558e+07	2.14814e+06	4.53291e+07	1.21976e+07	1.38112e+06	6.30579e+06	3.59844e+07	3.98774e+07	3.29045e+07
Com_9957_pos	4-[4-chloro-2-nitro-5-(1H-pyrrol-1-yl)phenyl]morpholine	--	C14 H14 Cl N3 O3	307.072	5.737	--	--	--	--	--	--	--	--	--	--	Full match	No results	No results	308.08	2.67622e+06	2.72126e+06	9.63754e+06	930594	7.91575e+06	5.16445e+06	2.39548e+06	1.99795e+06	1.01236e+06	794552	4.91587e+07	1.29122e+07	5.63874e+06	5.73694e+06	5.74115e+06
Com_2364_pos	(11E,15Z)-9,10,13-trihydroxyoctadeca-11,15-dienoic acid	--	C18 H32 O5	310.214	13.337	--	--	--	--	--	--	--	--	--	--	Invalid mass	No results	No match	311.221	1.49949e+08	2.24046e+08	5.00578e+07	5.10145e+06	1.46559e+08	5.12476e+07	2.51123e+07	2.69992e+08	2.98629e+07	4.34575e+06	3.32637e+08	7.27234e+07	6.41419e+07	6.79516e+07	6.51232e+07
Com_11025_pos	17β-Hydroxy-androstano[3,2-c]isoxazole	--	C20 H29 N O2	315.223	14.719	--	--	--	--	--	--	--	--	--	--	Invalid mass	No results	No results	316.23	1.78081e+06	992379	1.14169e+06	1.94037e+06	1.05379e+06	3.1548e+06	9.64545e+07	975917	1.35324e+06	2.03546e+06	1.36677e+06	755094	1.50063e+06	2.48237e+06	2.02383e+06
Com_9284_pos	PC (8:0/16:2)	--	C32 H60 N O8 P	617.405	13.256	--	--	--	--	--	--	--	--	--	--	No results	Full match	No results	618.412	2.56583e+06	1.58975e+06	5.5346e+07	961649	1.98197e+06	1.41659e+06	733851	2.13317e+06	1.08648e+06	1.53637e+06	1.44774e+06	1.75023e+06	3.22458e+06	1.67098e+06	2.41574e+06
Com_668_pos	α-Eleostearic acid	(9Z,11E,13E)-Octadecatrienoic acid; (9Z,11E,13E)-9,11,13-Octadecatrienoic acid; alpha-Eleostearic acid	C18 H30 O2	278.224	14.286	cpd:C08315	--	--	--	--	--	--	--	--	--	Full match	No results	Full match	279.232	1.31013e+09	1.51872e+09	4.50404e+08	4.26197e+07	1.68775e+09	3.4874e+08	1.67065e+08	1.71395e+09	4.72325e+07	1.54262e+07	1.39668e+09	7.6518e+08	5.59473e+08	5.62621e+08	4.79185e+08
Com_29491_pos	RKK	--	C18 H38 N8 O4	215.152	10.022	--	--	--	--	--	--	--	--	--	--	Invalid mass	No results	No results	216.159	1.31205e+06	9.74745e+06	4.89119e+06	3.77155e+06	2.56651e+06	1.54347e+06	2.6912e+06	1.94627e+06	2.98525e+06	854062	4.4836e+06	3.58163e+06	1.44546e+06	1.25325e+06	1.49018e+06
Com_44948_pos	1,3-dipyridin-3-ylpropane-1,3-dione	--	C13 H10 N2 O2	244.084	10.477	--	--	--	--	--	--	--	--	--	--	Invalid mass	No results	No results	245.091	786621	1.60784e+06	2.68552e+06	575296	2.03049e+06	1.35782e+06	1.56933e+06	1.12868e+06	1.01727e+06	567789	2.81968e+06	1.9286e+06	957338	952399	1.19573e+06
Com_13126_pos	Tetracycline	Tetracycline	C22 H24 N2 O8	462.163	11.793	cpd:C06570	map04976 Bile secretion	HMDB0014897	--	Phenylpropanoids and polyketides	Tetracyclines	_	--	--	--	Invalid mass	No results	No results	463.171	1.25119e+06	9.99311e+06	3.30845e+07	3.90094e+06	2.89742e+06	3.6597e+06	2.35615e+06	1.25711e+06	5.00436e+06	4.68412e+06	1.87992e+06	3.69532e+06	2.14231e+06	2.13324e+06	1.8659e+06
Com_29207_pos	PC(16:0/16:0)	--	C40 H80 N O8 P	733.562	14.831	--	--	HMDB0000564	LMGP01010564	Lipids and lipid-like molecules	Glycerophospholipids	Glycerophosphocholines	Glycerophospholipids [GP]	Glycerophosphocholines [GP01]	Diacylglycerophosphocholines [GP0101]	No results	No results	Full match	734.57	3.12715e+06	1.16096e+06	2.37429e+06	1.07404e+06	1.04449e+06	1.21356e+07	1.48317e+06	960156	4.52986e+06	690407	4.31549e+06	5.22971e+06	977152	898961	998511
Com_14070_pos	5,7-dihydroxy-3-(4-hydroxyphenyl)-4H-chromen-4-one	--	C15 H10 O5	292.034	9.795	--	--	--	--	--	--	--	--	--	--	Invalid mass	No results	No results	293.041	4.85119e+06	9.09277e+06	2.95518e+06	589874	2.74592e+07	1.33248e+07	1.98609e+06	1.94599e+06	850955	849078	2.90314e+07	3.9854e+07	5.62702e+06	6.67962e+06	6.47337e+06
Com_10827_pos	5α-Pregnan-3,20-dione	--	C21 H32 O2	316.24	11.617	--	--	--	--	--	--	--	--	--	--	Full match	No results	Full match	317.247	4.51151e+06	3.99382e+06	2.10883e+07	4.41817e+06	4.91517e+06	1.18169e+07	3.18024e+06	4.83223e+07	7.68697e+06	2.60537e+06	8.09138e+06	1.66219e+07	1.40679e+07	9.57652e+06	9.48216e+06
Com_4706_pos	Tanespimycin	--	C31 H43 N3 O8	626.326	6.963	--	--	--	--	--	--	--	--	--	--	Invalid mass	No results	No results	627.334	2.02569e+06	5.61682e+07	3.49117e+07	1.95081e+06	3.78391e+07	2.80991e+07	3.22448e+06	2.5401e+06	1.41134e+06	634742	1.37513e+08	5.37997e+07	1.6376e+07	1.4549e+07	1.97907e+07
Com_3925_pos	ERH	--	C17 H28 N8 O6	880.44	8.638	--	--	--	--	--	--	--	--	--	--	Invalid mass	No results	No results	881.446	3.79824e+07	982804	1.02239e+06	567234	1.50866e+06	1.5429e+06	1.46185e+06	1.94395e+08	456055	365443	1.6652e+06	1.94319e+06	2.42921e+06	2.03729e+06	1.93297e+06
Com_13301_pos	7α-Hydroxytestosterone	7alpha-Hydroxytestosterone	C19 H28 O3	304.203	13.77	cpd:C05291	map00140 Steroid hormone biosynthesis	--	--	--	--	--	--	--	--	Full match	No results	Full match	305.211	2.53633e+07	7.44308e+06	7.57786e+06	1.72775e+07	5.83421e+06	7.31903e+06	1.85923e+07	2.92e+07	1.5096e+07	1.62705e+07	1.2418e+07	5.99192e+06	1.51878e+07	1.33357e+07	8.92366e+06
Com_4100_pos	ACar 16:1	--	C23 H44 N O4	397.319	13.424	--	--	--	--	--	--	--	--	--	--	No results	Invalid mass	No results	398.326	1.29807e+07	4.9429e+07	2.91804e+07	8.95012e+07	4.33607e+07	5.44052e+07	1.48857e+08	1.25459e+07	4.37272e+07	1.15849e+08	4.46073e+07	5.29634e+07	3.84762e+07	4.30354e+07	3.81819e+07
Com_4833_pos	3-(dimethylamino)-1-[4-(phenylsulfonyl)phenyl]prop-2-en-1-one	--	C17 H17 N O3 S	315.093	3.267	--	--	--	--	--	--	--	--	--	--	Full match	No results	No results	316.1	2.99919e+06	1.71033e+07	1.26972e+08	3.22047e+06	2.55629e+07	6.14466e+06	7.84139e+06	2.38017e+06	3.35867e+06	1.73169e+06	1.32689e+08	2.94947e+07	1.63599e+07	2.36854e+07	2.77837e+07
Com_10748_pos	trans-Cinnamaldehyde	--	C9 H8 O	132.057	9.85	--	--	HMDB0032072	--	Phenylpropanoids and polyketides	Cinnamaldehydes	_	--	--	--	Full match	No results	No results	133.065	4.49872e+06	6.1014e+06	4.50062e+07	1.18586e+06	8.06617e+06	4.65907e+06	8.49814e+06	2.56287e+06	1.19787e+06	2.67459e+06	6.3725e+06	7.45698e+06	5.49015e+06	5.45497e+06	4.47653e+06
Com_4839_pos	LPK	--	C17 H32 N4 O4	356.242	1.326	--	--	--	--	--	--	--	--	--	--	Full match	No results	No results	357.249	4.88593e+06	2.99478e+06	2.83817e+06	2.24827e+06	2.04082e+08	9.62767e+07	1.15997e+07	5.52098e+06	1.97985e+06	2.46343e+06	2.88566e+06	2.3147e+08	8.25251e+06	8.33035e+06	8.21043e+06
Com_13881_pos	(+/-)5(6)-EET Ethanolamide	--	C22 H37 N O3	363.277	14.801	--	--	--	--	--	--	--	--	--	--	Full match	No results	No results	364.284	1.7907e+06	3.62906e+07	6.43664e+06	1.811e+06	1.78631e+06	1.22443e+06	2.08362e+06	1.5278e+06	1.79392e+06	995306	4.73698e+06	2.12773e+06	2.02437e+06	2.90826e+06	1.48838e+06
Com_996_pos	4'-methyl Acetyl fentanyl-d5	--	C22 H23 [2]H5 N2 O	341.256	12.521	--	--	--	--	--	--	--	--	--	--	Invalid mass	Invalid mass	No results	342.263	7.84947e+07	1.36104e+06	1.58155e+06	1.09484e+08	3.89578e+07	2.9808e+07	2.66372e+07	4.25389e+07	1.66637e+08	7.96175e+08	5.63005e+07	3.72925e+07	2.08203e+08	2.03973e+08	1.93718e+08
Com_3800_pos	LPE 16:1	--	C21 H42 N O7 P	451.269	14.471	--	--	--	LMGP02050037	--	--	--	Glycerophospholipids [GP]	Glycerophosphoethanolamines [GP02]	Monoacylglycerophosphoethanolamines [GP0205]	No results	Full match	No results	452.276	1.25402e+08	7.48791e+07	1.86159e+08	6.6715e+07	2.16295e+07	1.99434e+07	2.11506e+08	2.52454e+07	5.56452e+07	2.40546e+07	6.82361e+07	2.99956e+07	2.94907e+07	5.83785e+07	6.35515e+07
Com_15061_pos	3-Methoxycinnamic acid	--	C10 H10 O3	160.052	14.751	--	--	--	--	--	--	--	--	--	--	Invalid mass	No results	No results	161.059	6.43557e+06	1.06421e+07	2.66902e+06	1.18542e+06	2.14476e+07	4.08765e+07	9.43526e+06	2.9623e+06	1.01372e+06	2.59111e+06	1.27061e+07	3.00603e+07	3.65834e+06	5.79546e+06	4.19688e+06
Com_9119_pos	Wampetin	--	C21 H18 O6	366.113	1.272	--	--	HMDB0030080	--	Phenylpropanoids and polyketides	Coumarins and derivatives	Furanocoumarins	--	--	--	Invalid mass	No results	No results	367.121	1.05645e+06	6.86196e+07	1.28777e+07	719501	4.98385e+07	7.5105e+06	1.0828e+07	2.21498e+06	936049	978742	5.04215e+07	6.80605e+07	1.43214e+07	1.16205e+07	1.04565e+07
Com_35795_pos	Ergosta-5,7,9(11),22-Tetraen-3-beta-Ol	--	C28 H42 O	394.323	15.303	--	--	--	--	--	--	--	--	--	--	No results	No results	Full match	395.33	1.7224e+06	2.89661e+06	4.61896e+06	1.70667e+06	5.59338e+06	3.01953e+06	2.88586e+06	1.30494e+06	1.4554e+06	1.14597e+06	5.2424e+06	2.18263e+06	1.50898e+06	1.3777e+06	1.95893e+06
Com_5598_pos	octadec-9-ynoic acid	--	C18 H32 O2	262.229	13.715	--	--	--	--	--	--	--	--	--	--	Invalid mass	No results	No results	263.236	1.03411e+07	1.94847e+07	1.92979e+07	3.82266e+06	1.46047e+08	2.45293e+07	1.4292e+07	1.14291e+07	4.26014e+07	4.67407e+06	1.09772e+08	1.01333e+08	3.63279e+07	3.35826e+07	2.74808e+07
Com_5942_pos	SPK	--	C14 H26 N4 O5	352.17	12.602	--	--	--	--	--	--	--	--	--	--	Invalid mass	No results	No results	353.178	2.03182e+06	1.09079e+07	1.04088e+08	4.80014e+06	3.61525e+06	4.40707e+06	2.68053e+06	1.0433e+07	5.30247e+06	7.15524e+06	1.13429e+07	6.34225e+06	7.89306e+06	1.04195e+07	1.38084e+07
Com_9758_pos	Cyclohexylsulfamate	Cyclohexylsulfamate; Cyclohexylsulfamic acid; Cylamic acid; Cyclohexylamide sulfate	C6 H13 N O3 S	179.061	7.559	cpd:C02824	--	HMDB0031340	--	Organic acids and derivatives	Sulfamic acid derivatives	Cyclamates	--	--	--	No results	No results	Full match	180.069	3.51154e+06	3.72377e+07	2.21444e+07	1.32039e+06	2.17568e+07	1.35813e+07	8.9795e+06	4.59472e+06	2.4847e+06	2.6e+06	5.05012e+07	2.2004e+07	1.09986e+07	1.0896e+07	1.09692e+07
Com_16498_pos	Methylbenzethonium chloride	--	C28 H43 N O2	426.33	14.173	--	--	--	--	--	--	--	--	--	--	Invalid mass	No results	No results	427.337	559277	5.57398e+06	1.01425e+07	797296	618229	1.19949e+06	1.09267e+06	466181	873211	1.25043e+06	2.25819e+07	2.58062e+06	4.08174e+06	4.44842e+06	3.08121e+06
Com_21346_pos	13,14-Dihydro-15-keto prostaglandin F2α	--	C20 H34 O5	336.229	12.531	--	--	--	--	--	--	--	--	--	--	Invalid mass	No results	No match	337.236	2.27527e+06	4.6437e+06	5.8163e+06	3.12125e+06	3.72424e+06	3.19415e+06	3.31874e+07	2.07028e+06	3.54192e+06	4.77952e+06	5.9225e+06	8.27804e+06	3.40642e+06	2.64845e+06	2.17998e+06
Com_8703_pos	U-44069	--	C21 H34 O4	332.234	11.296	--	--	--	--	--	--	--	--	--	--	Invalid mass	No results	No match	333.242	829389	1.32573e+06	4.30516e+06	687117	1.02951e+06	1.40134e+06	1.10063e+06	895010	3.36088e+07	1.97375e+07	1.61818e+06	1.3064e+06	1.45732e+06	823614	802017
Com_13311_pos	2,6-Dihydroxybenzoic acid	--	C7 H6 O4	154.026	1.456	--	--	HMDB0013676	--	Benzenoids	Benzene and substituted derivatives	Benzoic acids and derivatives	--	--	--	No results	No results	Full match	155.034	6.09948e+06	1.72417e+07	3.23835e+07	1.59658e+06	2.09215e+07	1.01736e+07	1.15739e+07	3.89202e+06	1.68193e+06	3.26551e+06	1.83668e+07	1.49743e+07	7.21474e+06	9.53674e+06	6.49465e+06
Com_103_pos	Muscone	--	C16 H30 O	238.229	15.042	--	--	HMDB0034181	--	Organooxygen compounds	Carbonyl compounds	Ketones	--	--	--	Full match	No results	No results	239.236	9.33865e+07	1.83745e+08	7.32124e+07	3.82339e+07	1.94683e+08	1.94411e+08	7.34464e+08	1.02865e+08	1.00083e+08	8.94118e+07	9.37872e+07	2.11534e+08	1.02541e+10	1.09338e+10	9.32166e+09
Com_36624_pos	IMK	--	C17 H34 N4 O4 S	390.23	6.627	--	--	--	--	--	--	--	--	--	--	Full match	No results	No results	391.237	2.0366e+06	399315	374421	208717	625709	581330	558922	5.50886e+06	162109	218128	457153	735791	291406	365306	380056
Com_4051_pos	DRH	--	C16 H26 N8 O6	448.184	11.728	--	--	--	--	--	--	--	--	--	--	Invalid mass	No results	No results	449.191	5.03169e+06	2.05554e+08	7.39141e+07	3.08073e+06	3.95904e+06	7.37734e+06	2.74432e+06	1.49408e+07	4.65396e+06	5.47175e+06	7.21387e+06	3.37751e+06	1.49614e+07	1.92816e+07	2.26307e+07
Com_1625_pos	Acetyl-β-methylcholine	Methacholine; Acetyl-beta-methylcholine	C8 H17 N O2	159.126	1.406	cpd:C07471	--	--	--	--	--	--	--	--	--	Full match	No results	Full match	160.133	1.43404e+08	9.51927e+07	2.61338e+08	2.86117e+08	2.7373e+07	7.23896e+06	9.04147e+08	4.84188e+08	2.68908e+08	1.11757e+08	6.37961e+07	1.62553e+07	1.61573e+08	1.65171e+08	1.59979e+08
Com_3166_pos	Nitrosoheptamethyleneimine	--	C7 H14 N2 O	142.111	1.411	--	--	--	--	--	--	--	--	--	--	Full match	No results	No results	143.118	3.00161e+08	1.21519e+07	6.40659e+07	2.39534e+06	3.61013e+06	1.17158e+07	1.34753e+07	4.95088e+06	3.00561e+06	4.03984e+07	2.15799e+07	6.40825e+06	2.32749e+07	2.57521e+07	2.24244e+07
Com_6974_pos	4-[2-(1H-indol-3-yl)ethyl]morpholine-3,5-dione	--	C14 H14 N2 O3	258.1	6.887	--	--	--	--	--	--	--	--	--	--	Full match	No results	No results	259.108	8.52225e+07	1.48599e+06	2.0877e+06	4.30963e+07	1.59884e+06	3.63625e+06	2.73783e+06	9.09406e+07	2.29338e+06	7.89948e+06	2.48045e+06	2.4695e+06	1.23297e+07	1.60073e+07	1.12029e+07
Com_37025_pos	PC (16:2e/20:0)	--	C44 H86 N O7 P	771.607	16.224	--	--	--	--	--	--	--	--	--	--	No results	Invalid mass	No results	772.615	443107	404897	266859	259932	419971	567160	6.07696e+06	5.34477e+06	1.65885e+06	382491	295542	581275	318604	320594	338518
Com_24455_pos	PQH	--	C16 H24 N6 O5	380.18	8.042	--	--	--	--	--	--	--	--	--	--	Full match	No results	No results	381.187	6.3534e+06	1.13599e+07	2.05096e+06	1.51735e+06	4.82982e+06	5.36138e+06	1.53373e+06	1.61096e+06	1.23947e+06	1.65229e+06	1.1465e+07	1.14075e+07	2.46316e+06	3.17147e+06	3.61004e+06
Com_2856_pos	Guvacoline	Guvacoline	C7 H11 N O2	141.079	1.453	cpd:C16821	--	--	--	--	--	--	--	--	--	Full match	No results	No results	142.086	3.43577e+08	3.62762e+07	1.96035e+08	7.33825e+06	1.79776e+07	1.29619e+07	7.23169e+07	3.01048e+07	1.46374e+07	6.42485e+07	2.55299e+07	2.38998e+07	3.88157e+07	4.96537e+07	4.25706e+07
Com_28479_pos	PC (14:0e/21:2)	--	C43 H84 N O7 P	757.603	15.386	--	--	--	--	--	--	--	--	--	--	No results	Invalid mass	No results	758.61	1.2561e+06	1.02007e+06	627585	1.50755e+06	1.06263e+06	1.32022e+06	3.2573e+06	945919	4.35128e+06	1.17995e+06	8.55016e+06	769931	1.09971e+06	1.30081e+06	1.17311e+06
Com_13732_pos	KQH	--	C17 H29 N7 O5	411.223	9.521	--	--	--	--	--	--	--	--	--	--	Full match	No results	No results	206.619	3.02194e+06	2.60265e+06	3.21389e+06	9.24349e+06	2.86055e+06	4.11347e+06	3.36626e+06	4.93536e+06	1.68536e+07	1.27305e+06	2.43091e+06	3.46653e+06	2.31983e+06	2.27118e+06	2.12223e+06
Com_12765_pos	(3,4-Dimethoxyphenyl)acetic acid	--	C10 H12 O4	196.073	10.061	--	--	HMDB0000434	--	Benzenoids	Benzene and substituted derivatives	Methoxybenzenes	--	--	--	Full match	No results	Full match	197.081	4.45719e+07	2.42365e+06	3.58016e+06	1.71233e+07	2.3529e+06	4.46047e+07	3.27999e+06	3.78814e+06	695646	1.22573e+06	2.51133e+07	4.88407e+07	1.19315e+07	1.18273e+07	1.31207e+07
Com_14748_pos	Ecgonine	Ecgonine	C9 H15 N O3	185.105	9.364	cpd:C10858	--	HMDB0006548	--	Alkaloids and derivatives	Tropane alkaloids	_	--	--	--	Full match	No results	No results	186.112	3.12143e+06	3.54742e+06	2.7467e+07	790618	2.60255e+06	2.39399e+06	8.72908e+06	2.30375e+06	710528	1.171e+06	2.95444e+06	3.05229e+06	3.93325e+06	3.34895e+06	3.62132e+06
Com_24507_pos	3-[5-(benzylthio)-4-methyl-4H-1,2,4-triazol-3-yl]-5-oct-1-ynylpyridine	--	C23 H26 N4 S	390.19	6.592	--	--	--	--	--	--	--	--	--	--	Full match	No results	No results	391.197	587884	727720	288452	609432	1.75872e+07	8.38167e+06	526008	1.31219e+06	592276	199392	417886	1.65277e+07	1.41795e+06	2.24173e+06	1.73793e+06
Com_300_pos	Caprolactam	--	C6 H11 N O	113.084	1.404	--	--	--	--	--	--	--	--	--	--	Full match	No results	No results	114.091	5.48948e+07	2.19282e+09	4.26339e+09	1.49549e+07	4.37395e+08	5.78859e+07	2.79475e+08	2.49022e+07	2.64515e+07	2.8672e+07	2.46646e+09	7.96146e+08	6.17891e+08	6.65654e+08	5.8224e+08
Com_2717_pos	7-(1-pyrrolidinyl)pyrimido[4,5-d]pyrimidin-4-amine	--	C10 H12 N6	216.11	1.402	--	--	--	--	--	--	--	--	--	--	Invalid mass	No results	No results	217.118	1.68269e+07	2.43493e+07	3.09038e+07	1.51154e+08	1.90925e+07	9.95033e+07	2.12545e+07	2.73703e+07	1.28297e+08	2.69495e+07	3.40578e+07	2.0256e+07	3.53048e+07	3.39885e+07	3.61758e+07
Com_18908_pos	Cer-NS (d16:1/18:2)	--	C34 H63 N O3	533.48	14.925	--	--	--	--	--	--	--	--	--	--	No results	Full match	No results	534.487	2.11197e+06	2.30878e+06	1.04387e+06	2.39505e+06	3.39063e+06	3.55675e+06	2.36082e+06	1.98527e+06	2.4476e+06	1.46699e+07	1.56565e+06	1.81081e+06	1.66325e+06	1.99433e+06	1.59004e+06
Com_25806_pos	ACar 22:3	--	C29 H52 N O4	477.381	13.941	--	--	--	--	--	--	--	--	--	--	No results	Invalid mass	No results	478.388	620432	734643	810916	860909	1.2927e+06	667577	2.35938e+07	601655	901236	2.19302e+06	913215	1.115e+06	1.06647e+06	825418	1.02331e+06
Com_35009_pos	FMK	--	C20 H32 N4 O4 S	812.405	7.285	--	--	--	--	--	--	--	--	--	--	Invalid mass	No results	No results	407.21	74320.1	61754.3	70167.1	25576.9	99149.6	110430	93753.2	6.10491e+06	22072.6	31952.6	84631.6	125713	49064.8	49151.5	44284.3
Com_23274_pos	JWH-018 N-(3-methylbutyl) isomer	--	C24 H23 N O	341.173	9.826	--	--	--	--	--	--	--	--	--	--	Invalid mass	No results	No results	342.18	599125	8.97353e+06	1.87289e+06	311152	5.08027e+06	2.36244e+06	764149	940323	445670	389975	1.25205e+07	3.77954e+06	960753	1.17414e+06	1.18224e+06
Com_52942_pos	Estropipate	--	C22 H32 N2 O5 S	436.204	9.211	--	--	--	--	--	--	--	--	--	--	No results	No results	Full match	437.211	109991	82088.6	98143.2	733325	120463	161082	128887	155534	46662	42712.9	95111.5	155844	84780.2	78400.3	63644.1
Com_51245_pos	1-(4-benzylpiperazino)-2-(pyridin-2-ylamino)propan-1-one	--	C19 H24 N4 O	380.157	10.641	--	--	--	--	--	--	--	--	--	--	Invalid mass	No results	No results	381.164	575718	1.78865e+06	1.68171e+06	523106	1.76499e+06	1.63068e+06	1.24676e+06	1.05605e+06	671044	622021	685609	2.375e+06	500024	560215	546371
Com_12107_pos	QNK	--	C15 H28 N6 O6	212.116	6.016	--	--	--	--	--	--	--	--	--	--	Invalid mass	No results	No results	213.123	1.08635e+07	4.50558e+07	2.16527e+07	987800	3.12157e+06	3.54891e+06	5.59822e+06	2.07824e+06	1.59895e+06	3.74153e+06	5.25111e+06	5.45333e+06	4.38079e+06	4.38652e+06	5.28977e+06
Com_1372_pos	Guanidineacetic acid	--	C3 H7 N3 O2	117.054	1.292	--	--	HMDB0000128	--	Organic acids and derivatives	Carboxylic acids and derivatives	Amino acids, peptides, and analogues	--	--	--	No results	No results	Full match	118.061	2.96362e+07	4.57197e+07	6.70106e+08	5.65502e+06	7.01116e+07	4.06763e+07	8.89056e+07	5.35236e+06	3.24078e+06	1.21616e+07	2.23852e+07	1.3944e+07	3.72324e+07	3.43135e+07	3.07631e+07
Com_18586_pos	PC (18:3e/22:6)	--	C48 H80 N O7 P	813.565	16.159	--	--	--	--	--	--	--	--	--	--	No results	Full match	No results	814.572	1.08772e+06	2.26644e+07	842979	594361	3.1131e+06	743300	1.25494e+06	1.01771e+06	444707	660698	506558	912097	1.08995e+06	573924	654652
Com_6633_pos	PC (17:0/17:1)	--	C42 H82 N O8 P	759.577	16.148	--	--	--	--	--	--	--	--	--	--	No results	Full match	No results	760.584	5.34915e+06	3.11945e+07	1.19612e+07	2.09049e+06	2.11326e+07	4.50349e+07	1.43164e+06	9.73806e+07	5.43913e+06	4.76044e+06	1.08246e+07	2.34367e+06	1.63812e+07	1.36025e+07	2.63669e+07
Com_8152_pos	WPH	--	C22 H26 N6 O4	420.201	7.098	--	--	--	--	--	--	--	--	--	--	Invalid mass	No results	No results	421.208	8.3814e+06	2.62398e+07	9.47862e+06	1.67772e+06	1.94736e+07	6.17902e+07	2.24043e+06	2.33924e+07	1.28703e+06	1.08878e+06	6.63308e+07	4.43968e+07	1.1226e+07	1.0882e+07	9.58652e+06
Com_8755_pos	1,5-dimethyl-N-(4-morpholinobenzyl)-1H-pyrazole-3-carboxamide	--	C17 H22 N4 O2	314.174	6.194	--	--	--	--	--	--	--	--	--	--	Full match	No results	No results	315.181	1.39159e+07	4.39944e+06	1.73239e+07	1.03137e+07	2.57149e+07	1.92115e+07	1.78588e+06	1.41654e+07	6.11398e+06	1.42304e+06	5.97747e+07	2.48618e+07	9.87408e+06	1.14609e+07	1.11151e+07
Com_18269_pos	S-(Methyl)Glutathione	--	C11 H19 N3 O6 S	321.099	9.008	--	--	--	--	--	--	--	--	--	--	No results	No results	Full match	322.107	750041	2.33631e+07	7.97874e+06	359913	6.92993e+06	4.30062e+06	743093	1.9338e+06	317415	312635	1.31217e+07	6.46999e+06	2.89856e+06	2.02469e+06	2.31471e+06
Com_6721_pos	Diosmetin	Diosmetin; Luteolin 4'-methyl ether	C16 H12 O6	300.063	11.089	cpd:C10038	--	HMDB0029676	LMPK12110824	Phenylpropanoids and polyketides	Flavonoids	O-methylated flavonoids	Polyketides [PK]	Flavonoids [PK12]	Flavones and Flavonols [PK1211]	Full match	No results	No results	301.07	3.00156e+06	2.65158e+07	5.48402e+07	1.59682e+06	1.07147e+08	1.35158e+08	6.25609e+07	7.20179e+06	2.34559e+06	2.72764e+06	6.28717e+07	8.27509e+07	1.74965e+07	1.8263e+07	1.89868e+07
Com_12666_pos	Kanamycin	Kanamycin	C18 H36 N4 O11	506.227	10.936	cpd:C00304	--	--	--	--	--	--	--	--	--	Invalid mass	No results	No results	507.234	825682	4.20614e+07	2.10778e+07	828406	1.16835e+06	1.37337e+06	1.33466e+06	1.36617e+06	886948	782181	3.07251e+06	1.25779e+06	1.93257e+06	2.07356e+06	2.19333e+06
Com_1061_pos	Gamma-Aminobutyric acid	--	C4 H9 N O2	103.063	1.293	--	--	HMDB0000112	--	Organic acids and derivatives	Carboxylic acids and derivatives	Amino acids, peptides, and analogues	--	--	--	No results	Full match	Full match	104.071	1.23235e+08	5.68204e+08	9.15158e+08	1.00445e+07	1.72308e+08	1.1059e+07	7.25976e+08	3.60924e+07	3.8009e+07	2.3749e+07	7.41115e+08	6.31425e+08	1.59546e+08	1.70993e+08	1.56982e+08
Com_15519_pos	1-(3,4-dimethoxyphenyl)ethan-1-one oxime	--	C10 H13 N O3	177.079	6.873	--	--	--	--	--	--	--	--	--	--	Invalid mass	No results	No match	178.086	5.67969e+06	4.94894e+06	2.54146e+07	2.22694e+06	6.12573e+06	6.86791e+06	2.40411e+07	4.29499e+06	2.461e+06	4.80395e+06	4.26767e+06	7.37764e+06	4.97609e+06	4.53624e+06	3.67055e+06
Com_28703_pos	Fenvalerate	Fenvalerate; Pydrin	C25 H22 Cl N O3	436.162	6.304	cpd:C10988	--	HMDB0031791	--	Lipids and lipid-like molecules	Fatty Acyls	Fatty acid esters	--	--	--	Invalid mass	No results	No results	437.169	511535	5.94786e+06	1.27848e+06	390725	3.42119e+06	1.88405e+06	733107	446463	190350	233451	8.40877e+06	2.43731e+06	727548	800996	959344
Com_19561_pos	Levodopa	3,4-Dihydroxy-L-phenylalanine; L-Dopa; 3-Hydroxy-L-tyrosine; L-beta-(3,4-Dihydroxyphenyl)alanine; Levodopa; Dihydroxy-L-phenylalanine	C9 H11 N O4	197.069	7.522	cpd:C00355	map00350 Tyrosine metabolism;map01100 Metabolic pathways;map04728 Dopaminergic synapse;map04917 Prolactin signaling pathway;map05012 Parkinson's disease;map05030 Cocaine addiction;map05031 Amphetamine addiction;map05034 Alcoholism	HMDB0000181	--	Organic acids and derivatives	Carboxylic acids and derivatives	Amino acids, peptides, and analogues	--	--	--	No results	No results	Full match	198.076	3.23306e+06	9.00365e+06	1.73195e+07	1.15625e+06	2.98642e+06	2.24258e+06	4.00658e+06	1.39279e+06	1.18245e+06	1.12872e+06	3.87705e+06	3.57894e+06	2.39705e+06	2.87388e+06	3.66755e+06
Com_3980_pos	ent-prostaglandin E2	--	C20 H32 O5	334.214	12.314	--	--	--	--	--	--	--	--	--	--	Invalid mass	No results	No match	335.221	1.09768e+07	1.08523e+07	1.1472e+07	8.19595e+06	2.66648e+07	1.26941e+07	3.92754e+08	3.25223e+06	9.21318e+06	1.82433e+07	3.86248e+07	3.31744e+07	2.25579e+07	2.19182e+07	2.19764e+07
Com_12397_pos	16-Heptadecyne-1,2,4-triol	--	C17 H32 O3	306.217	14.107	--	--	--	--	--	--	--	--	--	--	Invalid mass	No results	No results	307.224	1.62592e+06	3.36413e+07	3.6158e+07	426332	4.06241e+07	1.57607e+06	1.59185e+07	2.14349e+06	565316	852105	2.00911e+07	1.65437e+07	1.18535e+07	1.55293e+07	1.53115e+07
Com_6821_pos	Oleanolic acid	Oleanolic acid; 3beta-Hydroxyolean-12-en-28-oic acid; Astrantiagenin C; Caryophyllin; Oleanolate	C30 H48 O3	456.36	15.524	cpd:C17148	--	HMDB0002364	LMPR0106150004	Lipids and lipid-like molecules	Prenol lipids	Triterpenoids	Prenol Lipids [PR]	Isoprenoids [PR01]	C30 isoprenoids (triterpenes) [PR0106]	Full match	No results	No results	457.367	1.98e+06	6.2375e+07	8.61474e+07	1.29696e+06	1.38968e+07	5.73422e+06	5.86168e+06	2.31684e+06	2.0763e+06	1.51202e+06	1.47001e+07	6.4821e+06	7.74106e+06	6.78757e+06	4.57659e+06
Com_12387_pos	WLK	--	C23 H35 N5 O4	427.254	11.456	--	--	--	--	--	--	--	--	--	--	Invalid mass	No results	No results	428.261	3.37437e+06	7.54972e+06	1.75875e+06	997731	2.82293e+07	1.27311e+07	2.58356e+06	1.04677e+06	1.29538e+06	1.0585e+06	3.55225e+07	2.99278e+07	5.41837e+06	4.71723e+06	4.76742e+06
Com_39232_pos	N-Sulfo-glucosamine sodium salt	--	C6 H12 N Na O8 S	281.018	1.261	--	--	--	--	--	--	--	--	--	--	No results	No results	Full match	282.026	980967	5.1193e+06	1.24929e+06	620211	1.39735e+06	1.68876e+06	3.81147e+06	1.97761e+06	828653	641420	2.23743e+06	1.46824e+06	854416	831783	802490
Com_2749_pos	2,5-Furandicarboxylic acid	--	C6 H4 O5	156.006	2.058	--	--	HMDB0004812	--	Organoheterocyclic compounds	Furans	Furoic acid and derivatives	--	--	--	No results	No results	Full match	157.013	8.73804e+06	4.95426e+06	3.77548e+06	2.22044e+06	5.71091e+06	7.5716e+06	1.04123e+07	3.04584e+08	2.11448e+06	3.09857e+06	3.74872e+06	7.63173e+06	6.03899e+06	8.09111e+06	9.26999e+06
Com_5152_pos	Propionyl-L-carnitine	--	C10 H19 N O4	217.131	7.631	--	--	HMDB0000824	--	Lipids and lipid-like molecules	Fatty Acyls	Fatty acid esters	--	--	--	No results	No results	Full match	218.139	7.28143e+06	2.78815e+07	1.24566e+08	1.08067e+06	1.32134e+07	7.6011e+06	1.8486e+07	3.56857e+06	1.66348e+06	2.67448e+06	2.84634e+07	1.29865e+07	1.30761e+07	1.24873e+07	1.26464e+07
Com_17941_pos	1,7-bis(4-hydroxyphenyl)heptan-3-one	--	C19 H22 O3	336.108	11.359	--	--	HMDB0138216	--	Phenylpropanoids and polyketides	Diarylheptanoids	Linear diarylheptanoids	--	--	--	Invalid mass	No results	No results	337.115	3.73163e+06	874271	896305	531467	2.3295e+06	3.07608e+07	777404	817621	7.54414e+06	404092	931083	3.63418e+06	1.91178e+06	1.47363e+06	2.01037e+06
Com_619_pos	Genistein 4'-O-glucuronide	--	C21 H18 O11	446.084	7.973	--	--	HMDB0041737	--	Phenylpropanoids and polyketides	Isoflavonoids	Isoflavonoid O-glycosides	--	--	--	Full match	No results	No results	447.091	5.12426e+08	670747	696726	7.67932e+08	1.49888e+06	2.68845e+09	2.20206e+06	1.8267e+08	4.19962e+08	2.87656e+07	8.37924e+06	1.13436e+07	3.08161e+08	3.15479e+08	2.95497e+08
Com_22929_pos	3-(4-hydroxy-3-methoxyphenyl)propanoic acid	--	C10 H12 O4	218.055	8.995	--	--	--	--	--	--	--	--	--	--	Invalid mass	No results	No results	219.062	944312	1.15859e+07	1.3069e+07	476829	4.31794e+06	1.37353e+06	1.05512e+06	1.34343e+06	422771	407453	870651	2.51907e+06	1.23335e+06	1.44039e+06	1.14756e+06
Com_6291_pos	ELK	--	C17 H32 N4 O6	776.454	9.293	--	--	--	--	--	--	--	--	--	--	Invalid mass	No results	No results	389.234	1.63217e+06	4.29435e+06	7.73671e+06	5.13886e+07	1.66011e+06	2.1898e+06	1.68227e+06	2.71699e+06	3.43444e+07	554941	1.71086e+06	1.93967e+06	1.19293e+06	1.07021e+06	1.55692e+06
Com_8401_pos	Orlistat	--	C29 H53 N O5	533.347	14.907	--	--	--	--	--	--	--	--	--	--	Invalid mass	No match	No results	534.355	1.39222e+07	1.90162e+06	824186	3.45143e+07	1.46926e+06	2.9295e+06	4.44162e+06	1.55561e+06	1.2701e+07	4.02569e+06	1.20935e+06	1.79704e+06	8.65682e+06	9.4311e+06	5.33594e+06
Com_2978_pos	4-morpholinobenzoic acid	--	C11 H13 N O3	207.089	9.6	--	--	--	--	--	--	--	--	--	--	Full match	No results	Full match	208.096	2.60606e+06	3.03431e+08	1.54726e+08	1.25363e+06	5.88137e+06	4.92616e+06	4.13552e+06	3.96936e+06	1.96502e+06	2.0495e+06	1.84336e+07	5.66789e+06	3.3266e+07	3.295e+07	3.62724e+07
Com_31708_pos	tert-butyl N-[2-(benzylamino)-1-methyl-2-oxoethyl]carbamate	--	C15 H22 N2 O3	278.166	12.704	--	--	--	--	--	--	--	--	--	--	Invalid mass	No results	No results	279.174	9.00582e+06	1.10015e+06	1.05164e+06	2.7199e+06	1.20034e+06	1.80083e+06	1.71977e+06	703215	2.94356e+06	3.90411e+06	2.95253e+06	1.11052e+06	4.03119e+06	5.19193e+06	3.263e+06
Com_8228_pos	(1E)-5-hydroxy-1,7-diphenylhept-1-en-3-one	--	C19 H20 O2	302.126	13.458	--	--	--	--	--	--	--	--	--	--	Invalid mass	No results	No results	303.133	2.22167e+06	8.00616e+07	2.25484e+07	1.10053e+06	2.87849e+06	1.69646e+06	1.99543e+06	1.88223e+06	921526	1.31367e+06	2.6511e+06	3.37795e+06	1.75661e+06	1.63876e+06	2.115e+06
Com_11174_pos	N-acetyl-D-glucosamine	--	C8 H15 N O6	221.091	7.477	--	--	HMDB0000215	--	Organic oxygen compounds	Organooxygen compounds	Carbohydrates and carbohydrate conjugates	--	--	--	No results	No results	Full match	222.098	784205	3.43534e+07	4.24195e+07	246928	1.21798e+06	750487	1.75197e+06	899004	228548	416607	4.00139e+06	1.08776e+06	4.5588e+06	5.61645e+06	4.67816e+06
Com_38160_pos	Hydrocortisone acetate	Cortisol 21-acetate; Hydrocortisone acetate; Cortell	C23 H32 O6	404.221	10.027	cpd:C02821	--	HMDB0000063	--	Lipids and lipid-like molecules	Steroids and steroid derivatives	Hydroxysteroids	--	--	--	No results	No results	Full match	405.229	345252	88161.1	95555.1	550749	113909	121615	140438	4.96779e+06	104441	76127.4	105931	131917	722661	623507	542142
Com_14001_pos	4-(cyclohexylmethyl)-6-(2-thienyl)-2,3-dihydropyridazin-3-one hydrate	--	C15 H18 N2 O S	137.059	5.637	--	--	--	--	--	--	--	--	--	--	Invalid mass	No results	No match	138.066	3.52684e+06	2.15034e+06	4.03345e+06	2.00482e+06	4.25323e+07	2.19035e+07	2.77258e+06	2.21156e+06	2.85324e+06	1.0876e+06	2.92928e+07	4.63838e+06	5.17853e+06	5.20221e+06	7.13242e+06
Com_16626_pos	8,8-dimethyl-2-phenyl-4H,8H-pyrano[2,3-h]chromen-4-one	--	C20 H16 O3	304.105	9.654	--	--	--	--	--	--	--	--	--	--	Invalid mass	No results	No results	305.113	9.40473e+06	2.35855e+06	2.27294e+07	510124	1.78603e+06	1.26232e+06	1.20575e+06	1.44696e+06	1.58221e+06	487847	2.02511e+06	1.25916e+06	1.39592e+06	1.84289e+06	1.80037e+06
Com_19903_pos	N1-(4-methylidene-3-thia-1-azaspiro[4.5]dec-2-yliden)-2-chloroaniline	--	C15 H17 Cl N2 S	292.077	1.269	--	--	--	--	--	--	--	--	--	--	Invalid mass	No results	No results	293.084	1.36931e+06	1.105e+07	3.92759e+06	519874	2.53836e+07	6.90981e+06	3.11832e+06	1.61796e+06	1.57401e+06	618609	5.94152e+06	4.04356e+06	2.14942e+06	2.37372e+06	2.88581e+06
Com_17080_pos	N1-(1H-indol-4-yl)cyclohexane-1-carboxamide	--	C15 H18 N2 O	280.096	9.049	--	--	--	--	--	--	--	--	--	--	Invalid mass	No results	No results	281.103	755485	453426	2.17079e+07	310497	635709	1.31109e+06	1.1066e+06	1.20887e+06	281461	273264	527269	820413	1.2728e+06	1.59595e+06	1.38287e+06
Com_17588_pos	cis,cis-Muconic acid	--	C6 H6 O4	142.024	1.197	--	--	HMDB0006331	LMFA01170077	Lipids and lipid-like molecules	Fatty Acyls	Fatty acids and conjugates	Fatty Acyls [FA]	Fatty Acids and Conjugates [FA01]	Dicarboxylic acids [FA0117]	Invalid mass	No results	No results	143.031	1.94797e+07	1.73461e+07	7.96557e+06	8.93825e+06	3.02931e+07	3.1713e+07	2.93973e+07	1.29979e+07	8.26079e+06	1.4239e+07	1.32913e+07	3.24464e+07	1.14497e+07	1.20503e+07	1.07952e+07
Com_6706_pos	Carbaprostacyclin	--	C21 H34 O4	332.234	11.897	--	--	--	--	--	--	--	--	--	--	Invalid mass	No results	No match	333.242	1.99455e+06	1.63068e+07	4.89343e+07	2.12686e+06	5.34866e+06	3.2312e+06	4.93968e+06	4.23969e+06	6.01479e+06	3.06874e+07	8.66394e+07	1.69277e+07	1.14089e+07	1.19136e+07	1.2771e+07
Com_2527_pos	Arachidonoyl ethanolamide phosphate	--	C22 H38 N O5 P	876.473	6.985	--	--	--	--	--	--	--	--	--	--	Invalid mass	No results	No results	877.48	3.92868e+07	830935	632632	1.07306e+06	1.14444e+06	1.73256e+06	1.65424e+06	3.37934e+08	827786	457279	1.00543e+06	1.43984e+06	1.92717e+07	2.05225e+07	2.02584e+07
Com_21370_pos	Milbemycin A4 oxime	--	C32 H45 N O7	537.311	12.485	--	--	--	--	--	--	--	--	--	--	Invalid mass	No results	No results	538.318	5.14251e+06	8.14816e+06	1.89138e+06	3.01943e+06	1.46662e+07	1.97813e+07	2.45038e+06	7.31437e+06	4.92916e+06	6.70224e+06	1.29308e+07	2.04511e+07	8.76972e+06	9.09528e+06	1.13091e+07
Com_17264_pos	KNK	--	C16 H32 N6 O5	388.243	9.536	--	--	--	--	--	--	--	--	--	--	Full match	No results	No results	195.129	1.44224e+06	3.62043e+06	7.77297e+06	1.13447e+07	2.76315e+06	2.5446e+06	3.31117e+06	2.47369e+06	1.02766e+07	1.14665e+06	1.94834e+06	2.83833e+06	1.26227e+06	1.65016e+06	1.20481e+06
Com_468_pos	3-methyl-5-oxo-5-(4-toluidino)pentanoic acid	--	C13 H17 N O3	257.103	1.281	--	--	--	--	--	--	--	--	--	--	Invalid mass	No match	No match	258.11	2.68787e+08	5.16407e+07	3.30123e+07	8.91183e+08	1.85451e+07	1.83642e+08	4.93814e+09	2.70637e+09	9.34492e+08	3.4026e+08	4.28359e+07	2.54048e+07	5.16686e+08	5.65113e+08	5.29813e+08
Com_12939_pos	2-hydroxy-3,6-diphenylcyclohexyl acetate	--	C20 H22 O3	332.137	7.895	--	--	--	--	--	--	--	--	--	--	Invalid mass	No results	No results	333.144	3.64249e+06	2.58942e+07	2.78042e+07	2.10877e+06	1.08863e+07	2.19008e+07	2.38845e+06	3.42179e+07	5.6325e+06	1.16672e+06	3.32059e+07	1.21842e+07	9.17237e+06	1.01042e+07	1.00429e+07
Com_25744_pos	2-(4,4-diphenyl-1-piperidinobuta-1,3-dienyl)phenyl acetate	--	C29 H29 N O2	405.205	11.367	--	--	--	--	--	--	--	--	--	--	Invalid mass	No results	No results	406.212	882086	3.06247e+06	1.06146e+07	500929	1.09849e+06	1.18941e+06	1.0361e+06	728580	562737	439959	794853	1.08939e+06	697890	663470	666853
Com_22644_pos	O1-[4-(tert-butyl)benzoyl]-2-(tert-butylsulfonyl)ethanehydroximamide	--	C17 H26 N2 O4 S	376.139	13.969	--	--	--	--	--	--	--	--	--	--	Invalid mass	No results	No match	377.146	1.72213e+07	1.85414e+06	708457	3.80777e+06	2.90627e+06	1.70546e+06	623400	1.04694e+07	936981	769604	2.00994e+06	2.43885e+06	7.37688e+06	5.81234e+06	7.06572e+06
Com_5476_pos	2-[3-(4-pyridyl)-1H-1,2,4-triazol-5-yl]pyridine	--	C12 H9 N5	223.084	10.949	--	--	--	--	--	--	--	--	--	--	Invalid mass	No results	No match	224.091	7.68087e+06	6.97944e+07	1.15298e+08	5.48064e+06	6.38981e+06	1.55694e+07	6.9748e+06	4.15847e+06	1.59033e+06	1.74469e+06	9.43072e+06	7.7508e+06	1.08456e+07	1.38859e+07	1.38588e+07
Com_5392_pos	GKK	--	C14 H29 N5 O4	331.222	9.222	--	--	--	--	--	--	--	--	--	--	Full match	No results	No results	332.229	6.07301e+06	4.87676e+06	1.44564e+07	6.24617e+07	6.39652e+06	1.04721e+07	6.35676e+06	9.49861e+06	1.19823e+07	8.45213e+06	7.62895e+06	7.43437e+06	4.30832e+06	3.98208e+06	4.09902e+06
Com_20310_pos	PE (14:0e/20:1)	--	C39 H78 N O7 P	703.55	15.531	--	--	--	--	--	--	--	--	--	--	No results	Full match	No results	704.558	1.27997e+06	1.49401e+06	4.52473e+06	881227	3.07265e+06	2.80505e+06	1.4058e+06	1.75854e+07	3.70762e+06	968778	3.04547e+06	660390	1.37474e+06	1.35658e+06	1.30132e+06
Com_8363_pos	Limonin	Limonin; Evodin	C26 H30 O8	452.179	7.613	cpd:C03514	--	HMDB0035921	--	Lipids and lipid-like molecules	Prenol lipids	Triterpenoids	--	--	--	Invalid mass	No results	No results	453.186	1.16301e+06	4.36875e+07	5.87273e+07	297844	1.90583e+07	9.354e+06	3.0942e+06	623507	259680	205393	6.39682e+07	3.20762e+07	1.1332e+07	1.20827e+07	1.16304e+07
Com_37695_pos	PNK	--	C15 H27 N5 O5	339.19	5.427	--	--	--	--	--	--	--	--	--	--	Invalid mass	No results	No results	340.198	6.06331e+06	350084	436615	401069	491083	454444	1.47088e+06	3.81817e+06	153758	236793	380829	568701	815503	540617	588494
Com_1341_pos	2-[(3S)-1-Benzyl-3-pyrrolidinyl]-1,3-benzothiazole	--	C18 H18 N2 S	294.121	5.988	--	--	--	--	--	--	--	--	--	--	Invalid mass	No results	No match	295.129	6.07201e+07	2.01208e+07	1.62437e+07	3.6637e+08	9.3876e+06	1.12294e+07	7.00148e+06	2.96345e+08	1.17374e+08	1.05899e+08	2.40204e+07	1.63552e+07	8.15122e+07	9.09375e+07	9.33297e+07
Com_6310_pos	N-Butylbenzenesulfonamide	--	C10 H15 N O2 S	213.079	8.421	--	--	--	--	--	--	--	--	--	--	Invalid mass	No results	No results	214.086	2.89516e+06	1.15337e+08	2.85758e+07	432210	1.26992e+08	3.13796e+07	2.80014e+06	4.58727e+06	834198	499383	8.86057e+07	3.66756e+07	1.95496e+07	2.04388e+07	2.08951e+07
Com_50236_pos	PC (14:0e/20:3)	--	C42 H80 N O7 P	741.565	15.13	--	--	--	--	--	--	--	--	--	--	No results	Full match	No results	742.572	124229	2.22852e+06	68223.9	194663	285794	2.63082e+06	162321	147283	104284	78670.2	62053.1	98880.6	231059	241575	214795
Com_30402_pos	PC (18:4/20:5)	--	C46 H74 N O8 P	1599.06	16.349	--	--	--	--	--	--	--	--	--	--	No results	Invalid mass	No results	800.535	529279	3.3521e+06	316072	743831	5.01993e+06	641299	973707	429525	220820	6.09787e+06	313003	582863	1.60039e+06	1.56695e+06	2.62642e+06
Com_32883_pos	Palmitoyl sphingomyelin	--	C39 H79 N2 O6 P	702.562	15.178	--	--	HMDB0061712	--	Lipids and lipid-like molecules	Sphingolipids	Phosphosphingolipids	--	--	--	Invalid mass	Invalid mass	No results	703.569	1.45268e+06	905077	2.0544e+06	611657	788988	990678	2.76008e+06	639313	3.52822e+06	386129	1.34835e+06	1.098e+06	1.72057e+06	1.69356e+06	1.49154e+06
Com_12204_pos	4-(2,3-dihydro-1,4-benzodioxin-6-yl)butanoic acid	--	C12 H14 O4	222.089	7.651	--	--	--	--	--	--	--	--	--	--	Full match	No results	Full match	223.096	6.08773e+06	5.08709e+06	3.70883e+07	1.83641e+06	6.48407e+06	6.1803e+06	1.08716e+07	3.93578e+06	2.21264e+06	3.49034e+06	7.01907e+06	6.49616e+06	5.11898e+06	5.57382e+06	5.66651e+06
Com_25113_pos	Tetranor-12(S)-HETE	--	C16 H26 O3	288.168	8.174	--	--	--	--	--	--	--	--	--	--	Invalid mass	No results	No results	289.175	1.08909e+06	9.01311e+06	5.36375e+06	459857	3.52924e+06	2.39506e+06	1.8351e+06	1.52108e+06	342020	397902	1.09162e+07	9.72564e+06	1.92006e+06	1.60383e+06	1.1538e+06
Com_21919_pos	(2S)-2-(2-hydroxypropan-2-yl)-2H,3H,7H-furo[3,2-g]chromen-7-one	--	C14 H14 O4	246.089	15.029	--	--	--	--	--	--	--	--	--	--	Full match	No results	No results	247.096	1.01009e+06	1.6076e+07	500604	1.18901e+06	2.02621e+07	1.4304e+07	935668	481986	745762	752019	1.39136e+07	1.3061e+07	2.5366e+06	1.95007e+06	2.15976e+06
Com_16047_pos	LPC 12:0	--	C20 H42 N O7 P	439.269	13.559	--	--	--	LMGP01050009	--	--	--	Glycerophospholipids [GP]	Glycerophosphocholines [GP01]	Monoacylglycerophosphocholines [GP0105]	No results	Full match	No results	440.277	4.73776e+06	715324	766968	6.45088e+06	859126	1.9758e+06	1.20734e+06	3.83841e+06	1.31569e+07	1.09823e+06	1.45614e+06	1.34982e+06	4.81015e+06	3.83216e+06	3.47787e+06
Com_38408_pos	1-(4-methyl-2-pyridyl)pyrrolidine-2,5-dione	--	C10 H10 N2 O2	190.074	11.188	--	--	--	--	--	--	--	--	--	--	Full match	No results	No results	191.081	1.01268e+06	733667	499041	651542	613913	6.90912e+06	1.41136e+06	447221	625290	417287	577465	794614	761662	502762	464524
Com_2345_pos	3-hydroxy-2-octylpentanedioic acid	--	C13 H24 O5	260.162	10.17	--	--	--	--	--	--	--	--	--	--	Full match	No results	No results	261.169	3.39848e+07	1.04125e+07	3.42438e+08	1.80587e+06	4.34298e+06	3.81024e+06	1.11161e+07	3.82895e+06	3.30075e+06	1.91467e+06	7.16065e+06	5.4389e+06	4.12257e+07	4.52641e+07	4.25089e+07
Com_20861_pos	FNK	--	C19 H29 N5 O5	407.209	7.35	--	--	--	--	--	--	--	--	--	--	Invalid mass	No results	No results	408.216	1.4112e+07	365081	387748	489981	1.39349e+06	1.92974e+06	636780	1.68082e+07	1.12246e+06	185817	930267	3.748e+06	2.03962e+06	2.7428e+06	3.03134e+06
Com_10463_pos	5,7-dihydroxy-2-phenyl-4H-chromen-4-one	--	C15 H10 O4	254.057	9.054	--	--	--	--	--	--	--	--	--	--	Full match	No results	No results	255.065	1.22926e+07	2.28117e+06	1.75521e+07	1.27402e+07	2.94663e+06	6.36568e+07	5.78721e+06	1.39557e+07	2.55737e+07	5.05983e+06	3.67485e+06	5.23249e+06	5.90225e+06	4.32399e+06	6.021e+06
Com_53123_pos	D-threo-Isocitric acid	(1R,2S)-1-Hydroxypropane-1,2,3-tricarboxylate; D-threo-Isocitric acid	C6 H8 O7	192.027	1.463	cpd:C00451	--	HMDB0001874	--	Organic acids and derivatives	Carboxylic acids and derivatives	Tricarboxylic acids and derivatives	--	--	--	No results	No results	Full match	193.034	731920	1.55188e+06	1.34765e+06	302662	749072	970303	1.24371e+06	506645	341109	220044	996414	1.20668e+06	398873	411302	273412
Com_1554_pos	PC (17:2/17:2)	--	C42 H76 N O8 P	753.528	15.332	--	--	--	LMGP01010731	--	--	--	Glycerophospholipids [GP]	Glycerophosphocholines [GP01]	Diacylglycerophosphocholines [GP0101]	No results	Full match	No results	754.535	153980	1.62682e+06	98189.4	3.01187e+08	5.32799e+06	292264	9.06111e+07	119187	177606	263198	55194.1	100688	142845	168292	269645
Com_10972_pos	Stiripentol	--	C14 H18 O3	216.114	11.869	--	--	--	--	--	--	--	--	--	--	Invalid mass	No results	No results	217.122	4.49337e+07	9.44314e+06	4.09648e+07	1.9574e+07	5.84443e+07	2.55267e+07	2.16791e+06	8.60682e+06	4.51718e+06	3.01573e+07	3.10735e+07	7.65113e+07	1.67753e+07	1.47676e+07	1.24864e+07
Com_31273_pos	2-(1H-benzimidazol-2-yl)-N-[4-(benzyloxy)phenyl]benzamide	--	C27 H22 N4 O2	434.179	8.142	--	--	--	--	--	--	--	--	--	--	Invalid mass	No results	No results	435.187	851939	1.18126e+06	733054	2.26665e+06	1.08889e+07	1.59777e+06	1.43224e+06	1.87716e+06	1.20239e+06	488309	1.33885e+06	3.96207e+06	1.6211e+06	1.09869e+06	1.49e+06
Com_455_pos	9-Oxo-ODE	--	C18 H30 O3	294.219	13.826	--	--	HMDB0004669	--	Lipids and lipid-like molecules	Fatty Acyls	Lineolic acids and derivatives	--	--	--	Full match	No results	Full match	295.226	1.16235e+08	8.26592e+08	1.41108e+08	2.00088e+07	3.92644e+09	1.0624e+08	1.09405e+08	1.82327e+08	7.96757e+07	1.48123e+07	2.41935e+09	1.34826e+09	2.1884e+08	2.18847e+08	2.47e+08
Com_19451_pos	RMK	--	C17 H35 N7 O4 S	433.246	10.577	--	--	--	--	--	--	--	--	--	--	Full match	No results	No results	434.253	533371	2.09899e+07	3.32238e+06	433584	2.60488e+06	1.60277e+06	1.0678e+06	752686	660747	447024	5.88152e+06	1.58221e+06	1.22286e+06	2.20024e+06	1.88778e+06
Com_1167_pos	5-hydroxy-4-methoxy-5,6-dihydro-2H-pyran-2-one	--	C6 H8 O4	144.042	1.382	--	--	--	--	--	--	--	--	--	--	Full match	No results	Full match	145.049	2.8018e+08	2.50389e+08	3.72951e+08	1.0192e+08	3.38571e+08	1.25614e+09	6.87615e+08	7.93129e+08	2.22083e+08	2.23776e+08	4.66991e+08	4.57223e+08	1.91179e+08	2.14998e+08	2.97508e+08
Com_28377_pos	LPE 24:2	--	C29 H56 N O7 P	561.379	16.06	--	--	--	--	--	--	--	--	--	--	No results	Full match	No results	562.386	721600	1.16651e+06	469689	471929	661544	954335	1.95658e+07	733729	326352	566661	335828	815308	481683	477214	570554
Com_4698_pos	3-pentadecyl-4,5,6,7-tetrahydrobenzo[d]isoxazol-4-one oxime	--	C22 H38 N2 O2	362.297	13.596	--	--	--	--	--	--	--	--	--	--	Invalid mass	No results	No results	363.304	3.76174e+06	7.83642e+07	6.59871e+07	2.26065e+06	1.41616e+07	1.15017e+07	1.42697e+07	2.05603e+06	2.36475e+06	2.00153e+06	1.37987e+08	1.9798e+07	2.52357e+07	1.85717e+07	1.28074e+07
Com_24454_pos	PC (18:0e/3:0)	--	C29 H60 N O7 P	565.41	16.17	--	--	--	--	--	--	--	--	--	--	No results	Full match	No results	566.418	781240	2.16177e+06	529502	6.21963e+06	1.18849e+06	2.66402e+06	5.05033e+06	715441	3.72501e+06	1.46588e+06	390390	643182	1.48195e+06	1.95107e+06	1.3984e+06
Com_18129_pos	5-[(10Z)-14-(3,5-dihydroxyphenyl)tetradec-10-en-1-yl]benzene-1,3-diol	--	C26 H36 O4	430.271	11.046	--	--	--	--	--	--	--	--	--	--	Invalid mass	No results	No match	431.278	1.7294e+06	2.93925e+06	2.38201e+06	1.05008e+07	4.73512e+06	4.51512e+06	2.35376e+06	2.25653e+06	2.09134e+06	2.2052e+06	7.72779e+06	5.52614e+06	2.18056e+06	2.3263e+06	2.64121e+06
Com_1918_pos	GQH	--	C13 H20 N6 O5	340.15	9.321	--	--	--	--	--	--	--	--	--	--	Full match	No results	No results	341.157	3.7275e+07	6.32552e+06	4.32612e+08	473144	1.27974e+06	2.33709e+06	8.02657e+06	804583	255093	175522	2.24293e+07	5.10064e+06	3.10408e+07	3.48063e+07	3.88027e+07
Com_2339_pos	Stearoyl ethanolamide	--	C20 H41 N O2	327.313	15.482	--	--	HMDB0013078	--	Organic nitrogen compounds	Organonitrogen compounds	Amines	--	--	--	Full match	No results	No results	328.32	1.56995e+08	2.8549e+08	3.42881e+08	3.6352e+07	1.80051e+08	5.2247e+07	2.49137e+08	3.34489e+06	1.23179e+08	1.14192e+08	1.0251e+08	7.4071e+07	6.35269e+07	7.97805e+07	6.3049e+07
Com_1987_pos	4-[1-(dimethylamino)ethylidene]-2-phenyl-1,3-oxazol-5(4H)-one	--	C13 H14 N2 O2	252.085	1.31	--	--	--	--	--	--	--	--	--	--	Invalid mass	No results	No match	253.093	6.48906e+06	1.20199e+08	1.11201e+07	5.73273e+06	3.61433e+07	6.34379e+08	8.27926e+06	3.24632e+08	6.31707e+07	2.35732e+06	7.8821e+07	4.12966e+07	9.1349e+07	9.52017e+07	6.394e+07
Com_4399_pos	methyl 2-(acetylamino)-4,5-dimethoxybenzoate	--	C12 H15 N O5	253.095	11.064	--	--	--	--	--	--	--	--	--	--	Full match	No results	No results	254.102	1.18724e+06	1.83963e+08	8.42569e+07	450724	1.53174e+06	1.54202e+06	1.2035e+06	693945	723800	696821	2.28486e+07	1.36498e+06	1.21258e+07	1.29061e+07	1.56237e+07
Com_23040_pos	GW501516	--	C21 H18 F3 N O3 S2	453.07	6.176	--	--	--	--	--	--	--	--	--	--	No results	No results	Full match	454.078	607493	550194	462746	288147	1.95984e+07	1.38434e+07	874621	1.33494e+06	627113	294955	719047	1.98108e+07	3.02993e+06	1.92216e+06	1.96926e+06
Com_449_pos	7-Methylguanine	7-Methylguanine	C6 H7 N5 O	165.065	1.916	cpd:C02242	--	HMDB0006040	--	Organoheterocyclic compounds	Imidazopyrimidines	Purines and purine derivatives	--	--	--	Full match	No results	Full match	166.072	7.91079e+08	8.29752e+08	2.63692e+09	3.20466e+07	5.70568e+08	2.50828e+08	1.13425e+08	4.94095e+07	6.17222e+07	1.76038e+08	7.04107e+08	7.98561e+08	4.86059e+08	5.2651e+08	5.48823e+08
Com_47803_pos	α Methylfentanyl	--	C23 H30 N2 O	700.458	8.12	--	--	--	--	--	--	--	--	--	--	Invalid mass	No results	No results	351.236	2.95765e+06	434438	276925	128824	493323	483550	498538	384131	137917	121172	512092	608067	215509	218438	199360
Com_4492_pos	PC (18:3/20:5)	--	C46 H76 N O8 P	1603.08	16.568	--	--	--	--	--	--	--	--	--	--	No results	Invalid mass	No results	802.547	1.61213e+06	9.07477e+07	1.12241e+06	2.72529e+07	2.25751e+08	3.2218e+06	3.32723e+08	7.05536e+06	1.33871e+06	1.14359e+08	1.41247e+07	3.2323e+06	1.10186e+08	5.1358e+07	1.00219e+08
Com_3003_pos	Quercetin-3-ramnoside	--	C21 H20 O11	205.072	8.986	--	--	--	--	--	--	--	--	--	--	No results	Invalid mass	No results	449.107	786223	412359	437581	273303	1.32177e+06	1.22529e+07	1.81505e+06	2.62129e+06	242318	1.99269e+08	591541	753201	7.65717e+06	6.23391e+06	7.0174e+06
Com_10953_pos	11β-Hydroxyandrosterone	3alpha,11beta-Dihydroxy-5alpha-androstane-17-one; 11beta-Hydroxyandrosterone	C19 H30 O3	306.219	12.622	cpd:C14606	--	--	--	--	--	--	--	--	--	Full match	No results	No results	307.226	2.66769e+06	2.72164e+07	1.08886e+07	2.93953e+06	5.15285e+06	6.31112e+06	2.65207e+07	3.20546e+06	3.21033e+06	4.57547e+06	4.29736e+07	7.38308e+06	4.31755e+06	6.10627e+06	6.86147e+06
Com_7481_pos	L-Hydroxylysine	L-Hydroxylysine; 5-Hydroxy-L-lysine; L-erythro-5-Hydroxylysine; (5R)-5-Hydroxy-L-lysine	C6 H14 N2 O3	162.1	1.487	cpd:C16741	map00310 Lysine degradation;map01100 Metabolic pathways	--	--	--	--	--	--	--	--	No results	No results	Full match	163.108	6.62247e+06	1.01163e+07	6.7204e+06	6.14245e+06	6.10791e+06	5.44024e+06	1.80328e+07	2.6878e+06	4.17389e+07	1.80813e+07	1.22696e+07	7.08829e+06	3.77213e+06	3.80969e+06	3.46774e+06
Com_1985_pos	N-Tetradecanamide	--	C14 H29 N O	227.225	14.503	--	--	--	--	--	--	--	--	--	--	No results	No results	Full match	228.232	1.92331e+07	1.07593e+07	1.09416e+07	3.29684e+06	9.59137e+06	2.16943e+07	4.92076e+07	1.34136e+07	5.84691e+06	7.52949e+06	6.07177e+06	1.30071e+07	3.13726e+08	3.06847e+08	3.00038e+08
Com_30318_pos	FPK	--	C20 H30 N4 O4	390.222	16.344	--	--	--	--	--	--	--	--	--	--	Invalid mass	No results	No results	391.229	434540	421148	1.55529e+06	257970	494984	585837	1.71286e+07	366249	188290	413959	266892	496997	461889	339273	344196
Com_56679_pos	Tacrolimus	Tacrolimus; FK506; FK 506	C44 H69 N O12	841.432	10.22	cpd:C01375	--	HMDB0015002	LMPK04000003	Phenylpropanoids and polyketides	Macrolide lactams	_	Polyketides [PK]	Macrolides and lactone polyketides [PK04]	_	Invalid mass	No results	No results	842.439	875060	281817	304773	55876.6	85730.6	101339	133001	114348	96579.3	59822.2	95423.2	119696	113696	119364	115207
Com_13291_pos	5-Hydroxyindole	--	C8 H7 N O	133.053	9.039	--	--	--	--	--	--	--	--	--	--	Full match	No results	Full match	134.06	3.37776e+06	3.30825e+06	3.24798e+07	1.01241e+06	3.98726e+06	3.36828e+06	9.00308e+06	2.2445e+06	802514	1.09368e+06	2.8293e+06	2.5561e+06	3.64167e+06	3.20662e+06	2.90872e+06
Com_1959_pos	Proline-hydroxyproline	--	C10 H16 N2 O4	228.111	1.408	--	--	HMDB0006695	--	Organic acids and derivatives	Carboxylic acids and derivatives	Amino acids, peptides, and analogues	--	--	--	No results	Full match	No results	229.118	2.13785e+08	5.82849e+07	6.36812e+07	1.4411e+08	4.12129e+08	3.95442e+08	1.02972e+08	2.08763e+08	2.29052e+08	1.34607e+08	2.25886e+08	2.75018e+08	1.68129e+08	1.53725e+08	1.52461e+08
Com_25357_pos	Dl-Threitol	--	C4 H10 O4	122.058	1.325	--	--	--	--	--	--	--	--	--	--	No results	No results	Full match	123.065	4.75737e+06	3.17172e+06	2.1319e+06	2.32605e+06	6.27323e+06	2.98995e+06	7.97367e+06	2.71694e+06	2.023e+06	2.71011e+06	1.07295e+07	1.22142e+07	2.88349e+06	2.63474e+06	2.28671e+06
Com_13738_pos	YNH	--	C19 H24 N6 O6	432.175	12.91	--	--	--	--	--	--	--	--	--	--	Full match	No results	No results	433.182	3.81733e+06	602114	593335	2.01353e+06	2.71731e+06	4.72858e+07	1.10807e+06	3.01039e+06	2.48134e+06	2.54596e+06	598901	2.04889e+06	2.72607e+06	2.55488e+06	2.71687e+06
Com_7517_pos	PC (19:1/19:1)	--	C46 H88 N O8 P	813.624	15.29	--	--	--	LMGP01011774	--	--	--	Glycerophospholipids [GP]	Glycerophosphocholines [GP01]	Diacylglycerophosphocholines [GP0101]	No results	Full match	No results	814.631	2.21984e+06	3.36252e+06	7.58194e+07	1.73534e+06	1.50203e+07	1.18639e+07	3.05842e+06	1.39066e+06	2.22324e+06	2.75525e+06	9.05838e+06	8.59272e+06	1.63225e+06	1.66355e+06	2.35934e+06
Com_7679_pos	Adipamide	--	C6 H12 N2 O2	144.09	1.257	--	--	--	LMFA08010017	--	--	--	Fatty Acyls [FA]	Fatty amides [FA08]	Primary amides [FA0801]	No results	No results	Full match	145.097	1.66076e+07	1.35859e+07	7.35458e+07	4.13093e+06	1.4645e+07	6.4955e+06	1.1103e+07	4.47573e+06	4.75167e+06	2.63078e+06	3.05207e+07	1.32976e+07	6.43163e+06	6.87599e+06	4.53099e+06
Com_3945_pos	RLK	--	C18 H37 N7 O4	415.29	9.382	--	--	--	--	--	--	--	--	--	--	Full match	No results	No results	208.652	2.12206e+07	2.45521e+07	1.77923e+08	8.98145e+07	3.23401e+07	2.08435e+07	2.23157e+07	3.45055e+07	4.79702e+07	3.27121e+07	3.09506e+07	4.19126e+07	2.5747e+07	2.22368e+07	2.14777e+07
Com_5669_pos	Artemisinin	Qing Hau Sau; Artemisinin	C15 H22 O5	586.278	13.598	cpd:C09538	--	--	--	--	--	--	--	--	--	Invalid mass	No results	No results	587.285	1.82269e+06	3.27759e+07	1.09785e+08	877952	1.41326e+06	2.01268e+06	4.6076e+06	1.65055e+06	1.57345e+07	5.59483e+06	1.05799e+06	782770	7.38814e+06	4.75182e+06	4.2755e+06
Com_7770_pos	PC (16:2e/4:0)	--	C28 H54 N O7 P	547.363	14.993	--	--	--	--	--	--	--	--	--	--	No results	Full match	Full match	548.37	5.58035e+06	3.092e+06	1.27871e+06	3.85415e+07	2.26753e+06	6.78023e+06	2.23415e+07	1.00507e+06	1.61889e+07	8.10151e+06	614975	3.07205e+06	1.3203e+07	1.80708e+07	1.18545e+07
Com_2185_pos	D-δ-Tocopherol	--	C27 H46 O2	402.35	14.24	--	--	--	--	--	--	--	--	--	--	Full match	No results	Full match	403.357	5.85078e+06	1.07294e+08	3.70445e+08	5.11209e+06	1.29957e+07	1.57708e+07	8.83312e+06	1.07759e+07	2.47686e+06	2.06227e+06	5.32639e+07	3.35498e+07	2.54599e+07	2.75848e+07	3.96244e+07
Com_30928_pos	THC	Dronabinol; Delta9-Tetrahydrocannabinol; Tetrahydrocannabinol; THC	C21 H30 O2	314.224	14.69	cpd:C06972	--	--	--	--	--	--	--	--	--	Full match	No results	Full match	315.231	2.67794e+06	8.22727e+06	4.01056e+06	1.59843e+06	1.11387e+07	1.57778e+06	1.4824e+06	1.07822e+06	1.17015e+06	1.21667e+06	6.0403e+06	4.19189e+06	1.83648e+06	2.05072e+06	1.29182e+06
Com_3991_pos	PC (18:3e/6:0)	--	C32 H60 N O7 P	601.41	13.721	--	--	--	--	--	--	--	--	--	--	No results	Full match	No results	602.417	1.0497e+06	5.48433e+07	1.75096e+08	1.66538e+06	6.0854e+06	1.33352e+07	1.47875e+06	1.18732e+06	577446	756360	8.41753e+07	6.60151e+06	1.69598e+07	2.18023e+07	1.66839e+07
Com_2271_pos	PD 0200347	--	C10 H17 N3 O2	211.132	2.236	--	--	--	--	--	--	--	--	--	--	Full match	No results	No results	212.139	4.7249e+06	4.23856e+08	1.03593e+08	2.16215e+06	7.78307e+06	6.8901e+06	2.29019e+07	3.37655e+06	1.98813e+06	2.58801e+06	6.75727e+06	8.09996e+06	4.06248e+07	3.70303e+07	4.23071e+07
Com_21072_pos	7-hydroxy-6-nitro-2,3-dihydro-1H,5H-pyrido[3,2,1-ij]quinolin-5-one	--	C12 H10 N2 O4	246.064	6.093	--	--	--	--	--	--	--	--	--	--	Full match	No results	No results	247.071	655957	532313	1.52112e+07	302534	881880	752436	950417	668859	243058	304577	649148	957973	1.00929e+06	882735	944580
Com_26203_pos	FPH	--	C20 H25 N5 O4	399.19	6.92	--	--	--	--	--	--	--	--	--	--	Full match	No results	No results	200.602	9.65517e+06	924414	766166	1.79657e+06	1.63946e+06	3.07047e+06	2.68598e+06	1.11626e+07	1.42289e+06	563295	1.04696e+06	1.76955e+06	1.68209e+06	1.24008e+06	1.72968e+06
Com_12691_pos	ACar 12:1	--	C19 H36 N O4	341.256	12.234	--	--	--	--	--	--	--	--	--	--	No results	Invalid mass	No results	342.263	1.24254e+06	1.57432e+06	1.1139e+07	1.47336e+06	5.4389e+06	1.43905e+06	1.16457e+06	1.00249e+06	1.97836e+06	2.17672e+06	3.42873e+07	1.59609e+07	574910	1.00732e+06	1.12525e+06
Com_26998_pos	PC (8:0/8:0)	--	C24 H48 N O8 P	509.312	14.188	--	--	--	LMGP01011251	--	--	--	Glycerophospholipids [GP]	Glycerophosphocholines [GP01]	Diacylglycerophosphocholines [GP0101]	No results	Full match	No results	510.319	1.65684e+06	1.02461e+06	741410	5.15603e+06	2.24371e+06	1.23601e+06	1.10752e+06	723051	981654	1.07721e+06	1.47395e+06	2.22314e+06	1.22841e+06	1.50525e+06	1.37458e+06
Com_11945_pos	Monocrotaline	Monocrotaline	C16 H23 N O6	325.152	6.767	cpd:C10350	--	HMDB0034363	--	Organoheterocyclic compounds	Pyrrolizines	_	--	--	--	Full match	No results	No results	326.159	1.84927e+07	3.29009e+07	3.84168e+07	1.99843e+06	2.5991e+06	2.66483e+06	1.77858e+06	2.04634e+06	3.87413e+06	1.1266e+06	1.18029e+07	2.30914e+06	7.63744e+06	7.31202e+06	6.57769e+06
Com_2462_pos	PC (14:1e/5:0)	--	C27 H54 N O7 P	535.363	15.229	--	--	--	--	--	--	--	--	--	--	No results	Full match	No results	536.371	3.79136e+07	1.30019e+07	7.06699e+06	1.72727e+08	9.23938e+06	4.01547e+07	5.80066e+07	2.40827e+06	1.04755e+08	4.31372e+07	2.34172e+06	1.01698e+07	3.71788e+07	4.71385e+07	2.67662e+07
Com_28582_pos	Emetine	Emetine	C29 H40 N2 O4	240.147	9.55	cpd:C09421	--	--	--	--	--	--	--	--	--	Invalid mass	No results	No results	241.154	917830	9.50421e+06	3.77456e+06	473458	4.02313e+06	1.10904e+06	1.0671e+06	1.4845e+06	902620	382545	8.48646e+06	2.78034e+06	1.01977e+06	915398	618445
Com_17975_pos	Ginsenoside Rg2	--	C42 H72 O13	766.485	13.259	--	--	HMDB0035395	--	Lipids and lipid-like molecules	Prenol lipids	Triterpenoids	--	--	--	Invalid mass	No results	No results	767.492	2.7327e+06	2.39391e+07	953769	1.02419e+06	1.43371e+07	1.45132e+07	818598	3.11602e+06	1.15714e+06	1.63629e+06	1.95957e+07	2.29253e+07	5.33612e+06	6.56801e+06	6.40536e+06
Com_6083_pos	EPH	--	C16 H23 N5 O6	363.153	5.413	--	--	--	--	--	--	--	--	--	--	Invalid mass	No results	No results	364.16	3.04194e+06	2.24226e+06	2.38387e+06	6.00621e+06	1.52383e+08	8.8204e+07	1.11434e+07	9.03386e+06	5.51996e+06	2.2301e+06	3.07446e+06	1.53765e+08	1.27245e+07	1.41999e+07	1.58498e+07
Com_26732_pos	PLK	--	C17 H32 N4 O4	356.242	6.596	--	--	--	--	--	--	--	--	--	--	Full match	No results	No results	357.249	4.25436e+06	490823	542333	281953	799695	757664	1.35648e+06	1.07068e+07	215641	690046	600474	959139	1.3411e+06	1.14654e+06	1.32941e+06
Com_5720_pos	VLK	--	C17 H34 N4 O4	358.257	6.713	--	--	--	--	--	--	--	--	--	--	Full match	No results	No results	359.265	4.70101e+07	419962	1.15514e+06	2.15854e+06	664681	653998	643202	1.1807e+08	248192	1.03873e+06	4.3903e+06	1.03229e+06	7.77869e+06	6.87641e+06	6.56055e+06
Com_15267_pos	Quinidine	Quinidine; (+)-Quinidine	C20 H24 N2 O2	324.179	9.756	cpd:C06527	--	--	--	--	--	--	--	--	--	Invalid mass	No results	No results	325.186	1.23716e+06	1.15872e+07	5.81407e+06	1.02864e+06	1.06714e+07	5.87262e+06	1.8846e+06	2.22401e+06	2.04265e+06	770196	2.56028e+07	9.69422e+06	3.02471e+06	2.80964e+06	3.46718e+06
Com_3343_pos	2-Phenylacetamide	2-Phenylacetamide; alpha-Phenylacetamide	C8 H9 N O	135.068	7.826	cpd:C02505	map00360 Phenylalanine metabolism	HMDB0010715	--	Benzenoids	Benzene and substituted derivatives	Phenylacetamides	--	--	--	No results	Full match	No results	136.076	5.9239e+07	1.03906e+07	3.08074e+07	2.24855e+07	1.2915e+07	1.1435e+07	1.4838e+07	2.38162e+08	7.57851e+06	2.09599e+07	9.71745e+06	1.37352e+07	3.01168e+07	3.16837e+07	3.25708e+07
Com_16663_pos	Safrole	Safrole	C10 H10 O2	162.068	15.1	cpd:C10490	--	HMDB0033591	--	Organoheterocyclic compounds	Benzodioxoles	_	--	--	--	Full match	No results	No results	163.075	4.59391e+06	2.38659e+07	2.26233e+07	1.61199e+06	1.14995e+07	7.4412e+06	1.0482e+07	6.20117e+06	2.16095e+06	3.57352e+06	1.05396e+07	9.48472e+06	4.13044e+06	4.26905e+06	3.49906e+06
Com_4132_pos	N-{[(2R,4S,5R)-5-Ethyl-1-azabicyclo[2.2.2]oct-2-yl]methyl}-2-furamide	--	C15 H22 N2 O2	244.153	4.942	--	--	--	--	--	--	--	--	--	--	Invalid mass	No results	No results	245.161	2.52049e+06	2.14546e+06	1.66558e+08	409958	1.22535e+06	1.1944e+06	1.56973e+06	1.09906e+06	401941	568508	1.95989e+07	1.34707e+06	1.17022e+07	1.52285e+07	1.26635e+07
Com_11618_pos	NAT13-331713_POS	--	C26 H30 N4 O3	468.217	12.517	--	--	--	--	--	--	--	--	--	--	Invalid mass	No results	No results	469.224	2.35057e+06	1.26271e+07	2.86879e+07	3.49228e+06	2.22772e+07	5.88874e+06	2.24771e+06	1.10196e+06	4.14394e+06	5.53518e+06	3.93523e+07	1.84187e+07	6.75582e+06	9.05068e+06	8.18257e+06
Com_13002_pos	9-Oxo-10(E),12(E)-octadecadienoic acid	--	C18 H30 O3	294.217	15.005	--	--	--	--	--	--	--	--	--	--	Invalid mass	No results	No results	295.224	3.0491e+06	2.25328e+06	3.35854e+07	3.37388e+06	1.94442e+06	2.86916e+06	3.13053e+06	1.1523e+06	2.74105e+06	1.873e+06	1.16807e+06	1.36085e+06	4.41909e+06	2.8764e+06	2.50439e+06
Com_52818_pos	(2R,3S,4S,5R,6R)-2-(hydroxymethyl)-6-(propan-2-yloxy)oxane-3,4,5-triol	--	C9 H18 O6	222.109	11.091	--	--	--	--	--	--	--	--	--	--	Invalid mass	No results	No results	223.116	540036	1.13843e+06	1.39271e+06	495539	824655	1.57431e+06	851311	591946	765074	537893	1.17206e+06	900721	523781	505685	536559
Com_3212_pos	o-Toluic Acid	o-Toluate; o-Methylbenzoate; o-Toluic Acid; 2-Methylbenzoic acid	C8 H8 O2	136.052	15.136	cpd:C07215	map01100 Metabolic pathways	--	--	--	--	--	--	--	--	No results	No results	Full match	137.06	4.26268e+06	2.34251e+08	2.28763e+08	1.27967e+06	4.19845e+07	5.32479e+06	1.73002e+07	3.89503e+06	1.67585e+06	2.2787e+06	5.09292e+07	2.3355e+07	9.55803e+06	1.03121e+07	5.98743e+06
Com_11167_pos	3,5,7-trihydroxy-2-phenyl-4H-chromen-4-one	--	C15 H10 O5	270.052	8.514	--	--	HMDB0029521	--	Phenylpropanoids and polyketides	Flavonoids	Flavones	--	--	--	Full match	No results	No results	271.06	6.70772e+06	3.08865e+06	4.24455e+07	1.24944e+06	3.03298e+06	6.95111e+06	4.78808e+06	8.28968e+06	1.68872e+06	905394	2.42467e+06	5.95611e+06	9.46929e+06	6.25919e+06	6.91154e+06
Com_1500_pos	α-Lapachone	--	C15 H14 O3	264.072	5.636	--	--	--	--	--	--	--	--	--	--	Invalid mass	No results	No results	265.079	1.46959e+07	1.65525e+07	2.06028e+08	3.16978e+08	1.46284e+07	6.26887e+08	4.48842e+07	1.75538e+07	1.32379e+08	4.82118e+07	4.82165e+07	1.38401e+07	6.23657e+07	6.24409e+07	8.82608e+07
Com_42401_pos	PC (15:0/15:0)	--	C38 H76 N O8 P	705.537	15.903	--	--	--	LMGP01010530	--	--	--	Glycerophospholipids [GP]	Glycerophosphocholines [GP01]	Diacylglycerophosphocholines [GP0101]	No results	Invalid mass	No results	706.544	566398	466305	440194	437506	534610	520295	484022	3.74714e+06	245049	450015	325948	361625	322393	391684	444152
Com_13161_pos	VPH	--	C16 H25 N5 O4	333.178	6.399	--	--	--	--	--	--	--	--	--	--	Invalid mass	No results	No results	334.186	4.65226e+06	4.88332e+06	3.29464e+07	852016	746773	566145	1.52325e+06	725468	2.65041e+06	3.18082e+06	3.80643e+06	3.01785e+06	2.44446e+06	2.94563e+06	3.20735e+06
Com_26304_pos	1-(3-acetyl-2,4,6-trihydroxyphenyl)ethan-1-one	--	C10 H10 O5	210.052	10.73	--	--	--	--	--	--	--	--	--	--	Full match	No results	Full match	211.06	1.03663e+06	1.15362e+07	857133	665533	6.95758e+06	3.27827e+06	1.85787e+06	1.00224e+06	601559	824097	1.00083e+07	6.59541e+06	2.76451e+06	3.15461e+06	3.44786e+06
Com_2263_pos	Υ-L-Glutamyl-L-glutamic acid	--	C10 H16 N2 O7	276.095	1.415	--	--	--	--	--	--	--	--	--	--	Full match	No results	Full match	277.103	8.26175e+07	1.83517e+07	4.59932e+07	7.36417e+07	2.50105e+07	3.82069e+07	7.91269e+08	1.55681e+08	5.61694e+07	6.63735e+07	3.50184e+07	3.63999e+07	5.3484e+07	5.83955e+07	5.13411e+07
Com_5949_pos	Taxifolin	Taxifolin; Dihydroquercetin; (+)-Dihydroquercetin; (+)-Taxifolin; trans-Dihydroquercetin	C15 H12 O7	286.047	10.37	cpd:C01617	map01100 Metabolic pathways	--	--	--	--	--	--	--	--	Invalid mass	Invalid mass	No results	287.055	4.61306e+06	7.29071e+07	1.03972e+08	1.04852e+06	2.00321e+07	7.61252e+06	1.0866e+07	4.86727e+06	1.80898e+06	1.14124e+06	7.00109e+07	2.8428e+07	1.30788e+07	1.32262e+07	1.26116e+07
Com_30089_pos	5-(tert-butyl)-2-methyl-N-(4-nitrophenyl)-3-furamide	--	C16 H18 N2 O4	324.1	11.102	--	--	--	--	--	--	--	--	--	--	Invalid mass	No results	No results	325.108	634480	1.09464e+06	7.80062e+06	712658	1.05246e+06	1.86211e+06	972566	709755	874045	614507	1.45932e+06	1.13823e+06	598385	1.17879e+06	1.18234e+06
Com_2513_pos	Diacetoxyscirpenol	Diacetoxyscirpenol	C19 H26 O7	383.195	9.4	cpd:C09662	--	HMDB0035104	--	Lipids and lipid-like molecules	Prenol lipids	Sesquiterpenoids	--	--	--	Invalid mass	No results	No results	384.202	4.68105e+06	6.07523e+06	3.13098e+08	307772	1.6424e+06	923110	3.14741e+06	1.0498e+06	531563	452146	4.19989e+06	967768	1.61657e+07	1.33004e+07	1.5744e+07
Com_459_pos	PC (18:4e/2:0)	--	C28 H50 N O7 P	543.332	14.496	--	--	--	--	--	--	--	--	--	--	No results	Full match	Full match	544.339	2.28884e+08	3.20019e+07	1.3505e+07	1.36038e+09	2.97878e+07	8.10223e+07	4.07746e+08	7.5086e+07	1.94928e+08	3.10181e+08	6.06784e+06	9.71464e+07	4.05832e+08	3.75079e+08	3.19334e+08
Com_8192_pos	12,13-EODE	--	C18 H32 O3	296.235	15.288	--	--	--	--	--	--	--	--	--	--	No results	No results	Full match	297.242	1.04941e+07	4.48842e+07	6.7035e+07	3.83894e+06	9.32318e+07	2.77433e+07	1.71066e+07	5.89832e+06	7.65702e+06	2.76533e+06	5.88925e+07	3.61121e+07	2.04325e+07	2.32571e+07	1.52128e+07
Com_50623_pos	PC (18:4e/20:3)	--	C46 H80 N O7 P	789.561	15.655	--	--	--	--	--	--	--	--	--	--	No results	Invalid mass	No results	790.568	109703	2.14911e+06	90666.8	92849.5	114737	175616	236644	111264	75781	89213.9	48287	76187.3	163497	174947	154455
Com_46379_pos	TNK	--	C14 H27 N5 O6	361.189	9.521	--	--	--	--	--	--	--	--	--	--	Invalid mass	No results	No results	362.196	366469	297065	282597	1.03962e+06	346567	429111	411672	628557	1.40923e+06	163874	309596	548850	269253	239519	252588
Com_4649_pos	RQH	--	C17 H29 N9 O5	878.457	11.457	--	--	--	--	--	--	--	--	--	--	Invalid mass	No results	No results	879.464	1.19042e+06	2.64804e+07	1.42367e+08	1.22181e+06	1.76859e+06	2.66086e+06	3.01651e+06	2.47522e+06	1.83826e+06	1.30984e+06	1.56243e+06	1.66872e+06	4.40558e+06	5.24796e+06	5.04946e+06
Com_30617_pos	pentane-1,2,3,4,5-pentol	--	C5 H12 O5	152.068	1.281	--	--	--	--	--	--	--	--	--	--	Full match	No results	Full match	153.076	8.96022e+06	1.99738e+06	1.63657e+06	1.28926e+06	1.91541e+06	4.35475e+06	5.15139e+06	2.49609e+06	3.68307e+06	6.00716e+06	1.91963e+06	2.39632e+06	1.67935e+06	2.34049e+06	2.38795e+06
Com_11336_pos	Vindoline	Vindoline	C25 H32 N2 O6	456.222	7.966	cpd:C01626	--	--	--	--	--	--	--	--	--	Invalid mass	No results	No results	457.229	2.68064e+07	4.87366e+06	2.36219e+07	2.76484e+06	3.23962e+06	5.35175e+06	1.32023e+06	4.50028e+07	2.09862e+06	1.35555e+06	8.61489e+06	3.67569e+06	2.74898e+06	3.73286e+06	4.79515e+06
Com_45179_pos	YMK	--	C20 H32 N4 O5 S	462.188	9.543	--	--	--	--	--	--	--	--	--	--	Invalid mass	No results	No results	463.195	359680	278630	274723	173050	311714	405359	390027	3.05751e+06	209770	139821	351040	365074	250215	243346	230032
Com_15082_pos	4-(pentyloxy)benzene-1-carbohydrazide	--	C12 H18 N2 O2	240.151	11.837	--	--	--	--	--	--	--	--	--	--	Invalid mass	No results	No results	241.158	753575	1.36162e+06	2.15322e+06	1.41419e+07	1.55364e+06	2.48655e+06	1.46674e+06	927978	1.29936e+07	2.39231e+06	1.97659e+06	1.50902e+06	1.22987e+06	740143	811580
Com_21737_pos	HMH	--	C17 H25 N7 O4 S	445.148	9.963	--	--	--	--	--	--	--	--	--	--	Invalid mass	No results	No results	446.155	437684	2.65652e+06	2.16907e+06	303404	1.87466e+06	2.63451e+06	606224	666910	456280	309326	1.41183e+07	1.76593e+06	637972	965874	1.14985e+06
Com_3476_pos	Nicotinamide 1-oxide	--	C6 H6 N2 O2	138.043	2.012	--	--	HMDB0002730	--	Organoheterocyclic compounds	Pyridines and derivatives	Pyridinecarboxylic acids and derivatives	--	--	--	Full match	No results	Full match	139.05	2.68497e+08	1.06783e+08	1.42064e+08	1.92648e+07	3.72649e+07	4.80937e+07	2.29341e+08	2.17072e+07	2.45929e+07	4.22839e+07	6.82139e+07	4.11541e+07	5.05966e+07	4.8146e+07	5.21661e+07
Com_23394_pos	Andrographolide	Andrographolide	C20 H30 O5	332.198	12.634	cpd:C20214	--	--	--	--	--	--	--	--	--	Invalid mass	No results	No results	333.205	5.69726e+06	1.38678e+07	6.44226e+06	2.51762e+06	7.14561e+06	1.94379e+07	3.68469e+06	7.65334e+06	2.74955e+06	3.91876e+06	1.11506e+07	6.43694e+06	4.70657e+06	7.75548e+06	6.98504e+06
Com_23304_pos	Fexofenadine	Fexofenadine; 4-(1-Hydroxy-4-(4-(hydroxydiphenylmethyl)-1-piperidinyl)butyl)-alpha,alpha-dimethylbenzeneacetic acid	C32 H39 N O4	501.294	10.463	cpd:C06999	map04976 Bile secretion	HMDB0005030	--	Benzenoids	Benzene and substituted derivatives	Diphenylmethanes	--	--	--	Invalid mass	No results	No results	502.301	454998	1.52788e+07	735373	851575	9.57771e+06	2.66919e+06	911845	631112	647800	482877	1.20681e+07	6.61841e+06	594476	601981	592477
Com_7555_pos	Pyridoxamine	Pyridoxamine; PM	C8 H12 N2 O2	168.09	5.705	cpd:C00534	map00750 Vitamin B6 metabolism;map01100 Metabolic pathways;map04977 Vitamin digestion and absorption	HMDB0001431	--	Organoheterocyclic compounds	Pyridines and derivatives	Pyridoxamines	--	--	--	Full match	No results	Full match	169.097	9.69214e+07	7.30505e+06	1.14331e+07	6.81515e+06	8.09618e+06	9.58736e+06	2.03499e+07	4.30402e+07	1.21266e+07	2.21067e+07	9.22086e+06	1.26246e+07	1.08425e+07	1.26934e+07	1.13042e+07
Com_2861_pos	L-5-Hydroxytryptophan	--	C11 H12 N2 O3	220.084	2.565	--	--	HMDB0000472	--	Organoheterocyclic compounds	Indoles and derivatives	Tryptamines and derivatives	--	--	--	Full match	No results	Full match	221.092	1.82687e+07	1.59862e+08	1.29373e+08	4.24398e+06	1.80312e+08	1.09455e+08	2.23236e+07	3.20687e+07	1.52924e+07	2.87739e+06	2.61281e+08	2.0781e+08	6.15124e+07	7.69541e+07	6.8997e+07
Com_3870_pos	3-hydroxy-3-methylpentanedioic acid	--	C6 H10 O5	184.035	1.202	--	--	HMDB0059737	--	Lipids and lipid-like molecules	Fatty Acyls	Fatty acids and conjugates	--	--	--	Invalid mass	No results	No results	185.042	1.75064e+08	1.64107e+08	7.74364e+07	7.96965e+07	2.66934e+08	2.45789e+08	2.72182e+08	1.61992e+08	8.22285e+07	1.45088e+08	1.10885e+08	2.82169e+08	1.00856e+08	9.71235e+07	1.17435e+08
Com_16935_pos	Prostaglandin K2	--	C20 H30 O5	332.194	7.797	--	--	--	LMFA03010023	--	--	--	Fatty Acyls [FA]	Eicosanoids [FA03]	Prostaglandins [FA0301]	Invalid mass	No results	No results	333.202	3.02888e+06	1.50292e+06	2.20146e+07	1.27215e+06	724643	1.2578e+06	814331	2.11593e+06	147981	611166	496058	712557	1.51541e+06	2.05097e+06	1.80296e+06
Com_15239_pos	L-Anserine (beta-alanyl-N-methylhistidine) (nitrate salt)	--	C10 H16 N4 O3	240.122	1.237	--	--	--	--	--	--	--	--	--	--	No results	Full match	Full match	241.129	3.82745e+06	9.18531e+06	1.08917e+07	2.53614e+06	4.39811e+06	2.80434e+06	1.65728e+07	2.83934e+07	2.46559e+06	1.05085e+06	1.01382e+07	6.83466e+06	4.38968e+06	5.11548e+06	5.89515e+06
Com_14428_pos	GPK	--	C13 H24 N4 O4	600.359	6.282	--	--	--	--	--	--	--	--	--	--	Invalid mass	No results	No results	301.187	3.66056e+07	411682	527942	207282	568999	3.32044e+06	723425	1.01158e+07	181852	220402	486534	718502	2.38918e+06	1.74723e+06	1.9827e+06
Com_29564_pos	GPH	--	C13 H19 N5 O4	331.127	6.306	--	--	--	--	--	--	--	--	--	--	Invalid mass	No results	No match	332.135	1.54974e+06	9.70297e+06	882944	315679	1.51693e+06	815217	1.04621e+06	662692	271647	333156	2.63374e+06	3.83353e+06	994668	1.19601e+06	1.23958e+06
Com_14536_pos	Purpurin	Purpurin	C14 H8 O5	256.037	9.462	cpd:C10395	--	--	LMPK12140007	--	--	--	Polyketides [PK]	Flavonoids [PK12]	Flavanones [PK1214]	Full match	No results	No results	257.044	661581	5.36966e+06	607940	312511	4.24491e+07	800160	734733	1.08867e+06	374839	275335	1.42751e+07	4.22753e+07	1.37079e+06	1.33529e+06	2.12742e+06
Com_16251_pos	Arachidonoyl serinol	--	C23 H39 N O3	377.292	14.768	--	--	--	--	--	--	--	--	--	--	Full match	No results	No results	378.299	1.83053e+06	7.21994e+06	6.75324e+06	889010	1.99436e+06	6.62276e+06	3.9018e+06	864464	945711	1.26552e+06	2.31454e+07	2.11212e+06	4.3023e+06	4.39967e+06	3.01775e+06
Com_1085_pos	methyl 3,4,5-trihydroxycyclohex-1-ene-1-carboxylate	--	C8 H12 O5	210.05	7.366	--	--	--	--	--	--	--	--	--	--	Invalid mass	No results	No results	211.057	2.50833e+08	2.77345e+07	8.98652e+08	5.51088e+06	1.2753e+07	2.03634e+06	7.97091e+07	4.00313e+06	3.20012e+06	3.71998e+07	1.47073e+07	2.17039e+07	2.28667e+08	3.0599e+08	3.14437e+08
Com_9175_pos	Nor-9-carboxy-δ9-THC	--	C21 H28 O4	344.198	10.942	--	--	--	--	--	--	--	--	--	--	Full match	No results	No results	345.206	2.56624e+06	3.65281e+06	1.16594e+07	1.57255e+06	2.36666e+06	2.4722e+06	2.40251e+06	3.89969e+06	1.76981e+06	4.50495e+07	3.92986e+06	4.00972e+06	3.76881e+06	2.51391e+06	2.67541e+06
Com_723_pos	Ala-Val	--	C8 H16 N2 O3	188.116	2.59	--	--	--	--	--	--	--	--	--	--	No results	Full match	Full match	189.123	2.23109e+08	6.36158e+06	2.16906e+07	7.65852e+08	1.01483e+07	1.44216e+07	8.22213e+06	8.41172e+08	2.88114e+08	8.37369e+07	3.2506e+07	1.48077e+07	2.32285e+08	1.48263e+08	1.86382e+08
Com_43_pos	Oleic acid	(9Z)-Octadecenoic acid; (Z)-Octadec-9-enoic acid; Oleate; Oleic acid	C18 H34 O2	282.256	14.466	cpd:C00712	map00061 Fatty acid biosynthesis;map01040 Biosynthesis of unsaturated fatty acids	HMDB0000207	LMFA01030002	Lipids and lipid-like molecules	Fatty Acyls	Fatty acids and conjugates	Fatty Acyls [FA]	Fatty Acids and Conjugates [FA01]	Unsaturated fatty acids [FA0103]	Full match	No results	No results	283.263	2.73104e+08	1.7491e+10	2.75503e+10	1.14235e+07	3.30094e+10	4.16112e+08	10402286236	1.80496e+08	9.95895e+07	1.66125e+07	1.51472e+10	3.39827e+10	8.0262e+09	1.07129e+10	1.03646e+10
Com_1399_pos	Dihomo-γ-linolenic acid ethyl ester	--	C22 H38 O2	340.297	15.303	--	--	--	--	--	--	--	--	--	--	Invalid mass	No results	No results	341.305	5.22759e+07	2.73911e+08	2.56525e+08	3.47826e+08	1.12283e+08	3.22234e+08	1.34332e+09	5.96723e+06	2.87612e+08	3.64392e+08	8.57715e+07	1.20683e+08	1.72538e+08	2.1207e+08	1.37959e+08
Com_1045_pos	ACar 18:0	--	C25 H50 N O4	427.366	13.962	--	--	--	--	--	--	--	--	--	--	No results	Invalid mass	No results	428.373	1.53553e+07	3.55588e+08	1.35802e+07	1.64123e+08	3.52507e+07	5.17687e+07	2.08245e+09	5.41562e+06	5.05183e+07	2.75652e+08	6.08354e+07	3.83442e+07	1.47289e+08	1.39149e+08	1.39611e+08
Com_3116_pos	4-(trifluoromethyl)nicotinic acid	--	C7 H4 F3 N O2	191.017	1.279	--	--	--	--	--	--	--	--	--	--	Invalid mass	No results	No results	192.024	4.69868e+06	6.04783e+07	2.85338e+07	3.36062e+07	2.44601e+08	2.82325e+08	1.1504e+08	6.44368e+06	1.29979e+08	8.8339e+07	4.57067e+07	3.63834e+08	5.86926e+07	5.31255e+07	4.57474e+07
Com_12600_pos	Celestolide	--	C17 H24 O	244.182	13.91	--	--	HMDB0031867	--	Benzenoids	Indanes	_	--	--	--	Full match	No results	No results	245.189	4.03968e+06	3.22892e+07	1.6664e+07	1.73994e+06	2.87279e+07	1.57441e+07	1.42142e+07	1.99664e+07	4.34925e+06	6.36221e+06	3.46907e+07	3.66976e+07	1.14345e+07	1.04917e+07	7.92202e+06
Com_18443_pos	SLK	--	C15 H30 N4 O5	346.221	2.044	--	--	--	--	--	--	--	--	--	--	Full match	No results	No results	347.229	1.23527e+07	1.09227e+06	1.44847e+06	855068	1.15816e+06	1.99523e+06	3.21406e+06	2.07413e+07	706662	578605	3.18258e+06	1.33026e+06	3.21357e+06	3.47223e+06	4.363e+06
Com_28400_pos	Methacycline	Methacycline; Metacycline	C22 H22 N2 O8	442.137	10.173	cpd:C07654	--	--	--	--	--	--	--	--	--	Full match	No results	No results	443.144	5.3945e+06	3.17383e+06	3.40267e+06	1.08011e+06	2.56783e+06	1.10774e+07	1.12619e+06	1.54707e+06	1.0061e+06	559943	4.32718e+06	8.39956e+06	4.99378e+06	5.88537e+06	6.67543e+06
Com_9715_pos	JWH 018 N-(5-chloropentyl) analog	--	C24 H22 Cl N O	375.142	7.121	--	--	--	--	--	--	--	--	--	--	Invalid mass	No results	No results	376.149	1.08107e+06	3.77184e+06	1.58209e+06	395366	4.74849e+06	7.85272e+06	936643	943404	303263	337097	5.08443e+07	2.14428e+07	4.22361e+06	4.70687e+06	5.0206e+06
Com_5239_pos	HPK	--	C17 H28 N6 O4	380.219	7.806	--	--	--	--	--	--	--	--	--	--	Invalid mass	No results	No results	381.227	2.69612e+06	1.83183e+06	1.21998e+08	1.41966e+06	1.32085e+06	1.12614e+06	5.09626e+06	1.33255e+07	6.53807e+06	1.08385e+06	6.64418e+06	1.22539e+06	9.30868e+06	9.63654e+06	9.87905e+06
Com_54553_pos	Triacanthine	Triacanthine	C10 H13 N5	203.117	8.358	cpd:C08435	--	--	--	--	--	--	--	--	--	No results	No results	Full match	424.269	502436	467226	1.10774e+06	248758	659417	729150	635261	602863	202116	189826	887563	957958	305793	303013	277773
Com_50801_pos	N-{6-[(5-chloro-3-pyridyl)oxy]-3-pyridyl}-N'-methylurea	--	C12 H11 Cl N4 O2	278.058	9.014	--	--	--	--	--	--	--	--	--	--	Full match	No results	No results	261.055	661110	477146	525723	317239	601862	1.03473e+06	654986	1.05106e+06	279934	1.40331e+06	483500	744306	440798	371314	361759
Com_3509_pos	ACar 5:0	--	C12 H24 N O4	245.163	7.619	--	--	--	--	--	--	--	--	--	--	No results	Invalid mass	No match	246.17	1.25442e+07	1.51422e+06	641411	6.88425e+07	656681	952001	4.58371e+08	4.50002e+07	2.38455e+07	2.13778e+07	6.33897e+06	3.07714e+06	3.16631e+07	2.85839e+07	3.05926e+07
Com_24486_pos	Perillartine	--	C10 H15 N O	330.226	5.497	--	--	HMDB0035652	--	Lipids and lipid-like molecules	Prenol lipids	Monoterpenoids	--	--	--	Invalid mass	No results	No results	166.12	6.48992e+06	446659	651177	1.59173e+06	757230	1.89952e+06	3.04833e+06	1.26531e+07	973745	596976	513282	659901	759349	929289	949611
Com_12276_pos	Icariin	Icariin	C33 H40 O15	698.206	8.379	cpd:C17555	--	--	LMPK12112009	--	--	--	Polyketides [PK]	Flavonoids [PK12]	Flavones and Flavonols [PK1211]	Invalid mass	No results	No results	699.214	1.02205e+06	730570	607420	6.31216e+06	1.11468e+06	1.58572e+06	1.05657e+06	1.15647e+06	2.0125e+07	2.13631e+06	1.22841e+06	1.38848e+06	811522	628338	446938
Com_2588_pos	(+)-ar-Turmerone	--	C15 H20 O	216.151	13.688	--	--	HMDB0035612	--	Lipids and lipid-like molecules	Prenol lipids	Sesquiterpenoids	--	--	--	Full match	No results	No results	217.158	5.83925e+06	2.73209e+07	3.03318e+08	1.54304e+07	1.27886e+07	1.06113e+08	3.37034e+07	3.94089e+06	2.57709e+07	2.43373e+06	1.27676e+07	1.2794e+07	3.89423e+07	4.30085e+07	2.63902e+07
Com_17029_pos	Paliperidone	Paliperidone; 9-Hydroxyrisperidone	C23 H27 F N4 O3	426.211	6.702	cpd:C21516	--	HMDB0015396	--	Organoheterocyclic compounds	Pyridopyrimidines	_	--	--	--	Invalid mass	No results	No results	427.218	837773	2.61648e+07	3.1946e+06	304303	3.26035e+06	1.61357e+06	1.13015e+06	953684	1.96596e+06	352096	1.56506e+07	2.57928e+06	2.27969e+06	2.40596e+06	2.56431e+06
Com_32304_pos	Hesperidin	Hesperidin; Hesperetin 7-O-rutinoside; Ciratin	C28 H34 O15	610.19	9.364	cpd:C09755	--	HMDB0003265	LMPK12140451	Phenylpropanoids and polyketides	Flavonoids	Flavonoid glycosides	Polyketides [PK]	Flavonoids [PK12]	Flavanones [PK1214]	Full match	No results	No results	611.197	999053	808360	827146	465638	1.06692e+06	1.51203e+06	1.07874e+06	1.64351e+06	555963	5.35908e+06	948127	1.28351e+06	770040	733033	745597
Com_36122_pos	Acetylvardenafil	--	C25 H34 N6 O3	449.243	12.258	--	--	--	--	--	--	--	--	--	--	Invalid mass	No results	No results	450.251	476618	1.43997e+06	717848	2.2487e+06	1.11892e+06	2.50027e+06	1.60218e+06	429744	2.85921e+06	3.57166e+06	2.66623e+06	1.28718e+06	689702	763215	559793
Com_22895_pos	SM (d20:0/16:2)	--	C41 H81 N2 O6 P	706.608	14.517	--	--	--	--	--	--	--	--	--	--	No results	Invalid mass	No results	707.615	919947	4.8522e+06	1.3092e+07	1.27976e+06	1.90017e+06	853808	1.24421e+06	749925	859582	1.08193e+06	7.59458e+06	3.43505e+06	1.62162e+06	1.27092e+06	1.28499e+06
Com_10155_pos	Lumefantrine	--	C30 H32 Cl3 N O	527.153	1.426	--	--	--	--	--	--	--	--	--	--	Full match	No results	No results	528.161	1.88438e+06	3.4025e+06	2.26033e+06	634992	2.05433e+06	7.48731e+07	5.35497e+06	3.43619e+07	1.10183e+07	565427	4.12674e+06	2.38407e+06	6.98699e+06	9.30325e+06	5.94366e+06
Com_9795_pos	6-cyclohex-3-enyl-5-nitropiperidin-2-one	--	C11 H16 N2 O3	224.116	8.089	--	--	--	--	--	--	--	--	--	--	Full match	No results	No results	225.123	1.32646e+06	1.16532e+07	5.12483e+07	219802	2.14591e+07	1.13058e+07	3.01415e+06	1.43767e+06	480132	485060	1.13494e+07	2.52469e+07	3.91743e+06	3.56407e+06	4.15752e+06
Com_13734_pos	ALK	--	C15 H30 N4 O4	330.226	5.738	--	--	--	--	--	--	--	--	--	--	Full match	No results	No results	331.234	2.27004e+07	1.44793e+06	1.63596e+06	1.81551e+06	1.35358e+06	1.70765e+06	1.79649e+06	3.34477e+07	1.08192e+06	935038	1.2579e+06	1.89288e+06	2.91433e+06	2.93129e+06	3.12905e+06
Com_3511_pos	ACar 20:0	--	C27 H54 N O4	455.397	14.206	--	--	--	--	--	--	--	--	--	--	No results	Invalid mass	No results	456.404	578289	1.94161e+07	597263	9.42743e+06	4.02472e+06	1.76284e+06	4.58141e+08	335765	5.2388e+06	1.27507e+07	1.19218e+06	1.98863e+06	9.14108e+06	1.13993e+07	1.29976e+07
Com_9089_pos	Prostaglandin I2	Prostaglandin I2; (5Z,13E)-(15S)-6,9alpha-Epoxy-11alpha,15-dihydroxyprosta-5,13-dienoate; Prostacyclin; PGI2; Epoprostenol	C20 H32 O5	352.222	12.711	cpd:C01312	map00590 Arachidonic acid metabolism;map01100 Metabolic pathways;map04024 cAMP signaling pathway;map04080 Neuroactive ligand-receptor interaction;map04270 Vascular smooth muscle contraction;map04370 VEGF signaling pathway;map04611 Platelet activation	HMDB0001335	LMFA03010087	Lipids and lipid-like molecules	Fatty Acyls	Eicosanoids	Fatty Acyls [FA]	Eicosanoids [FA03]	Prostaglandins [FA0301]	No results	Invalid mass	No results	353.229	1.95166e+06	2.24703e+07	4.68529e+06	2.35271e+06	2.42151e+07	8.07326e+06	9.39543e+06	3.85519e+06	2.61624e+06	3.50112e+06	5.6364e+07	9.42623e+06	3.66458e+06	1.91565e+06	4.1454e+06
Com_218_pos	1-Palmitoylglycerol	--	C19 H38 O4	330.276	15.046	--	--	HMDB0011564	--	Lipids and lipid-like molecules	Glycerolipids	Monoradylglycerols	--	--	--	Full match	No results	Full match	331.284	2.16214e+09	2.04918e+09	5.03557e+08	7.8797e+08	2.72557e+09	4.79692e+09	2.41586e+09	2.1857e+09	3.45553e+09	6.22656e+08	1.81708e+09	3.70055e+09	1.40735e+09	1.37065e+09	1.34468e+09
Com_56816_pos	PC (18:4e/17:2)	--	C43 H76 N O7 P	749.535	16.294	--	--	--	--	--	--	--	--	--	--	No results	Full match	No results	750.542	78288.7	385934	644921	104357	110991	86495.5	82685.7	67709.8	32972.7	61088.4	37605.5	58422.5	59892.5	49090.4	65355.6
Com_2568_pos	4'-Methyl-α-pyrrolidinohexanophenone	--	C17 H25 N O	259.189	1.266	--	--	--	--	--	--	--	--	--	--	Invalid mass	No results	No results	260.197	7.87259e+06	1.37936e+07	3.06259e+08	1.8623e+06	1.72368e+07	1.42483e+07	1.76768e+07	6.1041e+06	2.57959e+06	2.23512e+06	4.98001e+07	2.86694e+07	1.2401e+07	1.27058e+07	1.12512e+07
Com_10849_pos	QLK	--	C17 H33 N5 O5	387.248	1.426	--	--	--	--	--	--	--	--	--	--	Full match	No results	No results	194.631	3.29007e+07	4.87742e+06	3.24015e+06	1.8635e+06	2.94484e+06	6.58903e+06	6.24407e+06	4.81696e+07	1.37679e+06	760428	4.99258e+06	3.41752e+06	4.66029e+06	4.06105e+06	5.75424e+06
Com_16406_pos	ethyl 3-oxo-3-(1H-pyrazol-5-ylamino)propanoate	--	C8 H11 N3 O3	219.059	1.278	--	--	--	--	--	--	--	--	--	--	Invalid mass	No results	No results	220.067	1.34795e+06	3.12403e+06	1.40664e+06	1.67132e+06	1.40848e+07	5.94155e+06	2.73405e+06	1.00352e+06	6.55462e+06	1.85208e+07	3.11321e+06	1.32542e+07	2.51815e+06	2.29756e+06	2.74624e+06
Com_31131_pos	Norverapamil	--	C26 H36 N2 O4	880.522	9.461	--	--	HMDB0060540	--	Benzenoids	Benzene and substituted derivatives	Phenylbutylamines	--	--	--	Invalid mass	No results	No results	441.268	9.36985e+06	3.03162e+06	977328	1.46386e+06	1.7959e+06	1.26931e+06	1.167e+06	1.79814e+06	591333	434359	3.97735e+06	1.46085e+06	839859	1.15031e+06	1.0744e+06
Com_21169_pos	2-phenyl-1-(2-pyridylmethyl)-1,4,5,6,7,8-hexahydroquinazoline-4-thione	--	C20 H19 N3 S	666.252	10.178	--	--	--	--	--	--	--	--	--	--	Invalid mass	No results	No results	667.26	989640	1.80945e+07	1.49631e+07	659103	984727	1.15708e+06	1.53002e+06	1.45857e+06	1.25736e+06	699782	900513	1.11404e+06	1.61784e+06	2.32498e+06	2.15908e+06
Com_22707_pos	3-aminobenzo[4,5]imidazo[2,1-b][1,3]thiazole-2-carbonitrile	--	C10 H6 N4 S	214.032	7.769	--	--	--	--	--	--	--	--	--	--	Full match	No results	No results	215.039	1.37651e+06	5.50832e+06	4.69538e+06	574735	1.48293e+06	1.78281e+06	2.15774e+06	1.90761e+06	832026	917617	1.30518e+07	2.00349e+06	2.6378e+06	2.06957e+06	1.52007e+06
Com_20363_pos	T-2 Toxin	T-2 Toxin	C24 H34 O9	501.25	11.25	cpd:C09738	--	HMDB0036600	--	Lipids and lipid-like molecules	Prenol lipids	Sesquiterpenoids	--	--	--	Invalid mass	No results	No results	502.258	2.76822e+06	5.75112e+06	7.31967e+06	1.53158e+06	2.78918e+06	2.91793e+06	2.5695e+06	2.00343e+06	8.83085e+06	6.42474e+06	1.93953e+06	4.20552e+06	2.31838e+06	1.73831e+06	2.02244e+06
Com_19466_pos	XLR11 N-(4-hydroxypentyl) metabolite	--	C21 H28 F N O2	345.215	9.461	--	--	--	--	--	--	--	--	--	--	Invalid mass	No results	No results	346.222	1.10228e+07	8.95971e+06	1.74651e+07	359553	1.6423e+06	3.48031e+06	2.32564e+06	1.25255e+06	1.00432e+06	3.17031e+06	3.46173e+06	1.15097e+06	2.16838e+06	2.50102e+06	2.36261e+06
Com_12334_pos	3-(3,4-dihydroxyphenyl)propanoic acid	--	C9 H10 O4	164.047	7.202	--	--	HMDB0000423	--	Phenylpropanoids and polyketides	Phenylpropanoic acids	_	--	--	--	Invalid mass	No match	No match	165.054	7.23147e+06	7.98356e+06	3.64829e+07	1.94025e+06	7.69164e+06	8.4929e+06	1.37797e+07	4.22338e+06	2.11279e+06	7.07382e+06	7.83708e+06	1.00428e+07	6.2945e+06	5.92159e+06	6.297e+06
Com_17877_pos	Anserine	beta-Alanyl-N(pi)-methyl-L-histidine; Anserine	C10 H16 N4 O3	240.122	2.064	cpd:C01262	map00340 Histidine metabolism;map00410 beta-Alanine metabolism;map01100 Metabolic pathways	HMDB0000194	--	Organic acids and derivatives	Peptidomimetics	Hybrid peptides	--	--	--	No results	No results	Full match	241.129	2.41302e+06	1.60901e+07	1.57134e+07	1.98638e+06	1.07714e+07	9.10345e+06	1.94299e+06	851652	6.30218e+06	1.66102e+06	1.97506e+07	1.10907e+07	4.25891e+06	4.41127e+06	5.81114e+06
Com_9097_pos	fentanyl-d5	--	C22 H23 [2]H5 N2 O	341.256	12.347	--	--	--	--	--	--	--	--	--	--	Invalid mass	Invalid mass	No results	342.263	4.28032e+06	1.38962e+06	1.96597e+06	5.4044e+06	3.89578e+07	2.9808e+07	2.66372e+07	2.55658e+06	3.84997e+06	2.84472e+06	5.63005e+07	3.72925e+07	1.3552e+07	1.81092e+07	1.6156e+07
Com_6502_pos	L-Cystathionine	L-Cystathionine	C7 H14 N2 O4 S	222.068	7.789	cpd:C02291	map00260 Glycine, serine and threonine metabolism;map00270 Cysteine and methionine metabolism;map01100 Metabolic pathways;map01230 Biosynthesis of amino acids	HMDB0000099	--	Organic acids and derivatives	Carboxylic acids and derivatives	Amino acids, peptides, and analogues	--	--	--	No results	No results	Full match	223.075	4.9561e+06	3.88973e+06	9.20051e+07	201043	2.23862e+06	649376	1.32913e+06	737591	139085	273204	6.46744e+06	2.88014e+06	7.56045e+06	9.17588e+06	1.06698e+07
Com_4843_pos	DLK	--	C16 H30 N4 O6	374.216	2.381	--	--	--	--	--	--	--	--	--	--	Full match	No results	No results	188.115	1.9823e+07	6.95077e+06	6.916e+06	7.19199e+07	1.18747e+07	1.08082e+07	1.8256e+07	3.77607e+07	4.25388e+06	5.09289e+06	1.5991e+07	1.19517e+07	1.80745e+07	2.11605e+07	1.93908e+07
Com_9829_pos	benzoylecgonine-d3	--	C16 H16 [2]H3 N O4	292.153	6.994	--	--	--	--	--	--	--	--	--	--	Invalid mass	No results	No results	293.16	1.82597e+06	1.13477e+07	6.63118e+06	1.95408e+06	9.08124e+06	6.32897e+06	2.73961e+06	2.84232e+06	1.5463e+06	852072	5.00199e+07	1.18136e+07	5.52446e+06	4.98402e+06	3.71538e+06
Com_6548_pos	Sedanolide	--	C12 H18 O2	410.243	12.699	--	--	HMDB0034450	--	Organoheterocyclic compounds	Lactones	Gamma butyrolactones	--	--	--	Invalid mass	No results	No match	411.25	9.48777e+07	8.33944e+06	8.68054e+06	3.36064e+07	3.72865e+06	7.02896e+06	3.9558e+06	2.93287e+07	1.64497e+07	1.01927e+07	1.01917e+07	4.08694e+06	4.88647e+07	6.19613e+07	6.94264e+07
Com_7278_pos	2-[3-methyl-2-(methylimino)-4-oxo-1,3-thiazolan-5-yl]acetic acid	--	C7 H10 N2 O3 S	224.027	1.238	--	--	--	--	--	--	--	--	--	--	Invalid mass	No results	No results	225.034	2.84258e+06	2.88719e+07	1.22273e+07	4.2489e+06	7.65378e+06	6.93024e+06	1.77389e+08	2.48892e+07	6.34149e+06	2.16039e+07	1.06071e+07	6.75396e+06	1.97684e+07	2.16661e+07	1.76297e+07
Com_13431_pos	methyl 1-isopropyl-1H-1,2,3-benzotriazole-5-carboxylate	--	C11 H13 N3 O2	219.098	1.231	--	--	--	--	--	--	--	--	--	--	Invalid mass	No results	No results	220.105	2.30598e+06	2.03952e+06	360807	398628	4.65024e+07	1.4683e+07	1.67877e+06	4.02518e+06	1.28834e+06	1.01736e+06	3.1348e+07	2.20207e+06	3.68756e+06	3.58602e+06	2.44133e+06
Com_31317_pos	7-Hydroxycoumarine	--	C9 H6 O3	162.035	7.332	--	--	--	--	--	--	--	--	--	--	Invalid mass	No results	No results	163.042	5.33321e+06	1.54579e+06	691076	273980	887684	1.00139e+06	969999	990581	218212	521493	7.05596e+06	1.45059e+06	766662	929033	884995
Com_9763_pos	APH	--	C14 H21 N5 O4	305.152	8.502	--	--	--	--	--	--	--	--	--	--	Invalid mass	No results	No results	306.159	4.23619e+06	2.87817e+06	5.11395e+06	2.73838e+07	4.09306e+06	5.59633e+06	3.96606e+06	4.52382e+06	5.04034e+06	3.25665e+07	5.4675e+06	5.90114e+06	2.16321e+06	1.99567e+06	1.83642e+06
Com_3649_pos	VQH	--	C16 H26 N6 O5	382.196	5.921	--	--	--	--	--	--	--	--	--	--	Full match	No results	No results	383.203	2.02782e+06	878389	790355	3.56386e+06	2.9623e+08	1.46663e+08	923901	8.60842e+06	8.66596e+06	463987	5.95547e+06	3.21416e+08	2.72296e+07	2.19057e+07	3.07487e+07
Com_7079_pos	L-Homocitrulline	L-Homocitrulline	C7 H15 N3 O3	189.111	1.404	cpd:C02427	--	HMDB0000679	--	Organic acids and derivatives	Carboxylic acids and derivatives	Amino acids, peptides, and analogues	--	--	--	No results	Full match	Full match	190.118	8.72963e+07	1.03784e+07	8.23694e+07	2.6256e+06	6.50442e+06	6.69081e+06	6.03911e+07	1.62126e+07	1.5353e+07	1.9907e+07	1.17921e+07	8.48738e+06	1.4407e+07	1.35102e+07	1.09441e+07
Com_47054_pos	Pleuromutilin	Pleuromutilin; Pleuromulin	C22 H34 O5	189.121	11.947	cpd:C09169	--	--	--	--	--	--	--	--	--	Invalid mass	No results	No results	401.232	1.16443e+06	591627	625185	365651	567986	1.91043e+06	419909	800193	1.33812e+06	323291	801561	773698	869129	883844	786924
Com_13785_pos	2,6-Xylidine	2,6-Dimethylaniline; 2,6-DMA; 2,6-Xylidine	C8 H11 N	121.089	7.031	cpd:C11004	map00982 Drug metabolism - cytochrome P450	HMDB0060677	--	Benzenoids	Benzene and substituted derivatives	Xylenes	--	--	--	Full match	No results	Full match	122.096	2.42972e+06	1.60885e+07	3.05918e+07	991344	2.34228e+06	2.14877e+06	3.80801e+06	1.97938e+06	1.20718e+06	1.23384e+06	2.67942e+06	3.37502e+06	3.15611e+06	3.78818e+06	3.54258e+06
Com_28197_pos	Cytidine 5'-diphosphocholine	CDP-choline; Cytidine 5'-diphosphocholine; Citicoline	C14 H26 N4 O11 P2	488.107	1.335	cpd:C00307	map00564 Glycerophospholipid metabolism;map01100 Metabolic pathways;map05231 Choline metabolism in cancer	HMDB0001413	--	Nucleosides, nucleotides, and analogues	Pyrimidine nucleotides	Pyrimidine ribonucleotides	--	--	--	Full match	No results	Full match	489.114	1.5383e+06	848760	791238	707853	820405	785569	1.98082e+07	747453	615630	775593	803177	908883	675544	658325	649257
Com_26586_pos	bicyclo[2.2.2]oct-2-en-1-yl 4-methylbenzene-1-sulfonate	--	C15 H18 O3 S	278.098	9.685	--	--	--	--	--	--	--	--	--	--	Full match	No results	No results	279.105	551260	442654	9.9722e+06	272269	487217	594613	613834	784890	338610	252479	428813	597447	412597	731884	500104
Com_8063_pos	5-Methylcytidine	--	C10 H15 N3 O5	257.101	4.611	--	--	HMDB0000982	--	Nucleosides, nucleotides, and analogues	Pyrimidine nucleosides	_	--	--	--	No results	Full match	No results	258.108	1.81771e+06	2.52951e+06	7.5061e+06	720261	2.73471e+06	1.60733e+06	2.88371e+06	2.16397e+06	534371	733100	6.73147e+07	5.17707e+06	5.42319e+06	4.64428e+06	6.96402e+06
Com_21835_pos	TQH	--	C15 H24 N6 O6	768.365	5.046	--	--	--	--	--	--	--	--	--	--	Invalid mass	No results	No results	385.19	1.83918e+07	1.20837e+06	1.14912e+06	573458	1.75849e+06	1.67692e+06	2.19578e+06	3.33143e+06	562243	795240	3.62305e+06	1.91566e+06	1.81569e+06	1.89201e+06	1.59872e+06
Com_18460_pos	FRH	--	C21 H30 N8 O4	960.435	8.461	--	--	--	--	--	--	--	--	--	--	Invalid mass	No results	No results	481.225	766416	1.03693e+06	466293	929704	5.1788e+06	1.70981e+06	831200	983054	282343	246190	1.87209e+07	2.50646e+07	2.1447e+06	3.09611e+06	3.3633e+06
Com_5155_pos	β-Cortolone	--	C21 H34 O5	366.24	10.546	--	--	--	--	--	--	--	--	--	--	Full match	No results	No results	367.248	6.2194e+06	2.00645e+07	1.24475e+08	4.10464e+06	7.06666e+06	8.80627e+06	1.15114e+07	1.65601e+07	3.12083e+06	6.03699e+06	5.44448e+07	2.54691e+07	1.86083e+07	1.79076e+07	1.53631e+07
Com_2839_pos	Levalbuterol	R-Salbutamol; (-)-Salbutamol; Levalbuterol	C13 H21 N O3	261.132	1.298	cpd:C11770	--	--	--	--	--	--	--	--	--	Invalid mass	No results	No results	262.139	3.04413e+07	4.72905e+07	4.21624e+07	8.48527e+06	2.00099e+08	1.22094e+08	7.47574e+06	6.55819e+06	7.38105e+06	5.869e+06	2.6398e+08	2.22049e+08	5.2696e+07	4.92933e+07	4.90192e+07
Com_11592_pos	4-Hydroxypropranolol	--	C16 H21 N O3	275.148	5.659	--	--	--	--	--	--	--	--	--	--	Invalid mass	No results	No results	276.155	1.36862e+07	3.10472e+06	1.67101e+06	2.13953e+07	1.84779e+06	2.57469e+06	1.44286e+06	3.3268e+06	6.45675e+06	2.13353e+06	5.70905e+06	3.66068e+06	4.88311e+06	4.57074e+06	4.37113e+06
Com_42134_pos	4-(beta-D-Glucopyranosyloxy)-2-methylenebutanoic acid	--	C11 H18 O8	300.08	10.211	--	--	--	--	--	--	--	--	--	--	Invalid mass	No results	No results	301.087	592356	3.05189e+06	2.12911e+06	379014	596278	706633	7.84122e+06	1.05682e+06	623331	380130	717774	717747	813699	733096	763175
Com_29176_pos	1-[(3,5-dimethylisoxazol-4-yl)sulfonyl]piperidine	--	C10 H16 N2 O3 S	244.085	7.679	--	--	--	--	--	--	--	--	--	--	Invalid mass	No results	No results	245.092	2.07561e+06	1.16117e+06	908593	423415	1.2534e+07	7.9894e+06	579105	4.51794e+06	272598	189417	3.77268e+06	8.25666e+06	2.14136e+06	1.58133e+06	1.86477e+06
Com_17110_pos	N'2-(2-furylmethylidene)-3-aminopyrazine-2-carbohydrazide	--	C10 H9 N5 O2	231.075	6.185	--	--	--	--	--	--	--	--	--	--	Full match	No results	No results	232.083	973119	942088	2.16325e+07	347987	1.56253e+06	1.0307e+06	1.11337e+06	851988	293640	482517	1.18721e+06	1.35937e+06	1.11047e+06	1.89016e+06	1.69781e+06
Com_36925_pos	FQH	--	C20 H26 N6 O5	826.345	5.764	--	--	--	--	--	--	--	--	--	--	Invalid mass	No results	No results	414.18	953331	362052	349872	171124	533797	511149	583066	5.38706e+06	273832	217351	420539	606786	256990	363747	450661
Com_8373_pos	4-(4-methoxyphenyl)-6-pyridin-4-yl-1,3,5-triazin-2(3H)-one	--	C15 H12 N4 O2	280.092	8.57	--	--	--	--	--	--	--	--	--	--	Invalid mass	No results	No results	281.099	463602	266371	6.50982e+07	174002	370915	565186	477062	519841	153779	140943	899622	524741	228253	219915	208679
Com_10951_pos	4-acetyl-4-(ethoxycarbonyl)heptanedioic acid	--	C12 H18 O7	296.087	7.731	--	--	--	--	--	--	--	--	--	--	Invalid mass	No results	No results	297.094	1.88899e+06	2.0404e+06	4.37844e+07	428588	1.35121e+06	1.44599e+06	1.49535e+06	1.57729e+06	325350	428127	4.53357e+06	1.69593e+06	3.28241e+06	4.13521e+06	4.65625e+06
Com_25255_pos	6-O-Isobutyryl-alpha-D-glucopyranosyl alpha-D-glucopyranoside	--	C16 H28 O12	412.157	6.39	--	--	--	--	--	--	--	--	--	--	Full match	No results	No results	413.165	1.19571e+06	1.29838e+06	1.11821e+06	485561	4.8237e+06	1.69122e+07	1.49127e+06	2.17359e+06	868021	539241	1.57657e+06	2.39232e+06	935028	1.24416e+06	1.14447e+06
Com_18900_pos	VLH	--	C17 H29 N5 O4	367.221	7.708	--	--	--	--	--	--	--	--	--	--	Full match	No results	No results	368.228	2.3597e+07	2.07871e+06	1.95117e+06	9.79803e+06	2.95407e+06	3.38476e+06	3.31874e+06	1.27391e+07	761580	1.00216e+06	2.52855e+06	3.96983e+06	2.53841e+06	2.8245e+06	1.8014e+06
Com_28514_pos	NQH	--	C15 H23 N7 O6	375.183	9.195	--	--	--	--	--	--	--	--	--	--	Invalid mass	No results	No results	376.19	693994	2.06532e+06	1.51683e+06	376787	699024	903966	804380	964187	4.7539e+06	815792	806864	969673	545172	456823	500624
Com_5783_pos	1-[4-hydroxy-3-(3-methylbut-2-en-1-yl)phenyl]ethan-1-one	--	C13 H16 O2	204.115	9.059	--	--	--	--	--	--	--	--	--	--	Full match	No results	No results	205.122	5.83304e+06	4.09226e+06	1.07371e+08	1.90489e+06	5.56653e+06	3.51088e+06	6.06907e+06	2.31824e+06	1.12608e+06	1.34259e+06	2.06345e+07	7.21759e+06	7.51835e+06	8.45162e+06	7.14542e+06
Com_8509_pos	NKK	--	C16 H32 N6 O5	388.243	5.811	--	--	--	--	--	--	--	--	--	--	Full match	No results	No results	389.25	3.19051e+06	386573	476737	195400	597555	545768	652368	6.90462e+07	178809	223918	449020	651350	2.06604e+06	2.12266e+06	2.40892e+06
Com_4073_pos	UR-144 N-Heptyl analog	--	C23 H33 N O	339.252	8.391	--	--	--	--	--	--	--	--	--	--	Invalid mass	No results	No results	340.259	3.15388e+06	2.67171e+06	1.59267e+06	1.13374e+06	8.24789e+07	1.863e+07	8.23556e+06	2.98724e+06	664743	1.04715e+06	3.48222e+06	2.9795e+08	1.50057e+07	1.56946e+07	1.40777e+07
Com_24017_pos	O-Desmethylnaproxen	--	C13 H12 O3	216.078	15.026	--	--	HMDB0013989	--	Benzenoids	Naphthalenes	Naphthols and derivatives	--	--	--	No results	No results	Full match	217.085	1.12852e+06	1.44826e+07	599474	1.16611e+06	1.75553e+07	1.31882e+07	917648	694182	731400	737536	8.76385e+06	1.04292e+07	2.22837e+06	1.71585e+06	1.24603e+06
Com_10049_pos	6-(4-phenylpiperazino)hexanoic acid hydrochloride	--	C16 H24 N2 O2	276.187	12.914	--	--	--	--	--	--	--	--	--	--	Invalid mass	No results	No results	277.195	2.48396e+07	767445	2.67983e+06	2.63209e+07	1.02309e+06	2.35493e+06	1.21757e+06	1.4764e+07	2.14302e+07	2.13027e+07	763350	1.89658e+06	1.75417e+07	1.63222e+07	1.43539e+07
Com_12165_pos	PC (18:4e/19:0)	--	C45 H84 N O7 P	781.605	13.417	--	--	--	--	--	--	--	--	--	--	No results	Invalid mass	No results	782.612	2.54534e+06	1.57282e+06	1.20184e+06	8.86515e+06	2.7359e+06	1.19276e+06	2.07823e+06	2.22367e+06	1.93172e+07	2.97483e+07	2.29944e+06	2.70254e+06	3.40142e+06	2.2631e+06	2.36227e+06
Com_11914_pos	Oxymatrine	Ammothamnine; Oxymatrine; Matrine N-oxide	C15 H24 N2 O2	264.187	12.935	cpd:C10749	--	--	--	--	--	--	--	--	--	Invalid mass	No results	No results	265.194	1.60195e+07	1.42226e+06	1.88365e+06	1.63344e+07	1.25232e+06	4.58204e+06	1.13024e+06	1.55741e+07	2.1111e+07	2.41838e+07	1.55946e+06	1.61759e+06	1.29902e+07	1.11146e+07	1.29785e+07
Com_33356_pos	PC (2:0/13:1)	--	C23 H44 N O8 P	986.567	14.835	--	--	--	--	--	--	--	--	--	--	No results	Invalid mass	No results	494.291	1.9338e+06	1.99638e+06	936367	1.84691e+06	1.79609e+06	2.80471e+06	1.39679e+07	1.65108e+06	1.87818e+06	1.18722e+06	1.34562e+06	2.29381e+06	1.90048e+06	2.30541e+06	3.22657e+06
Com_11265_pos	4-(3,4-dihydro-2H-1,5-benzodioxepin-7-ylamino)-4-oxobutanoic acid	--	C13 H15 N O5	265.094	9.284	--	--	--	--	--	--	--	--	--	--	Full match	No results	No results	266.102	4.65685e+06	5.76259e+06	5.04063e+06	833104	1.76244e+07	1.12654e+07	3.50961e+06	3.16238e+06	886464	668869	4.11285e+07	8.43454e+06	4.45326e+06	4.51655e+06	4.96679e+06
Com_15093_pos	2-(14,15-Epoxyeicosatrienoyl) glycerol	--	C23 H38 O5	434.264	12.895	--	--	HMDB0013651	--	Lipids and lipid-like molecules	Glycerolipids	Monoradylglycerols	--	--	--	Invalid mass	No results	No results	435.273	9.21378e+06	2.68153e+07	1.88805e+07	4.86829e+06	3.11541e+06	3.48165e+06	2.74841e+07	7.30556e+06	5.98914e+06	6.14511e+06	2.60267e+07	2.09747e+07	6.57985e+06	6.16665e+06	6.55763e+06
Com_16125_pos	2-(tert-butyl)-1,3-thiazolane-4-carboxylic acid	--	C8 H15 N O2 S	189.082	8.618	--	--	--	--	--	--	--	--	--	--	Full match	No results	No results	190.09	1.00274e+06	2.5448e+07	2.20862e+06	896178	1.79415e+06	1.77713e+07	4.13451e+07	1.07082e+06	4.13458e+06	786088	1.15927e+06	1.17416e+06	1.78037e+07	1.63944e+07	1.8193e+07
Com_3973_pos	3-(propan-2-yl)-octahydropyrrolo[1,2-a]pyrazine-1,4-dione	--	C10 H16 N2 O2	196.121	6.966	--	--	--	--	--	--	--	--	--	--	Full match	No results	No results	197.128	2.6692e+07	1.0368e+07	3.46099e+07	4.1707e+07	1.56404e+07	4.83172e+07	3.93454e+08	5.62926e+07	4.04704e+07	4.04855e+07	1.3245e+07	1.8666e+07	2.97983e+07	3.3026e+07	3.28145e+07
Com_11498_pos	N1-Acetylspermine	N1-Acetylspermine	C12 H28 N4 O	244.226	1.135	cpd:C02567	--	HMDB0001186	--	Organic acids and derivatives	Carboxylic acids and derivatives	Carboxylic acid derivatives	--	--	--	Full match	No results	No results	245.234	1.15097e+06	1.12401e+06	4.06605e+07	658366	6.89627e+06	2.0473e+06	4.62082e+06	1.46666e+06	537635	973691	2.64726e+07	3.53209e+07	701759	1.30077e+06	811615
Com_27908_pos	1H-indol-3-yl(pyridin-2-yl)methanol	--	C14 H12 N2 O	246.078	9.828	--	--	--	--	--	--	--	--	--	--	Invalid mass	No results	No results	247.085	565578	2.75637e+06	599498	293729	574499	848894	721361	887671	420715	7.22302e+06	522291	709521	479040	466606	444636
Com_11400_pos	8-(1,2-dihydroxy-3-methylbut-3-en-1-yl)-7-methoxy-2H-chromen-2-one	--	C15 H16 O5	276.099	11.786	--	--	HMDB0132703	--	Phenylpropanoids and polyketides	Coumarins and derivatives	_	--	--	--	Full match	No results	No results	277.107	645926	1.85054e+06	4.10863e+07	2.13452e+06	2.41412e+06	1.78977e+06	3.38433e+06	657225	2.37014e+06	2.57521e+06	4.7714e+06	4.70851e+06	2.36277e+06	3.8158e+06	3.23336e+06
Com_41414_pos	KKK	--	C18 H38 N6 O4	201.147	1.016	--	--	--	--	--	--	--	--	--	--	Invalid mass	No results	No results	202.155	4.76757e+06	936942	875227	1.1416e+06	1.92549e+06	1.37315e+06	986951	2.97896e+06	249145	360079	1.1846e+06	2.86745e+06	761366	830936	1.07135e+06
Com_49043_pos	PC (18:5e/20:5)	--	C46 H74 N O7 P	1567.05	15.482	--	--	--	--	--	--	--	--	--	--	No results	Invalid mass	No results	784.532	488105	850317	454531	322598	546261	315252	413036	442774	262989	354649	2.03452e+06	430351	247874	309403	361847
Com_17068_pos	19(R)-HETE	--	C20 H32 O3	320.234	13.333	--	--	--	--	--	--	--	--	--	--	Full match	No results	Full match	321.242	2.49537e+06	5.60365e+06	2.82786e+06	1.17773e+06	5.54647e+06	6.51343e+06	5.1581e+06	2.17175e+06	1.11474e+06	1.63617e+06	2.13377e+07	1.03886e+07	2.93023e+06	1.74038e+06	2.87894e+06
Com_16624_pos	4-{3-[(3,4-dihydroxyphenyl)methyl]-2-methylbutyl}benzene-1,2-diol	--	C18 H22 O4	324.131	9.527	--	--	--	--	--	--	--	--	--	--	Invalid mass	No results	No results	325.139	675878	2.35336e+07	2.27343e+07	340273	1.3499e+07	6.3692e+06	766919	1.15925e+06	412476	274933	3.77686e+06	5.13822e+06	2.60171e+06	2.88594e+06	3.33862e+06
Com_7211_pos	4-Methoxycinnamaldehyde	p-Methoxycinnamaldehyde; 4-Methoxycinnamaldehyde	C10 H10 O2	162.068	9.563	cpd:C10475	--	HMDB0032611	--	Phenylpropanoids and polyketides	Cinnamaldehydes	_	--	--	--	Full match	No results	No results	163.075	4.77615e+06	2.07029e+07	8.04816e+07	1.60856e+06	5.96619e+06	6.36823e+06	7.97512e+06	3.40425e+06	1.39325e+06	2.14566e+06	4.04151e+06	7.20388e+06	8.0967e+06	6.69039e+06	6.20527e+06
Com_20245_pos	N1-(2-cyanoethyl)-N1-cyclohexyl-4-bromobenzene-1-sulfonamide	--	C15 H19 Br N2 O2 S	348.05	1.295	--	--	--	--	--	--	--	--	--	--	Invalid mass	No results	No results	349.058	1.40811e+06	2.45076e+06	1.62947e+07	594841	1.37126e+06	1.43784e+06	3.73926e+06	1.59163e+06	911931	918391	1.53934e+06	1.51748e+06	863212	1.17281e+06	810566
Com_51_pos	Monoolein	--	C21 H40 O4	356.292	15.167	--	--	HMDB0011567	--	Lipids and lipid-like molecules	Glycerolipids	Monoradylglycerols	--	--	--	Full match	No results	Full match	357.3	1.45648e+10	9.3876e+09	3.70549e+09	2.96555e+09	7.98367e+09	8.33369e+09	3.42873e+09	5.38016e+09	1.38905e+10	6.59935e+08	1.0978e+10	1.71692e+10	2.59193e+09	2.74662e+09	1.90876e+09
Com_4466_pos	Salicylic acid	Salicylate; o-Hydroxybenzoic acid; Salicylic acid	C7 H6 O3	138.031	11.716	cpd:C00805	map00360 Phenylalanine metabolism;map01100 Metabolic pathways;map04976 Bile secretion	HMDB0000840	--	Benzenoids	Benzene and substituted derivatives	Benzoic acids and derivatives	--	--	--	Full match	No results	Full match	139.039	2.18964e+07	2.2369e+07	1.39843e+07	7.53552e+07	3.62569e+07	2.49512e+07	3.05375e+07	3.90854e+07	7.47415e+07	1.19918e+08	1.59962e+07	4.00059e+07	1.66354e+07	1.41939e+07	1.34173e+07
Com_8078_pos	5-(hydroxymethyl)-4-methoxy-2,5-dihydrofuran-2-one	--	C6 H8 O4	126.029	1.23	--	--	--	--	--	--	--	--	--	--	Invalid mass	No results	No results	127.037	2.87209e+06	8.20689e+07	1.90364e+06	1.88867e+06	5.02096e+06	4.65306e+06	5.50828e+06	2.36891e+06	1.6893e+06	1.62655e+06	2.44352e+06	7.53344e+06	4.4498e+06	3.94093e+06	4.04773e+06
Com_18178_pos	Resiniferatoxin	Resiniferatoxin; RTX	C37 H40 O9	650.258	12.532	cpd:C09179	map04750 Inflammatory mediator regulation of TRP channels	--	--	--	--	--	--	--	--	Invalid mass	No results	No results	651.265	538709	2.35814e+07	9.60672e+06	1.78942e+06	972669	988598	1.17599e+06	417853	2.03059e+06	2.74011e+06	4.91668e+06	778631	6.24742e+06	5.65093e+06	5.11863e+06
Com_14581_pos	Debromohymenialdisine	Debromohymenialdisine; (Z)-Debromohymenialdisine; DBH	C11 H11 N5 O2	285.088	1.315	cpd:C19897	--	--	--	--	--	--	--	--	--	Invalid mass	No results	No results	286.095	1.509e+07	1.42202e+07	2.79515e+07	1.65166e+06	2.7059e+07	3.2625e+06	1.43452e+07	6.35896e+06	3.72365e+06	5.58611e+06	1.22564e+07	1.79429e+07	5.92514e+06	6.57915e+06	5.25954e+06
Com_9129_pos	8-iso-15-keto Prostaglandin F2α	--	C20 H32 O5	369.251	12.347	--	--	--	--	--	--	--	--	--	--	Invalid mass	No results	No results	370.258	1.96905e+07	1.78815e+06	895058	3.53639e+06	4.73326e+07	1.51189e+07	7.37363e+07	1.33971e+06	3.87833e+06	2.14675e+07	5.59931e+07	5.67549e+07	1.55314e+07	1.42442e+07	1.48211e+07
Com_27490_pos	dimethyl 2-(3-nitro-2-pyridyl)malonate	--	C10 H10 N2 O6	238.074	9.377	--	--	--	--	--	--	--	--	--	--	Invalid mass	No results	No results	239.082	994521	1.46146e+06	9.33694e+06	392432	1.02985e+06	1.23074e+06	1.10565e+06	1.35604e+06	458718	357122	1.25268e+06	1.19081e+06	659188	775630	891611
Com_2331_pos	1-[2-(2,5-dimethyl-1H-pyrrol-1-yl)-4-nitrophenyl]-1H-imidazole	--	C15 H14 N4 O2	282.107	8.806	--	--	--	--	--	--	--	--	--	--	Invalid mass	No results	No results	283.115	4.14935e+07	7.83192e+06	3.43525e+08	684857	6.57796e+06	4.13685e+06	8.71875e+06	1.70165e+06	1.52261e+06	3.85126e+06	1.90764e+07	8.42973e+06	2.9543e+07	3.74764e+07	4.09341e+07
Com_9907_pos	1-(3-ethyl-2,4-dihydroxy-6-methoxyphenyl)butan-1-one	--	C13 H18 O4	220.109	11.621	--	--	--	--	--	--	--	--	--	--	Invalid mass	No results	No results	221.117	1.12265e+07	4.02297e+06	4.00313e+06	2.68414e+07	2.09922e+06	2.86608e+07	1.98977e+06	5.87046e+06	2.42907e+06	772329	3.73399e+06	3.47125e+06	8.29047e+06	7.74706e+06	6.9712e+06
Com_10711_pos	4-phenoxyphenyl 4-hydroxypiperidine-1-carboxylate	--	C18 H19 N O4	295.117	1.852	--	--	--	--	--	--	--	--	--	--	Invalid mass	No results	No results	296.124	4.35624e+06	1.79612e+06	1.61927e+06	2.40939e+07	1.18969e+06	1.01535e+06	4.86728e+06	5.77973e+06	1.49643e+07	1.05928e+07	1.81645e+06	1.38639e+06	4.1682e+06	5.21743e+06	5.34547e+06
Com_12445_pos	ACar 16:3	--	C23 H40 N O4	393.287	13.045	--	--	--	--	--	--	--	--	--	--	No results	Invalid mass	No results	394.295	7.17247e+06	1.45847e+06	1.06582e+06	1.91565e+07	3.69113e+06	3.50025e+06	1.11283e+06	4.13781e+06	1.36216e+07	2.22792e+07	3.02135e+06	1.92124e+06	8.14928e+06	7.0549e+06	9.10777e+06
Com_37322_pos	ACar 24:2	--	C31 H58 N O4	507.428	14.334	--	--	--	--	--	--	--	--	--	--	No results	Invalid mass	No results	508.435	705439	1.63508e+06	1.68708e+06	693188	860003	592545	1.07674e+07	446844	671081	877379	510631	669538	635453	775820	439800
Com_1291_pos	DL-Stachydrine	--	C7 H13 N O2	143.095	1.148	--	--	--	--	--	--	--	--	--	--	Full match	No results	No results	144.102	1.26221e+08	4.68391e+07	7.16966e+08	2.32686e+07	4.57526e+07	5.01408e+07	7.39855e+08	1.0738e+08	2.06802e+07	8.41024e+07	7.45383e+07	5.25864e+07	1.05967e+08	1.09992e+08	8.99803e+07
Com_34662_pos	Dl-3-Hydroxy-kynurenine	--	C10 H12 N2 O4	224.079	7.659	--	--	--	--	--	--	--	--	--	--	No results	No results	Full match	225.087	601059	3.78664e+06	5.75485e+06	181397	783444	784241	543293	535175	137075	176187	3.49483e+06	1.38619e+06	948711	986787	999715
Com_16556_pos	Penicillin G	Penicillin G; Benzylpenicillin	C16 H18 N2 O4 S	334.098	8.916	cpd:C05551	map04976 Bile secretion	HMDB0037849	--	Organic acids and derivatives	Carboxylic acids and derivatives	Carboxylic acid derivatives	--	--	--	Full match	No results	No results	335.106	644932	1.08531e+06	4.16736e+06	288457	703107	2.15376e+06	5.10749e+07	933981	334938	284014	595510	1.97875e+06	1.13205e+06	1.23954e+06	1.02266e+06
Com_24991_pos	DL-α-Tocopherol	--	C29 H50 O2	430.381	14.733	--	--	--	--	--	--	--	--	--	--	Full match	No results	No results	431.388	2.148e+06	1.34665e+07	7.58015e+06	1.43179e+06	3.89193e+06	5.11627e+06	1.78272e+06	1.0064e+06	1.29479e+06	1.57639e+06	3.9254e+06	6.4883e+06	1.5883e+06	2.49018e+06	1.71789e+06
Com_24638_pos	Radicinin	--	C12 H12 O5	236.065	7.684	--	--	--	--	--	--	--	--	--	--	Invalid mass	No results	No results	237.072	1.14859e+06	712077	638253	338909	1.04123e+06	1.08622e+06	1.06991e+06	1.02216e+06	268436	350782	1.13266e+07	1.39925e+06	526329	843620	1.0838e+06
Com_10237_pos	β-Asarone	beta-Asarone; cis-Asarone; (Z)-1-(2,4,5-Trimethoxyphenyl)-1-propene	C12 H16 O3	208.109	11.409	cpd:C10430	--	--	--	--	--	--	--	--	--	Full match	No results	No results	209.117	3.73913e+06	5.44887e+06	8.65384e+06	2.56156e+07	4.48616e+06	1.62478e+07	3.6849e+06	2.12102e+06	1.01052e+06	9.74634e+06	4.17266e+06	4.51454e+06	2.54607e+06	3.39802e+06	4.07351e+06
Com_11410_pos	Avocadyne 1-acetate	--	C19 H34 O4	308.234	14.409	--	--	HMDB0031048	LMFA05000644	Lipids and lipid-like molecules	Fatty Acyls	Fatty alcohols	Fatty Acyls [FA]	Fatty alcohols [FA05]	_	Invalid mass	No results	No results	309.242	2.20211e+07	4.92774e+07	2.64332e+07	1.08655e+07	3.54522e+07	2.24767e+07	1.50278e+07	2.25207e+07	2.04586e+07	3.92407e+06	3.52494e+07	2.44499e+07	2.00137e+07	2.31651e+07	2.3204e+07
Com_3701_pos	Valeryl fentanyl-d5	--	C24 H27 [2]H5 N2 O	369.287	13.055	--	--	--	--	--	--	--	--	--	--	Invalid mass	Invalid mass	No results	370.295	1.24542e+07	1.23013e+06	430780	9.48583e+07	5.67357e+06	4.39244e+06	5.32286e+06	6.19508e+06	7.05878e+07	1.54239e+08	2.08044e+06	3.65245e+06	3.44389e+07	2.80114e+07	2.92541e+07
Com_6859_pos	DAG (16:0/18:2)	--	C37 H68 O5	609.532	14.296	--	--	--	--	--	--	--	--	--	--	No results	Invalid mass	No results	610.54	1.92486e+07	1.85869e+07	5.81049e+06	4.34572e+06	6.26176e+07	1.20916e+08	2.59188e+07	5.75834e+07	4.69112e+07	6.08177e+06	4.02785e+07	1.86863e+07	4.23791e+06	6.44865e+06	6.46385e+06
Com_18963_pos	5-[(8Z,11Z)-pentadeca-8,11-dien-1-yl]benzene-1,3-diol	--	C21 H32 O2	316.24	14.563	--	--	--	--	--	--	--	--	--	--	Full match	No results	Full match	317.247	1.90119e+07	1.60438e+07	7.34263e+06	2.4535e+06	1.41862e+07	9.96616e+06	2.34678e+06	1.75547e+07	5.2389e+06	1.86272e+06	1.79568e+07	1.59251e+07	5.94493e+06	8.8235e+06	7.61343e+06
Com_684_pos	4-oxododecanedioic acid	--	C12 H20 O5	226.12	8.851	--	--	--	--	--	--	--	--	--	--	Invalid mass	No results	No results	227.127	1.79928e+08	8.21741e+08	1.54016e+09	2.39368e+06	4.4779e+08	3.7163e+08	1.53064e+08	1.35866e+08	9.81523e+06	7.93477e+06	1.18285e+09	4.7799e+08	2.84593e+08	3.04553e+08	2.92167e+08
Com_4731_pos	4',7-Dihydroxyflavanone	--	C15 H12 O4	256.073	8.464	--	--	HMDB0029519	--	Phenylpropanoids and polyketides	Flavonoids	Flavans	--	--	--	Full match	No results	No results	257.081	1.37162e+06	1.02612e+06	876046	560055	1.40872e+06	2.2074e+06	1.59383e+06	1.75339e+06	458358	1.10918e+08	1.27561e+06	1.73284e+06	6.19936e+06	5.67426e+06	5.14062e+06
Com_725_pos	Cadaverine	Cadaverine; 1,5-Pentanediamine; 1,5-Diaminopentane; Pentamethylenediamine	C5 H14 N2	102.116	1.103	cpd:C01672	map00310 Lysine degradation;map00480 Glutathione metabolism;map01100 Metabolic pathways;map04974 Protein digestion and absorption	HMDB0002322	--	Organic nitrogen compounds	Organonitrogen compounds	Amines	--	--	--	No results	Full match	Full match	103.123	3.1135e+06	4.48171e+08	1.06365e+09	560452	4.96908e+07	1.30331e+08	1.7884e+08	3.88688e+07	7.85745e+06	466768	1.40731e+09	1.0632e+09	1.83205e+08	2.3565e+08	2.3876e+08
Com_16984_pos	3-Acetyl-11-keto-β-boswellic acid	--	C32 H48 O5	512.347	12.942	--	--	--	--	--	--	--	--	--	--	Invalid mass	No results	No results	513.354	2.40361e+06	369009	2.18851e+07	996713	663251	832333	1.3593e+07	1.99444e+06	1.49907e+06	1.43532e+06	1.60111e+06	503431	1.74216e+06	1.58436e+06	1.62277e+06
Com_6078_pos	2-(3,5-dimethyl-1H-pyrazol-4-yl)-5-methoxybenzoic acid	--	C13 H14 N2 O3	246.1	7.696	--	--	--	--	--	--	--	--	--	--	Full match	No results	Full match	247.108	1.23788e+06	5.00904e+07	1.00984e+08	250340	2.32825e+07	8.31762e+06	6.38378e+06	1.03737e+06	280708	260921	5.38728e+07	2.2177e+07	1.42377e+07	1.46153e+07	1.5222e+07
Com_10549_pos	17alpha-Hydroxyprogesterone	17alpha-Hydroxyprogesterone; 17alpha-Hydroxy-4-pregnene-3,20-dione; Pregn-4-ene-3,20-dione-17-ol; 17alpha-Hydroxy-progesterone	C21 H30 O3	330.219	10.687	cpd:C01176	map00140 Steroid hormone biosynthesis;map01100 Metabolic pathways;map04913 Ovarian steroidogenesis;map04927 Cortisol synthesis and secretion;map04934 Cushing's syndrome	HMDB0000374	LMST02030161	Lipids and lipid-like molecules	Steroids and steroid derivatives	Pregnane steroids	Sterol Lipids [ST]	Steroids [ST02]	C21 steroids (gluco/mineralocorticoids, progestogins) and derivatives [ST0203]	Full match	No results	Full match	331.226	1.70488e+06	3.91645e+06	1.42485e+07	5.43627e+06	1.58729e+06	2.02075e+06	1.43634e+06	2.70897e+06	1.38356e+06	3.68414e+07	3.77846e+06	3.263e+06	2.39789e+06	1.97995e+06	1.77256e+06
Com_34024_pos	2-cyano-2-(2,3-dihydro-1H-inden-1-yliden)acetamide	--	C12 H10 N2 O	198.079	8.763	--	--	--	--	--	--	--	--	--	--	Full match	No results	No results	199.086	1.1245e+06	5.64137e+06	3.07325e+06	580499	2.26058e+06	2.89726e+06	1.6856e+06	1.78614e+06	551341	388574	5.88819e+06	1.89374e+06	1.30061e+06	992822	1.0341e+06
Com_4721_pos	3-[(4-hydroxyphenyl)methyl]-octahydropyrrolo[1,2-a]pyrazine-1,4-dione	--	C14 H16 N2 O3	260.116	7.296	--	--	--	--	--	--	--	--	--	--	Full match	No results	No results	261.123	6.07473e+06	1.43147e+07	1.39512e+08	370601	1.88937e+07	3.41577e+06	3.49987e+07	7.28817e+06	1.38525e+06	2.68906e+06	3.36674e+07	2.63309e+07	1.55724e+07	1.41563e+07	1.56661e+07
Com_18978_pos	Docosanamide	--	C22 H45 N O	339.35	16.842	--	--	HMDB0000583	LMFA08010020	Lipids and lipid-like molecules	Fatty Acyls	Fatty amides	Fatty Acyls [FA]	Fatty amides [FA08]	Primary amides [FA0801]	Full match	No results	No results	340.357	1.69095e+06	1.38897e+07	1.46824e+06	4.76497e+06	5.96586e+06	3.56016e+06	1.72059e+07	907864	4.70733e+06	7.76721e+06	2.11356e+06	1.37912e+06	1.35227e+07	1.13229e+07	1.3931e+07
Com_37886_pos	4-(2-((4-Methoxyphenyl)amino)oxazol-5-yl)benzonitrile	--	C17 H13 N3 O2	582.203	8.616	--	--	--	--	--	--	--	--	--	--	Invalid mass	No results	No results	292.109	558785	277328	290593	177827	436036	556969	523153	585842	2.54649e+06	133440	422189	558410	250408	224415	218134
Com_1725_pos	Nootkatone	Nootkatone	C15 H22 O	218.167	14.416	cpd:C17914	--	--	--	--	--	--	--	--	--	Full match	No results	No results	219.174	4.9376e+07	6.87663e+07	4.91861e+08	8.42705e+07	5.91901e+07	6.12917e+07	2.33217e+08	4.11581e+07	9.84892e+07	1.44858e+08	9.34431e+07	6.62368e+07	1.82341e+08	1.33156e+08	1.17125e+08
Com_20382_pos	HNK	--	C16 H27 N7 O5	397.207	8.415	--	--	--	--	--	--	--	--	--	--	Full match	No results	No results	398.215	2.07631e+07	3.28393e+06	4.17486e+06	289721	753352	864396	927230	2.54959e+06	190211	237832	1.02002e+06	2.189e+06	1.54873e+06	1.96193e+06	1.57201e+06
Com_28347_pos	4-methyl-6-phenyl-5,6-dihydro-2H-pyran-2-one	--	C12 H12 O2	188.083	10.015	--	--	--	--	--	--	--	--	--	--	Full match	No results	No results	189.091	2.38928e+06	2.05473e+06	5.4204e+06	2.36684e+06	2.85347e+06	1.35083e+07	2.53442e+06	986691	654178	622367	3.15073e+06	2.35293e+06	2.5288e+06	2.37438e+06	2.43424e+06
Com_5935_pos	Cyclobutyl fentanyl-d5	--	C24 H25 [2]H5 N2 O	367.271	12.759	--	--	--	--	--	--	--	--	--	--	Invalid mass	No results	No results	368.279	2.89306e+07	2.31449e+06	1.17371e+06	5.55105e+07	2.12827e+06	2.37659e+06	953814	1.79738e+07	5.09835e+07	4.4009e+07	2.35257e+06	1.50123e+06	1.30853e+07	2.20149e+07	2.83495e+07
Com_13575_pos	α-Zearalanol	alpha-Zearalanol; Zeranol	C18 H26 O5	362.168	2.054	cpd:C14752	--	--	--	--	--	--	--	--	--	Invalid mass	No results	No results	363.175	1.49632e+06	1.79294e+06	2.49821e+06	1.47475e+06	9.4809e+06	4.63462e+06	4.63555e+06	1.43288e+06	1.13476e+06	997930	3.0781e+07	1.12268e+07	2.67345e+06	2.79556e+06	3.48428e+06
Com_24642_pos	3-Iodo-L-tyrosine	3-Iodo-L-tyrosine	C9 H10 I N O3	306.97	6.755	cpd:C02515	map00350 Tyrosine metabolism;map01100 Metabolic pathways;map04918 Thyroid hormone synthesis	HMDB0000021	--	Organic acids and derivatives	Carboxylic acids and derivatives	Amino acids, peptides, and analogues	--	--	--	Full match	No results	Full match	307.978	1.71373e+06	421748	1.62916e+06	6.14221e+06	822065	933653	1.05501e+06	728809	984446	1.38037e+06	941709	931703	1.19895e+06	1.13551e+06	1.52341e+06
Com_5400_pos	3,14-dihydro-15-keto-tetranor Prostaglandin E2	--	C16 H26 O5	298.178	10.89	--	--	--	--	--	--	--	--	--	--	Full match	No results	No results	299.185	1.80473e+06	660211	1.17076e+08	504940	689580	749267	833879	654680	653843	444134	1.9608e+06	778381	8.61763e+06	8.46502e+06	8.40913e+06
Com_10433_pos	Methyl-2-aminobenzoate	--	C8 H9 N O2	151.063	5.919	--	--	--	--	--	--	--	--	--	--	Full match	No results	Full match	152.071	6.04225e+07	7.14294e+06	6.69104e+06	2.72388e+06	9.14204e+06	8.95582e+06	1.16888e+07	4.5308e+06	3.63208e+06	8.3509e+06	6.64401e+06	9.83187e+06	7.22414e+06	6.97587e+06	6.48692e+06
Com_8149_pos	N-lactoyl-phenylalanine	--	C12 H15 N O4	237.1	9.723	--	--	--	--	--	--	--	--	--	--	No results	No results	Full match	238.107	5.70733e+06	3.692e+06	9.71301e+06	3.11667e+06	6.10745e+06	1.24983e+07	8.39163e+07	2.90212e+06	731920	724056	4.03412e+06	1.18442e+08	6.69229e+06	7.87572e+06	8.81787e+06
Com_2534_pos	Phe-Phe	--	C18 H20 N2 O3	312.147	9.265	--	--	HMDB0013302	--	Organic acids and derivatives	Carboxylic acids and derivatives	Amino acids, peptides, and analogues	--	--	--	No results	No results	Full match	313.154	1.82609e+07	1.63168e+06	2.96852e+06	958275	2.34271e+06	2.03759e+06	1.28631e+06	3.3691e+08	983394	3.14068e+06	5.15615e+06	2.59216e+06	1.67593e+07	1.71899e+07	1.72232e+07
Com_2106_pos	10-Undecenoic acid	--	C11 H20 O2	184.146	14.176	--	--	--	LMFA01030036	--	--	--	Fatty Acyls [FA]	Fatty Acids and Conjugates [FA01]	Unsaturated fatty acids [FA0103]	No results	No results	Full match	185.153	2.10356e+07	1.8499e+08	7.80625e+07	4.32451e+06	5.85588e+08	1.94603e+07	4.56442e+07	2.78858e+07	7.41327e+06	6.93174e+06	3.07411e+08	5.64878e+08	1.22953e+08	1.2148e+08	1.08532e+08
Com_7622_pos	Glutaric Acid	Glutarate; Glutaric acid; Pentanedioic acid; 1,3-Propanedicarboxylic acid	C5 H8 O4	132.042	1.367	cpd:C00489	map00071 Fatty acid degradation;map00310 Lysine degradation	HMDB0000661	--	Organic acids and derivatives	Carboxylic acids and derivatives	Dicarboxylic acids and derivatives	--	--	--	No results	No results	Full match	133.049	2.82835e+07	3.7547e+07	7.43693e+07	7.73624e+06	2.97862e+07	3.10358e+07	5.45324e+07	1.73412e+07	1.22236e+07	1.65373e+07	3.74917e+07	4.01276e+07	1.7602e+07	1.6012e+07	1.57759e+07
Com_2407_pos	3-(2-Hydroxyethyl)indole	--	C10 H11 N O	161.084	10.324	--	--	HMDB0003447	--	Organoheterocyclic compounds	Indoles and derivatives	Indoles	--	--	--	Full match	No results	No results	162.091	4.2448e+06	1.19395e+07	3.32533e+08	1.34524e+06	5.84509e+06	6.0283e+06	1.11505e+07	3.5709e+06	1.53372e+06	2.04443e+06	6.30501e+06	7.71023e+06	3.42144e+07	3.07376e+07	2.873e+07
Com_7625_pos	DL-o-Tyrosine	--	C9 H11 N O3	181.074	5.605	--	--	HMDB0006050	--	Organic acids and derivatives	Carboxylic acids and derivatives	Amino acids, peptides, and analogues	--	--	--	No results	No results	Full match	199.108	9.57397e+07	1.70381e+07	1.96151e+07	5.7059e+06	1.53599e+07	1.55995e+07	4.05989e+07	1.98082e+07	9.4194e+06	3.59333e+07	2.2689e+07	1.78813e+07	1.82001e+07	1.71499e+07	1.6292e+07
Com_20275_pos	Diflorasone	--	C22 H28 F2 O5	410.191	10.672	--	--	HMDB0014368	--	Lipids and lipid-like molecules	Steroids and steroid derivatives	Hydroxysteroids	--	--	--	No results	No results	Full match	411.198	552472	8.96482e+06	3.03743e+06	1.0394e+06	5.37352e+06	1.33979e+06	1.16268e+06	1.01188e+06	625789	580072	1.59434e+07	1.11833e+07	2.48375e+06	1.96891e+06	2.69264e+06
Com_55822_pos	Dehydrocholic acid	Dehydrocholic acid; 3,7,12-Triketo-5beta-cholanoic acid	C24 H34 O5	402.242	13.408	cpd:C13154	--	--	LMST04010106	--	--	--	Sterol Lipids [ST]	Bile acids and derivatives [ST04]	C24 bile acids, alcohols, and derivatives [ST0401]	No results	No results	Full match	843.447	1.06084e+06	470613	771511	412486	580516	411637	568875	898030	426142	624575	708176	720762	508135	665163	640244
Com_3822_pos	Carnosine	Carnosine; Nalpha-(beta-alanyl)-L-histidine	C9 H14 N4 O3	226.106	1.369	cpd:C00386	map00340 Histidine metabolism;map00410 beta-Alanine metabolism;map01100 Metabolic pathways	HMDB0000033	--	Organic acids and derivatives	Peptidomimetics	Hybrid peptides	--	--	--	No results	Full match	Full match	227.113	4.26665e+06	7.80796e+07	3.90902e+07	7.43307e+06	9.04601e+07	3.63415e+07	7.79371e+06	6.28874e+06	3.78173e+06	2.31469e+06	1.8114e+08	1.00596e+08	2.25449e+07	2.6054e+07	1.85323e+07
Com_1978_pos	LPC 14:0	--	C22 H46 N O7 P	467.301	14.201	--	--	--	LMGP01050073	--	--	--	Glycerophospholipids [GP]	Glycerophosphocholines [GP01]	Monoacylglycerophosphocholines [GP0105]	No results	Full match	Full match	468.308	4.07405e+07	1.88942e+07	8.92858e+06	1.52292e+08	1.14539e+07	4.66668e+07	5.89927e+07	2.82427e+07	2.27048e+08	2.09459e+07	8.02563e+06	9.81811e+06	5.1277e+07	5.77015e+07	5.36793e+07
Com_2893_pos	5-Methyluridine	--	C10 H14 N2 O6	258.085	1.39	--	--	HMDB0000884	--	Nucleosides, nucleotides, and analogues	Pyrimidine nucleosides	_	--	--	--	No results	No results	Full match	276.119	8.79159e+07	4.48141e+07	5.99275e+07	8.12608e+07	1.50021e+08	2.5444e+08	5.8619e+08	1.41238e+08	8.754e+07	5.98763e+07	6.39884e+07	2.73552e+08	9.65418e+07	9.19977e+07	8.12316e+07
Com_15220_pos	Octanedioic acid	Suberic acid; Cork acid; 1,8-Octanedioic acid; Octanedioic acid; 1,6-Hexanedicarboxylic acid	C8 H14 O4	174.089	9.516	cpd:C08278	--	HMDB0000893	--	Lipids and lipid-like molecules	Fatty Acyls	Fatty acids and conjugates	--	--	--	No results	No results	Full match	175.096	5.82562e+06	1.27201e+07	2.61791e+07	3.70336e+06	1.17472e+07	7.83992e+06	1.94013e+07	3.84595e+06	7.26054e+06	1.8788e+06	1.45592e+07	1.08339e+07	5.30505e+06	5.54506e+06	7.18744e+06
Com_1255_pos	Oxaceprol	--	C7 H11 N O4	173.069	1.657	--	--	HMDB0036576	--	Organic acids and derivatives	Carboxylic acids and derivatives	Amino acids, peptides, and analogues	--	--	--	No results	No results	Full match	174.076	1.50827e+07	5.68792e+08	2.55689e+08	2.45081e+06	3.2793e+08	1.56487e+08	4.15289e+07	3.59055e+07	8.31304e+06	3.73581e+06	7.36478e+08	3.77463e+08	1.22449e+08	1.43851e+08	1.34368e+08
Com_1210_pos	6-Hydroxynicotinic acid	6-Hydroxynicotinate; 6-Hydroxynicotinic acid	C6 H5 N O3	139.027	3.336	cpd:C01020	map00760 Nicotinate and nicotinamide metabolism	HMDB0002658	--	Organoheterocyclic compounds	Pyridines and derivatives	Pyridinecarboxylic acids and derivatives	--	--	--	Full match	No results	Full match	140.034	1.28524e+08	1.18391e+08	7.80617e+08	4.35701e+06	5.73277e+07	2.01748e+07	2.24707e+07	2.12641e+07	9.45728e+06	9.03922e+06	1.67479e+08	6.14164e+07	7.5739e+07	8.75399e+07	9.06613e+07
Com_1869_pos	D-(+)-Glucose	--	C6 H12 O6	197.09	1.293	--	--	--	--	--	--	--	--	--	--	Invalid mass	Invalid mass	No results	198.097	2.16079e+07	2.78692e+08	2.91233e+08	7.72463e+06	1.10636e+08	1.314e+08	3.31308e+08	4.85848e+08	1.06216e+08	2.01989e+07	2.18213e+08	1.09405e+08	1.2498e+08	8.85707e+07	8.93479e+07
Com_24993_pos	JNJ-1661010	--	C19 H19 N5 O S	365.132	8.094	--	--	--	--	--	--	--	--	--	--	No results	No results	Full match	366.14	4.23851e+06	8.70503e+06	1.1217e+07	2.05956e+06	6.77141e+06	6.11324e+06	1.42253e+06	705057	690009	1.21278e+06	9.24459e+06	1.3123e+07	3.30649e+06	3.56715e+06	3.00885e+06
Com_7014_pos	6α-Naltrexol	--	C20 H25 N O4	343.181	12.875	--	--	--	--	--	--	--	--	--	--	Invalid mass	No results	No results	344.188	5.70867e+06	4.67415e+06	1.36702e+06	3.16202e+06	7.18752e+06	2.58858e+07	1.35475e+06	4.04046e+06	3.74768e+06	3.75766e+06	8.16828e+07	4.19093e+07	4.02206e+06	3.89391e+06	4.06421e+06
Com_1996_pos	13-HPODE	--	C18 H32 O4	312.229	13.113	--	--	HMDB0003871	LMFA02000034	Lipids and lipid-like molecules	Fatty Acyls	Lineolic acids and derivatives	Fatty Acyls [FA]	Octadecanoids [FA02]	Other Octadecanoids [FA0200]	No results	No results	Full match	313.237	8.63507e+06	1.11759e+08	1.55757e+07	3.12885e+06	2.71866e+08	4.41242e+07	8.9345e+06	9.97662e+06	6.87712e+06	5.17605e+06	4.03393e+08	9.92561e+07	9.34108e+06	1.18202e+07	9.59769e+06
Com_1010_pos	Glycylproline	--	C7 H12 N2 O3	172.085	1.427	--	--	HMDB0000721	--	Organic acids and derivatives	Carboxylic acids and derivatives	Amino acids, peptides, and analogues	--	--	--	Full match	No results	Full match	173.092	1.34196e+08	9.50372e+07	9.77128e+08	3.93279e+07	8.2446e+07	3.9891e+07	1.98622e+08	7.67105e+07	6.53421e+07	3.53003e+07	3.00945e+08	3.6884e+08	1.31258e+08	1.37824e+08	1.25083e+08
Com_1411_pos	Ala-Leu	--	C9 H18 N2 O3	202.132	4.608	--	--	HMDB0028691	--	Organic acids and derivatives	Carboxylic acids and derivatives	Amino acids, peptides, and analogues	--	--	--	No results	Full match	Full match	203.139	3.3149e+08	4.80523e+06	3.56763e+07	2.94925e+08	6.34787e+06	1.62533e+07	5.59971e+06	7.03928e+08	8.81915e+07	8.14954e+07	2.72467e+07	8.45417e+06	1.08578e+08	1.15809e+08	1.27375e+08
Com_25905_pos	Traumatic acid	Traumatic acid; (2E)-Dodecenedioic acid; Dodec-2-enedioic acid	C12 H20 O4	228.136	14.563	cpd:C16308	map00592 alpha-Linolenic acid metabolism	HMDB0000933	LMFA01170002	Lipids and lipid-like molecules	Fatty Acyls	Fatty acids and conjugates	Fatty Acyls [FA]	Fatty Acids and Conjugates [FA01]	Dicarboxylic acids [FA0117]	No results	No results	Full match	229.143	1.19498e+07	7.00566e+06	1.51607e+06	1.52368e+06	5.79072e+06	5.89736e+06	1.66318e+06	1.14092e+07	4.83639e+06	952597	5.5611e+06	8.82407e+06	2.65103e+06	5.26851e+06	5.03125e+06
Com_424_pos	1-Methylxanthine	1-Methylxanthine	C6 H6 N4 O2	166.049	5.354	cpd:C16358	map00232 Caffeine metabolism;map01100 Metabolic pathways	HMDB0010738	--	Organoheterocyclic compounds	Imidazopyrimidines	Purines and purine derivatives	--	--	--	Full match	No results	Full match	167.056	3.14127e+07	3.93832e+08	2.84166e+09	7.8029e+06	1.7278e+08	1.57852e+08	7.43902e+07	9.83793e+06	6.4106e+06	1.1123e+07	5.70203e+08	1.46214e+08	3.02569e+08	3.22355e+08	3.01429e+08
Com_23234_pos	5-Hydroxytryptophan	5-Hydroxytryptophan; 5-HTP	C11 H12 N2 O3	220.082	6.651	cpd:C01017	--	HMDB0000472	--	Organoheterocyclic compounds	Indoles and derivatives	Tryptamines and derivatives	--	--	--	Invalid mass	No results	No results	221.089	438990	1.53591e+07	3.87244e+06	147464	527982	506183	672809	498305	594921	166543	415314	628731	1.68796e+06	1.66221e+06	1.84264e+06
Com_4782_pos	o-Cresol	o-Cresol; 2-Hydroxytoluene; o-Methylphenol	C7 H8 O	108.057	5.556	cpd:C01542	map01100 Metabolic pathways	HMDB0002055	--	Benzenoids	Phenols	Cresols	--	--	--	No results	No results	Full match	109.065	4.88259e+07	2.5153e+07	3.16639e+07	7.22911e+07	4.4155e+07	7.72685e+07	1.27654e+08	5.11329e+07	7.49034e+07	3.15179e+07	2.78192e+07	3.48015e+07	5.01929e+07	3.46859e+07	4.13524e+07
Com_14934_pos	Cortodoxone	11-Deoxycortisol; Cortodoxone	C21 H30 O4	346.213	9.486	cpd:C05488	map00140 Steroid hormone biosynthesis;map01100 Metabolic pathways;map04927 Cortisol synthesis and secretion;map04934 Cushing's syndrome	HMDB0000015	--	Lipids and lipid-like molecules	Steroids and steroid derivatives	Hydroxysteroids	--	--	--	No results	No results	Full match	347.221	1.04664e+06	2.91072e+06	2.69651e+07	679750	1.01552e+06	1.09982e+06	1.82606e+06	1.80322e+06	593006	422760	3.61042e+06	2.12311e+06	1.49032e+06	2.03052e+06	2.28209e+06
Com_1300_pos	Thr-Leu	--	C10 H20 N2 O4	232.142	2.591	--	--	HMDB0029065	--	Organic acids and derivatives	Carboxylic acids and derivatives	Amino acids, peptides, and analogues	--	--	--	No results	No results	Full match	233.15	5.12542e+07	3.61373e+06	9.10241e+06	3.79138e+08	4.14379e+06	1.77432e+07	2.0142e+06	1.46735e+08	2.34156e+08	6.43255e+07	2.08269e+07	6.30996e+06	9.04036e+07	9.69437e+07	1.02188e+08
Com_26814_pos	Nicotinate ribonucleoside	--	C11 H13 N O6	255.074	1.799	--	--	HMDB0006809	--	Organic oxygen compounds	Organooxygen compounds	Carbohydrates and carbohydrate conjugates	--	--	--	No results	No results	Full match	238.07	928403	4.42875e+06	2.00788e+06	377785	4.41892e+06	1.82313e+06	1.57306e+06	985547	605065	301248	9.62001e+06	4.8587e+06	2.18254e+06	1.95707e+06	2.00038e+06
Com_10432_pos	5-Phenyl-N-(4-(trifluoromethyl)phenyl)oxazol-2-amine	--	C16 H11 F3 N2 O	304.079	13.35	--	--	--	--	--	--	--	--	--	--	Invalid mass	No results	No results	305.086	7.12241e+06	5.63087e+07	2.50484e+06	3.04689e+06	3.54383e+07	3.9293e+07	2.96934e+06	8.66609e+06	3.13312e+06	4.65199e+06	4.02877e+07	4.67679e+07	1.08102e+07	8.21714e+06	8.32238e+06
Com_20247_pos	7-Ketolithocholic acid	--	C24 H38 O4	390.276	11.366	--	--	HMDB0000467	--	Lipids and lipid-like molecules	Steroids and steroid derivatives	Bile acids, alcohols and derivatives	--	--	--	No results	No results	Full match	391.283	2.52456e+06	3.16361e+06	3.0045e+06	1.34912e+06	3.57274e+06	3.72054e+06	4.66995e+06	2.32266e+06	7.39377e+06	9.91336e+06	1.59928e+07	3.81877e+06	4.00688e+06	2.45322e+06	2.96693e+06
Com_1297_pos	L-Fucose	6-Deoxy-L-galactose; L-Fucose	C6 H12 O5	164.068	1.291	cpd:C01019	map00051 Fructose and mannose metabolism;map00520 Amino sugar and nucleotide sugar metabolism;map01100 Metabolic pathways	HMDB0000174	--	Organic oxygen compounds	Organooxygen compounds	Carbohydrates and carbohydrate conjugates	--	--	--	No results	No results	Full match	165.076	7.85124e+06	5.78152e+08	4.9338e+07	1.99951e+06	5.20584e+08	1.05807e+07	6.82656e+07	7.21593e+06	2.12523e+06	3.53656e+06	7.00192e+08	5.52883e+08	1.1829e+08	1.22276e+08	1.2655e+08
Com_5068_pos	1-Methyladenosine	1-Methyladenosine	C11 H15 N5 O4	299.122	1.389	cpd:C02494	--	HMDB0003331	--	Nucleosides, nucleotides, and analogues	Purine nucleosides	_	--	--	--	Invalid mass	Invalid mass	No match	282.119	8.74856e+07	5.9185e+07	5.8248e+07	8.55514e+06	1.3799e+08	1.06686e+08	1.61018e+07	1.38209e+08	5.29116e+06	1.27307e+07	2.38472e+07	1.56457e+08	2.28891e+07	1.78633e+07	1.96672e+07
Com_19112_pos	Estradiol Benzoate	Estradiol benzoate; 17-beta-Estradiol 3-benzoate	C25 H28 O3	376.205	15.621	cpd:C13444	--	--	--	--	--	--	--	--	--	No results	No results	Full match	377.213	1.89986e+07	9.41635e+06	8.86383e+06	8.12281e+06	1.26328e+07	1.49724e+07	2.33877e+07	1.22077e+07	7.7836e+06	1.24306e+07	816193	1.23425e+07	1.03793e+07	1.39206e+07	1.08183e+07
Com_36599_pos	Lysopg 18:1	--	C24 H47 O9 P	510.295	15.026	--	--	--	--	--	--	--	--	--	--	No results	No results	Full match	511.303	2.36605e+06	3.72982e+06	2.8577e+06	2.40897e+06	1.12358e+06	1.77685e+06	6.86378e+06	3.41677e+06	2.77976e+06	1.62676e+06	1.00475e+06	1.43946e+06	1.93776e+06	2.08912e+06	2.92458e+06
Com_3764_pos	L-Alanyl-L-proline	--	C8 H14 N2 O3	186.1	1.987	--	--	HMDB0028695	--	Organic acids and derivatives	Carboxylic acids and derivatives	Amino acids, peptides, and analogues	--	--	--	Full match	No results	No results	187.107	2.27853e+07	4.2153e+07	4.21775e+07	2.86109e+07	1.72519e+07	1.38776e+07	2.44529e+07	7.26929e+07	2.43444e+07	6.09129e+06	1.84625e+08	9.31029e+07	3.22668e+07	3.20482e+07	2.35296e+07
Com_4434_pos	Tauro-alpha-Muricholic acid sodium salt	--	C26 H44 N Na O7 S	537.273	12.872	--	--	--	--	--	--	--	--	--	--	No results	No results	Full match	538.281	1.86064e+08	3.64642e+06	2.49804e+06	2.38982e+07	9.99422e+06	9.41181e+07	9.12662e+06	1.6491e+08	4.88772e+07	6.38517e+07	1.46726e+06	3.25313e+06	7.51358e+07	7.67633e+07	7.47315e+07
Com_1549_pos	Gly-Phe	--	C11 H14 N2 O3	222.1	7.016	--	--	HMDB0028848	--	Organic acids and derivatives	Carboxylic acids and derivatives	Amino acids, peptides, and analogues	--	--	--	No results	No results	Full match	223.107	7.36817e+07	6.91998e+06	3.51668e+07	2.98157e+08	6.62794e+06	1.85196e+07	8.07439e+06	4.2151e+08	3.11674e+08	2.63099e+08	1.67155e+07	1.02606e+07	1.02703e+08	1.12515e+08	1.10277e+08
Com_10868_pos	Quercetin	Quercetin; 3,3',4,5,7-Pentahydroxyflavone; 3,5,7,3',4'-Pentahydroxyflavone	C15 H10 O7	302.042	9.462	cpd:C00389	map01100 Metabolic pathways;map04152 AMPK signaling pathway	HMDB0005794	LMPK12110004	Phenylpropanoids and polyketides	Flavonoids	Flavones	Polyketides [PK]	Flavonoids [PK12]	Flavones and Flavonols [PK1211]	Full match	No results	No results	303.049	1.44748e+06	1.2107e+07	1.38354e+06	649542	6.68098e+07	2.68543e+06	2.24038e+06	2.26194e+06	768565	567458	2.66143e+07	6.95037e+07	3.27529e+06	3.0806e+06	2.93333e+06
Com_35424_pos	Prostaglandin G2	Prostaglandin G2; PGG2	C20 H32 O6	368.221	12.171	cpd:C05956	map00590 Arachidonic acid metabolism;map01100 Metabolic pathways;map04611 Platelet activation;map04726 Serotonergic synapse	HMDB0003235	LMFA03010009	Lipids and lipid-like molecules	Fatty Acyls	Eicosanoids	Fatty Acyls [FA]	Eicosanoids [FA03]	Prostaglandins [FA0301]	No results	No results	Full match	369.228	634984	2.13949e+06	480764	1.21012e+06	705213	1.15337e+06	1.47432e+06	5.93927e+06	2.08605e+06	1.27347e+06	1.03098e+06	819205	782306	621765	687627
Com_37254_pos	beta-Estradiol 17-Acetate	--	C20 H26 O3	314.188	12.415	--	--	--	--	--	--	--	--	--	--	No results	No results	Full match	315.195	1.91299e+06	2.93944e+06	3.23842e+06	2.32917e+06	1.5594e+06	4.62723e+06	1.95052e+06	2.16015e+06	2.65389e+06	3.52279e+06	3.3629e+06	2.90559e+06	1.5048e+06	1.29026e+06	1.5675e+06
Com_20110_pos	3,5-Diiodo-L-thyronine	--	C15 H13 I2 N O4	524.892	11.266	--	--	HMDB0000582	--	Organic acids and derivatives	Carboxylic acids and derivatives	Amino acids, peptides, and analogues	--	--	--	No results	No results	Full match	525.9	561373	4.96323e+06	1.64816e+07	546642	4.30506e+06	1.4404e+06	820053	506717	919071	537863	1.35633e+07	6.52115e+06	2.50558e+06	2.56675e+06	2.33798e+06
Com_28602_pos	Deoxyguanosine	Deoxyguanosine; 2'-Deoxyguanosine	C10 H13 N5 O4	267.096	5.575	cpd:C00330	map00230 Purine metabolism;map01100 Metabolic pathways	HMDB0000085	--	Nucleosides, nucleotides, and analogues	Purine nucleosides	Purine 2'-deoxyribonucleosides	--	--	--	No results	No results	Full match	268.104	2.11263e+06	2.42371e+06	2.00856e+06	2.26024e+06	2.62307e+06	4.08357e+06	1.92574e+07	1.64671e+06	2.27199e+06	871621	2.40333e+06	2.69042e+06	1.56801e+06	2.13315e+06	1.72386e+06
Com_2790_pos	N6-Succinyl Adenosine	--	C14 H17 N5 O8	383.107	6.534	--	--	--	--	--	--	--	--	--	--	No results	No results	Full match	384.115	1.122e+08	9.07029e+06	1.5002e+06	5.99802e+07	8.347e+07	2.06538e+08	1.79321e+08	4.21821e+07	1.50376e+08	5.16819e+07	2.73887e+06	3.90056e+07	4.72781e+07	5.49984e+07	5.27339e+07
Com_3322_pos	17α-Hydroxyprogesterone	17alpha-Hydroxyprogesterone; 17alpha-Hydroxy-4-pregnene-3,20-dione; Pregn-4-ene-3,20-dione-17-ol; 17alpha-Hydroxy-progesterone	C21 H30 O3	330.219	11.842	cpd:C01176	map00140 Steroid hormone biosynthesis;map01100 Metabolic pathways;map04913 Ovarian steroidogenesis;map04927 Cortisol synthesis and secretion;map04934 Cushing's syndrome	--	--	--	--	--	--	--	--	Full match	No results	Full match	331.226	1.14539e+07	6.24327e+07	2.20278e+08	1.77419e+07	8.4811e+06	7.71214e+06	3.94202e+06	1.64269e+07	4.75663e+06	3.9283e+07	4.82586e+07	2.79227e+07	2.35795e+07	3.28367e+07	2.75582e+07
Com_703_pos	L-Cysteine-glutathione gisulfide	--	C13 H22 N4 O8 S2	426.087	1.388	--	--	--	--	--	--	--	--	--	--	No results	No results	Full match	427.095	2.07011e+07	1.65719e+07	7.34758e+06	5.9208e+06	1.51584e+07	1.358e+07	3.30651e+09	1.12828e+07	4.75318e+06	4.325e+06	1.24036e+07	1.39476e+07	4.57214e+07	5.30719e+07	3.9955e+07
Com_18926_pos	2-Methoxyestradiol (2-MeOE2)	--	C19 H26 O3	302.188	13.765	--	--	--	--	--	--	--	--	--	--	No results	No results	Full match	303.195	1.50061e+07	4.67201e+06	7.37536e+06	9.7778e+06	5.33552e+06	4.48217e+06	3.93495e+06	1.20002e+07	7.51678e+06	8.69221e+06	6.95963e+06	5.01116e+06	8.0678e+06	8.91144e+06	5.0018e+06
Com_12274_pos	3-(3,4-Dihydroxyphenyl)-2-Methylalanine	--	C10 H13 N O4	211.084	8.336	--	--	--	--	--	--	--	--	--	--	No results	No results	Full match	212.092	3.94691e+06	2.95165e+07	3.67888e+07	1.00106e+06	7.52674e+06	6.09842e+06	3.5008e+06	2.39996e+06	784439	1.23559e+06	1.57623e+07	1.1551e+07	6.96858e+06	6.82753e+06	6.36601e+06
Com_215_pos	7-Ketocholesterol	--	C27 H44 O2	400.334	14.159	--	--	HMDB0000501	--	Lipids and lipid-like molecules	Steroids and steroid derivatives	Cholestane steroids	--	--	--	No results	No results	Full match	383.33	3.03854e+07	2039921608	1.99882e+09	1.63475e+07	1.17309e+09	7.43931e+07	2.15984e+08	3.00754e+07	1.15626e+07	1.42785e+07	6.25741e+09	6.90061e+08	9.29042e+08	9.17657e+08	8.11118e+08
Com_1888_pos	gamma-Glutamylleucine	--	C11 H20 N2 O5	243.11	7.804	--	--	HMDB0011171	--	Organic acids and derivatives	Carboxylic acids and derivatives	Amino acids, peptides, and analogues	--	--	--	No results	Invalid mass	No results	244.118	6.24705e+06	1.50416e+07	2.70385e+07	5.25643e+07	5.7371e+07	4.2077e+07	9.86505e+08	1.47648e+07	9.08559e+07	1.27744e+07	4.94501e+07	5.92529e+07	5.30995e+07	5.41736e+07	5.8515e+07
Com_5167_pos	N-Methylhydantoin	N-Methylhydantoin; N-Methylimidazolidine-2,4-dione	C4 H6 N2 O2	114.043	1.687	cpd:C02565	map00330 Arginine and proline metabolism;map01100 Metabolic pathways	HMDB0003646	--	Organoheterocyclic compounds	Azolines	Imidazolines	--	--	--	No results	No results	Full match	115.05	8.63696e+07	2.54146e+07	1.24051e+08	1.45504e+07	4.70312e+07	2.39144e+07	1.14655e+08	1.87272e+07	1.38992e+07	2.57436e+07	4.37535e+07	3.85624e+07	2.47447e+07	2.89774e+07	3.79771e+07
Com_963_pos	LPC 16:2	--	C24 H46 N O7 P	491.301	14.164	--	--	--	--	--	--	--	--	--	--	No results	Full match	Full match	492.308	3.09863e+08	1.72803e+07	1.08597e+07	5.59394e+08	6.70818e+06	5.51346e+07	3.60118e+07	2.20386e+07	2.12865e+08	9.42667e+07	4.35315e+06	7.15058e+06	1.23789e+08	1.36803e+08	1.28757e+08
Com_7297_pos	23-Norcholic acid	--	C23 H38 O5	394.271	12.937	--	--	--	--	--	--	--	--	--	--	No results	No results	Full match	395.279	1.79834e+07	2.67988e+07	5.28195e+07	9.63718e+06	1.05885e+07	7.5781e+06	1.32356e+07	1.65708e+07	1.18247e+07	1.26836e+07	7.7859e+07	1.96524e+07	1.31597e+07	1.28593e+07	1.413e+07
Com_5762_pos	Ala-Gln	--	C8 H15 N3 O4	217.106	1.312	--	--	HMDB0028685	--	Organic acids and derivatives	Carboxylic acids and derivatives	Amino acids, peptides, and analogues	--	--	--	No results	No results	Full match	218.113	1.77479e+07	1.09192e+07	1.46616e+07	5.74038e+07	2.43959e+06	2.58762e+06	9.59732e+06	4.74415e+07	3.81102e+07	9.46985e+06	1.65753e+07	3.17669e+07	1.2756e+07	1.29369e+07	1.12543e+07
Com_7558_pos	L-Lysine	L-Lysine; Lysine acid; 2,6-Diaminohexanoic acid	C6 H14 N2 O2	146.105	1.234	cpd:C00047	map00310 Lysine degradation;map00780 Biotin metabolism;map00970 Aminoacyl-tRNA biosynthesis;map01100 Metabolic pathways;map01210 2-Oxocarboxylic acid metabolism;map01230 Biosynthesis of amino acids;map02010 ABC transporters;map04974 Protein digestion and absorption	HMDB0000182	--	Organic acids and derivatives	Carboxylic acids and derivatives	Amino acids, peptides, and analogues	--	--	--	Full match	No results	Full match	147.113	7.46819e+06	1.2213e+07	1.68023e+07	2.48618e+07	2.53132e+07	4.99156e+07	9.64427e+07	8.16747e+07	3.53766e+06	2.68979e+06	1.20683e+07	1.14309e+07	1.82673e+07	1.95045e+07	2.6941e+07
Com_11989_pos	2-Methylbutyl beta-D-glucopyranoside	--	C11 H22 O6	500.284	6.404	--	--	--	--	--	--	--	--	--	--	Invalid mass	No results	No results	251.149	640688	2.19778e+07	1.20189e+07	260175	1.26232e+07	6.91034e+06	807708	1.02547e+06	232811	288938	3.74942e+07	1.09992e+07	3.53614e+06	3.49176e+06	4.21051e+06
Com_13196_pos	2-(Formylamino)Benzoic Acid	--	C8 H7 N O3	165.043	7.524	--	--	HMDB0004089	--	Benzenoids	Benzene and substituted derivatives	Benzoic acids and derivatives	--	--	--	No results	No results	Full match	166.05	6.09042e+06	1.59787e+07	3.28113e+07	2.33647e+06	5.66187e+06	5.91569e+06	8.20144e+06	3.7586e+06	2.14101e+06	2.40926e+06	1.11167e+07	9.13772e+06	6.67367e+06	6.47274e+06	8.05912e+06
Com_20378_pos	delta-Tocopherol	delta-Tocopherol	C27 H46 O2	402.349	14.55	cpd:C14151	map00130 Ubiquinone and other terpenoid-quinone biosynthesis;map01100 Metabolic pathways	HMDB0002902	LMPR02020066	Lipids and lipid-like molecules	Prenol lipids	Quinone and hydroquinone lipids	Prenol Lipids [PR]	Quinones and hydroquinones [PR02]	Vitamin E [PR0202]	No results	No results	Full match	403.357	1.41086e+06	1.75067e+06	1.61198e+07	1.36703e+06	1.56405e+06	1.12924e+06	1.1855e+06	1.18188e+06	918199	1.15571e+06	2.36071e+06	1.37537e+06	1.12729e+06	1.29829e+06	1.21752e+06
Com_45106_pos	Gamma-Glu-Leu	--	C11 H20 N2 O5	260.137	2.014	--	--	HMDB0011171	--	Organic acids and derivatives	Carboxylic acids and derivatives	Amino acids, peptides, and analogues	--	--	--	No results	No results	Full match	261.144	1.04682e+06	1.31766e+06	2.09418e+06	209149	1.20852e+06	860628	2.3331e+06	351260	312174	561474	2.78013e+06	1.33472e+06	789033	769920	913604
Com_2957_pos	Palmitoleic Acid	(9Z)-Hexadecenoic acid; Palmitoleic acid; cis-9-Hexadecenoic acid; (9Z)-Hexadec-9-enoate	C16 H30 O2	276.208	15.921	cpd:C08362	map00061 Fatty acid biosynthesis	HMDB0012328	LMFA01030056	Lipids and lipid-like molecules	Fatty Acyls	Fatty acids and conjugates	Fatty Acyls [FA]	Fatty Acids and Conjugates [FA01]	Unsaturated fatty acids [FA0103]	Invalid mass	No results	No results	277.216	7.07101e+06	3.06561e+08	8.38328e+07	2.3901e+06	1.05587e+08	6.48099e+07	1.81653e+07	6.17554e+06	1.94012e+07	2.36684e+06	3.63135e+07	3.31023e+07	5.59341e+07	5.6557e+07	2.92993e+07
Com_2095_pos	N2,N2-Dimethylguanosine	--	C12 H17 N5 O5	311.123	6.337	--	--	HMDB0004824	--	Nucleosides, nucleotides, and analogues	Purine nucleosides	_	--	--	--	No results	Full match	Full match	312.13	5.02943e+08	2.43709e+06	1.69622e+06	4.86608e+07	6.46638e+06	2.46364e+08	4.82293e+07	3.09129e+07	2.83787e+07	8.8508e+07	2.16046e+06	2.14986e+06	5.27112e+07	5.29821e+07	5.2067e+07
Com_15234_pos	7-Hydroxy-3,4-dihydrocarbostyril	--	C9 H9 N O2	163.063	13.458	--	--	--	--	--	--	--	--	--	--	No results	No results	Full match	164.07	2.42518e+07	992239	7.27388e+06	1.02711e+07	1.08086e+07	1.40788e+07	7.71591e+06	2.07772e+07	1.43106e+07	1.50604e+07	1.21276e+07	1.42761e+07	1.15072e+07	1.30636e+07	1.68385e+07
Com_19240_pos	Glu-Val-Phe	--	C19 H27 N3 O6	188.082	8.577	--	--	--	--	--	--	--	--	--	--	No results	Invalid mass	No results	394.197	1.55091e+07	1.11105e+06	615293	1.63808e+06	601290	863598	728945	1.93941e+07	1.58127e+06	1.98063e+06	1.25186e+06	801798	2.21283e+06	1.77475e+06	2.2739e+06
Com_12327_pos	L-Carnitine	L-Carnitine; L-gamma-Trimethyl-beta-hydroxybutyrobetaine; Vitamin BT; 3-Carboxy-2-hydroxy-N,N,N-trimethyl-1-propanaminium hydroxide, inner salt; Levocarnitine; (R)-Carnitine	C7 H15 N O3	161.105	5.466	cpd:C00318	map04976 Bile secretion	HMDB0000062	--	Organic nitrogen compounds	Organonitrogen compounds	Quaternary ammonium salts	--	--	--	No results	No results	Full match	162.112	1.13203e+06	4.38347e+07	5.04783e+06	1.63187e+06	1.64171e+06	3.00605e+06	9.61364e+06	2.41724e+06	1.07223e+06	1.55099e+06	1.61715e+06	1.20613e+06	3.71539e+06	4.51635e+06	4.75217e+06
Com_1492_pos	Dulcitol	Galactitol; Dulcitol; Dulcose	C6 H14 O6	182.079	1.282	cpd:C01697	map00052 Galactose metabolism;map01100 Metabolic pathways	HMDB0000107	--	Organic oxygen compounds	Organooxygen compounds	Carbohydrates and carbohydrate conjugates	--	--	--	No results	No results	Full match	183.086	1.45731e+07	5.09448e+08	3.45913e+07	1.17301e+06	4.66708e+08	1.16229e+07	6.52822e+07	3.25258e+06	1.58145e+06	3.49248e+06	5.88776e+08	4.98406e+08	1.021e+08	1.10303e+08	1.13441e+08
Com_2466_pos	all-cis-4,7,10,13,16-Docosapentaenoic acid	--	C22 H34 O2	330.255	15.419	--	--	--	--	--	--	--	--	--	--	Full match	No results	Full match	331.263	8.41833e+06	1.60581e+08	7.75551e+07	7.65672e+07	7.794e+07	2.2827e+08	7.20039e+08	2.17406e+06	6.79241e+07	3.60906e+07	8.17349e+07	8.33164e+07	5.0991e+07	5.25817e+07	3.41799e+07
Com_680_pos	LPC 22:6	--	C30 H50 N O7 P	567.332	14.464	--	--	--	LMGP01050056	--	--	--	Glycerophospholipids [GP]	Glycerophosphocholines [GP01]	Monoacylglycerophosphocholines [GP0105]	No results	Full match	No results	568.339	1.08043e+08	9.87041e+06	4.51757e+06	8.23554e+08	1.44563e+07	1.1824e+07	3.06394e+07	3.82614e+07	1.13559e+08	1.39815e+08	5.07075e+06	2.83318e+07	1.94294e+08	2.02052e+08	2.06755e+08
Com_44635_pos	23-Nordeoxycholic acid	--	C23 H38 O4	378.279	13.575	--	--	--	--	--	--	--	--	--	--	No results	No results	Full match	401.268	1.83005e+06	3.28657e+06	1.41336e+06	817542	2.37144e+06	2.02712e+06	1.25427e+06	1.56723e+06	792125	1.20415e+06	2.88677e+06	2.80332e+06	867413	1.0945e+06	1.18303e+06
Com_10025_pos	Xanthurenic acid	Xanthurenic acid; Xanthurenate	C10 H7 N O4	205.037	7.235	cpd:C02470	map00380 Tryptophan metabolism	HMDB0000881	--	Organoheterocyclic compounds	Quinolines and derivatives	Quinoline carboxylic acids	--	--	--	Full match	No results	Full match	206.045	3.26461e+07	1.77497e+06	4.96333e+07	600850	2.35091e+06	2.26169e+06	2.21843e+07	2.08094e+06	513860	1.25003e+06	2.49326e+06	2.77894e+06	3.88104e+06	5.8611e+06	6.27463e+06
Com_14614_pos	Cytidine-5'-monophosphate	CMP; Cytidine-5'-monophosphate; Cytidylic acid	C9 H14 N3 O8 P	323.051	8.565	cpd:C00055	map00240 Pyrimidine metabolism;map01100 Metabolic pathways	HMDB0000095	--	Nucleosides, nucleotides, and analogues	Pyrimidine nucleotides	Pyrimidine ribonucleotides	--	--	--	No results	No results	Full match	324.058	1.30446e+06	3.99981e+06	2.78849e+07	443312	1.41535e+06	1.43271e+06	1.20095e+06	1.35978e+06	387124	354809	3.29821e+06	2.23091e+06	1.69182e+06	1.57674e+06	1.92583e+06
Com_7134_pos	2,3-Dinor-8-epi-prostaglandin F2α	--	C18 H30 O5	308.198	10.779	--	--	--	--	--	--	--	--	--	--	Invalid mass	No results	No results	309.206	2.4659e+06	2.08116e+07	8.16515e+07	923378	1.13837e+07	6.09379e+06	3.70175e+06	1.87556e+06	747444	877811	2.38672e+07	1.08575e+07	6.25458e+06	6.71757e+06	9.95557e+06
Com_10762_pos	NSI-189	--	C22 H30 N4 O	366.24	13.389	--	--	--	--	--	--	--	--	--	--	No results	No results	Full match	367.248	2.62058e+07	1.49452e+07	5.62683e+06	2.44108e+06	8.52213e+06	1.04634e+07	4.49922e+06	4.87447e+07	1.84989e+07	3.72709e+06	1.545e+07	9.485e+06	9.53993e+06	8.71081e+06	9.98398e+06
Com_19018_pos	20-Carboxy-Leukotriene B4	--	C20 H30 O6	366.204	10.027	--	--	HMDB0006059	LMFA03020016	Lipids and lipid-like molecules	Fatty Acyls	Fatty acids and conjugates	Fatty Acyls [FA]	Eicosanoids [FA03]	Leukotrienes [FA0302]	No results	No results	Full match	367.211	1.51727e+06	1.26143e+07	9.19541e+06	976955	9.29543e+06	3.88555e+06	1.809e+06	2.13477e+06	2.62781e+06	1.18256e+06	1.78767e+07	7.9292e+06	3.35503e+06	2.74439e+06	3.04403e+06
Com_14177_pos	11(Z),14(Z),17(Z)-Eicosatrienoic acid	--	C20 H34 O2	306.255	14.398	--	--	--	--	--	--	--	--	--	--	Full match	No results	Full match	307.263	5.20698e+06	5.03518e+06	1.15606e+07	699286	3.47792e+06	6.69965e+06	6.52731e+07	5.3368e+06	1.89884e+06	1.72312e+06	7.8087e+06	5.39362e+06	4.95841e+06	5.02922e+06	5.87312e+06
Com_50102_pos	MAG (18:2)	--	C21 H38 O4	354.277	16.144	--	--	--	--	--	--	--	--	--	--	No results	No results	Full match	355.285	651979	747248	1.16906e+06	204548	997903	477394	368753	362956	1.02845e+06	587788	892470	1.13864e+06	510707	377072	239444
Com_803_pos	Leucylproline	--	C11 H20 N2 O3	228.147	7.128	--	--	HMDB0011175	--	Organic acids and derivatives	Carboxylic acids and derivatives	Amino acids, peptides, and analogues	--	--	--	Full match	No results	Full match	229.154	1.07978e+08	9.61982e+07	2.04559e+08	2.22495e+08	7.35535e+07	1.59475e+08	1.98573e+08	8.36758e+08	7.07793e+08	3.4331e+07	3.61381e+08	4.87322e+08	1.79478e+08	2.18535e+08	1.88131e+08
Com_22805_pos	ADBICA N-pentanoic acid metabolite	--	C20 H27 N3 O4	395.184	8.876	--	--	--	--	--	--	--	--	--	--	Invalid mass	No results	No results	396.191	673984	1.04468e+06	573778	416912	9.00567e+06	3.54018e+06	869907	1.03308e+06	1.55973e+06	296808	1.29419e+07	8.67503e+06	2.11086e+06	2.86289e+06	1.82886e+06
Com_20774_pos	Ouabain	Ouabain; G-Strophanthin	C29 H44 O12	584.28	6.757	cpd:C01443	map04976 Bile secretion	HMDB0015224	LMST01120022	Lipids and lipid-like molecules	Steroids and steroid derivatives	Steroid lactones	Sterol Lipids [ST]	Sterols [ST01]	Cardanolides and derivatives [ST0112]	Invalid mass	No results	No results	585.287	2.29006e+06	613297	994706	8.30123e+06	1.04939e+06	1.42557e+06	1.60644e+06	1.51353e+06	921755	316455	4.18111e+06	2.12525e+06	1.92169e+06	1.86145e+06	1.65911e+06
Com_12561_pos	N alpha-Acetyl-L-Arginine	--	C8 H16 N4 O3	216.122	1.423	--	--	--	--	--	--	--	--	--	--	No results	No results	Full match	217.129	3.01083e+06	1.94728e+07	2.64116e+07	332271	4.85769e+07	1.81687e+07	5.89036e+06	5.13796e+06	615337	781442	3.4874e+07	2.22659e+07	9.00567e+06	8.35069e+06	7.53226e+06
Com_25801_pos	13,14-Dihydro-15-keto Prostaglandin A2	--	C20 H30 O4	316.199	7.967	--	--	--	--	--	--	--	--	--	--	Invalid mass	No results	No results	317.207	1.42891e+06	1.63109e+06	1.05788e+07	542523	1.02926e+06	1.20008e+06	627205	627714	182971	186328	2.06682e+06	1.01841e+06	814700	1.03324e+06	853022
Com_31363_pos	Linoleoyl Ethanolamide	--	C20 H37 N O2	323.282	14.308	--	--	HMDB0012252	--	Organic nitrogen compounds	Organonitrogen compounds	Amines	--	--	--	Full match	No results	No results	306.279	1.45949e+06	1.76688e+06	3.99555e+06	1.076e+06	2.1899e+06	1.91155e+06	2.6805e+06	2.60645e+06	2.21532e+06	1.90867e+06	2.19985e+06	3.27785e+06	5.44252e+06	5.00859e+06	5.37094e+06
Com_3309_pos	N-[4-(diethylamino)phenyl]-N'-phenylurea	--	C17 H21 N3 O	321.124	6.593	--	--	--	--	--	--	--	--	--	--	Invalid mass	No results	No results	322.132	3.27649e+07	9.99798e+06	2.21216e+08	1.76832e+06	605263	934977	1.15084e+07	599919	695574	7.42625e+06	4.52934e+06	727222	1.47512e+07	1.62955e+07	1.56976e+07
Com_32617_pos	Ureidosuccinic acid	--	C5 H8 N2 O5	176.043	1.434	--	--	HMDB0000828	--	Organic acids and derivatives	Carboxylic acids and derivatives	Amino acids, peptides, and analogues	--	--	--	No results	No results	Full match	177.05	2.58454e+06	5.95595e+06	3.95663e+06	884197	3.46946e+06	3.56629e+06	7.79583e+06	3.6426e+06	2.95394e+06	2.19346e+06	6.45908e+06	4.04935e+06	2.09346e+06	2.14728e+06	1.45951e+06
Com_1260_pos	D-Ala-D-Ala	D-Alanyl-D-alanine; D-Ala-D-Ala	C6 H12 N2 O3	160.085	1.379	cpd:C00993	map01100 Metabolic pathways	HMDB0003459	--	Organic acids and derivatives	Carboxylic acids and derivatives	Amino acids, peptides, and analogues	--	--	--	No results	No results	Full match	161.092	1.52015e+08	8.78863e+08	7.13896e+08	1.03772e+08	1.3491e+08	1.35016e+08	2.81519e+08	1.39721e+08	1.06217e+08	1.66845e+08	7.34306e+08	3.17551e+08	1.93816e+08	2.02696e+08	1.8159e+08
Com_4783_pos	N-Acetyl-L-tyrosine	--	C11 H13 N O4	223.084	9.906	--	--	HMDB0000866	--	Organic acids and derivatives	Carboxylic acids and derivatives	Amino acids, peptides, and analogues	--	--	--	Full match	No results	Full match	224.091	3.9572e+06	4.40381e+07	1.36851e+08	1.47814e+06	8.33777e+06	6.05673e+06	6.44601e+06	3.19339e+06	3.66456e+06	1.67321e+06	7.0018e+06	8.2545e+06	1.49325e+07	1.39841e+07	1.31861e+07
Com_4179_pos	Jasmonic acid	(-)-Jasmonic acid; Jasmonic acid; {(1R,2R)-3-Oxo-2-[(Z)pent-2-enyl]cyclopent-2-enyl}acetic acid; Jasmonate; (-)-Jasmonate	C12 H18 O3	210.125	9.174	cpd:C08491	map00592 alpha-Linolenic acid metabolism;map01100 Metabolic pathways	HMDB0032797	LMFA02020001	Lipids and lipid-like molecules	Fatty Acyls	Lineolic acids and derivatives	Fatty Acyls [FA]	Octadecanoids [FA02]	Jasmonic acids [FA0202]	Full match	No results	No results	211.133	1.17554e+07	8.92634e+07	1.20365e+08	1.38352e+06	5.62058e+07	1.06131e+07	1.7675e+07	3.36132e+06	1.90957e+06	5.80483e+06	1.61e+08	4.64171e+07	2.41947e+07	2.08603e+07	2.41229e+07
Com_8399_pos	Orotic acid	Orotate; Orotic acid; Uracil-6-carboxylic acid	C5 H4 N2 O4	156.017	1.471	cpd:C00295	map00240 Pyrimidine metabolism;map01100 Metabolic pathways	HMDB0000226	--	Organoheterocyclic compounds	Diazines	Pyrimidines and pyrimidine derivatives	--	--	--	Full match	No results	Full match	157.024	5.95194e+06	1.84463e+06	1.57514e+07	6.43013e+06	1.39579e+07	1.63231e+07	1.44694e+08	5.79078e+07	8.73561e+06	9.47777e+06	7.6535e+06	1.97044e+07	1.19829e+07	1.37897e+07	1.09349e+07
Com_14975_pos	Lysopc 16:1	--	C24 H48 N O7 P	493.316	14.961	--	--	--	--	--	--	--	--	--	--	No results	No results	Full match	494.324	8.25329e+06	3.19517e+07	2.68728e+07	1.01506e+07	2.82375e+06	6.03004e+06	2.09061e+07	3.11298e+06	1.37514e+07	6.03124e+06	1.66651e+06	1.80402e+06	1.2443e+07	1.56074e+07	1.07979e+07
Com_4119_pos	Tyr-Tyr	--	C18 H20 N2 O5	344.137	6.53	--	--	HMDB0029117	--	Organic acids and derivatives	Carboxylic acids and derivatives	Amino acids, peptides, and analogues	--	--	--	No results	Full match	No results	345.144	1.13814e+07	894176	718796	2.73736e+06	1.40418e+06	1.38434e+06	1.49199e+06	1.81588e+08	1.06894e+06	9.6186e+06	1.28587e+06	1.60478e+06	1.10996e+07	1.17204e+07	1.17563e+07
Com_411_pos	Phosphocholine	Choline phosphate; Phosphorylcholine; Phosphocholine; O-Phosphocholine	C5 H14 N O4 P	183.066	1.281	cpd:C00588	map00564 Glycerophospholipid metabolism;map01100 Metabolic pathways;map05231 Choline metabolism in cancer	HMDB0001565	--	Organic nitrogen compounds	Organonitrogen compounds	Quaternary ammonium salts	--	--	--	No results	Full match	No results	184.073	6.61608e+07	2.63319e+07	1.05721e+07	1.56377e+07	2.8945e+06	4.94725e+06	6.57942e+09	3.18054e+08	1.45345e+07	6.62085e+07	3.24087e+06	2.69256e+06	1.95537e+08	2.09028e+08	1.93677e+08
Com_2963_pos	D-Phenylalanine	D-Phenylalanine; D-alpha-Amino-beta-phenylpropionic acid	C9 H11 N O2	165.079	10.624	cpd:C02265	map00360 Phenylalanine metabolism;map04742 Taste transduction	--	--	--	--	--	--	--	--	No results	No results	Full match	166.086	5.23138e+06	2.39551e+08	2.54839e+08	1.8531e+06	7.39718e+06	6.93602e+06	9.52404e+06	3.94949e+06	2.02487e+06	2.32879e+06	5.77903e+07	6.93805e+06	5.1105e+07	5.83005e+07	5.73269e+07
Com_3802_pos	2-Methylpentanedioic acid	--	C6 H10 O4	146.058	1.368	--	--	HMDB0000422	--	Lipids and lipid-like molecules	Fatty Acyls	Fatty acids and conjugates	--	--	--	No results	No results	Full match	129.054	4.12822e+07	1.52451e+08	5.86592e+07	1.31282e+07	1.98585e+08	5.37525e+07	6.39151e+07	3.24407e+07	1.41773e+07	2.52172e+07	1.82704e+08	1.07651e+08	3.14538e+07	3.46129e+07	4.4594e+07
Com_1295_pos	gamma-Glutamyltyrosine	--	C14 H18 N2 O6	310.116	5.988	--	--	HMDB0011741	--	Organic acids and derivatives	Carboxylic acids and derivatives	Amino acids, peptides, and analogues	--	--	--	No results	Full match	No results	311.123	1.62674e+07	2.31393e+07	7.10306e+06	1.83622e+07	3.94301e+07	2.37e+07	2.90583e+08	7.7486e+08	6.2629e+07	4.15953e+06	1.87765e+07	3.57948e+07	6.07108e+07	6.48695e+07	6.69952e+07
Com_3968_pos	D-Erythrose 4-phosphate	D-Erythrose 4-phosphate	C4 H9 O7 P	200.008	1.224	cpd:C00279	map00030 Pentose phosphate pathway;map00400 Phenylalanine, tyrosine and tryptophan biosynthesis;map00750 Vitamin B6 metabolism;map01100 Metabolic pathways;map01200 Carbon metabolism;map01230 Biosynthesis of amino acids	HMDB0001321	--	Organic oxygen compounds	Organooxygen compounds	Carbohydrates and carbohydrate conjugates	--	--	--	No results	No results	Full match	201.016	2.13795e+07	2.02377e+08	5.07985e+07	5.08666e+06	1.6143e+08	1.80015e+07	3.23552e+07	1.99336e+07	7.73085e+06	7.86375e+06	1.73379e+08	1.69986e+08	3.54575e+07	3.91775e+07	4.75789e+07
Com_2200_pos	N-Carbamyl-L-glutamicacid	--	C6 H10 N2 O5	190.059	1.296	--	--	--	--	--	--	--	--	--	--	No results	No results	Full match	191.066	2.61909e+07	3.55571e+07	1.83362e+07	6.58492e+06	2.11425e+08	8.04423e+07	2.02858e+07	6.65704e+06	6.41824e+06	7.35609e+06	3.61442e+08	1.21344e+08	4.62669e+07	4.52637e+07	4.26764e+07
Com_16968_pos	N-Formylkynurenine	L-Formylkynurenine; N-Formyl-L-kynurenine; N-Formylkynurenine	C11 H12 N2 O4	236.079	7.895	cpd:C02700	map00380 Tryptophan metabolism;map01100 Metabolic pathways	HMDB0001200	--	Organic oxygen compounds	Organooxygen compounds	Carbonyl compounds	--	--	--	No results	No results	Full match	237.086	1.18678e+06	1.45042e+06	2.19319e+07	417536	2.2882e+06	1.61187e+06	1.77375e+06	1.23747e+06	339366	359902	1.26496e+06	1.34729e+06	1.22282e+06	1.20846e+06	1.50847e+06
Com_86_pos	Acetylcarnitine	--	C9 H17 N O4	203.115	8.352	--	--	HMDB0000201	LMFA07070060	Lipids and lipid-like molecules	Fatty Acyls	Fatty acid esters	Fatty Acyls [FA]	Fatty esters [FA07]	Fatty acyl carnitines [FA0707]	No results	No results	Full match	204.123	8.08076e+06	4.99792e+08	2.06995e+08	6.63012e+06	4.39494e+09	1.0602e+09	1.69881e+08	7.43872e+06	8.99915e+06	1.6114e+06	1.64506e+10	5.34453e+09	1.53584e+09	1.1373e+09	1.68091e+09
Com_731_pos	Anthranilic acid	Anthranilate; Anthranilic acid; o-Aminobenzoic acid; Vitamin L1; 2-Aminobenzoate	C7 H7 N O2	137.048	1.362	cpd:C00108	map00380 Tryptophan metabolism;map00400 Phenylalanine, tyrosine and tryptophan biosynthesis;map01100 Metabolic pathways;map01230 Biosynthesis of amino acids	HMDB0001123	--	Benzenoids	Benzene and substituted derivatives	Benzoic acids and derivatives	--	--	--	No results	No results	Full match	138.055	6.35855e+08	1.52663e+09	1.41984e+09	9.9575e+07	3.08463e+08	2.73022e+08	3.90401e+08	7.69874e+08	2.05729e+08	2.7396e+08	9.40371e+08	5.13024e+08	4.83051e+08	5.19821e+08	5.24259e+08
Com_3828_pos	Biopterin	Biopterin; 2-Amino-6-(1,2-dihydroxypropyl)-4(1H)-pteridinone	C9 H11 N5 O3	237.085	1.424	cpd:C06313	--	HMDB0000468	--	Organoheterocyclic compounds	Pteridines and derivatives	Pterins and derivatives	--	--	--	Invalid mass	No results	No results	238.092	8.13394e+06	1.34014e+08	1.84316e+08	1.56188e+06	9.91262e+07	8.17316e+07	1.57754e+07	1.57086e+07	5.71284e+06	2.82892e+06	6.51094e+07	1.18989e+08	3.62774e+07	3.91388e+07	2.65997e+07
Com_295_pos	Ursodeoxycholic acid	Ursodiol; Ursodeoxycholic acid; Ursodeoxycholate; 3alpha,7beta-Dihydroxy-5beta-cholan-24-oic acid	C24 H40 O4	392.292	14.08	cpd:C07880	--	HMDB0000946	LMST04010033	Lipids and lipid-like molecules	Steroids and steroid derivatives	Bile acids, alcohols and derivatives	Sterol Lipids [ST]	Bile acids and derivatives [ST04]	C24 bile acids, alcohols, and derivatives [ST0401]	No results	No results	Full match	785.591	2.10833e+07	1.9584e+08	4.32087e+09	3.94309e+07	3.56706e+08	1.37112e+08	3.2957e+09	7.65315e+07	6.075e+06	7.95452e+06	4.93741e+08	3.57936e+08	6.46656e+08	6.53165e+08	6.01377e+08
Com_5547_pos	L-Palmitoylcarnitine	L-Palmitoylcarnitine	C23 H45 N O4	399.334	15.405	cpd:C02990	map00071 Fatty acid degradation;map01212 Fatty acid metabolism	HMDB0000222	LMFA07070079	Lipids and lipid-like molecules	Fatty Acyls	Fatty acid esters	Fatty Acyls [FA]	Fatty esters [FA07]	Fatty acyl carnitines [FA0707]	No results	No results	Full match	400.341	4.80232e+06	4.36434e+07	1.13012e+08	2.1845e+06	1.44868e+06	1.61799e+07	4.49622e+07	4.25054e+06	7.80585e+06	6.38559e+06	8.81056e+06	5.60177e+06	9.89169e+06	1.62511e+07	1.08585e+07
Com_13026_pos	Methyl EudesMate	--	C11 H14 O5	226.084	9.041	--	--	--	--	--	--	--	--	--	--	No results	No results	Full match	227.091	1.95306e+06	1.50915e+07	3.34982e+07	724437	9.38481e+06	4.57795e+06	3.92428e+06	2.79118e+06	666599	1.30948e+06	1.34178e+07	2.04455e+07	5.35852e+06	5.65572e+06	4.67023e+06
Com_20135_pos	N-acetyl-L-ornithine	--	C7 H14 N2 O3	174.1	8.387	--	--	--	--	--	--	--	--	--	--	No results	No results	Full match	175.107	2.80246e+06	1.85355e+07	5.85005e+06	783888	7.46631e+06	3.00575e+06	2.40473e+06	2.10672e+06	1.21453e+06	885733	1.61469e+07	8.9496e+06	3.64415e+06	3.50127e+06	4.33812e+06
Com_3426_pos	Gly-Tyr	--	C11 H14 N2 O4	238.095	4.339	--	--	HMDB0028853	--	Organic acids and derivatives	Carboxylic acids and derivatives	Amino acids, peptides, and analogues	--	--	--	No results	Full match	Full match	239.102	3.32655e+07	1.01274e+07	1.18531e+07	1.13585e+08	1.12399e+07	1.74956e+07	1.41989e+07	1.78986e+08	9.22624e+07	2.93314e+07	1.42372e+07	1.45787e+07	5.1685e+07	5.43949e+07	5.66195e+07
Com_16826_pos	Spiculisporic Acid	--	C17 H28 O6	328.188	10.414	--	--	--	--	--	--	--	--	--	--	No results	No results	Full match	329.195	1.29527e+06	3.85655e+06	2.22456e+07	762606	5.18006e+06	2.2239e+06	1.64749e+06	1.41519e+06	1.21991e+06	775695	1.14114e+07	2.47031e+06	1.80039e+06	1.83733e+06	2.10699e+06
Com_6043_pos	N-Acetylvaline	--	C7 H13 N O3	159.089	1.368	--	--	HMDB0011757	--	Organic acids and derivatives	Carboxylic acids and derivatives	Amino acids, peptides, and analogues	--	--	--	No results	No results	Full match	160.097	9.51278e+06	4.21176e+07	5.02927e+07	8.4157e+06	4.54853e+07	1.21654e+07	2.10866e+07	7.94202e+06	6.65583e+06	5.34377e+06	9.99213e+07	5.3869e+07	2.4363e+07	2.11457e+07	2.43007e+07
Com_34295_pos	P-Aminohippuric Acid	--	C9 H10 N2 O3	194.069	9.482	--	--	HMDB0001867	--	Benzenoids	Benzene and substituted derivatives	Benzoic acids and derivatives	--	--	--	No results	No results	Full match	195.076	7.60098e+06	598298	751941	297379	836343	1.02159e+06	699154	1.08462e+06	1.19958e+06	387960	666769	723467	656602	557247	556418
Com_20641_pos	Prostaglandin F2alpha	Prostaglandin F2alpha; (5Z,13E)-(15S)-9alpha,11alpha,15-Trihydroxyprosta-5,13-dienoate; (+)-Prostaglandin F2a; 7-[3,5-Dihydroxy-2-(3-hydroxy-1-octenyl)cyclopentyl]-5-heptenoic acid; 9a,11a-PGF2; Amoglandin; Cyclosin; Dinoprost; Enzaprost; Enzaprost F; Panacelan; PGF2a; 9,11,15-Trihydroxy-(5Z,9a,11a,13E,15S)-prosta-5,13-dien-1-oic acid; Prostaglandin F2a; Prostin F 2 alpha; Protamodin; U 14583; (5…	C20 H34 O5	354.24	12.312	cpd:C00639	map00590 Arachidonic acid metabolism;map01100 Metabolic pathways;map04072 Phospholipase D signaling pathway;map04080 Neuroactive ligand-receptor interaction;map04726 Serotonergic synapse;map04913 Ovarian steroidogenesis;map04921 Oxytocin signaling pathway;map04976 Bile secretion	HMDB0010199	LMFA03010002	Lipids and lipid-like molecules	Fatty Acyls	Eicosanoids	Fatty Acyls [FA]	Eicosanoids [FA03]	Prostaglandins [FA0301]	No results	No results	Full match	355.247	812894	5.3484e+06	2.89701e+06	3.43563e+06	1.07719e+06	1.49346e+06	3.51566e+07	626848	3.90104e+06	5.11346e+06	2.41847e+06	4.75764e+06	2.58422e+06	3.57963e+06	3.6499e+06
Com_44_pos	Glycocholic acid	Glycocholate; Glycocholic acid; 3alpha,7alpha,12alpha-Trihydroxy-5beta-cholan-24-oylglycine	C26 H43 N O6	465.308	12.905	cpd:C01921	map00120 Primary bile acid biosynthesis;map01100 Metabolic pathways;map04976 Bile secretion;map04979 Cholesterol metabolism	HMDB0000138	LMST05030001	Lipids and lipid-like molecules	Steroids and steroid derivatives	Bile acids, alcohols and derivatives	Sterol Lipids [ST]	Steroid conjugates [ST05]	Glycine conjugates [ST0503]	Full match	No results	No results	466.315	3.8895e+09	6.86553e+07	3.65076e+07	1.16676e+10	1.34789e+08	2.76693e+09	2.00808e+08	3.94113e+09	1.48621e+10	4.19743e+09	2.85395e+07	1.89458e+07	5.66285e+09	5.08246e+09	5.15979e+09
Com_4596_pos	Hydroquinone	Hydroquinone; p-Hydroquinone; Quinol; Reduced quinone	C6 H6 O2	110.037	7.256	cpd:C15603	--	HMDB0002434	--	Benzenoids	Phenols	Benzenediols	--	--	--	No results	No results	Full match	111.044	3.4649e+07	2.04118e+07	1.44703e+08	8.24942e+06	2.6717e+07	2.40705e+07	3.91109e+07	1.55383e+07	8.54903e+06	1.52633e+07	1.67662e+07	2.81933e+07	2.29379e+07	2.36034e+07	2.38022e+07
Com_7630_pos	2-Acetamido-N-β-aspartyl-2-deoxyhexopyranosylamine	--	C12 H21 N3 O8	335.132	1.35	--	--	--	--	--	--	--	--	--	--	Full match	No results	No results	336.14	1.18968e+07	8.91351e+07	3.30769e+07	1.78407e+07	1.1093e+07	2.66873e+07	1.63196e+07	6.23441e+06	1.45611e+07	7.47052e+06	6.28147e+07	4.08928e+07	2.77296e+07	2.83513e+07	1.84025e+07
Com_1423_pos	Prolylleucine	--	C11 H20 N2 O3	228.147	6.454	--	--	--	--	--	--	--	--	--	--	Full match	No results	Full match	229.155	5.84734e+06	3.84323e+06	2.71629e+06	3.4274e+08	4.29671e+06	1.4064e+07	6.11774e+06	1.39483e+07	3.41611e+08	3.71866e+07	5.85493e+06	5.04538e+06	8.91285e+07	8.79848e+07	6.20085e+07
Com_49000_pos	Trenbolone acetate	--	C20 H24 O3	312.174	13.192	--	--	--	--	--	--	--	--	--	--	No results	No results	Full match	625.355	2.44206e+06	861552	1.29563e+06	1.04229e+06	807185	635295	714025	2.17586e+06	1.10309e+06	1.55354e+06	1.77545e+06	649042	1.53913e+06	1.60353e+06	1.57223e+06
Com_41613_pos	L-Tryptophan	L-Tryptophan; Tryptophan; (S)-alpha-Amino-beta-(3-indolyl)-propionic acid	C11 H12 N2 O2	204.09	9.922	cpd:C00078	map00260 Glycine, serine and threonine metabolism;map00380 Tryptophan metabolism;map00400 Phenylalanine, tyrosine and tryptophan biosynthesis;map00970 Aminoacyl-tRNA biosynthesis;map01100 Metabolic pathways;map01210 2-Oxocarboxylic acid metabolism;map01230 Biosynthesis of amino acids;map04726 Serotonergic synapse;map04974 Protein digestion and absorption;map04978 Mineral absorption;map05143 Afric…	HMDB0000929	--	Organoheterocyclic compounds	Indoles and derivatives	Indolyl carboxylic acids and derivatives	--	--	--	No results	No results	Full match	205.097	2.10873e+06	1.62383e+06	1.41753e+06	608779	1.23274e+06	1.64365e+06	1.38639e+06	2.4981e+06	1.99524e+06	897557	2.22377e+06	1.31733e+06	940903	1.08759e+06	852774
Com_5640_pos	5-Methylcytosine	5-Methylcytosine	C5 H7 N3 O	125.059	1.408	cpd:C02376	map00240 Pyrimidine metabolism	HMDB0002894	--	Organoheterocyclic compounds	Diazines	Pyrimidines and pyrimidine derivatives	--	--	--	Full match	No results	Full match	126.066	8.11766e+07	3.83346e+07	3.0749e+07	4.50331e+07	4.88306e+07	1.7003e+08	3.72694e+07	1.69572e+07	2.04995e+07	2.74357e+07	9.90858e+07	1.07295e+08	3.28116e+07	3.03597e+07	3.65062e+07
Com_8068_pos	PC (12:0/12:0)	--	C32 H64 N O8 P	1242.87	16.135	--	--	--	LMGP01010429	--	--	--	Glycerophospholipids [GP]	Glycerophosphocholines [GP01]	Diacylglycerophosphocholines [GP0101]	No results	Invalid mass	No results	622.444	2.97857e+06	8.51062e+06	2.29256e+06	3.34209e+06	5.50745e+06	5.70976e+06	2.69285e+06	499086	3.75093e+07	317105	3.82331e+06	3.15424e+06	6.30787e+06	5.77386e+06	4.67697e+06
Com_2471_pos	4-Hydroxyisoleucine	--	C6 H13 N O3	147.089	1.358	--	--	--	--	--	--	--	--	--	--	No results	No results	Full match	148.097	5.57586e+07	3.20796e+07	3.21629e+08	2.94736e+07	3.58914e+07	2.63407e+07	6.11009e+07	1.08197e+07	1.63318e+07	1.7167e+07	3.14927e+07	3.8512e+07	4.04022e+07	3.74699e+07	2.69258e+07
[truncated: 35 more rows]

## Sheet: neg
Compound_ID	Name	Other_name(Kegg_name)	Formula	Molecular Weight	RT [min]	Kegg_ID	KEGG_pathway	HMDB_ID	Lipidmaps_ID	SuperClass(HMDB)	Class(HMDB)	SubClass(HMDB)	CATEGORY(Lipidmaps)	MAIN_CLASS(Lipidmaps)	SUB_CLASS(Lipidmaps)	mzCloud_Results	mzVault_Results	MassList_Results	m/z	neg_SE1	neg_SE2	neg_SE3	neg_SE4	neg_SE5	neg_SE6	neg_AN1	neg_AN2	neg_AN3	neg_AN4	neg_AN5	neg_AN6	neg_QC1	neg_QC2	neg_QC3
[truncated: 847 more rows]
