# Supplementary material for: Integration of the Microbiome, Metabolome and Transcriptome Reveals Escherichia coli F17 Susceptibility of Sheep
Source: Animals (Basel). 2023 Mar 14;13(6):1050. doi: 10.3390/ani13061050 (PMC10044122; doi:10.3390/ani13061050)
Supplement: Supplementary file 1 [file animals-13-01050-s001.zip › animals-2237832-supplementary/Supplementary Table S5.xlsx]

## Sheet: SE.vs.AN_neg
Compound_ID	Name	Formula	Molecular Weight	RT [min]	m/z	mzCloud_Results	mzVault_Results	MassList_Results	neg_SE1	neg_SE2	neg_SE3	neg_SE4	neg_SE5	neg_SE6	neg_AN1	neg_AN2	neg_AN3	neg_AN4	neg_AN5	neg_AN6	FC	log2FC	Pvalue	ROC	VIP
Com_1001_neg	Picolinic acid	C6 H5 N O2	123.032	1.681	122.025	Full match	Full match	Full match	4.18582e+07	7.68312e+08	3.25433e+08	4.84622e+07	2.50714e+08	5.3835e+07	1.75995e+08	6.16408e+07	3.58214e+07	3.43352e+07	5.41943e+08	4.84134e+08	1.11601	0.158353	0.878654	0.555556	1.01641
Com_10064_neg	L-(-)-Glyceric acid	C3 H6 O4	106.026	1.253	257.051	No results	No results	Full match	649408	596819	2.69859e+07	379793	1.08692e+06	1.09358e+06	1.91122e+06	699627	294133	526440	800736	1.62066e+06	5.26113	2.39537	0.511513	0.527778	0.897891
Com_10076_neg	4,6-dimethyl-2-(methylamino)-5-nitronicotinonitrile	C9 H10 N4 O2	206.079	1.217	205.072	Invalid mass	No results	No results	4.15511e+06	6.33153e+06	2.69318e+07	1.7057e+06	1.1983e+07	7.98611e+06	3.80531e+07	1.81394e+06	1.37301e+06	3.21099e+06	2.08064e+07	3.1747e+07	0.609181	-0.715057	0.901898	0.527778	0.992457
Com_10106_neg	PC (22:3e/2:0)	C32 H60 N O7 P	661.434	13.743	660.427	No results	Invalid mass	No results	499735	5.00806e+06	2.67939e+07	172161	864535	371199	398494	740527	236624	159038	1.87188e+07	505083	1.62388	0.699449	0.579808	0.611111	1.0146
Com_1012_neg	2-Oxobutyric acid	C4 H6 O3	102.032	1.17	101.025	Full match	No results	Full match	5.54203e+07	7.58745e+08	5.38512e+08	3.3017e+07	6.27482e+08	6.26562e+07	1.9808e+08	2.74701e+08	2.7619e+07	6.62528e+07	6.66366e+08	1.68984e+09	0.710205	-0.493692	0.796997	0.444444	1.07436
Com_1019_neg	N-Acetylornithine	C7 H14 N2 O3	174.101	1.68	173.093	Full match	No results	Full match	5.84628e+07	1.21632e+07	3.28272e+07	4.49773e+08	1.0886e+07	3.2397e+07	3.68477e+07	7.4783e+07	2.47279e+08	3.73467e+07	4.48206e+07	1.75001e+07	1.30078	0.379382	0.682316	0.666667	0.680456
Com_10224_neg	Acetylcysteine	C5 H9 N O3 S	163.031	1.432	162.024	No results	No results	Full match	1.55381e+06	1.13302e+06	2.63094e+07	530423	1.89415e+06	4.06474e+06	2.88826e+06	1.94617e+06	703933	800851	4.46643e+06	4.15629e+06	2.37172	1.24594	0.769098	0.555556	0.87929
Com_10235_neg	tetranor-12(R)-HETE	C16 H26 O3	266.189	13.252	265.181	Full match	No results	No results	529933	3.22681e+07	4.25794e+06	899115	1.81967e+07	2.10609e+06	1.51265e+06	1.10853e+06	660260	500089	3.57455e+07	4.14649e+07	0.719305	-0.475324	0.863425	0.527778	0.957522
Com_10317_neg	PG (12:0/18:1)	C36 H69 O10 P	692.465	16.041	691.457	No results	Full match	No results	152248	1.34212e+06	315683	2.34896e+06	983212	256844	350955	4.95765e+06	1.39487e+07	219367	161995	720727	0.265188	-1.91491	0.602358	0.444444	0.611673
Com_10358_neg	LPS 20:4	C26 H44 N O9 P	545.275	14.14	544.267	No results	Full match	No results	1.02415e+06	291897	938793	6.12847e+06	394885	1.44433e+06	7.58064e+07	3.21129e+06	8.20076e+06	8.59348e+06	470496	2.96236e+06	0.103003	-3.27924	0.0695205	0.833333	1.87887
Com_10366_neg	Inositol	C6 H12 O6	180.064	12.016	179.056	No results	No results	Full match	4.75145e+06	4.18837e+06	3.19719e+06	3.2665e+06	6.42561e+06	5.41917e+06	9.30351e+06	4.995e+06	1.38537e+07	3.86567e+06	4.45624e+06	9.10735e+06	0.597793	-0.742282	0.100651	0.75	1.8344
Com_10440_neg	Cer-NS (d18:1/24:1)	C42 H81 N O3	647.623	16.209	646.616	No results	Full match	No results	6.7562e+06	715230	498052	1.92325e+07	1.30955e+06	4.97862e+06	1.24828e+06	578723	5.37226e+06	2.85508e+06	4.14136e+06	1.04235e+07	1.36033	0.443953	0.917652	0.5	0.262797
Com_1044_neg	Porphobilinogen	C10 H14 N2 O4	226.096	2.414	225.088	Full match	No results	Full match	6.3802e+07	7.25828e+08	1.27344e+08	4.35254e+08	4.79311e+08	9.17963e+08	7.72075e+07	4.6929e+07	1.36421e+08	1.02376e+08	5.77052e+08	6.61585e+08	1.71675	0.779683	0.297269	0.666667	1.14375
Com_1049_neg	Mestranol	C21 H26 O2	310.182	13.891	309.175	No results	Invalid mass	No results	9.31735e+06	1.60452e+08	4.35604e+08	3.22245e+08	1.19491e+09	1.49052e+08	2.17321e+08	6.0274e+06	7.05723e+06	1.13978e+07	5.72195e+08	1.47712e+08	2.36202	1.24002	0.216943	0.722222	1.34324
Com_1050_neg	Sodium cholate	C24 H39 Na O5	430.27	11.403	465.24	No results	No results	Full match	1.14872e+07	2.7692e+08	5.74577e+08	1.14132e+07	4.48611e+07	2.07944e+07	3.48e+07	1.19886e+07	1.11194e+07	9.54102e+06	4.28631e+08	2.04847e+08	1.34116	0.423479	0.784747	0.611111	1.15428
Com_10521_neg	D-Threitol	C4 H10 O4	122.058	1.337	121.051	No results	Full match	Full match	2.29769e+07	1.61885e+06	1.14314e+06	1.06562e+06	2.07467e+07	4.09692e+06	3.42499e+06	1.9375e+06	932990	4.93756e+06	3.42787e+07	3.35284e+07	0.653441	-0.613872	0.668905	0.611111	0.695621
Com_1062_neg	3',5,7-Trihydroxy-4'-methoxyflavanone	C16 H14 O6	302.079	10.444	301.072	Full match	No results	No results	6.29574e+06	2.69446e+08	1.90379e+08	9.48542e+06	8.14679e+08	4.75001e+08	2.52893e+08	9.89383e+07	4.07593e+07	4.92155e+06	7.66689e+08	4.91683e+08	1.06607	0.0923004	0.946714	0.527778	0.889624
Com_10671_neg	Ciliatine	C2 H8 N O3 P	125.024	7.089	124.017	Full match	No results	No results	230795	402622	2.46316e+07	171697	430333	436283	7.66384e+06	313189	120989	217836	350968	711327	2.80475	1.48787	0.793181	0.583333	0.609162
Com_10710_neg	9-(3-O-Methylpentofuranosyl)-1,9-dihydro-6H-purin-6-one	C11 H14 N4 O5	282.097	5.71	281.09	Full match	Full match	No results	1.07985e+07	1.36648e+06	4.42764e+06	8.46772e+06	1.78446e+06	1.89237e+07	1.03284e+07	1.20709e+07	2.90431e+06	2.48557e+07	1.16923e+06	2.91851e+06	0.843706	-0.245188	0.897937	0.527778	0.815541
Com_10766_neg	LPS 16:1	C22 H42 N O9 P	495.261	14.101	494.253	No results	Full match	No results	1.56526e+07	1.84931e+07	2.43355e+07	3.9932e+06	2.48938e+06	1.16451e+06	1.95055e+07	6.1646e+06	7.00206e+06	1.02683e+06	2.34481e+07	5.17393e+06	1.06109	0.0855469	0.95229	0.472222	0.613272
Com_10767_neg	Prostaglandin D3	C20 H30 O5	332.199	12.098	331.192	Invalid mass	No results	No results	3.23269e+06	2.35935e+06	2.60981e+06	1.73838e+07	4.60557e+06	3.8737e+06	6.33091e+06	2.69306e+06	1.3034e+07	2.33123e+07	4.47153e+06	6.49461e+06	0.604669	-0.725783	0.246674	0.75	1.24564
Com_1079_neg	Stachyose	C24 H42 O21	726.245	1.382	725.237	No results	Invalid mass	No results	1.15603e+07	8.6804e+06	1.89985e+06	8.89387e+06	8.21267e+06	9.58673e+08	4.28506e+06	4.14922e+08	6.23684e+07	1.84048e+06	1.29809e+07	9.10809e+06	1.9741	0.981198	0.935015	0.555556	0.341321
Com_1080_neg	N-Acetylaspartic acid	C6 H9 N O5	175.048	1.165	174.041	Full match	Full match	Full match	4.33249e+07	2.46229e+08	3.158e+07	1.4972e+07	3.87204e+08	1.70097e+07	1.77232e+08	9.42439e+06	4.83756e+06	5.43502e+07	7.53558e+08	1.14214e+08	0.664789	-0.589031	0.982475	0.5	0.666168
Com_10859_neg	trans-10-Heptadecenoic Acid	C17 H32 O2	314.246	14.714	313.239	Invalid mass	No results	No match	4.12209e+06	1.73221e+07	1.89361e+07	4.96216e+06	2.332e+07	1.12889e+07	2.6904e+07	3.45009e+06	1.28484e+07	2.73182e+06	9.29748e+06	1.47643e+07	1.14223	0.191849	0.635667	0.611111	0.783142
Com_1087_neg	L-Serine	C3 H7 N O3	105.043	1.257	104.036	Full match	Full match	Full match	2.28645e+07	5.37181e+07	4.53988e+07	2.35686e+08	4.19678e+07	2.19497e+08	1.60799e+09	3.29853e+07	1.43246e+08	4.49513e+07	8.70003e+07	3.55013e+07	0.317232	-1.65639	0.62674	0.5	0.539665
Com_10894_neg	tetranor-PGDM	C16 H24 O7	310.14	6.828	309.133	Invalid mass	No results	No results	1.93732e+06	168977	2.38532e+07	103674	300196	267835	471033	181309	73453	240892	400959	440040	14.7322	3.8809	0.337094	0.444444	1.09923
Com_10916_neg	LPC 22:4	C30 H54 N O7 P	631.386	15.022	630.379	No results	Invalid mass	No results	1.98231e+06	2.42825e+06	1.14514e+06	1.79196e+07	504226	2.80705e+06	3.3457e+07	278269	4.05104e+06	4.79944e+06	313519	1.08841e+06	0.608955	-0.715593	0.882454	0.472222	0.592864
Com_1093_neg	4-((5-(4-Nitrophenyl)oxazol-2-yl)amino)benzonitrile	C16 H10 N4 O3	306.078	3.851	305.07	Invalid mass	No results	No results	1.81686e+07	3.66802e+08	1.14737e+08	1.33362e+06	3.11785e+08	1.64369e+08	2.30867e+07	2.89714e+07	939565	548371	7.39669e+08	4.28474e+08	0.799872	-0.322159	0.512071	0.555556	0.980373
Com_10948_neg	6-(methylsulfanyl)-9H-purine	C6 H6 N4 S	166.03	6.862	165.023	Invalid mass	No results	No results	3.27706e+07	839955	1.77163e+07	200403	1.05775e+06	498312	3.33523e+06	656033	413460	687071	534998	1.0113e+06	7.99677	2.99942	0.380215	0.611111	0.983347
Com_1096_neg	Taurochenodeoxycholic acid	C26 H45 N O6 S	499.298	12.136	498.29	Full match	No results	No results	1.70373e+08	3.49451e+06	4.17512e+06	9.58966e+07	1.28381e+06	1.3041e+08	6.52997e+06	4.81066e+08	9.00976e+06	2.69532e+08	7.06118e+06	3.31766e+06	0.522375	-0.936841	0.844906	0.388889	0.867613
Com_1098_neg	Cystine	C6 H12 N2 O4 S2	240.024	1.209	239.017	No results	No results	Full match	4.05822e+07	3.5227e+06	1.63543e+06	4.21019e+07	5.3012e+06	2.25029e+07	2.41863e+08	7.36779e+08	1.94567e+07	1.04274e+07	1.18318e+06	3.86589e+06	0.114097	-3.13166	0.493961	0.555556	1.074
Com_1100_neg	Asp-Glu	C9 H14 N2 O7	262.08	1.147	261.073	No results	Full match	Full match	9.7515e+06	4.73758e+07	1.08531e+07	8.18926e+07	5.93039e+08	3.09849e+08	6.85134e+07	4.1104e+07	2.62232e+07	2.71297e+07	7.32358e+08	5.26433e+08	0.740463	-0.4335	0.682694	0.444444	0.722864
Com_11045_neg	1-[2,6-di(tert-butylamino)-4-methyl-3-pyridyl]ethan-1-one	C16 H27 N3 O	277.213	14.075	276.205	Invalid mass	No results	No results	4.73851e+06	1.00987e+07	9.64922e+06	1.35255e+07	1.36083e+07	3.99857e+07	6.86668e+07	3.08888e+06	1.08273e+07	6.75104e+06	8.20699e+06	1.02264e+07	0.850033	-0.23441	0.759485	0.611111	0.340952
Com_11050_neg	4-Hydroxyphenylpyruvic acid	C9 H8 O4	180.042	9.391	179.035	Full match	Full match	No results	2.13716e+06	2.20031e+07	9.01579e+06	1.27524e+06	1.56788e+07	6.31174e+06	4.51786e+06	3.04152e+06	874478	1.63643e+06	3.1894e+07	1.89948e+07	0.925568	-0.11159	0.73908	0.555556	0.958727
Com_11116_neg	N1-(4-cyclohexylphenyl)-2-[(4-methylphenyl)thio]acetamide	C21 H25 N O S	678.33	12.096	338.157	Invalid mass	No results	No results	3.35395e+06	498088	653523	1.65817e+07	6.34878e+06	9.71306e+06	518064	2.82183e+06	1.24327e+07	2.22366e+07	8.57475e+06	1.87886e+07	0.568267	-0.81536	0.432759	0.666667	0.856992
Com_11125_neg	N-(4-chlorophenethyl)-1-adamantanecarboxamide	C19 H24 Cl N O	317.159	1.43	316.152	Invalid mass	No results	No results	7.61873e+06	7.81699e+06	4.81693e+06	1.74718e+07	6.53064e+06	1.13101e+07	5.76237e+06	2.47172e+07	3.2791e+06	3.5716e+06	3.10917e+07	1.04255e+07	0.704717	-0.504883	0.888523	0.472222	0.184721
Com_11145_neg	17-AAG	C31 H43 N3 O8	567.285	8.483	566.278	Invalid mass	No results	No results	3.19969e+07	224195	329427	462299	363518	339827	406850	1.71115e+07	357621	153082	340915	582678	1.77897	0.831045	0.926843	0.555556	0.585332
Com_11146_neg	FAHFA (18:3/16:2)	C34 H56 O4	528.417	14.293	527.41	No results	Full match	No results	1.95527e+07	2.51912e+07	1.66432e+07	3.55586e+06	1.53223e+07	1.79022e+07	4.91315e+06	1.50231e+07	1.23923e+07	232595	4.11015e+06	8.40554e+06	2.17778	1.12286	0.132884	0.861111	1.64177
Com_11153_neg	FAHFA (2:0/24:0)	C26 H50 O4	426.372	16.309	425.364	No results	Full match	No results	5.86698e+06	5.38668e+06	3.29757e+06	1.71237e+06	1.00791e+06	881473	2.64249e+07	456351	1.87875e+06	2.34536e+07	428627	826830	0.339504	-1.5585	0.973811	0.583333	0.293655
Com_111_neg	Adrenic acid	C22 H36 O2	332.272	14.971	331.265	Full match	Full match	No results	1.2499e+08	2.93679e+09	4.2251e+09	1.06324e+09	1.25976e+09	2.85274e+09	2.51126e+10	1.50862e+07	1.00433e+09	1.5547e+09	9.24254e+08	6.74058e+08	0.425563	-1.23256	0.68564	0.666667	0.544166
Com_11240_neg	FAHFA (16:0/18:0)	C34 H66 O4	538.497	14.847	537.49	No results	Full match	No results	942873	9.12096e+06	1.27018e+07	993964	947190	1.5436e+06	2.89711e+07	828615	1.22468e+07	514927	738700	1.16401e+06	0.590372	-0.760303	0.969689	0.611111	0.331043
Com_1125_neg	Glycitein	C16 H12 O5	284.069	9.01	283.061	Full match	Full match	No results	6.42659e+07	2.86791e+08	7.9963e+06	2.18819e+07	6.51598e+08	1.1752e+08	471861	1.63932e+07	1.99026e+07	9.72415e+06	7.07681e+08	7.29889e+08	0.774936	-0.367852	0.487906	0.583333	0.814058
Com_1128_neg	DL-4-Hydroxyphenyllactic acid	C9 H10 O4	182.058	2.135	181.051	Full match	Full match	Full match	3.45219e+08	6.41142e+07	5.52961e+07	2.37922e+07	8.92787e+08	3.80934e+07	7.55975e+07	2.88592e+07	2.63038e+07	4.46905e+07	2.49242e+07	1.44803e+09	0.861014	-0.215892	0.654958	0.583333	0.500528
Com_11302_neg	Reserpine	C33 H40 N2 O9	608.282	6.188	607.275	Invalid mass	No results	No results	402199	257076	329792	1.00458e+07	454335	2.08706e+06	692865	285000	1.21307e+07	1.04888e+06	533875	593256	0.888233	-0.170991	0.854091	0.638889	0.468782
Com_11350_neg	lipoamide	C8 H15 N O S2	205.059	1.211	204.052	No results	No results	Full match	8.9834e+06	1.85196e+07	1.74009e+07	1.49679e+06	2.20704e+07	9.18302e+06	1.87815e+07	2.51356e+06	3.0173e+06	4.59578e+06	3.06227e+07	2.94647e+07	0.872562	-0.196671	0.91768	0.444444	0.976501
Com_1141_neg	LPG 15:0	C21 H43 O9 P	470.265	14.218	469.258	No results	Full match	No results	1.1587e+07	3.55204e+08	5.06927e+08	1.30063e+07	2.41659e+06	480321	8.39113e+06	5.55285e+06	6.99082e+06	2.35293e+07	1.37717e+07	846047	15.0574	3.9124	0.447163	0.583333	0.849912
Com_1143_neg	Lysopc 18:2	C26 H50 N O7 P	519.334	14.682	564.332	No results	No results	Full match	2.38411e+08	1.13827e+08	2.2902e+07	3.80091e+08	2.01621e+08	6.60677e+07	9.95338e+07	7.23853e+07	6.81186e+07	9.52824e+07	7.06842e+07	1.84797e+08	1.73141	0.791947	0.558701	0.638889	1.06721
Com_1144_neg	Guanosine	C10 H13 N5 O5	283.092	3.655	282.085	Full match	Full match	Full match	5.61708e+07	5.43932e+06	1.1311e+07	3.11686e+07	1.65968e+06	8.65998e+07	7.44867e+07	6.09841e+08	4.2718e+06	5.11756e+08	4.92142e+06	2.00096e+06	0.159325	-2.64996	0.582161	0.555556	0.87237
Com_11459_neg	LPG 17:1	C23 H45 O9 P	496.281	14.34	495.274	No results	Full match	No results	7.10343e+06	1.05521e+07	1.07334e+07	8.89482e+06	1.12193e+07	1.21363e+07	1.13957e+07	2.79715e+06	1.18905e+07	1.48401e+07	7.05193e+06	9.14549e+06	1.0616	0.0862363	0.544393	0.5	0.681819
Com_11487_neg	3-Phosphoglyceric acid	C3 H8 Na O6 P	193.996	1.252	192.989	No results	No results	Full match	3.06022e+07	5.65915e+06	4.05743e+06	1.82071e+06	1.23459e+07	4.75237e+06	1.02384e+07	2.85156e+06	2.81245e+06	6.57057e+06	8.96757e+06	1.27115e+07	1.34167	0.424035	0.94636	0.527778	0.2303
Com_11519_neg	D-Glucuronic acid	C6 H10 O7	194.042	12.032	193.035	No results	No results	Full match	3.76907e+06	3.17494e+06	2.02636e+06	2.31719e+06	5.45952e+06	4.8478e+06	6.01387e+06	3.68292e+06	1.18159e+07	3.19981e+06	1.88973e+06	7.12332e+06	0.640313	-0.643152	0.308367	0.666667	1.12047
Com_11540_neg	PC (16:0/22:6)	C46 H80 N O8 P	865.586	14.412	864.579	No results	Invalid mass	No results	1.03264e+07	1.44091e+07	8.48266e+06	1.6562e+07	4.40302e+07	2.10959e+07	1.01384e+07	2.08081e+07	1.17875e+07	1.06002e+06	1.39014e+07	1.71064e+07	1.53614	0.619314	0.291907	0.638889	1.17971
Com_11550_neg	N-Acetyl-L-phenylalanine	C11 H13 N O3	207.09	7.479	206.083	Full match	Full match	Full match	5.30351e+06	1.11591e+07	2.19941e+07	762190	9.56058e+06	2.91134e+06	6.13587e+06	1.08563e+06	714314	1.43744e+06	6.75743e+06	1.67909e+07	1.57012	0.650875	0.416698	0.638889	1.12571
Com_11551_neg	Dopamine	C8 H11 N O2	153.079	8.983	152.072	Full match	No results	No results	2.58754e+06	2.76588e+07	1.71011e+07	1.46492e+06	5.33066e+06	3.32331e+06	5.59259e+06	2.88988e+06	1.74682e+06	1.80963e+06	6.60745e+06	5.52688e+06	2.37727	1.2493	0.395487	0.555556	1.13869
Com_11566_neg	Lysope 14:0	C19 H40 N O7 P	425.255	13.726	424.248	No results	No results	Full match	1.37543e+07	540780	789136	1.15405e+07	801233	1.04888e+06	591891	3.69167e+06	1.17608e+07	349601	577330	752780	1.60656	0.683976	0.595081	0.666667	1.08798
Com_11568_neg	UDP-D-glucuronate	C15 H22 N2 O18 P2	580.035	1.347	579.028	No results	No results	Full match	3.03553e+07	2.56552e+06	2.24394e+06	492028	4.69246e+06	3.76297e+06	6.95071e+06	1.20977e+06	890343	1.21486e+07	1.08452e+06	7.55517e+06	1.47834	0.563977	0.873278	0.5	0.225616
Com_1159_neg	6-Hydroxymelatonin	C13 H16 N2 O3	248.116	6.697	247.109	Full match	No results	Full match	7.7924e+06	2.80581e+07	4.96288e+08	256377	697089	802020	2.9986e+07	452531	371470	2.19694e+06	7.35301e+07	961892	4.9665	2.31223	0.742895	0.5	0.80088
Com_11614_neg	Pizotifen	C19 H21 N S	590.296	12.999	294.141	No results	Invalid mass	No results	9.45375e+06	1.22028e+07	2.18355e+07	7.93769e+06	1.36725e+06	1.31226e+07	776186	1.14865e+07	6.57642e+06	1.02888e+07	8.32371e+06	3.12436e+06	1.62459	0.70008	0.383067	0.722222	0.970272
Com_1164_neg	2-Hydroxyhippuric acid	C9 H9 N O4	195.053	2.385	194.046	Full match	Full match	No results	6.83436e+08	4.3964e+06	4.87823e+06	1.11329e+07	3.86186e+07	1.54937e+07	1.04478e+07	7.4499e+06	7.41621e+06	5.41076e+07	1.91317e+07	6.19365e+07	4.72277	2.23963	0.855835	0.555556	0.410749
Com_1167_neg	LPC 20:2	C28 H54 N O7 P	607.386	15.132	606.379	No results	Invalid mass	No results	2.6949e+07	2.6506e+06	4.15388e+06	3.70695e+08	6.55849e+06	2.68189e+07	8.081e+07	1.50242e+06	3.4427e+07	1.70193e+07	2.0824e+06	1.26168e+07	2.94916	1.5603	0.697889	0.555556	0.911418
Com_11717_neg	Orotidine 5'-monophosphate	C10 H13 N2 O11 P	368.021	9.47	367.013	Invalid mass	No results	No results	2.07071e+06	1.92118e+07	3.04104e+06	1.01519e+06	1.75264e+07	2.7069e+06	348565	554551	601620	312183	2.93493e+07	1.40203e+07	1.00853	0.0122573	0.328102	0.722222	1.19764
Com_11722_neg	LPS 20:3	C26 H46 N O9 P	547.29	14.891	546.282	No results	Full match	No results	9.67048e+06	2.17705e+07	1.55843e+07	8.71889e+06	1.70085e+07	2.22729e+07	5.10133e+07	2.25438e+06	9.09309e+06	2.18701e+07	1.01262e+07	1.39831e+07	0.877104	-0.189181	0.671785	0.555556	0.506761
Com_11738_neg	PE (16:0/18:1)	C39 H76 N O8 P	717.533	15.194	716.525	No results	Full match	No results	1.94076e+06	1.13472e+07	788219	1.90062e+06	6.68684e+06	1.38128e+06	6.13048e+06	2.40135e+07	1.15325e+07	2.08302e+07	1.30436e+06	1.919e+06	0.365813	-1.45082	0.175381	0.722222	1.44586
Com_11771_neg	12-epi Leukotriene B4	C20 H32 O4	336.231	13.968	317.213	Full match	No results	Full match	2.60491e+07	5.48016e+06	6.24141e+06	3.63955e+06	5.73029e+06	2.61063e+06	3.6151e+06	1.05143e+07	1.14845e+07	889451	7.35116e+06	5.77743e+06	1.25533	0.328065	0.728689	0.555556	0.38689
Com_11791_neg	Chenodeoxycholic Acid	C24 H40 O4	438.299	12.698	437.292	Invalid mass	No results	No results	1.78155e+06	3.48976e+06	2.13935e+07	1.50716e+07	3.72265e+06	2.061e+06	2.83828e+06	3.72279e+06	6.31959e+06	6.24928e+06	1.39992e+07	3.80063e+06	1.28677	0.363754	0.90259	0.611111	0.526301
Com_11794_neg	LPA 20:4	C23 H39 O7 P	458.242	15.007	457.235	No results	Full match	No results	9.6198e+06	1.04061e+07	6.25234e+06	3.60249e+06	2.09502e+06	1.27605e+07	1.13908e+07	1.86381e+06	1.14545e+07	7.2407e+06	1.02809e+06	5.19041e+06	1.17208	0.229066	0.54804	0.583333	0.779649
Com_11798_neg	PG (3:0/18:1)	C27 H51 O10 P	566.323	14.69	565.316	No results	Full match	No results	972292	8.40881e+06	2.13839e+07	4.13481e+06	7.47002e+06	8.62049e+06	3.02495e+06	361501	6.68422e+06	392169	3.80437e+06	3.15365e+06	2.92697	1.54941	0.100268	0.861111	1.7164
Com_11834_neg	N-Acetylhistamine	C7 H11 N3 O	153.09	2.32	152.083	Full match	Full match	Full match	680039	1.07984e+06	2.46074e+06	1.85637e+06	764738	1.92695e+06	2.79027e+06	667150	1.30595e+06	525905	2.89824e+07	2.3574e+06	0.239391	-2.06256	0.473952	0.555556	1.35051
Com_11875_neg	Phosphoenolpyruvic acid	C3 H5 O6 P	167.983	1.128	166.975	Full match	Full match	Full match	1.03697e+06	536924	502212	197118	770049	567129	6.21453e+07	983831	152321	362739	602434	743170	0.0555533	-4.16998	0.466745	0.555556	0.852543
Com_11883_neg	Boc-beta-cyano-L-alanine	C9 H14 N2 O4	214.096	1.219	213.088	No results	No results	Full match	4.06003e+06	6.56048e+06	3.84548e+06	6.46854e+06	2.01343e+07	9.94619e+06	8.38741e+06	2.98104e+06	4.08423e+06	2.47743e+06	2.8843e+07	4.16297e+07	0.577075	-0.79317	0.808487	0.5	0.84318
Com_1189_neg	LPE 15:0	C20 H42 N O7 P	439.27	14.572	438.263	No results	Full match	No results	3.4695e+07	2.63153e+08	4.79056e+08	4.21672e+07	8.86929e+07	1.60772e+07	4.05788e+07	1.55285e+07	1.42274e+07	1.62199e+07	2.50254e+08	4.09469e+08	1.23793	0.307933	0.567214	0.666667	1.08635
Com_12003_neg	SM (d14:3/28:0)	C47 H91 N2 O6 P	870.686	15.533	869.679	No results	Invalid mass	No results	445706	847398	2.08963e+07	533500	2.95194e+06	3.8821e+06	1.58608e+06	529618	424349	2.6188e+06	5.0467e+06	8.97265e+06	1.54117	0.624029	0.977985	0.472222	0.978598
Com_12005_neg	Tyrosol	C8 H10 O2	138.068	7.454	137.061	Full match	Full match	No results	1.03602e+06	3.38004e+06	2.08948e+07	496158	2.45313e+06	2.17731e+06	4.01427e+06	1.27051e+06	540878	762684	3.85262e+06	2.35532e+06	2.37862	1.25013	0.549369	0.527778	1.01413
Com_12043_neg	PE (14:0/16:0)	C35 H70 N O8 P	663.485	15.542	662.478	No results	Full match	No results	259346	1.78715e+06	354074	341578	4.63195e+06	516645	1.11584e+06	370193	239109	2.11098e+07	318926	565448	0.332671	-1.58783	0.839403	0.5	0.248861
Com_12108_neg	N1-piperidinocarbonyl-4-methylbenzene-1-sulfonamide	C13 H18 N2 O3 S	282.101	9.435	281.094	Invalid mass	No results	No results	8.79936e+06	1.65138e+06	634845	9.3464e+06	4.07713e+06	9.75403e+06	485762	8.82762e+06	2.54197e+06	209992	2.81111e+07	1.71482e+07	0.597704	-0.742498	0.843966	0.5	0.224166
Com_1210_neg	Valylproline	C10 H18 N2 O3	214.132	1.927	213.125	Full match	No results	No results	3.68515e+06	3.6194e+07	4.7186e+08	8.38566e+07	3.63439e+06	9.84217e+06	3.125e+07	4.10286e+06	4.5106e+07	3.61206e+06	3.30685e+07	4.73062e+06	4.99772	2.32127	0.484482	0.611111	0.815837
Com_12118_neg	Anacardic acid	C22 H36 O3	348.266	13.629	347.259	Full match	No results	No results	8.04664e+06	1.69787e+07	2.06299e+07	1.68691e+06	1.50827e+07	6.89048e+06	1.37738e+06	1.53029e+07	4.93242e+06	601037	2.73712e+07	1.57066e+07	1.06163	0.0862779	0.521909	0.583333	0.914267
Com_1214_neg	allantoate	C4 H8 N4 O4	176.055	1.23	175.048	No results	No results	Full match	1.91682e+07	1.52204e+06	4.69284e+08	1.27138e+06	3.13569e+06	2.84114e+06	2.23678e+07	1.59647e+06	1.19415e+06	4.37642e+06	2.21397e+06	4.21049e+06	13.8274	3.78946	0.484551	0.472222	0.803825
Com_12180_neg	PEtOH (16:0-18:1)	C39 H75 O8 P	702.523	14.727	701.516	No results	Full match	No results	1.18739e+06	2.36813e+07	4.7675e+06	4.05597e+06	1.02753e+07	6.89847e+06	8.8049e+06	621185	1.09714e+07	870152	4.91199e+06	3.31344e+06	1.72468	0.786326	0.34147	0.638889	1.051
Com_1223_neg	L-Histidine	C6 H9 N3 O2	155.07	1.509	154.062	Full match	Full match	Full match	1.57932e+07	3.42901e+07	4.87789e+07	1.77321e+08	1.79579e+08	3.50515e+08	5.09817e+08	2.37655e+07	2.49285e+08	2.82504e+07	1.18499e+08	2.21847e+08	0.700219	-0.514121	0.640182	0.583333	0.627649
Com_12241_neg	PEtOH (18:1-18:1)	C41 H77 O8 P	728.539	15.37	727.532	No results	Invalid mass	No results	1.58016e+06	2.55865e+07	1.49395e+06	3.23982e+06	2.06809e+06	2.8564e+06	1.95901e+07	951939	2.53507e+06	2.75473e+06	1.13988e+06	1.84722e+06	1.2778	0.353666	0.706514	0.638889	0.457039
Com_12283_neg	α-D-Glucopyranosyl 3-O-(2-methylbutanoyl)-α-D-glucopyranoside	C17 H30 O12	426.172	9.91	425.165	Full match	No results	No results	4.11082e+06	1.18639e+06	2.02302e+07	1.61335e+06	332086	1.28889e+06	236233	1.21531e+06	2.05005e+06	1.52015e+06	9.29463e+06	1.06997e+06	1.8693	0.902497	0.658289	0.583333	0.641504
Com_1230_neg	LPC 18:2	C26 H50 N O7 P	565.339	14.694	564.332	No results	Invalid mass	No results	1.09118e+08	7.45871e+06	4.17415e+06	3.47992e+08	6.49273e+06	3.24855e+07	7.91722e+07	5.50692e+07	4.50301e+07	7.23361e+07	3.95263e+06	6.65299e+06	1.93629	0.953298	0.941865	0.5	1.13048
Com_12329_neg	Glutaconic acid	C5 H6 O4	148.039	12.812	147.032	No results	Invalid mass	No results	5.53571e+06	3.64963e+06	2.50946e+06	1.2633e+07	7.03902e+06	5.62314e+06	1.0991e+07	4.79309e+06	9.78941e+06	2.0401e+07	3.74342e+06	9.51885e+06	0.624443	-0.679358	0.212271	0.694444	1.35946
Com_1232_neg	trans-Aconitic acid	C6 H6 O6	174.017	1.192	173.009	Full match	Full match	Full match	9.28641e+07	3.94224e+06	2.72801e+06	4.65848e+06	6.18765e+06	5.71345e+07	5.42446e+06	6.29415e+08	1.6292e+07	1.66169e+07	8.32665e+06	7.20774e+06	0.245162	-2.02819	0.549277	0.694444	0.808542
Com_1234_neg	trans-Petroselinic Acid	C18 H34 O2	328.262	13.251	327.255	Invalid mass	No results	No results	545408	2.61322e+07	9.83796e+06	394873	2.23857e+08	598567	3.65804e+06	1.60384e+06	583069	434356	6.26538e+08	1.37967e+08	0.339091	-1.56025	0.775748	0.444444	1.11293
Com_12384_neg	Vanillic acid	C8 H8 O4	168.042	9.242	167.035	Full match	Full match	Full match	4.68954e+06	5.5585e+06	3.71215e+06	2.43087e+06	2.80119e+07	7.12369e+06	1.08414e+07	7.33586e+06	1.81332e+06	3.71993e+06	2.71902e+07	1.9612e+07	0.730742	-0.452566	0.588779	0.611111	0.961898
Com_1239_neg	Pseudouridine	C9 H12 N2 O6	244.07	1.435	243.063	Full match	Full match	Full match	6.34169e+08	4.75773e+07	7.60282e+07	2.02746e+07	7.05578e+07	4.03576e+07	1.89795e+08	4.05389e+07	1.8066e+07	2.14307e+08	1.18681e+08	6.91139e+07	1.36658	0.450573	0.872008	0.555556	0.192225
Com_12402_neg	LPG 20:1	C26 H51 O9 P	538.328	14.991	537.321	No results	Full match	No results	1.15487e+06	2.50857e+07	8.5122e+06	1.93626e+06	1.69596e+06	1.3317e+07	7.92973e+06	218923	4.78481e+06	1.98259e+06	3.25513e+06	4.36978e+06	2.29369	1.19767	0.404864	0.583333	0.993473
Com_1240_neg	LPE 20:4	C25 H44 N O7 P	501.287	14.601	500.279	No results	Full match	No results	1.31945e+07	1.53158e+07	8.75531e+06	1.04242e+08	1.44542e+07	2.92375e+07	3.45245e+08	1.03091e+07	2.45347e+08	1.55183e+08	9.5589e+06	1.57688e+07	0.237005	-2.07701	0.266936	0.666667	1.22941
Com_12411_neg	5-oxoproline	C5 H7 N O3	129.043	14.718	128.035	No results	No results	Full match	6.0848e+06	6.92868e+06	5.57567e+06	3.31275e+06	1.09064e+07	8.61495e+06	1.27331e+07	5.37246e+06	1.06654e+07	4.78872e+06	6.37671e+06	1.14264e+07	0.806483	-0.310285	0.407448	0.611111	1.13719
Com_1246_neg	Feruloyl Putrescine	C14 H20 N2 O3	264.148	8.201	263.14	No results	No results	Full match	3.2952e+07	670293	1.65039e+06	5.16571e+07	1.26051e+06	628294	1.00342e+06	6.21459e+08	6.81491e+06	5.79512e+07	3.57243e+06	2.93764e+06	0.128029	-2.96546	0.347456	0.722222	1.12386
Com_12557_neg	2-(1-naphthyl)-N-(6-quinoxalinyl)acetamide	C20 H15 N3 O	626.244	10.981	312.115	Invalid mass	No results	No results	268251	5.97675e+06	1.95491e+07	1.21191e+06	5.02184e+06	6.22333e+06	612666	861842	912697	611943	1.77417e+07	5.71437e+06	1.44588	0.53195	0.483226	0.666667	1.13515
Com_1271_neg	trans-Cinnamic acid	C9 H8 O2	148.053	4.907	147.045	Full match	Full match	No results	6.38472e+07	1.78355e+07	4.45217e+07	3.3292e+08	6.01785e+07	2.41383e+08	3.92544e+08	1.00344e+08	2.27068e+08	6.52026e+07	3.30161e+07	2.82988e+07	0.898653	-0.154164	0.833879	0.555556	0.766791
Com_12760_neg	Asp-Phe	C13 H16 N2 O5	280.106	3.668	279.099	No results	Full match	Full match	1.39461e+06	583375	358272	478763	3.97561e+07	7.98984e+06	824882	685210	576044	313498	1.79781e+07	3.28402e+06	2.13682	1.09547	0.740509	0.527778	0.445091
Com_12867_neg	2-(2-chlorophenyl)-1-cyclohexyl-6-oxopiperidine-3-carboxylic acid	C18 H22 Cl N O3	335.131	8.476	334.124	Invalid mass	No results	No results	9.0328e+06	1.007e+06	1.1973e+06	5.90734e+06	365771	372373	394671	2.58166e+07	1.21469e+06	949337	1.05503e+06	586290	0.595756	-0.747207	0.970548	0.472222	0.660138
Com_12898_neg	Lysopa 16:0	C19 H39 O7 P	410.243	14.99	409.236	No results	No results	Full match	8.20137e+06	1.43291e+07	1.11197e+07	1.41939e+07	7.41297e+06	1.76155e+07	2.08476e+07	2.09282e+06	8.76877e+06	1.0669e+07	3.0794e+06	5.66541e+06	1.42543	0.5114	0.160067	0.722222	1.66967
Com_12976_neg	Tretinoin	C20 H28 O2	300.205	10.719	299.198	Invalid mass	No results	No results	236909	1.38962e+07	1.29841e+06	183967	7.31289e+06	2.10626e+06	545390	291221	159036	146510	2.54246e+07	8.48219e+06	0.714276	-0.485446	0.701143	0.583333	0.945673
Com_12_neg	Lauric acid	C12 H24 O2	200.178	13.656	199.171	Full match	No results	Full match	7.04746e+10	2.28213e+10	1.93595e+10	1.2987e+10	3.228e+10	2.79855e+10	4.17678e+09	160068061210	4.67723e+10	5.68754e+08	23894388385	2.57158e+10	0.711756	-0.490544	0.515062	0.527778	0.75597
Com_13039_neg	LPC 14:1	C22 H44 N O7 P	525.308	14.166	524.3	No results	Invalid mass	No results	420135	589237	520141	1.39948e+07	1.77453e+06	607532	785677	382320	916209	3.23638e+06	668533	644867	2.69918	1.43252	0.674527	0.583333	0.844936
Com_1303_neg	13Z,16Z-Docosadienoic Acid	C22 H40 O2	336.303	15.514	335.296	Full match	No results	No results	1.10059e+07	1.1346e+08	1.4483e+08	2.9363e+07	3.77356e+07	4.22043e+07	1.25664e+09	644070	5.40712e+07	4.86159e+07	1.4415e+07	6.58613e+06	0.274153	-1.86694	0.590728	0.583333	0.604275
Com_130_neg	Xanthine	C5 H4 N4 O2	152.034	1.975	151.026	Full match	No results	Full match	3.57781e+08	2.382e+09	6.91702e+09	1.15795e+09	1.57406e+09	1.6948e+09	1.56157e+10	2.55763e+08	4.92629e+08	7.19836e+08	4.25039e+09	1.14431e+09	0.626534	-0.674536	0.830536	0.611111	0.684478
Com_13133_neg	FAHFA (15:0/17:2)	C32 H58 O4	506.432	14.473	505.425	No results	Full match	No results	198737	846603	1.83803e+07	775936	513648	591996	2.00244e+06	201049	371313	227649	262273	368545	6.20611	2.63369	0.246103	0.722222	1.27027
Com_13159_neg	2-Amino-1,3,4-octadecanetriol	C18 H39 N O3	317.293	14.425	316.286	Full match	No results	No results	2.81654e+06	6.70319e+06	8.00343e+06	5.93638e+06	1.10997e+07	5.66553e+06	1.38895e+07	1.35436e+06	3.61544e+06	1.85903e+07	4.84564e+06	8.09541e+06	0.798258	-0.325072	0.961877	0.527778	0.280071
Com_13172_neg	PEtOH (20:0-18:2)	C43 H81 O8 P	756.554	14.85	755.547	No results	Invalid mass	No results	8.78211e+06	7.82423e+06	4.1631e+06	1.56096e+06	5.70595e+06	2.28942e+06	4.68221e+06	1.42648e+07	9.80241e+06	709277	7.07545e+06	5.83596e+06	0.715735	-0.482502	0.708131	0.638889	0.58685
Com_131_neg	Kojic acid	C6 H6 O4	142.024	1.478	141.017	No results	Invalid mass	No results	6.90404e+09	5.24565e+09	2.17638e+09	3.676e+09	1.09196e+10	6.96438e+09	1.30047e+10	4.96859e+09	2.45639e+09	7.01033e+09	2.61215e+09	7.3966e+09	0.958271	-0.0614943	0.990882	0.444444	0.442742
Com_13211_neg	Estrone	C18 H22 O2	632.324	12.188	315.155	Invalid mass	No results	No results	8.00273e+06	498289	1.34267e+06	1.36056e+07	454799	1.00706e+07	404727	5.25648e+06	9.39812e+06	1.84902e+07	3.76363e+06	2.00513e+06	0.864091	-0.210745	0.680655	0.472222	0.629889
Com_1322_neg	3-Ureidopropionic acid	C4 H8 N2 O3	132.054	1.252	131.046	Full match	Full match	Full match	1.9556e+07	1.10726e+07	4.76259e+07	3.04688e+08	2.35435e+07	2.97328e+08	4.03968e+08	4.60253e+07	2.25476e+08	4.92803e+07	7.14073e+07	2.6388e+07	0.855655	-0.224899	0.522979	0.666667	0.717791
Com_1324_neg	GlcADG (18:0-18:2)	C45 H80 O11	796.571	14.66	795.564	No results	Full match	No results	1.32546e+08	1.18558e+07	8.59028e+06	3.15814e+08	9.39686e+06	9.38127e+07	7.89746e+07	3.80864e+07	7.28559e+06	2.36457e+07	9.45231e+06	2.40179e+07	3.15226	1.65639	0.455845	0.611111	1.378
Com_13310_neg	Thymidine 5'-monophosphate	C10 H15 N2 O8 P	322.058	1.434	321.05	Full match	Full match	Full match	2.49217e+07	1.86498e+06	8.22266e+06	6.17088e+06	2.18166e+06	1.19052e+07	2.23239e+06	1.78087e+07	4.55479e+06	2.17077e+06	4.14879e+06	3.49267e+06	1.60622	0.683671	0.460395	0.611111	1.03071
Com_13326_neg	D-Gluconic acid	C6 H12 O7	196.057	7.055	195.05	No results	No results	Full match	890055	7.01814e+06	1.79946e+07	1.07686e+06	3.32205e+06	1.88316e+06	2.04745e+06	667389	420874	464471	7.84588e+06	7.14124e+06	1.73155	0.792065	0.386017	0.638889	1.24853
Com_13336_neg	FAHFA (20:3/22:5)	C42 H66 O4	634.494	14.778	633.487	No results	Full match	No results	1.49128e+06	5.30269e+06	1.79764e+07	3.07723e+06	3.24405e+06	3.11522e+06	1.31732e+07	541943	3.02728e+06	1.35955e+06	1.42142e+06	2.02718e+06	1.58728	0.666556	0.262138	0.805556	1.21196
Com_13396_neg	N-(5-Aminopentyl)acetamide	C7 H16 N2 O	144.126	3.181	143.119	No results	No results	Full match	2.08963e+06	349582	354145	1.23594e+07	544740	444748	755354	8.33146e+06	9.57481e+06	3.24011e+06	413217	811213	0.698007	-0.518686	0.375163	0.694444	1.15648
Com_133_neg	L-Glutamic acid	C5 H9 N O4	147.053	1.213	146.046	Full match	Full match	Full match	3.08183e+08	3.81766e+09	4.13914e+09	3.41055e+09	7.44307e+09	6.89294e+09	1.9975e+10	9.41412e+08	2.78375e+09	1.77106e+09	5.30377e+09	10763860179	0.626198	-0.675309	0.658438	0.527778	0.908495
Com_13430_neg	Luteolin	C15 H10 O6	286.048	9.557	285.041	Full match	Full match	No results	940026	1.17797e+07	6.49152e+06	348217	1.28168e+07	1.53879e+06	730682	892558	490844	144349	2.42341e+07	9.53529e+06	0.941355	-0.0871892	0.535867	0.638889	1.06054
Com_13522_neg	PE (2:0/18:3)	C25 H44 N O8 P	517.287	14.375	516.28	No results	Invalid mass	No results	8.10845e+06	1.37769e+07	6.25551e+06	5.24265e+06	1.84368e+07	1.68252e+07	4.5462e+06	3.85035e+06	9.44059e+06	1.23468e+06	1.04796e+07	1.36163e+07	1.59021	0.669215	0.185185	0.75	1.42734
Com_13549_neg	ethyl 3-cyano-6-methyl-2-(phenylthio)isonicotinate	C16 H14 N2 O2 S	298.074	7.374	297.067	Invalid mass	No results	No results	1.05759e+06	5.99992e+06	847817	116941	2.62626e+06	300867	1.39836e+06	207841	84571.1	806566	2.38972e+07	5.97527e+06	0.33826	-1.5638	0.785257	0.5	1.02945
Com_13563_neg	2'-O-Methyladenosine	C11 H15 N5 O4	281.113	5.967	280.106	Full match	No results	Full match	551209	2.82438e+06	2.11479e+06	162271	2.97809e+06	3.03463e+07	513322	318099	105338	212865	1.35875e+07	3.17631e+07	0.838213	-0.254612	0.647261	0.611111	0.883402
Com_13783_neg	Aldosterone	C21 H28 O5	720.376	12.527	719.369	Invalid mass	No results	No results	739800	2.39039e+06	499774	3.36682e+06	2.51291e+06	1.33822e+07	700542	2.3428e+06	1.28509e+06	1.29293e+06	2.33032e+07	6.12337e+06	0.65316	-0.614492	0.756291	0.5	0.574559
Com_13820_neg	Guanosine monophosphate (GMP)	C10 H14 N5 O8 P	363.059	1.418	362.051	Full match	No results	Full match	5.18579e+06	1.35975e+06	1.85508e+06	814661	2.47758e+06	9.28836e+06	5.00095e+07	1.10014e+07	1.05247e+06	921343	1.64389e+06	2.94825e+06	0.310479	-1.68743	0.607388	0.555556	0.571742
Com_13821_neg	DGDG (18:3/18:3)	C51 H84 O15	996.605	16.699	995.598	No results	Invalid mass	No results	2.41358e+06	808653	325430	1.25316e+06	1.67926e+06	556071	549444	223516	9.14807e+06	206774	966403	436633	0.610203	-0.712638	0.615948	0.694444	0.657401
Com_13855_neg	LPS 18:3	C24 H42 N O9 P	519.261	13.998	518.254	No results	Full match	No results	1.88211e+06	1.80207e+06	2.89165e+06	1.79345e+06	2.15213e+06	340931	1.78197e+07	2.19114e+06	9.12006e+06	1.09968e+06	1.05021e+06	2.48655e+06	0.321682	-1.63629	0.228948	0.666667	1.35094
Com_13963_neg	PC (17:1/18:2)	C43 H80 N O8 P	829.586	14.404	828.578	No results	Invalid mass	No results	6.50867e+06	2.01623e+07	6.65434e+06	1.26915e+07	1.66498e+07	1.23021e+07	7.95318e+06	9.2338e+06	7.68703e+06	720956	8.13794e+06	9.88631e+06	1.71871	0.781327	0.164759	0.722222	1.52899
Com_1397_neg	1a,1b-Dihomo prostaglandin F2α	C22 H38 O5	418.249	14.71	417.242	Invalid mass	No results	No results	3.05861e+06	1.00408e+08	1.44126e+08	6.13795e+07	2.98146e+07	2.31451e+08	1.14714e+09	2.01008e+06	1.84986e+08	9.80082e+07	2.03663e+07	9.1694e+07	0.369275	-1.43723	0.83091	0.5	0.481233
Com_14021_neg	N-(2-morpholinophenyl)-2,1,3-benzoxadiazole-4-sulfonamide	C16 H16 N4 O4 S	360.089	9.079	359.081	Full match	No results	No results	965363	1.39274e+07	1.02687e+07	1.71651e+06	2.69122e+06	2.02413e+06	742757	288796	126321	123805	2.27869e+07	2.76607e+06	1.17733	0.235521	0.161498	0.722222	1.57286
Com_140_neg	Taurochenodeoxycholic Acid (sodium salt)	C26 H45 N O6 S	499.298	11.966	498.29	Full match	No results	No results	4.60324e+08	2.20881e+06	2.82374e+06	7.58837e+08	3.85947e+06	9.01219e+06	5.55907e+06	4.74737e+08	1.69467e+09	6.45383e+09	1.23426e+07	6.43779e+06	0.143053	-2.80537	0.326183	0.75	1.19778
Com_14134_neg	PC (18:0/18:1)	C44 H86 N O8 P	847.633	13.739	846.626	No results	Invalid mass	No results	2.93467e+06	5.55394e+06	1.65733e+07	836312	909886	5.69341e+06	962135	8.83594e+06	1.92573e+06	1.36672e+06	3.46388e+06	8.11322e+06	1.31758	0.397886	0.867884	0.472222	0.67458
Com_14138_neg	Lysope 16:0	C21 H44 N O7 P	453.286	15.453	452.279	No results	No results	Full match	2.04706e+06	3.79349e+06	1.3233e+06	9.5086e+06	1.85376e+06	1.30981e+06	3.73878e+06	637916	8.87386e+06	2.58303e+06	1.67927e+06	1.24943e+06	1.05723	0.080288	0.808405	0.416667	0.529638
Com_14139_neg	13,14-dihydro-15-keto Prostaglandin E2	C20 H32 O5	352.226	10.257	351.218	Full match	No results	Full match	993158	1.03874e+07	1.05695e+07	390473	8.69265e+06	2.29375e+06	2.73954e+06	850204	274998	852526	2.25387e+07	1.15716e+07	0.858329	-0.220397	0.746738	0.527778	1.0359
Com_14180_neg	JWH 018 N-pentanoic acid metabolite	C24 H21 N O3	371.152	6.829	370.145	Full match	No results	No results	898141	166803	1.64935e+07	127981	296334	264390	578586	178977	321045	536301	228644	434380	8.01041	3.00188	0.585701	0.555556	0.700706
Com_141_neg	11(Z),14(Z)-Eicosadienoic Acid	C20 H36 O2	308.272	15.065	307.265	Full match	No results	No results	2.42053e+08	3.55683e+09	6.32853e+09	1.49942e+09	1.61073e+09	2.7264e+09	1.64287e+10	2.09769e+07	1.9759e+09	1.09435e+09	6.83343e+08	4.93244e+08	0.771336	-0.374568	0.432736	0.666667	0.87585
Com_14221_neg	Prostaglandin J2	C20 H30 O4	316.204	12.886	315.197	Invalid mass	No results	No match	1.57096e+07	1.19802e+07	5.94321e+06	1.11267e+07	6.74172e+06	1.82961e+06	4.89343e+06	1.29226e+07	8.79583e+06	1.53491e+07	1.46367e+07	1.10379e+07	0.788504	-0.342809	0.33987	0.611111	1.07441
Com_14266_neg	PC (2:0/16:2)	C26 H48 N O8 P	593.334	13.984	592.327	No results	Invalid mass	No results	847166	6.57098e+06	1.63481e+07	8.029e+06	1.13742e+07	765496	2.63688e+06	584592	731323	972651	5.99684e+06	1.90343e+07	1.46662	0.552497	0.420774	0.666667	1.02713
Com_14302_neg	(+/-)9(10)-EpOME	C18 H32 O3	592.471	14.512	591.465	Invalid mass	No results	No results	527647	2.04945e+07	1.27524e+07	3.44695e+06	9.85596e+06	1.29574e+07	7.42267e+06	968629	3.04798e+06	865500	4.07278e+06	8.30251e+06	2.43253	1.28245	0.293659	0.75	1.21149
Com_14328_neg	Sucrose	C12 H22 O11	342.114	8.659	341.107	Invalid mass	No results	No results	1.72104e+06	331391	1.62621e+07	154670	309193	293150	345124	243680	264654	353540	912798	503478	7.27014	2.86198	0.447978	0.5	0.967484
Com_14330_neg	hydroxyphenylpyruvate	C9 H7 O4	179.035	5.388	178.027	No results	No results	Full match	441637	1.94559e+06	343539	232389	1.68043e+06	363135	980177	442415	172233	244121	2.21221e+07	2.14617e+06	0.191775	-2.38251	0.55418	0.583333	1.21446
Com_14387_neg	Cinnamoylglycine	C11 H11 N O3	205.074	10.411	204.067	No results	No results	Full match	7.46289e+06	3.03512e+06	1.2734e+06	8.61326e+06	1.04349e+07	8.4375e+06	1.17776e+06	9.6253e+06	974942	461734	2.20201e+07	2.55036e+07	0.656874	-0.60631	0.679898	0.527778	0.467137
Com_14436_neg	LPI 14:0	C23 H45 O12 P	544.266	13.923	543.259	No results	Full match	No results	8.79021e+06	7.61855e+06	1.26514e+07	2.43534e+06	1.71537e+07	5.90909e+06	3.41763e+06	1.31281e+07	8.62893e+06	437941	1.78834e+07	3.12949e+07	0.729478	-0.455064	0.852929	0.583333	0.675206
Com_14462_neg	(S)-2-Hydroxybutanoicacid	C4 H8 O3	104.048	12.014	103.04	No results	No results	Full match	2.96747e+06	1.31116e+06	1.39817e+06	1.47997e+06	3.58677e+06	1.79347e+06	5.39786e+06	2.45608e+06	8.59968e+06	1.85312e+06	2.33684e+06	5.15471e+06	0.485963	-1.04108	0.0595658	0.833333	2.01337
Com_14473_neg	(±)19(20)-DiHDPA	C22 H34 O4	362.246	13.185	361.239	Full match	No results	No results	1.03225e+06	4.32936e+06	4.62883e+06	676927	5.16588e+06	5.13357e+06	2.71174e+06	605357	596222	1.59114e+06	2.18131e+07	1.18202e+07	0.535717	-0.900456	0.985987	0.555556	1.07982
Com_144_neg	Elaidic acid	C18 H34 O2	282.256	15.169	281.249	Full match	No results	No results	5.99131e+09	4.47049e+09	1.70678e+09	3.11113e+09	4.78518e+09	4.31453e+09	2.09427e+09	3486095319	3.26123e+09	5.28107e+08	4.18641e+09	5.92418e+09	1.25149	0.32365	0.37018	0.666667	0.995175
Com_14510_neg	1,2-Dipalmitoylphosphatidylglycerol	C38 H75 O10 P	722.512	16.032	721.505	Full match	No results	No results	323622	2.59068e+06	566532	275304	3.31473e+07	2.76082e+06	769811	2.67055e+06	462240	363110	344339	2.17231e+06	5.84814	2.54798	0.46354	0.555556	0.831761
Com_14525_neg	ent-Prostaglandin F2α	C20 H34 O5	390.218	14.282	389.21	Invalid mass	No results	No results	1.9741e+06	8.79757e+06	9.45605e+06	8.02487e+06	6.49227e+06	8.82189e+06	4.66268e+07	1.9804e+06	8.1275e+06	1.11346e+07	2.83891e+06	5.10964e+06	0.574623	-0.799311	0.883405	0.5	0.182559
Com_14552_neg	13,14-dihydro-15-keto-tetranor Prostaglandin E2	C16 H26 O5	298.178	11.244	297.171	Full match	No results	No results	6.25305e+06	1.51989e+07	1.51955e+07	2.02055e+06	2.02084e+07	6.06082e+06	2.63304e+06	3.29428e+06	6.29488e+06	3.81805e+06	2.16247e+07	1.34814e+07	1.26964	0.344416	0.5609	0.583333	1.05107
Com_1456_neg	O-Phosphorylethanolamine	C2 H8 N O4 P	141.02	1.246	140.012	Full match	No results	Full match	7.90611e+06	620765	493468	4.27425e+06	1.27889e+06	4.10671e+06	1.08284e+09	5.13952e+06	2.49414e+06	7.37463e+06	1.44008e+06	1.71725e+06	0.0169665	-5.88117	0.248086	0.694444	1.27819
Com_14593_neg	LPE 22:0	C27 H56 N O7 P	537.381	16.401	536.373	No results	Full match	No results	157502	7.69716e+06	163404	1.19133e+07	2.44463e+06	2.73917e+06	2.71566e+07	198994	2.17737e+06	3.77743e+06	185122	430804	0.740286	-0.433845	0.826367	0.5	0.600265
Com_14684_neg	LPS 20:2	C26 H48 N O9 P	549.308	14.692	548.301	No results	Full match	No results	3.33477e+06	1.05746e+07	5.05236e+06	1.62515e+06	9.39401e+06	1.22871e+07	3.60659e+07	777097	8.40582e+06	1.40854e+07	6.11595e+06	3.9659e+06	0.608908	-0.715705	0.818398	0.555556	0.455427
Com_14696_neg	5-Hydroxy-L-tryptophan	C11 H12 N2 O3	220.085	5.69	219.078	No results	Full match	Full match	9.0885e+06	4.24758e+06	1.56716e+07	2.83931e+06	1.11567e+07	8.91059e+06	1.42563e+07	1.04798e+07	3.98842e+06	2.54671e+06	1.51669e+07	1.10985e+07	0.902282	-0.14835	0.8695	0.527778	0.74317
Com_14707_neg	LPG 16:2	C22 H41 O9 P	480.25	13.816	479.243	No results	Full match	No results	1.29954e+06	5.5668e+06	4.03601e+06	1.17983e+07	4.77706e+06	395385	1.05551e+06	858132	5.67044e+06	7.9626e+06	1.93318e+06	2.7037e+06	1.38098	0.465695	0.769519	0.555556	0.338957
Com_1470_neg	FAHFA (18:2/20:4)	C38 H62 O4	582.463	14.614	581.456	No results	Full match	No results	2.45613e+08	3.28721e+08	1.88447e+08	8.20205e+07	7.30407e+08	5.20505e+08	3.9131e+08	6.86908e+07	2.14123e+06	9.17189e+07	4.97396e+08	7.07422e+08	1.19164	0.252948	0.358853	0.611111	1.03104
Com_14941_neg	3,5-Dihydroxybenzoic acid	C7 H6 O4	154.027	7.349	153.02	Full match	No results	Full match	2.10927e+07	3.05852e+06	2.16054e+06	1.20691e+06	3.3545e+06	2.94076e+06	5.40294e+06	4.35395e+06	1.70086e+06	3.2819e+06	1.59184e+07	6.12046e+06	0.919394	-0.121244	0.509159	0.694444	0.871986
Com_14975_neg	11-dehydro Thromboxane B2	C20 H32 O6	368.221	12.32	367.213	Full match	No results	Full match	1.87594e+07	1.00063e+07	6.59448e+06	1.06623e+07	1.84917e+06	940496	2.76928e+07	2.02672e+07	8.14376e+06	1.42724e+07	1.98229e+06	1.99385e+06	0.656498	-0.607138	0.557695	0.666667	0.790106
Com_15022_neg	FAHFA (14:0/16:2)	C30 H54 O4	478.4	14.284	477.393	No results	Full match	No results	1.21846e+07	2.6894e+06	1.51295e+07	1.15901e+06	3.18922e+06	3.48913e+06	1.31802e+06	1.3278e+07	5.68125e+06	208594	780233	2.74164e+06	1.57619	0.656444	0.282244	0.666667	1.2082
Com_15036_neg	D-Pantethine	C22 H42 N4 O8 S2	554.239	8.187	553.231	Invalid mass	No results	No results	1.24524e+06	522907	876950	534255	769958	1.5615e+06	840421	2.06319e+07	365922	660729	3.66192e+06	1.19057e+06	0.201481	-2.31128	0.336922	0.583333	1.11338
Com_15053_neg	2-Phenylglycine	C8 H9 N O2	151.064	1.105	150.056	No results	No results	Full match	4.69357e+06	4.85099e+06	4.79947e+06	1.93419e+06	1.8534e+07	8.03431e+06	4.41436e+07	4.69956e+06	1.41534e+06	3.25265e+06	1.04414e+07	1.12612e+07	0.569664	-0.811818	0.720518	0.527778	0.643656
Com_15094_neg	FAHFA (10:0/18:1)	C28 H52 O4	452.387	15.792	451.38	No results	Full match	No results	278544	3.13755e+06	264769	183775	3.12179e+07	541578	569656	230134	748147	190553	2.36261e+06	3.72853e+06	4.54992	2.18584	0.802064	0.527778	0.553119
Com_15150_neg	2'-O-Methyluridine	C10 H14 N2 O6	258.086	5.348	257.078	No results	Full match	Full match	1.93977e+06	2.06816e+06	1.49361e+07	3.1495e+06	1.49934e+06	1.00088e+07	4.90182e+06	5.03827e+06	1.12632e+06	7.0908e+06	2.45024e+06	1.42766e+06	1.52491	0.608728	0.644878	0.416667	0.531495
Com_15180_neg	Methyl 3-indolyacetate	C11 H11 N O2	189.079	8.154	188.072	No results	No results	Full match	365931	8.95514e+06	1.48956e+07	213892	306447	708108	1.32311e+07	277422	191130	262010	1.01204e+07	476654	1.03609	0.0511557	0.88881	0.583333	0.820522
Com_15188_neg	PE (13:0/15:0)	C33 H66 N O8 P	635.454	15.305	634.447	No results	Full match	No results	1.063e+06	1.90859e+06	813326	1.97683e+06	4.59318e+06	1.57106e+06	1.42404e+07	2.03173e+07	1.90713e+06	2.36227e+06	808202	1.28464e+06	0.291447	-1.7787	0.291728	0.611111	1.19967
Com_15250_neg	Kinetin	C10 H9 N5 O	215.08	1.43	214.073	No results	No results	Full match	1.35136e+06	6.61921e+06	9.79541e+06	748658	7.14665e+06	7.38059e+06	2.01199e+06	3.42439e+06	1.00849e+06	924436	2.01108e+07	1.03246e+07	0.874015	-0.194269	0.818237	0.5	1.00577
Com_15258_neg	LPI 18:3	C27 H47 O12 P	594.282	13.852	593.275	No results	Full match	No results	1.31467e+07	3.31541e+06	3.23561e+06	7.18094e+06	2.86262e+06	5.55256e+06	6.89202e+06	2.0181e+07	3.18992e+06	1.5053e+06	1.23606e+06	1.8565e+06	1.01242	0.0178134	0.455544	0.694444	1.3823
Com_1525_neg	N-Acetyl-α-D-glucosamine 1-phosphate	C8 H16 N O9 P	301.057	1.192	300.049	Full match	Full match	Full match	5.40795e+06	3.0687e+07	2.98083e+06	543943	1.72241e+06	2.07556e+06	1.99522e+08	4.77949e+08	1.15793e+06	1.09683e+07	7.56797e+06	5.8539e+06	0.0617589	-4.01721	0.131628	0.777778	1.65445
Com_152_neg	Lysopc 17:0	C25 H52 N O7 P	509.349	15.36	508.341	No results	No results	Full match	1.63995e+08	3.74612e+08	5.74897e+07	4.43301e+09	2.30307e+08	1.22993e+09	1.40185e+09	1.38009e+07	1.35525e+09	1.04168e+09	1.33514e+08	5.20422e+08	1.45289	0.538921	0.887357	0.527778	0.410861
Com_15336_neg	LPC 18:4	C26 H46 N O7 P	575.324	14.105	574.316	No results	Invalid mass	No results	759336	394979	653511	1.10478e+07	542559	763925	611467	282367	1.17249e+06	666112	580402	536200	3.67938	1.87946	0.369112	0.638889	1.28537
Com_15341_neg	19(R)-hydroxy Prostaglandin A2	C20 H30 O5	332.199	11.5	331.192	Invalid mass	No results	No results	747775	1.63473e+06	1.18221e+06	962397	1.21382e+06	693700	890627	597054	410859	470135	1.99414e+07	8.55405e+06	0.208483	-2.262	0.541407	0.611111	1.35795
Com_15362_neg	2-[({4-[3,5-di(tert-butyl)-1H-pyrazol-1-yl]phenyl}imino)methyl]phenol	C24 H29 N3 O	375.226	7.747	374.219	Invalid mass	No results	No results	2.02154e+07	6.43369e+06	7.56793e+06	507379	1.35193e+06	1.20503e+06	1.35829e+06	236934	500741	866694	3.16297e+06	3.3049e+06	3.95326	1.98304	0.170688	0.722222	1.46749
Com_15388_neg	Cer-NS (d16:1/12:0)	C28 H55 N O3	513.44	16.152	512.433	No results	Invalid mass	No results	138490	449846	162441	1.48609e+06	464552	506066	3.27758e+06	187511	7.81995e+06	201653	150810	290323	0.268908	-1.89482	0.610391	0.472222	0.593264
Com_15415_neg	(1E)-1,7-bis(4-hydroxyphenyl)hept-1-en-3-one	C19 H20 O3	297.145	12.378	296.137	Invalid mass	No results	No results	1.76623e+07	9.41452e+06	6.7666e+06	9.61971e+06	2.15993e+06	7.07064e+06	964336	1.76638e+07	7.79934e+06	1.31752e+07	5.60082e+06	3.07245e+06	1.09151	0.126327	0.597188	0.555556	0.853755
Com_15416_neg	Beta-Muricholic acid	C24 H40 O5	408.289	14.742	407.282	No results	No results	Full match	373085	1.01894e+07	1.45595e+07	2.11388e+06	5.15664e+06	1.09295e+06	5.42434e+06	267663	2.36358e+06	536064	3.91278e+06	2.7683e+06	2.1925	1.13258	0.455553	0.611111	1.02803
Com_15430_neg	Glycohyocholic acid Sodium salt	C26 H42 N Na O6	487.29	12.479	486.284	No results	No results	Full match	1.39758e+07	905522	561667	1.09498e+07	1.4367e+06	1.13917e+07	3.29559e+06	1.32318e+07	6.46744e+06	5.9134e+06	1.46454e+06	1.47335e+06	1.23158	0.300514	0.808935	0.444444	1.04604
Com_15459_neg	MGDG (2:0/18:0)	C29 H54 O10	608.378	15.12	607.37	No results	Invalid mass	No results	801757	5.13831e+06	1.77735e+06	442117	7.48342e+06	1.28748e+07	1.23621e+06	743849	583588	307357	1.97214e+07	9.39857e+06	0.891433	-0.165801	0.665445	0.583333	0.872805
Com_15529_neg	PG (12:0/16:0)	C34 H67 O10 P	666.449	15.941	665.442	No results	Full match	No results	137334	215597	159381	1.39423e+06	332988	288762	343744	173505	7.71327e+06	132055	163708	306816	0.28623	-1.80475	0.721086	0.472222	0.430067
Com_15540_neg	13,14-dihydro-15-keto Prostaglandin D1	C20 H34 O5	390.212	6.242	389.205	Invalid mass	No results	No results	3.26269e+06	262566	337626	1.08351e+07	480103	602688	562384	574592	2.3321e+06	174041	370226	618996	3.40664	1.76835	0.436556	0.444444	1.27015
Com_15545_neg	5-[(Benzoyloxy)methyl]-4,5,6-trihydroxy-2-cyclohexen-1-yl benzoate	C21 H20 O7	384.125	10.627	383.117	Invalid mass	No results	No results	209604	9.59122e+06	3.6057e+06	666667	1.88736e+06	781006	367328	286519	187671	157641	1.95633e+07	1.01389e+07	0.545303	-0.87487	0.703481	0.611111	1.04159
Com_15557_neg	D-(+)-Tryptophan	C11 H12 N2 O2	204.09	6.724	203.083	Full match	No results	Full match	2.4775e+06	3.07058e+06	4.97925e+06	1.02879e+07	7.62608e+06	1.26951e+07	8.9407e+06	7.91155e+06	7.6914e+06	1.67762e+06	6.80582e+06	7.43993e+06	1.01654	0.0236671	0.929365	0.5	0.119045
Com_15565_neg	GlcADG (15:0-15:0)	C39 H72 O11	716.508	14.161	715.501	No results	Full match	No results	787972	2.47781e+06	2.12555e+06	1.41253e+06	2.33726e+06	2.25878e+06	2.26615e+06	1.95965e+07	3.961e+06	832967	1.92827e+06	1.86001e+06	0.374445	-1.41718	0.353214	0.416667	1.05809
Com_15652_neg	Lysopc 16:2 (2N Isomer)	C24 H46 N O7 P	491.302	14.427	490.295	No results	No results	Full match	4.92989e+06	1.74352e+06	2.29674e+06	1.07174e+07	2.13207e+06	1.38364e+06	4.15006e+06	404672	3.58481e+06	1.06284e+06	864363	1.11914e+06	2.07433	1.05265	0.140679	0.777778	1.78629
Com_15705_neg	Cysteinylglycine	C5 H10 N2 O3 S	178.041	6.831	177.034	Full match	No results	Full match	1.61136e+06	844113	1.41587e+07	222849	334055	284240	454323	184809	74870.8	236056	1.52569e+06	751157	5.4093	2.43544	0.268417	0.694444	1.2825
Com_15707_neg	LPE 21:0	C26 H54 N O7 P	523.365	16.074	522.357	No results	Full match	Full match	303388	2.77727e+06	183708	1.04027e+07	2.09733e+06	2.21954e+06	4.14423e+07	227997	3.50419e+06	2.12382e+06	241389	345580	0.375564	-1.41287	0.96936	0.5	0.56296
Com_15760_neg	LPG 22:4	C28 H49 O9 P	560.312	14.509	559.305	No results	Full match	No results	795974	3.23556e+06	1.45159e+06	3.65485e+06	1.51548e+06	1.13522e+06	4.12537e+07	727830	1.60367e+06	2.9232e+06	1.31941e+06	1.92539e+06	0.236943	-2.07739	0.494454	0.555556	0.780418
Com_15765_neg	Adenine	C5 H5 N5	135.055	6.112	134.047	Full match	Full match	Full match	1.94726e+07	4.09775e+06	4.56343e+06	1.00271e+06	4.2514e+06	2.31406e+06	1.50877e+07	2.76325e+06	772540	1.496e+06	4.10201e+06	6.46684e+06	1.16337	0.218312	0.775016	0.555556	0.367883
Com_1576_neg	1-Palmitoyl-Sn-Glycero-3-Phosphocholine	C24 H50 N O7 P	495.333	15.114	494.326	No results	No results	Full match	1.42838e+07	1.55011e+07	6.14819e+06	2.53531e+08	9.0238e+06	4.30396e+07	1.75458e+08	1.91185e+06	8.46363e+07	6.02739e+07	7.13501e+06	2.50636e+07	0.963465	-0.0536965	0.8794	0.555556	0.424252
Com_15875_neg	LPE 12:0	C17 H36 N O7 P	397.224	13.725	396.217	No results	Full match	No results	5.25746e+06	2.02733e+06	2.4666e+06	5.58661e+06	2.14466e+06	2.2648e+06	431762	2.04214e+06	7.46587e+06	2.07338e+06	5.14702e+06	1.66212e+06	1.04915	0.0692244	0.522687	0.666667	0.783094
Com_15906_neg	N-(2-oxo-3-azepanyl)benzenesulfonamide	C12 H16 N2 O3 S	268.087	5.7	267.08	Full match	No results	No results	813987	811806	7.36857e+06	1.04812e+07	1.32437e+06	1.37032e+07	1.4863e+06	654908	2.68364e+06	1.16341e+06	6.00335e+06	1.4563e+06	2.56569	1.35935	0.369952	0.611111	0.985543
Com_15913_neg	Shikimic acid	C7 H10 O5	234.074	1.409	233.067	No results	Invalid mass	No results	2.20937e+06	1.31755e+07	5.67038e+06	1.04742e+07	1.49374e+07	1.38891e+07	4.21434e+06	5.89383e+06	5.19017e+06	3.12274e+06	1.21476e+07	1.30178e+07	1.38474	0.469616	0.471577	0.694444	0.838382
Com_15937_neg	LPE 22:2	C27 H52 N O7 P	533.349	15.54	532.342	No results	Full match	No results	385734	1.96923e+06	647515	2.15064e+06	538075	1.1155e+06	4.06058e+07	233307	2.52931e+06	1.69644e+06	260419	360942	0.148988	-2.74673	0.738484	0.444444	0.419621
Com_15961_neg	LPS 19:1	C25 H48 N O9 P	537.308	14.772	536.301	No results	Full match	No results	1.85759e+06	6.60521e+06	1.38326e+07	3.83311e+06	6.14318e+06	3.88042e+06	1.64091e+07	675064	3.77089e+06	4.20217e+06	1.77057e+06	2.42328e+07	0.708026	-0.498127	0.849671	0.555556	0.590178
Com_16007_neg	LPA 18:2	C21 H39 O7 P	434.244	14.155	433.237	No results	Full match	No results	1.39611e+06	4.20409e+06	2.09216e+06	1.03732e+07	827859	2.57083e+06	3.83996e+07	2.83939e+06	2.65341e+06	2.66342e+06	2.33808e+06	4.23583e+06	0.403997	-1.30758	0.351433	0.722222	1.02249
Com_16030_neg	Chenodeoxycholic acid-3-beta-D-glucuronide	C30 H48 O10	568.327	11.899	567.319	No results	No results	Full match	2.53271e+06	296733	359760	5.17165e+06	385870	3.64886e+06	458605	6.20245e+06	2.37271e+06	1.39426e+07	2.43788e+06	3.4883e+06	0.428875	-1.22137	0.189394	0.694444	1.40085
Com_1609_neg	Ferulic acid	C10 H10 O4	194.058	5.361	193.051	Full match	Full match	Full match	1.02596e+07	6.74932e+07	8.92092e+06	5.24352e+06	4.92097e+07	1.57724e+07	2.56716e+07	1.16605e+07	4.18609e+06	7.51737e+06	4.44743e+08	7.28462e+07	0.276901	-1.85256	0.621625	0.555556	1.14781
Com_16104_neg	LPS 22:2	C28 H52 N O9 P	577.34	15.104	576.332	No results	Full match	No results	5.26153e+06	3.44366e+06	911263	1.02819e+07	1.42297e+06	2.82424e+06	2.42424e+07	1.16022e+06	5.58304e+06	1.37074e+07	728646	1.12113e+06	0.518781	-0.946801	0.826833	0.527778	0.767578
Com_16197_neg	LPC 16:3	C24 H44 N O7 P	549.308	13.846	548.301	No results	Invalid mass	No results	3.31948e+06	4.78562e+06	4.41262e+06	1.01879e+07	5.00181e+06	856001	815847	450087	1.91847e+06	1.41313e+06	1.91135e+06	2.75178e+06	3.08439	1.62498	0.0344522	0.888889	2.15495
Com_1623_neg	2-Furoic acid	C5 H4 O3	112.016	1.13	111.009	Full match	Full match	Full match	9.96604e+06	1.15322e+07	4.91951e+06	4.05447e+06	4.25062e+07	2.09527e+07	1.83942e+07	4.41424e+08	4.10824e+06	8.08139e+06	3.31418e+07	3.89645e+07	0.172631	-2.53423	0.289594	0.638889	1.20339
Com_16273_neg	17α-Hydroxypregnenolone	C21 H32 O3	332.239	13.72	331.232	Invalid mass	No results	No results	1.54446e+06	863960	9.00005e+06	294596	2.78613e+07	631964	3.52139e+06	3.45996e+06	1.01347e+06	430959	8.26337e+06	2.52531e+07	0.958373	-0.0613415	0.61415	0.583333	1.09984
Com_16277_neg	LPG 22:5	C28 H47 O9 P	558.296	14.421	557.289	No results	Full match	No results	985839	1.35715e+06	1.78777e+06	863569	1.65959e+06	1.07702e+06	1.39322e+07	305380	7.18002e+06	2.63397e+06	672817	871134	0.302043	-1.72718	0.517748	0.527778	0.759702
Com_16289_neg	Phenylpyruvic acid	C9 H8 O3	164.048	3.213	163.04	No results	No results	Full match	2.67506e+06	2.48623e+06	1.7096e+06	1.1959e+06	3.83523e+06	3.43779e+06	5.3651e+06	3.13367e+06	991234	2.19021e+06	1.82178e+07	1.85891e+07	0.316369	-1.66032	0.214871	0.666667	1.78015
Com_1629_neg	Verbascose	C30 H52 O26	414.138	1.386	413.129	No results	Invalid mass	No results	5.53253e+06	3.11179e+07	3.04877e+06	4.71962e+06	3.55474e+08	5.56327e+08	1.01454e+07	1.51032e+08	1.50748e+07	2.43662e+06	3.52536e+07	2.00134e+08	2.30928	1.20744	0.976541	0.5	0.166979
Com_1631_neg	Stercobilin	C33 H46 N4 O6	594.343	11.347	593.336	Full match	No results	No results	453810	461910	3.20825e+08	627130	498959	670625	2.48583e+08	963716	566483	556084	894115	797314	1.28204	0.358445	0.880512	0.722222	0.490754
Com_16342_neg	3-Methoxyphenylacetic acid	C9 H10 O3	166.063	7.354	165.056	Full match	No results	Full match	8.97869e+06	1.2984e+07	4.26896e+06	2.09666e+06	1.04856e+07	5.275e+06	8.21779e+06	3.64013e+06	2.19246e+06	3.0175e+06	1.81226e+07	2.89215e+07	0.687686	-0.540179	0.851777	0.5	0.886246
Com_16378_neg	FAHFA (12:0/18:2)	C30 H54 O4	478.403	16.005	477.396	No results	Full match	No results	6.24638e+06	1.66987e+07	2.1352e+06	857224	2.44638e+07	3.17879e+06	476313	254512	2.95586e+06	197463	1.46358e+06	1.21688e+06	8.16199	3.02892	0.0170409	0.888889	2.34004
Com_16427_neg	Cer-NS (d19:1/16:0)	C35 H69 N O3	611.55	15.162	610.542	No results	Invalid mass	No results	2.45299e+06	1.31125e+07	1.3201e+07	1.45351e+06	5.3826e+06	3.45591e+06	2.20992e+06	3.7188e+06	1.92328e+06	1.26277e+06	1.64863e+06	2.44098e+06	2.95799	1.56462	0.0774231	0.805556	1.88777
Com_16459_neg	Nitrazepam-d5	C15 H6 [2]H5 N3 O3	286.111	2.782	285.103	Full match	No results	No results	1.1065e+06	295350	292044	9.91733e+06	483975	391334	672671	353141	2.34516e+06	963820	410022	763022	2.26705	1.18082	0.986498	0.611111	0.698235
Com_16662_neg	Tetrahydroaldosterone	C21 H32 O5	364.226	11.213	363.218	No results	No results	Full match	1.63201e+06	1.66874e+06	1.291e+07	1.56821e+06	3.31791e+06	4.22133e+06	1.71021e+06	1.90256e+06	1.036e+06	1.66029e+06	8.63252e+06	4.26626e+06	1.31812	0.39848	0.643154	0.5	0.97679
Com_16695_neg	α-Cyano-3-hydroxycinnamic acid	C10 H7 N O3	189.043	6.071	188.036	Full match	No results	Full match	1.03512e+06	1.46731e+06	1.28646e+07	220646	812938	761205	1.10754e+06	470719	178265	391354	1.0167e+06	1.08323e+06	4.04017	2.01442	0.294452	0.638889	1.25266
Com_166_neg	(+/-)12(13)-DiHOME	C18 H34 O4	250.23	13.26	249.222	Invalid mass	No results	No results	1.535e+09	1.24138e+09	3.60233e+08	1.44681e+07	1.11864e+10	5.57545e+07	6.04431e+07	1.07672e+08	4.38583e+07	5.10526e+07	5.27747e+09	1.17052e+10	0.834602	-0.26084	0.826415	0.527778	0.733788
Com_16770_neg	4-(5-chloro-2-methylanilino)-4-oxobutanoic acid	C11 H12 Cl N O3	241.05	9.011	240.043	Full match	No results	No results	1.6732e+06	7.82454e+06	285184	561054	1.64006e+07	2.76306e+06	353319	466537	511371	284155	1.73839e+07	1.86411e+07	0.783936	-0.351193	0.693006	0.583333	0.65659
Com_1677_neg	LPE 20:1	C25 H50 N O7 P	507.333	15.403	506.326	No results	Full match	No results	1.69156e+07	3.38031e+07	3.20928e+07	2.34704e+08	9.40285e+06	2.75421e+07	3.8405e+08	1.55065e+06	1.0532e+08	5.25286e+07	9.30933e+06	9.45283e+06	0.630477	-0.665485	0.81436	0.472222	0.425885
Com_16836_neg	Adenosine 5'-monophosphate	C10 H14 N5 O7 P	347.064	1.435	346.057	Full match	Full match	Full match	1.75618e+07	3.12314e+06	7.45814e+06	2.75256e+06	1.75221e+06	5.14938e+06	3.11929e+07	1.53288e+07	1.35321e+06	1.75021e+06	4.61703e+06	2.25946e+06	0.668959	-0.580011	0.968436	0.583333	0.182379
Com_1687_neg	N-Glycolylneuraminic acid	C11 H19 N O10	325.101	1.225	324.094	Full match	No results	No results	2.23777e+07	3.88761e+08	1.63678e+08	1.09953e+08	1.02305e+07	1.06799e+08	1.36877e+08	2.32226e+07	1.61644e+07	2.65274e+07	2.14958e+08	3.35725e+07	1.77656	0.829083	0.510671	0.555556	0.802867
Com_16951_neg	LPG 20:5	C26 H43 O9 P	530.266	13.944	529.258	No results	Full match	No results	538280	7.57127e+06	1.25729e+07	5.42964e+06	1.54909e+07	381803	3.39642e+06	891974	4.23639e+06	791945	7.87482e+06	1.89459e+07	1.16181	0.216374	0.987256	0.5	0.813477
Com_17045_neg	2-[6-(1H-benzo[d]imidazol-2-yl)-2-pyridyl]-1H-benzo[d]imidazole	C19 H13 N5	622.231	7.951	621.224	Invalid mass	No results	No results	1.46495e+06	359839	405167	9.38011e+06	607871	8.47247e+06	690871	6.31234e+06	2.99724e+06	2.75636e+06	475193	2.44461e+06	1.31983	0.400349	0.754759	0.583333	0.791176
Com_17192_neg	L-Homocystine	C8 H16 N2 O4 S2	268.054	1.382	267.047	No results	No results	Full match	2.93752e+06	5.56802e+06	3.34724e+06	993785	2.25903e+06	3.9371e+06	6.13329e+06	1.40322e+06	996805	1.24592e+07	5.63806e+06	5.83448e+06	0.58656	-0.769649	0.497271	0.722222	1.07479
Com_17207_neg	3,3-Dimethylglutaric acid	C7 H12 O4	160.074	2.453	159.066	Full match	No results	Full match	1.92309e+06	2.62038e+06	1.9733e+06	1.1501e+06	2.6888e+06	2.37349e+06	4.04127e+06	2.04753e+06	843126	1.45106e+06	1.66791e+07	4.14027e+06	0.435895	-1.19795	0.429401	0.611111	1.39406
Com_1722_neg	Gentisic acid	C7 H6 O4	154.027	2.471	153.02	Full match	Full match	Full match	1.70604e+07	8.09334e+07	3.48471e+07	2.43291e+06	5.04872e+07	7.06446e+06	1.95147e+07	4.34418e+06	2.53415e+06	4.48404e+06	4.12731e+08	4.3233e+07	0.396075	-1.33615	0.879467	0.555556	0.960108
Com_17247_neg	2-(3-methylbenzoyl)benzoic acid	C15 H12 O3	240.079	9.596	239.072	Full match	No results	No results	201596	455052	1.22277e+07	141040	538212	304076	1.32734e+06	334394	127549	126207	840331	859858	3.83543	1.93939	0.737778	0.5	0.895719
Com_1726_neg	LPS 18:2	C24 H44 N O9 P	521.276	14.269	520.269	No results	Full match	No match	5.27505e+07	2.05228e+07	8.68711e+06	4.4267e+07	5.06548e+06	2.49403e+07	5.12033e+08	3.2847e+07	1.62296e+08	2.33829e+07	5.51889e+06	6.9902e+06	0.210254	-2.2498	0.455487	0.583333	0.935872
Com_1732_neg	Caffeine	C8 H10 N4 O2	194.079	1.439	193.072	Full match	No match	No match	1.42137e+07	1.09963e+08	3.02467e+08	2.27432e+07	1.82663e+08	3.92209e+07	2.22858e+07	2.1116e+07	1.24941e+07	8.36529e+06	2.27548e+08	2.02665e+08	1.35754	0.440998	0.460295	0.666667	1.15826
Com_17344_neg	Xanthosine	C10 H12 N4 O6	284.078	1.405	283.071	Invalid mass	No results	No results	814616	3.13099e+06	1.36686e+06	9.133e+06	1.41875e+06	5.51669e+06	2.23304e+06	3.96583e+06	3.36254e+06	2.91799e+06	7.47166e+06	3.72339e+06	0.903122	-0.147007	0.390378	0.638889	1.00204
Com_1736_neg	Nonadecanoic acid	C19 H38 O2	298.288	15.433	297.28	No results	No results	Full match	1.29774e+07	7.89757e+07	7.53121e+07	1.57703e+08	5.7835e+07	3.01306e+07	6.23374e+08	2.6033e+06	7.6913e+07	3.06422e+08	1.00976e+07	1.52507e+07	0.399101	-1.32518	0.825987	0.527778	0.35
Com_17397_neg	6-methylimidazo[2,1-b][1,3]thiazole-5-carbohydrazide	C7 H8 N4 O S	196.041	6.817	195.034	Full match	No results	No results	1.6624e+06	165017	1.20742e+07	105262	580998	262186	322321	171984	73814.7	124975	954179	778731	6.12119	2.61381	0.349996	0.611111	1.11588
Com_17401_neg	1-methyl-N-(3-methyl-5-cinnolinyl)-1H-imidazole-4-sulfonamide	C13 H13 N5 O2 S	303.078	7.965	302.071	Full match	No results	No results	823956	8.26598e+06	1.24324e+06	124321	7.82404e+06	2.51413e+06	319886	807839	288643	156081	1.64247e+07	1.046e+07	0.730772	-0.452507	0.714511	0.555556	0.882363
Com_17434_neg	PG (15:0/16:0)	C37 H73 O10 P	708.495	15.241	707.488	No results	Full match	No results	1.02417e+06	1.82218e+06	822049	1.90463e+06	1.46473e+06	1.34461e+06	1.37203e+07	1.64257e+07	2.02487e+06	2.27599e+06	778682	1.23866e+06	0.229879	-2.12105	0.161346	0.722222	1.56181
Com_17517_neg	7-Ketodeoxycholic acid	C24 H38 O5	406.272	13.454	405.265	No results	No results	Full match	3.40441e+06	1.82437e+06	3.91358e+06	1.58812e+06	3.40355e+06	951196	1.65123e+06	1.70115e+06	4.33807e+06	2.37269e+06	1.62481e+07	2.19684e+06	0.529156	-0.918235	0.427744	0.388889	1.27693
Com_1755_neg	LPG 18:2	C24 H45 O9 P	508.281	14.175	507.274	No results	Full match	No results	3.89526e+07	9.60893e+07	1.33426e+07	1.4045e+08	1.97849e+07	2.06488e+07	5.0958e+08	1.24918e+08	1.59502e+08	1.31465e+08	5.7172e+07	6.94236e+07	0.312975	-1.67588	0.0313654	0.833333	2.14102
Com_1766_neg	LPE 14:0	C19 H40 N O7 P	425.255	14.332	424.248	No results	Full match	Full match	7.01449e+07	6.38687e+07	2.96323e+08	9.1259e+07	1.19279e+07	1.2178e+07	4.22056e+07	3.08898e+07	7.97601e+07	1.34426e+07	7.04274e+07	1.84685e+07	2.13838	1.09652	0.536491	0.555556	0.697499
Com_17692_neg	Glucosamine 6-sulfate	C6 H13 N O8 S	259.034	8.005	258.027	Invalid mass	No results	No results	191758	1.28517e+06	1.1752e+07	119000	270245	243513	292629	212590	91621	99691.6	592518	392903	8.24143	3.04289	0.299534	0.611111	1.2893
Com_17752_neg	α-Estradiol	C18 H24 O2	272.174	9.156	271.167	Invalid mass	No results	No results	512335	3.91208e+06	754942	261919	5.29722e+06	2.43797e+06	509747	384774	194056	161643	1.58905e+07	9.53626e+06	0.493926	-1.01763	0.77394	0.611111	0.865257
Com_1781_neg	FAHFA (3:0/24:4)	C27 H44 O4	432.325	13.505	431.317	No results	Full match	No results	3.1798e+06	1.60887e+08	1.70879e+08	3.77993e+06	1.56197e+08	1.35058e+07	1.02539e+07	1.82699e+06	3.37476e+06	2.46111e+06	3.9791e+08	9.00365e+07	1.00507	0.00729743	0.514408	0.666667	1.14364
Com_1786_neg	N-Acetyl-DL-glutamic acid	C7 H11 N O5	189.064	1.219	188.057	Full match	Full match	Full match	1.37779e+07	1.82047e+08	1.27665e+08	5.5826e+06	9.94766e+07	4.38034e+07	5.70661e+07	3.95538e+06	6.73951e+06	1.06006e+07	3.97454e+08	3.6786e+08	0.559875	-0.836823	0.846622	0.527778	1.08889
Com_17894_neg	3-(3,5-dimethyl-1H-pyrrol-2-yl)-2-(2-thienylcarbonyl)acrylonitrile	C14 H12 N2 O S	256.069	8.055	255.062	Invalid mass	No results	No results	708833	4.01478e+06	1.15117e+07	412462	673272	1.35957e+06	698188	1.31687e+06	872048	644288	1.52931e+07	3.41981e+06	0.839794	-0.251892	0.860123	0.527778	1.24336
Com_1797_neg	2-deoxyglucose-6-phosphate	C6 H13 O8 P	244.035	1.189	243.028	No results	No results	Full match	1.16402e+06	3.80782e+06	947490	684875	1.94273e+07	2.25012e+06	8.50175e+08	3.55938e+06	563016	693471	1.05043e+07	3.82246e+07	0.0312947	-4.99794	0.301981	0.611111	1.32206
Com_17999_neg	Noradrenaline	C8 H11 N O3	169.074	8.521	168.067	No results	No results	Full match	605127	3.22377e+06	1.14177e+07	235356	1.18098e+06	823936	1.64585e+06	645295	373947	479198	1.33472e+06	1.58584e+06	2.88331	1.52772	0.513632	0.555556	1.05568
Com_1799_neg	D-Sedoheptulose 7-phosphate	C7 H15 O10 P	290.041	1.185	289.033	Full match	Full match	No results	1.76026e+06	2.02924e+06	1.23913e+06	1.44507e+06	3.37866e+06	2.70099e+06	8.48659e+08	5.39688e+06	1.39457e+06	1.24638e+06	2.31474e+06	4.68396e+06	0.0145345	-6.10438	0.281039	0.666667	1.25165
Com_18011_neg	Ala-trp	C14 H17 N3 O3	275.128	6.499	274.12	No results	No results	Full match	1.40322e+07	202781	188167	8.59699e+06	444124	438499	398831	9.70517e+06	864155	1.80234e+06	427419	682174	1.72209	0.78416	0.905918	0.583333	0.949905
Com_18016_neg	FAHFA (18:3/16:0)	C34 H60 O4	532.45	16.551	531.443	No results	Full match	No results	264242	707794	676811	292055	2.36912e+07	580465	666689	438802	383488	375391	1.33921e+06	1.34205e+06	5.76655	2.52771	0.674349	0.472222	0.546894
Com_18022_neg	4-Amino-5-imidazolecarboxamide	C4 H6 N4 O	126.054	5.626	125.047	No results	No results	Full match	2.90661e+06	309460	1.13998e+07	252735	583432	568329	1.37305e+06	471351	152413	475056	399465	754729	4.41813	2.14344	0.341588	0.611111	1.05019
Com_180_neg	Citric acid	C6 H8 O7	192.027	1.123	191.02	Full match	Full match	Full match	6.8831e+07	1.38175e+07	4.62825e+06	1.13938e+07	2.03185e+07	1.39061e+08	1.2145e+07	6.84105e+09	1.50101e+07	3.02108e+07	4.89473e+06	1.65576e+07	0.0372911	-4.74502	0.677582	0.472222	0.725089
Com_181_neg	LPS 18:0	C24 H48 N O9 P	525.307	14.864	524.3	No results	Full match	No results	7.57002e+07	7.82821e+08	2.98828e+07	1.02747e+09	1.55489e+08	8.30964e+08	2.39002e+09	5.39883e+07	4.16763e+08	5.08287e+09	9.50358e+07	2.17276e+08	0.351544	-1.50822	0.589302	0.416667	0.659566
Com_18289_neg	2-Methoxyestrone	C19 H24 O3	300.173	12.378	299.166	Full match	No results	Full match	1.33841e+07	1.86059e+06	1.75282e+06	7.88801e+06	2.80662e+06	5.51797e+06	4.50105e+06	1.4484e+07	5.96528e+06	1.08035e+07	2.08827e+06	3.92081e+06	0.795207	-0.330598	0.499477	0.638889	1.12783
Com_18310_neg	LPS 22:3	C28 H50 N O9 P	575.323	14.853	574.316	No results	Full match	No results	1.12987e+06	4.59926e+06	3.82448e+06	1.43399e+06	1.13504e+06	1.59818e+06	1.27897e+07	992952	2.63638e+06	1.12734e+07	850319	1.39486e+06	0.458314	-1.12559	0.534156	0.5	0.714676
Com_18390_neg	2-(5-mercapto-4-methyl-4H-1,2,4-triazol-3-yl)acetonitrile	C5 H6 N4 S	154.03	5.858	153.023	Invalid mass	No results	No results	7.43663e+06	1.6097e+06	1.10131e+07	234817	2.33564e+06	1.51548e+06	1.7389e+06	424164	220165	343850	956789	2.65188e+06	3.81098	1.93016	0.140268	0.722222	1.56362
Com_1844_neg	LPG 18:3	C24 H43 O9 P	506.265	14.013	505.258	No results	Full match	No results	6.72278e+07	443545	1.69417e+06	2.11308e+08	758420	4.27202e+06	3.48968e+07	9.58412e+07	9.41043e+07	1.76205e+08	9.55922e+06	4.35538e+06	0.688506	-0.53846	0.155662	0.75	1.56915
Com_18450_neg	LPA 20:0	C23 H47 O7 P	466.308	15.929	465.3	No results	Full match	No results	845992	454462	1.3777e+06	8.25792e+06	1.09071e+06	3.89084e+06	1.54875e+06	261625	915534	513515	246852	790828	3.72159	1.89592	0.080895	0.777778	2.0558
Com_18465_neg	2-Phenylpropionic acid	C9 H10 O2	150.068	15.454	149.061	No results	No results	Full match	1.78476e+06	1.35226e+07	1.09496e+07	1.21071e+06	3.80499e+06	2.8344e+06	4.17735e+06	9.92747e+06	2.47841e+06	3.19716e+06	2.32035e+06	4.80357e+06	1.26772	0.342236	0.98301	0.527778	0.533294
Com_18499_neg	Xanthorhamnin	C34 H42 O20	770.214	6.743	769.207	Invalid mass	No results	No results	217977	228450	1.09164e+07	134660	395211	302533	386995	236933	91758.1	144030	328134	562167	6.96862	2.80087	0.417461	0.472222	1.04764
Com_184_neg	4-Hydroxymandelonitrile	C8 H7 N O2	149.051	1.76	148.044	No results	Invalid mass	No match	1.27396e+08	1.18066e+08	4.09501e+08	3.71879e+09	3.55994e+08	1.8436e+09	4.33282e+09	3.08187e+09	1.62097e+09	4.67684e+08	3.01359e+08	1.19774e+08	0.662337	-0.594363	0.527886	0.611111	0.835525
Com_18517_neg	N1-cyclohexyl-4-(4-fluorobenzyl)-1,4-diazepane-1-carbothioamide	C19 H28 F N3 S	349.201	9.353	348.193	Invalid mass	No results	No results	584233	245618	294913	151008	309552	288204	360335	1.48833e+07	125414	138447	357710	472180	0.114678	-3.12434	0.482757	0.583333	0.791833
Com_18527_neg	Homocysteic acid	C4 H9 N O5 S	183.02	1.325	365.033	No results	No results	Full match	2.53513e+06	1.65623e+06	5.03213e+06	879616	2.26216e+07	1.68038e+07	4.5089e+06	9.0498e+06	915098	1.30353e+06	5.35524e+06	1.21816e+07	1.48671	0.572125	0.848165	0.472222	0.388768
Com_1852_neg	3-Hydroxy-3-methylglutaric acid	C6 H10 O5	162.053	1.216	161.046	Full match	No results	No results	5.24779e+07	3.50045e+08	3.75901e+07	1.2843e+07	3.87221e+08	3.15641e+07	9.36546e+07	4.41202e+07	1.1245e+07	5.99317e+07	3.48684e+08	2.7584e+08	1.04591	0.06476	0.847517	0.527778	0.788554
Com_18537_neg	2-Hydroxy-2-methyl-3-buten-1-yl beta-D-glucopyranoside	C11 H20 O7	264.121	7.235	263.114	Full match	No results	No results	1.50459e+07	1.87899e+06	922156	224449	1.8079e+07	6.14115e+06	393682	269082	206331	434788	6.16037e+06	1.04119e+06	4.97231	2.31392	0.107106	0.75	1.69969
Com_18548_neg	MGDG (15:0/17:0)	C41 H78 O10	790.583	15.953	789.576	No results	Invalid mass	No results	149156	224017	1.08711e+07	125570	364832	301409	374872	189217	97547.1	144014	178533	327789	9.17401	3.19755	0.333404	0.611111	1.14521
Com_1854_neg	(2R)-2,3-Dihydroxypropanoic acid	C3 H6 O4	106.027	1.24	105.019	Full match	Full match	Full match	3.84383e+08	9.82041e+07	1.21806e+08	1.63497e+07	4.65011e+07	1.31308e+07	4.0822e+08	5.37981e+07	1.91691e+07	5.36821e+07	1.15038e+08	1.09187e+08	0.896299	-0.157948	0.660907	0.611111	0.697016
Com_1857_neg	Acetildenafil	C25 H34 N6 O3	466.276	13.83	465.269	Invalid mass	No results	No results	8.97118e+06	1.36658e+08	2.77119e+08	8.12601e+06	7.06181e+07	9.27383e+07	6.82009e+06	6.89842e+06	1.08751e+07	2.25252e+06	1.32131e+08	1.53687e+08	1.90054	0.926412	0.259317	0.694444	1.4015
Com_1863_neg	LPG 18:1	C24 H47 O9 P	510.296	14.451	509.289	No results	Full match	Full match	2.19758e+07	1.41405e+08	6.14238e+07	4.85588e+07	6.14982e+07	1.51941e+07	8.10043e+08	2.518e+07	1.20702e+08	8.88243e+07	5.56485e+07	1.09258e+08	0.289384	-1.78894	0.177911	0.722222	1.60931
Com_18746_neg	Prostaglandin A2	C20 H30 O4	334.213	14.123	333.205	Invalid mass	No results	No results	1.1973e+06	3.82066e+06	8.35699e+06	3.51182e+06	1.00176e+07	1.8469e+07	3.5856e+06	839683	1.32453e+06	1.02173e+06	3.49264e+06	3.9336e+06	3.19581	1.67618	0.0664971	0.805556	1.88364
Com_1879_neg	N7-Methylguanosine	C11 H17 N5 O5	299.122	1.303	298.115	No results	No results	Full match	7.4617e+06	2.84449e+07	2.43036e+07	8.10524e+06	7.27463e+06	3.20674e+07	6.78062e+07	3.72854e+08	3.20088e+07	4.32571e+06	5.27512e+07	2.76693e+06	0.202169	-2.30637	0.440405	0.638889	0.886129
Com_18833_neg	ethyl 3-[(4-chlorophenethyl)amino]-2-cyanoacrylate	C14 H15 Cl N2 O2	278.083	8.37	277.075	Full match	No results	No results	1.53006e+06	330205	1.05944e+07	167696	397933	459666	541948	323857	134813	155668	567561	665597	5.64147	2.49607	0.273818	0.361111	1.2412
Com_18840_neg	Adenosine 3'5'-cyclic monophosphate	C10 H12 N5 O6 P	329.053	5.97	328.046	Full match	Full match	Full match	1.46394e+07	196857	179887	204652	357817	265644	1.79729e+06	3.52614e+06	81169.6	2.47362e+06	260591	495758	1.83498	0.875762	0.624419	0.638889	0.700309
Com_18927_neg	8(R)-Hydroxy-(5Z,9E,11Z,14Z)-eicosatetraenoic acid	C20 H32 O3	320.235	15.11	319.227	No results	No results	Full match	4.61853e+06	1.32134e+07	5.69445e+06	3.23017e+06	1.30569e+07	5.62971e+06	1.13097e+07	6.03891e+06	3.94238e+06	3.37353e+06	1.25488e+07	2.00407e+07	0.793712	-0.333312	0.657198	0.555556	1.08654
Com_19009_neg	Catechin	C15 H14 O6	290.079	7.031	289.072	Full match	Full match	No results	370242	1.68016e+06	5.44337e+06	134163	4.37243e+06	954846	807631	341594	131639	114067	1.41709e+07	3.18686e+06	0.690846	-0.533564	0.699472	0.638889	1.03814
Com_19039_neg	Perillic acid	C10 H14 O2	166.1	8.342	165.092	Full match	No results	Full match	1.89313e+06	923650	1.03932e+07	433542	1.03941e+06	946741	1.61036e+06	673161	308991	504044	1.24712e+06	1.60716e+06	2.62647	1.39312	0.346267	0.611111	1.12229
Com_19067_neg	Vitamin B2	C17 H20 N4 O6	376.139	9.861	375.132	No results	No results	Full match	223453	1.72507e+06	742983	178182	6.07679e+06	577156	366150	4.30827e+06	228366	359247	1.41109e+07	1.13142e+07	0.310346	-1.68805	0.420882	0.638889	1.35338
Com_1909_neg	β-Estradiol-17β-glucuronide	C24 H32 O8	224.107	10.274	447.207	Invalid mass	No results	No results	1.25271e+06	1.02458e+07	2.67559e+08	1.05835e+06	716502	768293	6.25526e+06	1.23728e+07	1.96301e+06	9.34265e+06	3.43791e+07	5.45043e+06	4.03652	2.01311	0.455925	0.722222	1.36137
Com_19137_neg	Medroxyprogesterone	C22 H32 O3	344.236	13	343.229	Full match	No results	Full match	6.058e+06	730701	2.32163e+06	4.77289e+06	509922	3.19237e+06	972058	6.88306e+06	4.05688e+06	5.43495e+06	1.40227e+07	6.33429e+06	0.46641	-1.10033	0.15318	0.805556	1.57898
Com_19187_neg	Xylitol	C5 H12 O5	152.068	12.79	151.061	No results	No results	Full match	1.25578e+06	1.21527e+06	725379	5.40685e+06	2.03101e+06	1.27844e+06	2.37474e+06	1.44608e+06	4.41903e+06	1.04159e+07	2.44637e+06	2.449e+06	0.505823	-0.983296	0.114453	0.833333	1.6431
Com_19248_neg	3-Hydroxydecanoic acid	C10 H20 O3	188.141	10.574	187.134	Full match	Full match	Full match	1.51348e+06	3.15914e+06	1.88874e+06	1.11019e+06	2.12072e+07	2.04274e+06	7.87432e+06	1.60211e+06	2.12515e+06	997876	5.08046e+06	4.20081e+06	1.41318	0.498949	0.934111	0.583333	0.502385
Com_19354_neg	PEtOH (17:0-18:3)	C40 H73 O8 P	712.511	14.562	711.504	No results	Invalid mass	No results	9.99107e+06	8.33854e+06	4.03759e+06	3.6227e+06	7.37935e+06	8.07142e+06	6.16891e+06	1.07124e+07	5.41024e+06	876447	4.02795e+06	4.24068e+06	1.31823	0.3986	0.293461	0.638889	1.24023
Com_1935_neg	Cytidine	C9 H13 N3 O5	243.086	1.456	242.079	Full match	Full match	Full match	1.16361e+08	1.33807e+07	2.39876e+07	9.54211e+07	1.05836e+08	1.39487e+08	4.70241e+08	2.16042e+08	4.96176e+07	2.68115e+08	4.90115e+07	7.59143e+07	0.437997	-1.19101	0.203991	0.666667	1.39961
Com_19429_neg	MGDG (2:0/18:1)	C29 H52 O10	620.378	15.087	619.371	No results	Invalid mass	No results	184492	345033	446303	332425	324744	465702	1.25994e+06	192146	5.37402e+06	178314	182489	286810	0.280811	-1.83233	0.567321	0.611111	0.675039
Com_19436_neg	PA (12:0/18:2)	C33 H61 O8 P	634.41	14.539	633.403	No results	Invalid mass	No results	681800	9.05939e+06	3.64394e+06	3.84716e+06	2.48093e+06	7.4924e+06	1.11583e+07	631838	5.36956e+06	1.47447e+06	2.24601e+06	3.37592e+06	1.1216	0.165555	0.698179	0.611111	0.508565
Com_194_neg	cis-5,8,11,14,17-Eicosapentaenoic acid	C20 H30 O2	302.225	14.295	301.218	Full match	No results	Full match	2.43451e+08	1.3342e+09	7.85604e+08	3.55618e+09	5.35418e+08	1.62308e+09	7.84177e+09	5.43843e+07	1.83065e+09	9.65393e+08	3.48843e+08	5.92898e+08	0.694343	-0.52628	0.73816	0.527778	0.403777
Com_1959_neg	2-Ketohexanoic acid	C6 H10 O3	130.063	5.971	129.056	No results	No results	Full match	2.47788e+07	1.56883e+08	2.58257e+08	1.80673e+07	8.40296e+07	5.40364e+07	7.12265e+07	2.84829e+07	2.50121e+07	5.05772e+07	2.72599e+07	5.77431e+07	2.28985	1.19525	0.31195	0.611111	1.17641
Com_19604_neg	Cucurbitacin I 2-O-β-D-glucopyranoside	C36 H52 O12	676.355	12.463	675.347	Invalid mass	No results	No results	2.62509e+06	3.72275e+06	5.51856e+06	6.41967e+06	1.80517e+06	1.6694e+07	455479	2.9437e+06	5.29017e+06	4.09626e+06	4.95616e+06	5.95312e+06	1.55245	0.634551	0.431845	0.583333	0.860787
Com_19723_neg	3'-Hydroxystanozolol	C21 H32 N2 O2	344.243	5.677	343.236	Invalid mass	No results	No results	6.38917e+06	225596	282292	7.35257e+06	453809	461211	510663	2.40406e+06	1.44874e+06	1.09903e+06	311370	612444	2.37456	1.24766	0.90677	0.611111	1.05804
Com_1975_neg	acetyl phospahte	C2 H5 O5 P	139.988	1.198	138.98	No results	No results	Full match	3.55034e+08	859854	1.74425e+06	1.00506e+08	2.16708e+07	2.43226e+06	4.31314e+08	1.98273e+08	678888	1.30642e+08	1.63741e+06	3.0353e+06	0.62991	-0.666783	0.781622	0.555556	0.893217
Com_1983_neg	7-Methylxanthine	C6 H6 N4 O2	166.048	0.339	165.041	Invalid mass	Invalid mass	No match	5.63421e+07	8.81737e+07	1.51862e+08	1.038e+08	2.34671e+08	1.47864e+08	4.10477e+08	3.48004e+08	7.98111e+07	5.45696e+07	1.7076e+08	1.5428e+06	0.734829	-0.44452	0.608559	0.5	0.815131
Com_19844_neg	(3β,9ξ)-3,14-Dihydroxycarda-5,20(22)-dienolide	C23 H32 O4	372.227	8.001	371.22	Invalid mass	No results	No results	178092	1.21423e+07	1.64461e+06	140377	6.96799e+06	1.81726e+06	542813	250778	108079	118254	1.19276e+07	6.36939e+06	1.185	0.244892	0.577404	0.638889	0.999793
Com_19926_neg	FAHFA (18:2/14:0)	C32 H58 O4	506.434	16.6	505.427	No results	Full match	No results	182343	1.86279e+06	189948	194775	1.99266e+07	396430	421413	275805	170667	251222	1.16988e+06	2.49896e+06	4.75212	2.24857	0.724432	0.527778	0.514731
Com_1_neg	Linoleic acid	C18 H32 O2	280.24	14.618	279.233	Full match	Full match	Full match	169115391498	689500058426	260443412046	272356463163	499784179239	551074906261	398521751683	58664332712	445742250603	7.66889e+10	291054136127	358163825381	1.4994	0.584385	0.231843	0.666667	1.30032
Com_20062_neg	2-[2-(4-benzhydrylpiperazino)-2-oxoethoxy]acetic acid	C21 H24 N2 O4	368.182	6.33	367.174	Invalid mass	No results	No results	183451	6.23175e+06	4.20144e+06	183073	370630	260868	813194	205048	116463	129688	1.28899e+07	479182	0.78117	-0.356291	0.777401	0.444444	0.97715
Com_2010_neg	Valeric acid	C5 H10 O2	102.068	4.313	101.061	Full match	No results	No results	4.06707e+07	6.74635e+07	1.64044e+08	2.42839e+07	6.07227e+07	4.63965e+07	1.07493e+08	4.21605e+07	1.62033e+07	3.1612e+07	2.37222e+08	8.65254e+07	0.774307	-0.369023	0.880681	0.527778	1.07242
Com_20127_neg	11,12-Epoxy-(5Z,8Z,11Z)-icosatrienoic acid	C20 H32 O3	320.233	13.503	319.226	Invalid mass	No results	No results	1.38078e+06	1.20641e+06	1.20939e+06	548290	1.95604e+07	1.18034e+06	406706	695205	1.44915e+06	1.03257e+06	3.58722e+06	1.66444e+07	1.05334	0.0749747	0.998339	0.472222	0.608138
Com_20142_neg	Isoxanthopterin	C6 H5 N5 O2	179.045	2.159	178.037	Full match	No results	No results	1.30046e+07	756828	7.0068e+06	903274	777790	1.21568e+06	1.99355e+06	526342	676956	1.95711e+06	2.0722e+06	1.06385e+06	2.85464	1.51331	0.412058	0.416667	0.911742
Com_20180_neg	D-Glucarate	C6 H10 O8	210.038	1.428	209.031	No results	No results	Full match	3.87926e+06	3.61659e+06	6.62196e+06	1.71583e+06	1.43833e+07	1.12086e+07	1.13033e+07	1.27253e+07	1.37542e+06	1.51681e+06	1.27547e+07	1.54704e+07	0.751198	-0.412735	0.811343	0.583333	0.678065
Com_20200_neg	Vanillyl alcohol	C8 H10 O3	154.063	5.612	153.056	Full match	No results	No results	5.08981e+06	2.58668e+06	9.35058e+06	1.47584e+06	4.01012e+06	3.18534e+06	8.94814e+06	2.67743e+06	1.2216e+06	2.35835e+06	3.71592e+06	6.16062e+06	1.02457	0.0350214	0.871919	0.555556	0.595491
Com_2033_neg	Val-Ser	C8 H16 N2 O4	204.111	1.43	203.104	No results	No results	Full match	5.9674e+07	3.18073e+07	2.61465e+07	1.85078e+08	2.19599e+07	7.48206e+06	4.18501e+07	1.15312e+08	6.31915e+07	4.43791e+07	8.77833e+07	2.67125e+07	0.875851	-0.191242	0.332054	0.722222	1.07576
Com_20349_neg	2'-Deoxyadenosine 5'-monophosphate (dAMP)	C10 H14 N5 O6 P	331.069	2.27	330.061	Full match	Full match	Full match	5.46161e+06	482474	2.37078e+06	6.95441e+06	409308	8.22659e+06	2.8767e+06	3.14566e+06	4.15448e+06	2.59937e+06	365432	506210	1.75157	0.808649	0.627295	0.611111	1.15097
Com_2037_neg	15-Keto prostaglandin A1	C20 H30 O4	334.215	11.287	333.208	Full match	No results	Full match	1.32433e+07	5.82507e+07	2.4509e+08	9.03583e+06	1.45918e+07	1.85953e+07	1.13923e+08	2.42606e+07	1.46013e+07	1.44169e+07	4.85174e+07	6.26287e+07	1.28906	0.36632	0.723618	0.638889	1.151
Com_20453_neg	5-chloro-N-(4-morpholinophenyl)-1H-indole-2-carboxamide	C19 H18 Cl N3 O2	355.105	6.472	354.098	Invalid mass	No results	No results	1.37503e+06	488818	177443	114858	891862	464784	320661	1.2478e+07	72230.8	196034	1.67266e+06	1.16126e+06	0.220919	-2.17841	0.573429	0.583333	0.659057
Com_2056_neg	4-Aminohippuric acid	C9 H10 N2 O3	194.069	4.956	193.062	Full match	Full match	Full match	3.35042e+08	2.03437e+06	4.40112e+06	4.49733e+06	6.55395e+06	5.73611e+06	1.85457e+07	3.91761e+06	5.9152e+06	3.05543e+07	1.22774e+07	1.56686e+07	4.12373	2.04395	0.749961	0.694444	0.396874
Com_20610_neg	Cyclo(glycyltryptophylprolylglycylvalylglycyl-β-hydroxytyrosyl)	C36 H44 N8 O9	1428.64	8.704	713.314	Invalid mass	No results	No results	212376	499466	1.06716e+06	6.78428e+06	310752	350085	348584	281907	2.58757e+06	122169	962492	573501	1.89165	0.919648	0.703397	0.444444	0.421491
Com_20693_neg	Corey Lactone Diol	C8 H12 O4	172.074	13.6	171.067	No results	No results	Full match	3.76907e+06	5.24537e+06	3.25087e+06	2.09884e+06	1.25231e+07	3.36074e+06	5.68883e+06	7.79423e+06	2.73475e+06	2.8262e+06	1.21525e+07	2.07255e+07	0.582566	-0.779507	0.297912	0.638889	1.49957
Com_20726_neg	D-3-Phenyllactic acid	C9 H10 O3	166.063	14.744	165.056	No results	No results	Full match	2.12216e+06	7.12509e+06	5.51122e+06	3.34858e+06	2.84794e+06	3.10114e+06	1.41572e+07	2.34991e+06	4.76896e+06	2.22482e+06	3.20183e+06	5.30926e+06	0.751473	-0.412206	0.668928	0.527778	0.802631
Com_20827_neg	Cer-NS (d18:2/18:2)	C36 H65 N O3	619.519	15.21	618.512	No results	Invalid mass	No results	1.44238e+06	1.29038e+06	656486	957790	1.81145e+06	1.09571e+06	8.12829e+06	842100	1.26735e+06	8.94534e+06	804973	1.03366e+06	0.345081	-1.53499	0.296881	0.472222	1.16665
Com_2090_neg	FAHFA (20:4/18:1)	C38 H64 O4	584.482	14.565	583.474	No results	Full match	No results	7.03415e+06	1.08161e+08	4.28234e+07	1.65368e+08	3.47654e+07	1.61446e+08	5.94669e+08	1.9391e+06	1.26756e+08	4.91219e+07	3.20039e+07	3.33621e+07	0.620154	-0.689301	0.808713	0.583333	0.273047
Com_2097_neg	Succinic semialdehyde	C4 H6 O3	102.032	1.347	101.025	Full match	No results	Full match	3.66831e+07	1.33705e+08	1.33553e+08	2.34507e+07	1.43904e+08	1.86524e+08	1.30813e+08	3.21148e+08	2.87971e+07	2.9261e+07	1.91301e+08	2.01152e+08	0.728909	-0.45619	0.724749	0.611111	0.85814
Com_2115_neg	LPC 17:2	C25 H48 N O7 P	565.339	14.43	564.332	No results	Invalid mass	No results	1.053e+07	1.39793e+06	1.84149e+06	1.75452e+08	1.70946e+06	2.00793e+07	1.97894e+07	3.13307e+07	5.6655e+06	5.23866e+07	2.99939e+06	1.35054e+07	1.67898	0.747588	0.494395	0.666667	0.992689
Com_21164_neg	Dihydroroseoside	C19 H32 O8	388.211	9.164	387.204	Full match	No results	No results	1.18346e+07	541982	738644	378212	460702	1.11392e+06	438961	2.70641e+06	257270	4.62052e+06	705863	712490	1.59594	0.674405	0.951364	0.472222	0.473673
Com_2116_neg	gamma-Glutamylglutamic acid	C10 H16 N2 O7	276.096	1.146	275.089	No results	No results	Full match	8.31138e+06	2.41358e+07	7.70886e+06	8.80342e+07	4.01629e+07	2.31686e+07	6.81128e+08	1.19673e+08	3.36749e+07	4.39819e+07	3.34073e+07	5.58252e+07	0.197916	-2.33704	0.0686348	0.833333	1.87311
Com_21195_neg	Glycerol 1-hexadecanoate	C19 H38 O4	330.278	12.921	329.27	No results	No results	Full match	9.50181e+06	198661	247401	6.26039e+06	3.53827e+06	2.76088e+06	672605	8.26796e+06	4.57374e+06	8.49283e+06	785745	957675	0.947658	-0.0775609	0.736886	0.444444	1.00026
Com_21410_neg	L-cysteine	C3 H7 N O2 S	121.02	5.981	120.013	No results	No results	Full match	911446	1.22762e+06	8.38302e+06	542879	490371	693576	860413	260053	98557.9	199718	1.58014e+06	601961	3.40168	1.76625	0.125311	0.722222	1.62693
Com_214_neg	Uracil	C4 H4 N2 O2	112.028	1.518	111.02	Full match	No results	Full match	1.23169e+08	1.25182e+09	4.08137e+09	1.13344e+08	1.42244e+09	2.74859e+08	4.8773e+09	2.31879e+08	4.88459e+07	9.23914e+07	2.07227e+09	9.95561e+08	0.873622	-0.194919	0.868472	0.555556	0.840587
Com_21510_neg	Ip7G	C16 H23 N5 O5	365.171	6.163	364.163	No results	No results	Full match	391969	303834	238253	133601	1.72509e+07	6.30417e+06	425140	251187	96043	150621	389744	1.68168e+07	1.35816	0.441649	0.589457	0.583333	0.615804
Com_21522_neg	2-(1,3-dimethyl-1H-pyrazol-5-yl)-1H-isoindole-1,3(2H)-dione	C13 H11 N3 O2	482.165	9.403	240.075	Invalid mass	No results	No results	338077	8.16392e+06	4.25196e+06	711047	6.97198e+06	3.9365e+06	515286	321201	209627	182521	1.12852e+07	8.96897e+06	1.13456	0.182129	0.322417	0.638889	1.2566
Com_21597_neg	Sphinganine	C18 H39 N O2	301.298	14.738	300.291	No results	No results	Full match	333582	4.26681e+06	3.30036e+06	1.49014e+06	5.20884e+06	1.38041e+06	6.09529e+06	307000	4.41608e+06	4.16566e+06	1.5207e+06	1.48658e+06	0.888214	-0.171021	0.907918	0.555556	0.44533
Com_21683_neg	(±)9(10)-EpOME	C18 H32 O3	342.241	11.621	341.234	Invalid mass	No results	No results	228255	2.91224e+06	2.89482e+06	216092	1.00666e+07	627652	1.01403e+06	523299	223037	223307	1.11294e+07	5.16749e+06	0.926974	-0.109399	0.923284	0.5	0.982195
Com_2176_neg	Hydrocinnamic acid	C9 H10 O2	150.068	8.142	149.061	Full match	No results	Full match	2.42008e+06	2.66804e+06	2.23244e+08	1.39381e+06	3.85626e+06	2.83269e+06	1.18087e+08	2.98054e+06	1.01556e+06	1.89798e+06	1.3463e+08	5.2751e+06	0.895898	-0.158593	0.665322	0.555556	1.08986
Com_2181_neg	N-Acetyl-DL-norvaline	C7 H13 N O3	159.09	1.484	158.082	Full match	Full match	Full match	2.38822e+07	9.71797e+07	2.22312e+08	3.22507e+06	7.87183e+07	1.15614e+07	2.99305e+07	7.13388e+06	3.40057e+06	9.23647e+06	2.32799e+08	1.07998e+08	1.11877	0.161916	0.701744	0.527778	1.05135
Com_21965_neg	gamma-Glutamylmethionine	C10 H18 N2 O5 S	278.091	3.92	277.084	No results	Invalid mass	No results	1.48463e+06	1.466e+06	8.002e+06	508266	1.53333e+06	1.13598e+06	1.87229e+06	947271	360576	668931	3.51191e+06	3.20286e+06	1.3376	0.419649	0.717509	0.527778	0.97952
Com_2201_neg	Kaempferol	C15 H10 O6	286.048	9.874	285.041	Full match	Full match	No results	5.03309e+06	1.82276e+08	4.05569e+06	1.37108e+06	5.77864e+07	5.99966e+06	4.43191e+06	7.32016e+06	668687	717108	2.98436e+08	1.00901e+08	0.621908	-0.685226	0.865878	0.472222	0.773741
Com_22098_neg	Prostaglandin B2	C20 H30 O4	334.216	13.075	333.208	No results	No results	Full match	2.33123e+06	2.93124e+06	2.19944e+06	1.17021e+06	4.34315e+06	7.15284e+06	6.32238e+06	2.19204e+06	1.23191e+06	8.02063e+06	1.87023e+06	6.96574e+06	0.756613	-0.402373	0.644562	0.527778	0.581166
Com_22102_neg	3-(1-cyano-1,2-dihydroisoquinolin-2-yl)-3-oxopropyl propionate	C16 H16 N2 O3	284.117	12.535	613.232	Full match	No results	No results	1.4539e+06	922839	419329	5.95359e+06	2.28018e+06	1.10579e+07	629207	538058	3.12177e+06	791107	2.38812e+06	2.11532e+06	2.30474	1.20461	0.415056	0.611111	1.01575
Com_22115_neg	L-Glutathione (reduced)	C10 H17 N3 O6 S	307.084	7.425	306.077	Full match	Full match	Full match	1.33812e+06	375408	206163	116106	310682	1.53273e+06	983081	379727	78524.3	121809	284987	463690	1.67799	0.746737	0.477275	0.583333	0.818876
Com_2213_neg	LPC 16:0	C24 H50 N O7 P	495.333	14.742	494.326	No results	Full match	Full match	6.79948e+06	9.68904e+06	7.07562e+06	1.64205e+08	8.53411e+06	4.18974e+07	7.61358e+07	4.00531e+06	6.34128e+07	4.29102e+07	3.56548e+06	9.74829e+06	1.19233	0.253779	0.991233	0.527778	0.616806
Com_2221_neg	19(R)-Hydroxy prostaglandin F2α	C20 H34 O6	370.236	10.557	369.229	Full match	No results	Full match	6.62599e+06	1.39504e+07	1.83808e+07	3.94233e+06	1.51344e+07	1.82378e+07	6.32254e+08	5.71811e+06	3.06546e+06	4.58899e+06	1.79558e+07	1.72396e+07	0.112029	-3.15806	0.683511	0.555556	0.687626
Com_22236_neg	PB-22 N-pentanoic acid-3-carboxyindole metabolite	C14 H15 N O4	522.196	10.126	260.091	Invalid mass	No results	No results	198140	2.46628e+06	7.15639e+06	621923	1.16951e+06	1.80279e+06	344222	298625	407483	199873	1.06217e+07	3.00967e+06	0.901453	-0.149676	0.575793	0.583333	1.13378
Com_22410_neg	Estriol 17-sulfate	C18 H24 O6 S	368.13	10.98	367.122	Full match	No results	No results	272382	9.67413e+06	3.83238e+06	666496	1.93915e+06	701557	387450	282544	169967	154704	3.49914e+06	3.8312e+06	2.05238	1.0373	0.282416	0.722222	1.3213
Com_22441_neg	4-(octyloxy)benzoic acid	C15 H22 O3	250.157	14.951	249.15	Full match	No results	No results	5.06106e+06	4.26779e+06	3.13691e+06	1.77402e+06	2.78621e+06	5.40582e+06	6.88257e+06	1.72142e+06	2.32062e+06	883747	1.04383e+07	6.01266e+06	0.793785	-0.333181	0.94815	0.527778	0.725313
Com_2246_neg	N-Acetyl-D-galactosamine 4-sulfate	C8 H15 N O9 S	301.047	1.309	300.04	Full match	No results	No results	3.05938e+06	4.18769e+07	4.63157e+06	1.53858e+06	6.24544e+06	482161	9.3054e+06	1.52549e+06	566900	3.63788e+06	2.88778e+08	4.1961e+07	0.167259	-2.57984	0.486009	0.611111	1.36074
Com_2248_neg	Citraconic acid	C5 H6 O4	130.027	1.193	129.019	Full match	Full match	Full match	5.06199e+07	1.03285e+08	7.02811e+07	2.87663e+07	1.92895e+08	1.26478e+08	9.9523e+07	2.8967e+08	2.43854e+07	3.83801e+07	1.17935e+08	1.06748e+08	0.845831	-0.241558	0.921659	0.5	0.337325
Com_22609_neg	6α-Prostaglandin I1	C20 H34 O5	354.239	14.794	353.231	Invalid mass	No results	No results	9.97069e+06	6.65562e+06	4.95566e+06	3.86237e+06	1.5678e+07	1.25058e+07	1.65343e+07	3.53599e+06	3.79967e+06	7.48083e+06	7.61685e+06	1.5729e+07	0.980466	-0.0284612	0.917508	0.5	0.264793
Com_22630_neg	Erythronolactone	C4 H6 O4	118.027	14.786	117.019	No results	Full match	Full match	2.75484e+06	8.46335e+06	6.03518e+06	4.91142e+06	3.256e+06	5.17872e+06	2.10252e+07	1.75044e+06	4.0365e+06	2.89032e+06	3.16349e+06	4.13715e+06	0.826946	-0.274135	0.760469	0.666667	0.376752
Com_22665_neg	5-(2-pyridinyl)-N-[2-(trifluoromethyl)phenyl]-2-thiophenesulfonamide	C16 H11 F3 N2 O2 S2	385.02	4.927	384.013	Invalid mass	No results	No results	898729	1.81575e+06	7.51378e+06	1.05604e+06	1.61795e+06	5.41264e+06	2.19804e+06	1.23198e+06	719957	628525	6.29477e+06	3.3314e+06	1.27145	0.346479	0.639128	0.583333	0.983738
Com_22673_neg	Uridine 5'-Diphospho-N-Acetylgalactosamine	C17 H27 N3 O17 P2	607.083	1.37	606.076	No results	No results	Full match	1.17861e+06	2.51301e+06	283213	3.03577e+06	8.12259e+06	7.73657e+06	3.65067e+06	957775	4.01947e+06	5.22858e+06	683540	5.48914e+06	1.14182	0.191338	0.889646	0.5	0.422775
Com_22718_neg	4-(4-nitrophenylazo)aniline	C12 H10 N4 O2	242.081	8.462	241.073	Full match	No results	No results	428927	3.6996e+06	1.67383e+06	366796	2.33163e+06	3.33822e+06	1.27503e+06	4.75601e+06	675036	705225	1.01758e+07	9.58421e+06	0.435717	-1.19854	0.385064	0.666667	1.49229
Com_22721_neg	Liquiritigenin	C15 H12 O4	256.074	8.017	255.067	No results	Full match	No results	249437	5.06518e+06	2.76815e+06	107259	2.93594e+06	328409	433188	191143	82580.6	91217.1	1.01739e+07	2.22963e+06	0.867647	-0.204821	0.608252	0.638889	1.05389
Com_227_neg	(±)9(10)-DiHOME	C18 H34 O4	314.246	13.379	313.239	Full match	No results	Full match	1.55069e+09	1.97236e+09	3.70443e+08	3.30678e+08	5.11949e+09	2.13831e+09	2.23756e+09	3.20226e+09	1.40367e+09	5.70594e+07	5.22112e+09	2.8147e+09	0.768725	-0.37946	0.883883	0.638889	0.432192
Com_22941_neg	PG (18:3/18:3)	C42 H71 O10 P	766.481	15.805	765.473	No results	Full match	No results	327878	837331	175177	2.14488e+06	787236	441968	420833	452339	3.93699e+06	169822	196893	310942	0.859078	-0.219138	0.673045	0.638889	0.816932
Com_22968_neg	N4-Acetylcytidine	C11 H15 N3 O6	285.097	5.928	284.089	Full match	Full match	Full match	4.28164e+06	242575	359311	2.49778e+06	465218	2.21654e+06	1.65684e+07	3.75195e+06	2.02625e+06	7.44063e+06	325642	668374	0.326922	-1.61298	0.277997	0.666667	1.30354
Com_23018_neg	FAHFA (8:0/18:0)	C26 H50 O4	426.372	15.59	425.364	No results	Full match	No results	146165	448572	399183	154825	1.51726e+07	346347	473761	189375	150198	144254	3.74984e+06	2.80034e+06	2.22006	1.1506	0.994074	0.5	0.704014
Com_23066_neg	Salvinorin A	C23 H28 O8	432.182	7.936	431.175	Invalid mass	No results	No results	1.61202e+06	1.12873e+06	7.27605e+06	168343	308991	331704	320069	206609	1.11829e+06	543424	941673	583643	2.9151	1.54355	0.551455	0.583333	0.8773
Com_230_neg	D-Raffinose	C18 H32 O16	504.17	1.407	503.163	Full match	Full match	Full match	3.6425e+07	2.74078e+07	1.67246e+07	2.68689e+07	9.19501e+07	6529749468	1.39771e+07	2.42515e+09	2.05144e+08	6.68095e+06	8.02096e+07	1.13404e+08	2.36561	1.24221	0.953181	0.527778	0.149509
Com_23136_neg	lithocholic acid 3-sulfate sodium salt	C24 H38 O6 S Na2	500.22	9.978	499.213	No results	No results	Full match	204147	1.4975e+06	6.84123e+06	1.04673e+06	1.61599e+06	517388	338721	290801	269644	131085	9.83897e+06	1.71972e+06	0.931213	-0.102816	0.497412	0.611111	1.09438
Com_2323_neg	3-Methylglutaric acid	C6 H10 O4	146.058	1.584	145.051	Full match	Full match	Full match	6.38444e+06	2.55521e+08	6.38536e+07	3.30006e+06	8.53096e+06	1.21327e+07	1.58125e+07	6.69465e+06	2.83426e+06	4.15835e+06	1.25668e+07	1.31937e+07	6.32865	2.6619	0.276283	0.583333	1.26581
Com_23386_neg	PG (15:0/17:0)	C38 H75 O10 P	722.512	15.775	721.505	No results	Full match	No results	151819	1.84723e+06	171772	149226	351511	402279	540091	9.66667e+06	1.36172e+06	150502	233177	322730	0.250417	-1.9976	0.348983	0.638889	1.03143
Com_2339_neg	Undecanoic acid	C11 H22 O2	186.162	13.243	185.155	Full match	No results	No results	9.62673e+07	5.39111e+07	1.09269e+08	2.30792e+07	6.92458e+07	4.76291e+07	8.65733e+07	2.74532e+08	5.48891e+07	1.16557e+07	8.61416e+07	6.73214e+07	0.687304	-0.540981	0.808967	0.555556	0.454846
Com_23427_neg	FAHFA (5:0/16:0)	C21 H40 O4	356.293	14.864	355.286	No results	Full match	Full match	3.43849e+06	4.99918e+06	4.87248e+06	1.86589e+06	1.37799e+06	3.12053e+06	7.63914e+06	1.00722e+06	2.18835e+06	7.16054e+06	2.46188e+06	1.54479e+06	0.894221	-0.161297	0.876048	0.527778	0.197681
Com_23474_neg	(5ξ,9ξ)-17-Hydroxykaur-15-en-19-oic acid	C20 H30 O3	318.218	13.525	317.21	Invalid mass	No results	No results	2.94038e+06	3.03144e+06	2.4925e+06	1.56198e+06	1.45917e+07	6.77059e+06	688408	9.18869e+06	2.76607e+06	2.26017e+06	5.34238e+06	1.28857e+07	0.947396	-0.0779609	0.945244	0.472222	0.293148
Com_23572_neg	FAHFA (2:0/24:1)	C26 H48 O4	424.356	15.897	423.349	No results	Full match	No results	5.31809e+06	236258	864549	392758	337480	326104	472223	194408	224945	7.06919e+06	167282	346493	0.882083	-0.181014	0.708236	0.638889	0.676513
Com_23602_neg	N1-(3,5-dichlorophenyl)-3-morpholinopropanamide	C13 H16 Cl2 N2 O2	302.058	6.255	301.051	Full match	No results	No results	1.18083e+06	442207	921950	5.23457e+06	1.22985e+06	4.20247e+06	6.69924e+06	6.81123e+06	3.378e+06	980608	590648	1.02733e+06	0.677982	-0.560682	0.587569	0.583333	0.869825
Com_23635_neg	Pro-Leu	C11 H20 N2 O3	228.148	5.627	227.141	No results	No results	Full match	962193	904380	6.92469e+06	360115	402275	676904	611597	252250	329855	254083	344837	891583	3.81139	1.93032	0.127917	0.861111	1.64867
Com_23741_neg	3-amino-1H-pyrazolo[4,3-c]pyridine-4,6-diol	C6 H6 N4 O2	166.049	6.828	165.042	Full match	No results	Full match	1.88652e+06	1.7978e+06	6.85449e+06	746969	2.28135e+06	2.44996e+06	3.24771e+06	1.6074e+06	740818	1.38369e+06	3.9292e+06	3.61425e+06	1.10287	0.141266	0.920308	0.472222	0.93915
Com_23755_neg	5'-Deoxy-5'-(Methylthio)Adenosine	C11 H15 N5 O3 S	297.09	9.21	296.083	No results	No results	Full match	310694	567208	6.84769e+06	274297	919590	540614	992420	406740	197442	217450	3.97166e+06	757740	1.44573	0.531803	0.778713	0.444444	0.978622
Com_23893_neg	Cys-Gly	C5 H10 N2 O3 S	178.041	11.742	177.034	No results	No results	Full match	9.35409e+06	789391	1.8947e+06	335874	1.58031e+06	393741	370884	6.63824e+06	3.61532e+06	222101	4.32789e+06	1.31324e+06	0.870232	-0.200528	0.773577	0.527778	0.426889
Com_239_neg	Ethyl chrysanthemumate	C12 H20 O2	196.146	12.654	391.286	No results	No results	Full match	4.39405e+06	1.52565e+07	3.62082e+09	1.85345e+07	2.93869e+08	6.3571e+06	8.53298e+08	1.64435e+07	9.05079e+06	1.06813e+07	1.15477e+09	1.37629e+08	1.8146	0.859653	0.706425	0.583333	1.08868
Com_2404_neg	Oleoyl ethanolamide	C20 H39 N O2	325.298	15.1	324.291	Full match	No results	No results	7.48249e+06	5.68091e+07	1.93813e+08	4.28195e+07	6.16595e+07	2.38086e+07	9.33964e+07	2.50058e+06	6.22777e+07	4.07945e+07	3.3697e+07	3.1747e+07	1.46132	0.547273	0.619713	0.555556	0.710658
Com_24096_neg	2-(4-chlorophenoxy)-N-(2-oxo-3-azepanyl)nicotinamide	C18 H18 Cl N3 O3	359.101	7.866	358.094	Invalid mass	No results	No results	1.32256e+06	2.90747e+06	3.33951e+06	1.89916e+06	1.8757e+06	1.15084e+07	418957	461517	1.6793e+06	111506	3.06295e+06	4.34319e+06	2.26773	1.18125	0.111662	0.722222	1.69478
Com_24109_neg	Sebacic acid	C10 H18 O4	202.121	14.69	201.114	No results	No results	Full match	1.42895e+06	3.16983e+06	2.18769e+06	1.54038e+06	3.53398e+06	2.2375e+06	4.16236e+06	2.47257e+06	3.55854e+06	1.06083e+06	1.85683e+06	2.57778e+06	0.898618	-0.15422	0.779129	0.611111	0.50824
Com_2416_neg	9-HpOTrE	C18 H30 O4	310.215	12.014	309.207	No results	No results	Full match	9.28881e+06	3.16324e+07	9.59542e+06	3.93474e+06	1.8805e+08	9.56396e+06	3.76657e+06	1.647e+07	1.44453e+07	3.90701e+06	2.61809e+08	1.47502e+08	0.56277	-0.829382	0.736746	0.527778	0.969638
Com_24232_neg	4-Acetyl-3-hydroxy-5-methylphenyl β-D-glucopyranoside	C15 H20 O8	374.116	7.696	373.109	Invalid mass	No results	No results	446814	169323	6.57262e+06	107950	288141	249054	489602	234104	84027.6	110230	245922	414635	4.96281	2.31116	0.396706	0.611111	1.01263
Com_2424_neg	Glycerol 3-phosphate	C3 H9 O6 P	172.014	1.195	171.007	Full match	Full match	Full match	3.91766e+07	4.83703e+06	5.44305e+06	6.54644e+06	1.1835e+07	5.12549e+06	5.62211e+08	1.74262e+08	4.45747e+06	6.13689e+06	1.42522e+07	3.45953e+07	0.0916727	-3.44736	0.158552	0.694444	1.55113
Com_2426_neg	FAHFA (18:1/20:3)	C38 H66 O4	586.494	14.92	585.487	No results	Full match	No results	1.15112e+08	1.44928e+08	1.91968e+08	2.83763e+07	2.57573e+08	2.36114e+08	5.1394e+08	6.55338e+06	3.51004e+07	2.67476e+07	1.23437e+08	2.21026e+08	1.051	0.0717614	0.371183	0.638889	1.05404
Com_24349_neg	methyl {[(2-oxo-2H-pyran-6-yl)carbonyl]amino}methanethioate	C8 H7 N O4 S	213.01	6.092	212.003	Full match	No results	Full match	1.70208e+06	5.22441e+06	1.04501e+06	247587	4.3466e+06	2.03527e+06	848801	621231	253220	607716	8.86251e+06	4.46775e+06	0.9323	-0.101133	0.675885	0.583333	0.825169
Com_24515_neg	Cer-ADS (d16:0/18:0)	C34 H69 N O4	615.545	15.653	614.538	No results	Invalid mass	No results	237788	1.54566e+06	4.75868e+06	288632	3.78814e+06	521835	870827	1.14533e+06	3.44084e+06	381065	267220	968168	1.57501	0.65536	0.786159	0.555556	0.43923
Com_24556_neg	Pantetheine	C11 H22 N2 O4 S	278.13	15.391	277.123	No results	No results	Full match	209462	649556	486022	4.82314e+06	601501	546966	2.96525e+06	235989	2.51933e+06	5.54853e+06	276970	431974	0.610838	-0.711139	0.580758	0.527778	0.681916
Com_2461_neg	Prostaglandin F1β	C20 H36 O5	392.234	14.602	391.226	Invalid mass	No results	No results	9.0664e+06	1.85101e+08	6.03959e+07	3.92924e+07	1.76416e+07	1.54703e+08	5.52633e+08	3.78751e+06	6.66614e+07	4.71458e+07	1.58154e+07	7.95561e+07	0.608936	-0.715638	0.957948	0.5	0.307651
Com_24654_neg	Hydroxytriazolam	C17 H12 Cl2 N4 O	358.037	7.287	357.029	Invalid mass	No results	No results	153339	828212	922056	110693	293374	233562	309029	193022	77957.2	114646	8.64094e+06	2.52233e+06	0.214307	-2.22225	0.626346	0.472222	1.4053
Com_24712_neg	FAHFA (18:2/14:1)	C32 H56 O4	504.419	16.214	503.412	No results	Full match	No results	180621	304770	211333	159973	1.3154e+07	294645	427954	239504	109998	199017	680951	894277	5.60618	2.48702	0.725959	0.555556	0.437413
Com_248_neg	4-Oxoproline	C5 H7 N O3	129.043	1.212	174.041	Full match	Full match	Full match	6.5667e+07	1.98122e+09	1.20793e+09	2.60735e+08	1.66149e+09	7.12843e+08	1.68221e+09	7.66507e+07	2.10551e+08	1.5769e+08	4.68976e+09	2.17832e+09	0.654784	-0.61091	0.98449	0.444444	1.01749
Com_2498_neg	FAHFA (14:0/18:2)	C32 H58 O4	506.434	14.299	505.427	No results	Full match	No results	3.83554e+07	5.25787e+07	4.2811e+07	2.13444e+07	2.39349e+07	6.23302e+07	6.22209e+06	2.37662e+07	9.90737e+07	307106	1.58022e+07	1.65778e+07	1.49216	0.577398	0.1668	0.805556	1.56048
Com_24_neg	Arachidonic acid	C20 H32 O2	304.241	14.541	303.233	Full match	No results	Full match	3.17825e+09	2.86834e+10	1.22124e+10	3.98895e+10	10474365727	2.86412e+10	168124462945	3.36969e+08	2.88673e+10	2.09245e+10	9.45726e+09	1.30674e+10	0.511173	-0.968117	0.84072	0.5	0.246733
Com_25010_neg	Sorbitan monostearate	C24 H46 O6	430.33	15.756	429.322	Full match	No results	No results	1.21383e+06	1.74836e+06	257267	387235	678505	1.29718e+06	6.29258e+06	216020	3.29981e+06	969140	408561	393367	0.482093	-1.05262	0.73268	0.472222	0.405681
Com_2502_neg	LPC 17:1	C25 H50 N O7 P	567.355	14.743	566.347	No results	Invalid mass	No results	3.05299e+07	3.65708e+06	2.82873e+06	1.38963e+08	2.47028e+06	6.68082e+06	3.59771e+07	3.77213e+06	2.43452e+07	4.6888e+07	981855	5.50726e+06	1.57596	0.656229	0.979088	0.555556	0.906295
Com_25091_neg	PG (16:1/18:3)	C40 H71 O10 P	742.481	15.956	741.473	No results	Full match	No results	360455	853761	322270	3.04329e+06	522391	614695	2.07979e+06	250832	3.27528e+06	184297	228472	428195	0.886767	-0.173373	0.75917	0.638889	0.588669
Com_2516_neg	Asp-Phe methyl ester	C14 H18 N2 O5	294.122	2.325	293.115	No results	No results	Full match	8.16755e+06	2.64035e+06	4.21963e+06	1.38312e+08	1.13447e+06	2.53633e+06	2.72399e+06	5.71781e+07	3.37205e+07	1.50496e+07	4.91413e+06	2.45467e+06	1.35306	0.436223	0.549076	0.638889	0.861836
Com_2521_neg	Tyrosylalanine	C12 H16 N2 O4	252.111	5.301	251.104	Full match	No results	No results	2.30265e+07	643921	769342	2.80288e+07	719995	1.15351e+06	1.56929e+06	2.50072e+08	1.11113e+07	3.5407e+07	2.14345e+06	1.33783e+06	0.180155	-2.47269	0.29735	0.777778	1.26061
Com_2535_neg	cis-2-Decenoic acid	C10 H18 O2	170.131	12.121	169.124	Full match	No results	No results	2.98559e+07	2.36127e+07	7.81572e+06	1.09157e+07	3.4575e+07	4.22311e+07	2.55779e+07	2.48198e+08	1.78405e+07	3.25e+07	4.67812e+07	3.15038e+07	0.370292	-1.43327	0.17564	0.694444	1.44839
Com_2538_neg	Lactitol	C12 H24 O11	344.133	1.357	343.125	No results	No results	Full match	2.13243e+07	2.28571e+08	3.48579e+07	1.75047e+07	1.84701e+08	1.10777e+08	6.87026e+07	1.28729e+07	4.39395e+06	1.022e+07	1.58441e+08	2.83912e+08	1.10991	0.150448	0.492696	0.638889	0.923533
Com_2549_neg	6-(4-methoxyphenyl)pyrimidine-2,4-diamine	C11 H12 N4 O	216.1	2.246	215.093	Full match	No results	No results	1.2024e+07	3.66653e+06	1.80487e+08	2.43914e+06	5.95519e+06	4.84717e+06	1.57151e+07	2.90879e+06	1.71593e+06	4.2398e+06	4.16817e+06	9.41987e+06	5.4868	2.45597	0.408303	0.611111	0.970747
Com_25608_neg	FAHFA (2:0/22:4)	C24 H38 O4	390.275	15.056	389.268	No results	Full match	Full match	126737	271567	946051	206511	205715	277504	1.71423e+07	122611	227324	145095	117169	207074	0.113247	-3.14246	0.777937	0.638889	0.392173
Com_25612_neg	LPE 16:2	C21 H40 N O7 P	449.255	14.171	448.248	No results	Full match	No results	1.66472e+06	2.0718e+06	2.41035e+06	4.40844e+06	1.22206e+06	1.78502e+06	6.29518e+06	843163	2.44015e+06	1.98305e+06	1.76056e+06	1.21057e+06	0.933234	-0.0996895	0.853703	0.555556	0.30298
Com_25617_neg	5beta-Androstane-3,17-dione	C19 H28 O2	288.21	14.089	287.202	No results	No results	Full match	491792	968212	808949	3.01006e+06	866116	1.42786e+06	3.23134e+06	202951	3.13288e+06	2.6824e+06	780375	826438	0.69756	-0.51961	0.775986	0.555556	0.331125
Com_25665_neg	3-(1,1,2,3,3,3-hexafluoropropyl)adamantane-1-carboxylic acid	C14 H16 F6 O2	330.107	6.938	329.1	Full match	No results	No results	720247	835342	5.82791e+06	94484.6	470513	207570	337724	189503	70186.6	108697	1.13333e+06	703057	3.20789	1.68162	0.333803	0.666667	1.22863
Com_256_neg	PE (2:0/16:0)	C23 H46 N O8 P	495.297	14.517	494.29	No results	Full match	No results	3.26349e+08	1.75516e+08	1.11303e+08	2.48766e+09	3.67396e+07	1.84342e+08	6.17529e+08	2.58455e+08	5.96067e+08	8.56244e+08	5.32698e+07	8.26362e+07	1.34807	0.430895	0.791969	0.583333	0.859683
Com_25707_neg	6-chloro-2-methyl-4-[(2,3,4,5,6-pentamethylbenzyl)oxy]quinoline	C22 H24 Cl N O	353.151	7.883	352.144	Invalid mass	No results	No results	1.41664e+06	453358	5.80926e+06	108713	265246	243245	343146	196112	81934.9	177912	260022	504910	5.30452	2.40722	0.209529	0.694444	1.38765
Com_25779_neg	2-[(E)-(benzylimino)methyl]-4,6-dichlorophenol	C14 H11 Cl2 N O	279.024	6.218	278.017	Invalid mass	No results	No results	199379	3.13173e+06	395816	249981	1.41304e+06	384186	461300	276274	190926	150395	7.85574e+06	3.19923e+06	0.475869	-1.07136	0.837709	0.5	1.04309
Com_25803_neg	N-Acetyl-DL-phenylalanine	C11 H13 N O3	207.09	8.685	206.082	No results	No results	Full match	2.39781e+06	5.4087e+06	2.95141e+06	2.79826e+06	3.10977e+06	9.9705e+06	2.94996e+06	2.73342e+06	2.90769e+06	1.17053e+06	3.89433e+06	5.10646e+06	1.41967	0.505558	0.339223	0.638889	1.05219
Com_25818_neg	L-Dihydroorotic Acid	C5 H6 N2 O4	158.033	1.517	194.982	No results	No results	Full match	621966	869451	5.75514e+06	533386	1.4266e+06	837922	6.64967e+06	668786	406698	525491	1.647e+06	1.53249e+06	0.878771	-0.186441	0.955279	0.5	0.750168
Com_2588_neg	LPC 16:1	C24 H48 N O7 P	539.323	14.504	538.316	No results	Invalid mass	No results	4.11712e+07	1.98306e+06	1.99537e+06	1.3354e+08	1.18826e+06	8.9709e+06	2.31725e+07	6.8104e+06	2.77638e+07	4.67821e+07	971132	3.34863e+06	1.73497	0.794908	0.861779	0.527778	0.956094
Com_25951_neg	2-Methoxyestradiol	C19 H26 O3	302.184	8.912	301.177	Invalid mass	No results	No results	234516	485065	626985	147344	1.50937e+06	515813	337277	377847	152977	123448	1.80155e+06	1.59611e+07	0.187642	-2.41394	0.677309	0.527778	1.1414
Com_26094_neg	4-Butylresorcinol	C10 H14 O2	166.1	11.783	165.092	No results	No results	Full match	432322	584607	5.62779e+06	367477	667387	477183	729263	381705	433564	480419	4.47967e+06	911593	1.09986	0.137314	0.918228	0.583333	1.13032
Com_26139_neg	Orsellinic acid ethyl ester	C10 H12 O4	196.074	6.208	195.066	No results	No results	Full match	1.57565e+06	5.05678e+06	2.14632e+06	939228	5.43119e+06	2.25245e+06	3.68346e+06	1.8819e+06	682090	1.27361e+06	7.63369e+06	5.21776e+06	0.854171	-0.227404	0.944415	0.5	0.85076
Com_26172_neg	(±)-Abscisic acid	C15 H20 O4	264.137	8.241	263.129	Full match	Full match	No results	629312	2.52203e+06	502014	439731	1.16236e+07	981451	509114	254792	1.00544e+06	614234	3.89043e+06	8.72167e+06	1.11353	0.155136	0.933373	0.5	0.676902
Com_26195_neg	N-Acetyl-D-tryptophan	C13 H14 N2 O3	246.101	8.33	245.094	No results	No results	Full match	1.58056e+06	1.31798e+06	5.58591e+06	272544	795389	505744	743536	456272	197409	1.26703e+06	2.03759e+06	1.10528e+06	1.73203	0.792467	0.574663	0.611111	0.888051
Com_2622_neg	Quinolinic acid	C7 H5 N O4	167.022	1.216	166.015	Full match	Full match	Full match	4.60803e+07	6.38791e+06	1.73114e+08	4.57014e+06	5.17713e+06	8.55739e+06	2.49149e+07	944486	3.1367e+06	9.93581e+06	7.12483e+06	1.38563e+07	4.07068	2.02527	0.307742	0.416667	1.12069
Com_26268_neg	Isoproterenol	C11 H17 N O3	211.121	8.388	210.114	No results	No results	Full match	345935	6.98551e+06	4.38931e+06	229927	520061	535757	999921	538655	192871	206726	2.98242e+06	964643	2.21002	1.14406	0.591795	0.444444	1.00753
Com_262_neg	Deoxyinosine	C10 H12 N4 O4	252.085	1.42	251.079	No results	No results	Full match	3.82786e+07	5.07075e+07	4.48842e+07	3.54368e+07	9.81297e+07	5.55398e+09	1.41177e+07	1.93775e+09	1.95638e+08	9.51131e+06	9.74721e+07	1.18731e+08	2.45296	1.29452	0.879243	0.527778	0.202084
Com_26313_neg	(±)10(11)-EpDPA	C22 H32 O3	362.247	13.734	361.239	Invalid mass	No results	No results	1.2028e+06	3.05353e+06	2.91143e+06	861678	4.94746e+06	7.27326e+06	2.44106e+06	3.00819e+06	671990	536612	7.52699e+06	5.77777e+06	1.0144	0.0206334	0.758289	0.555556	0.744636
Com_2644_neg	LPA 16:0	C19 H39 O7 P	410.244	14.469	409.237	No results	Full match	Full match	1.65881e+07	7.23148e+07	2.13694e+07	5.51056e+07	3.8724e+07	4.67162e+07	5.01489e+08	2.04229e+07	2.27081e+07	5.01714e+07	1.32055e+07	2.2241e+07	0.397974	-1.32925	0.936174	0.583333	0.309045
Com_26466_neg	LPA 22:6	C25 H39 O7 P	482.245	14.472	481.238	No results	Full match	No results	753753	726480	1.66276e+06	4.11759e+06	660483	892852	2.57487e+06	342616	477459	1.94989e+06	354746	580030	1.40358	0.489107	0.376365	0.722222	1.18964
Com_26473_neg	Lysops 22:5	C28 H46 N O9 P	571.289	8.352	570.282	No results	No results	Full match	406664	239706	409907	443142	288432	2.04535e+06	300794	7.45954e+06	174174	113489	412010	483177	0.428618	-1.22224	0.96807	0.527778	0.257826
Com_26508_neg	Melatonin	C13 H16 N2 O2	232.122	9.959	231.114	Full match	No results	Full match	394807	312539	809924	1.48861e+06	401542	2.44917e+06	369028	331596	2.91638e+06	142814	846881	578234	1.12954	0.175737	0.595417	0.583333	0.588362
Com_26528_neg	Aflatoxin G2	C17 H14 O7	330.075	8.231	329.067	Full match	No results	No results	230722	3.03951e+06	636152	143052	3.2556e+06	361375	393152	244401	107476	114334	7.39407e+06	2.80909e+06	0.693008	-0.529056	0.839331	0.583333	0.911213
Com_26608_neg	Dibenzoyl Thiamine	C26 H26 N4 O4 S	490.167	1.148	489.16	No results	No results	Full match	778480	1.63681e+06	475798	2.20425e+06	1.12144e+07	2.85571e+06	1.3592e+06	563339	2.61634e+06	214679	4.33047e+06	7.24655e+06	1.17359	0.230934	0.789466	0.472222	0.423384
Com_26637_neg	2,4-Dinitrophenol	C6 H4 N2 O5	184.012	7.537	183.005	Full match	No results	No results	1.35497e+06	3.92643e+06	3.92462e+06	1.49351e+06	1.5394e+06	1.50866e+06	1.5773e+07	1.14954e+06	492953	1.13104e+06	813802	1.74771e+06	0.651296	-0.618614	0.630943	0.722222	0.538407
Com_2667_neg	4-Hydroxy-3- methoxyphenylglycol sulfate	C9 H12 O7 S	264.031	2.065	263.023	Full match	No results	Full match	2.34486e+08	3.09172e+07	2.34153e+06	2.20915e+06	2.27953e+07	1.1541e+07	6.91258e+06	2.64956e+06	1.66876e+06	2.24131e+07	3.30559e+07	3.7641e+07	2.91631	1.54414	0.661077	0.527778	0.485509
Com_26785_neg	LPS 24:2	C30 H56 N O9 P	605.371	15.521	604.364	No results	Full match	No results	463623	2.10916e+06	590565	878940	395263	349910	1.55921e+07	251253	1.14726e+06	3.9465e+06	216458	383775	0.222286	-2.16951	0.521459	0.5	0.719218
Com_2682_neg	Adenosine	C10 H13 N5 O4	267.097	4.811	266.09	Full match	Full match	Full match	3.84887e+07	7.88984e+06	2.14984e+07	1.26882e+08	1.28658e+07	2.87684e+08	7.6511e+06	2.36954e+07	8.80814e+06	5.3412e+07	3.25517e+07	2.43023e+07	3.29283	1.71933	0.352049	0.611111	1.22871
Com_26847_neg	LPI 15:0	C24 H47 O12 P	558.282	14.178	557.275	No results	Full match	No results	3.63562e+06	1.80624e+06	5.29731e+06	1.44874e+06	2.34348e+06	3.58963e+06	3.40277e+06	1.78004e+06	860246	829606	2.21325e+06	4.85674e+06	1.29968	0.378159	0.325275	0.694444	1.10533
Com_268_neg	LPE 18:2	C23 H44 N O7 P	477.286	14.643	476.279	No results	Full match	Full match	1.88131e+09	2.47397e+08	1.58986e+08	1.30463e+09	4.77392e+07	5.80626e+08	1.57621e+09	1.2067e+09	1.66146e+09	7.95202e+08	4.80085e+07	1.50278e+08	0.776168	-0.365558	0.705659	0.555556	0.928336
Com_2694_neg	Dl-3-Hydroxynorvaline	C5 H11 N O3	133.074	1.34	132.067	No results	No results	Full match	1.11974e+07	8.98629e+07	1.67225e+08	3.11476e+06	9.26653e+07	3.03117e+07	3.69917e+07	3.89609e+06	1.16167e+06	4.02692e+06	1.2492e+08	7.56658e+07	1.59885	0.677039	0.382177	0.638889	1.18205
Com_26976_neg	Salsolinol	C10 H13 N O2	179.095	7.721	178.088	Full match	No results	No results	1.07619e+06	1.09412e+06	5.24904e+06	257226	3.49749e+06	760924	5.2501e+06	660475	364210	612533	4.89344e+06	3.51827e+06	0.780113	-0.358244	0.778135	0.527778	1.07053
Com_26_neg	Stearic acid	C18 H36 O2	284.272	15.273	283.264	Full match	No results	Full match	4.76725e+09	1.11995e+10	4.82756e+09	1.43602e+10	6.12521e+09	5.65666e+09	133439054503	1.20285e+09	8.46788e+09	1.8715e+10	4.22577e+09	6.67835e+09	0.271734	-1.87973	0.684976	0.555556	0.457674
Com_27114_neg	Isorhamnetin	C16 H12 O7	316.057	6.788	315.05	Full match	No results	No results	278961	190726	277333	122179	3.21462e+06	8.97984e+06	330601	785852	523762	127356	273950	1.05237e+07	1.03967	0.0561286	0.994408	0.583333	0.269296
Com_27137_neg	1-(4-Methoxyphenyl)-2-propanone	C10 H12 O2	164.084	11.748	163.077	No results	No results	Full match	848986	1.18731e+06	1.91166e+06	640365	3.2828e+06	995102	1.8251e+06	836253	529786	741841	7.05063e+06	3.51151e+06	0.611669	-0.709177	0.660693	0.5	1.21826
Com_272_neg	D-Mannose 6-phosphate	C6 H13 O9 P	260.03	1.183	259.023	Full match	Not the top hit	Full match	4.65575e+07	1.16074e+07	5.96999e+06	5.23723e+06	9.05657e+06	9.37328e+06	8.83582e+09	4.4965e+08	1.49783e+06	2.477e+07	7.26699e+06	9.85233e+06	0.00941187	-6.7313	0.3131	0.638889	1.13309
Com_27413_neg	1-benzyl-3-(2-methylphenyl)-3,7-dihydro-1H-purine-2,6-dione	C19 H16 N4 O2	332.127	7.764	331.12	Full match	No results	No results	223643	209477	5.06728e+06	137715	344526	331673	371988	254740	109507	136555	322043	527210	3.66676	1.87451	0.45899	0.444444	0.999961
Com_27482_neg	Sedoheptulose 1,7-bisphosphate	C7 H16 O13 P2	370.007	1.102	369	No results	No results	Full match	394386	317471	1.57143e+06	178564	714929	496879	1.47575e+07	1.09989e+06	117380	281695	448322	753107	0.210429	-2.24859	0.566106	0.555556	0.763487
Com_27505_neg	(±)12(13)-DiHOME	C18 H34 O4	296.236	15.058	295.228	Invalid mass	No results	No match	2.48234e+06	6.00162e+06	3.64388e+06	1.54839e+06	1.04498e+07	3.34074e+06	5.74861e+06	3.39123e+06	2.05351e+06	2.73896e+06	4.20519e+06	6.65038e+06	1.10807	0.14805	0.982676	0.527778	0.629718
Com_2756_neg	N-(4-methoxy-1-methyl-1H-indazol-3-yl)-2,5-dimethyl-3-furamide	C16 H17 N3 O3	598.248	10.802	298.117	Invalid mass	No results	No results	1.94076e+06	5.36421e+07	1.6241e+08	1.06436e+07	1.79454e+07	4.70475e+07	1.38692e+07	1.27984e+07	6.37898e+06	1.46956e+07	1.75938e+08	4.30244e+07	1.10095	0.138755	0.969323	0.555556	1.05448
Com_27625_neg	FAHFA (18:1/16:2)	C34 H60 O4	532.45	14.411	531.443	No results	Full match	No results	226700	6.27735e+06	3.96063e+06	372906	9.41609e+06	1.0425e+06	1.46279e+06	217469	2.02584e+06	223156	2.05801e+06	998849	3.04836	1.60803	0.378173	0.694444	1.08639
Com_27744_neg	19(R)-hydroxy Prostaglandin E2	C20 H32 O6	368.221	7.836	367.213	Full match	No results	Full match	197905	418769	4.94934e+06	129294	407088	293003	527810	260400	98606.4	162764	858551	504016	2.65133	1.40672	0.62337	0.5	0.987425
Com_277_neg	4-Pyridoxic acid	C8 H9 N O4	183.053	6.25	182.046	Full match	Full match	Full match	4.86899e+08	1.23312e+09	2.97049e+09	3.31056e+07	8.00235e+08	3.43207e+08	2.38823e+08	2.62669e+07	1.97799e+07	8.01036e+07	1.29899e+09	8.64649e+08	2.32026	1.21429	0.231875	0.694444	1.40666
Com_2784_neg	L-Cysteinesulfinic acid	C3 H7 N O4 S	153.01	1.316	152.003	Full match	No results	Full match	2.65492e+07	2.35127e+07	1.60268e+08	3.32683e+06	1.1306e+07	8.79401e+06	1.50227e+07	4.60002e+06	2.31828e+06	6.39286e+06	2.68789e+07	2.1153e+07	3.06101	1.61401	0.335741	0.638889	1.20141
Com_27909_neg	Citicoline	C14 H26 N4 O11 P2	488.107	1.155	487.1	No results	No results	Full match	1.11122e+06	3.46772e+06	827602	2.00136e+06	1.73763e+06	8.00416e+06	1.06221e+06	827725	1.57687e+06	841030	6.6384e+06	3.94633e+06	1.15156	0.203592	0.723279	0.583333	0.575397
Com_2791_neg	Prostaglandin K1	C20 H32 O5	334.215	12.674	333.207	Invalid mass	No results	No match	1.76654e+06	3.19627e+07	3.61676e+07	1.63291e+06	2.21326e+07	8.49075e+06	1.33629e+07	4.79322e+06	2.1326e+06	1.57567e+06	2.16704e+08	1.67438e+08	0.251605	-1.99077	0.698431	0.472222	1.35409
Com_2803_neg	dCMP	C9 H14 N3 O7 P	307.057	2.342	306.05	No results	No results	Full match	4.72959e+07	1.20547e+07	3.14523e+07	1.11255e+08	6.70208e+07	1.45985e+08	2.98913e+08	7.44116e+07	8.48895e+07	6.82259e+07	2.78187e+07	3.02761e+07	0.710076	-0.493955	0.587604	0.555556	0.830629
Com_28050_neg	PC (12:0/18:3)	C38 H70 N O8 P	759.508	16.578	758.501	No results	Invalid mass	No results	247588	553861	263671	495224	667487	543880	1.18559e+06	411145	2.5835e+06	351731	267224	519654	0.521112	-0.940335	0.367734	0.416667	0.998582
Com_28155_neg	Kynurenic acid O-hexside	C16 H17 N O8	351.096	7.236	350.089	No results	No results	Full match	6.60589e+06	152633	142866	110979	264430	223843	311143	212666	76565.3	1.6578e+06	209187	393967	2.62139	1.39033	0.945993	0.583333	0.394815
Com_28156_neg	1-[(3S)-3-(1-Methyl-1H-benzimidazol-2-yl)-1-pyrrolidinyl]ethanone	C14 H17 N3 O	578.295	13.142	288.141	Invalid mass	No results	No results	520348	4.83606e+06	4.77707e+06	431483	1.41885e+06	7.75448e+06	396330	575014	633119	4.1799e+06	3.17302e+06	2.73549e+06	1.68806	0.755367	0.558616	0.638889	0.872767
Com_2819_neg	LPE 19:0	C24 H50 N O7 P	495.334	15.482	494.326	No results	Full match	Full match	2.56558e+06	1.01441e+07	827372	1.18612e+08	3.74497e+06	1.59582e+07	4.89101e+07	241483	7.04055e+07	3.49594e+07	1.37008e+06	3.48942e+06	0.952793	-0.069766	0.989614	0.5	0.482554
Com_28253_neg	S-Adenosylhomocysteine	C14 H20 N6 O5 S	384.122	5.321	383.115	Full match	Full match	Full match	6.00175e+06	350935	331538	3.02357e+06	598534	3.52037e+06	1.38979e+07	2.11036e+06	1.90441e+06	4.04597e+06	570934	865088	0.591019	-0.758724	0.461044	0.611111	1.04281
Com_284_neg	16-Hydroxyhexadecanoic acid	C16 H32 O3	272.236	14.7	271.228	Full match	No results	No results	7.25754e+07	4.03429e+07	1.29274e+08	5.93384e+08	7.53743e+07	2.68491e+07	1.69275e+08	3.11631e+07	5.67309e+07	2.96735e+09	2.27688e+07	3.20943e+07	0.285969	-1.80607	0.947347	0.583333	0.541314
Com_28583_neg	(3beta,9xi)-3-(beta-D-Glucopyranosyloxy)-14-hydroxycard-20(22)-enolide	C29 H44 O9	582.306	9.286	581.299	Invalid mass	No results	No results	291638	323911	347819	3.4841e+06	324508	2.29034e+06	372571	368231	462598	175456	1.63351e+06	2.39769e+06	1.30541	0.384501	0.860104	0.583333	0.24939
Com_28697_neg	Flavin mononucleotide (FMN)	C17 H21 N4 O9 P	456.106	7.496	455.099	Full match	Full match	Full match	1.7459e+06	4.3092e+06	4.58109e+06	830066	597527	1.09351e+06	4.03533e+06	416585	322968	138842	3.24477e+06	1.35346e+06	1.38324	0.468048	0.332033	0.694444	1.14159
Com_28734_neg	Prostaglandin E3	C20 H30 O5	700.415	9.515	699.408	Invalid mass	No results	No results	244114	1.19516e+06	342420	3.44149e+06	1.23903e+06	361394	383083	362691	187271	154305	2.26835e+06	1.9443e+06	1.28747	0.364544	0.579056	0.555556	0.641301
Com_2874_neg	LPG 18:0	C24 H49 O9 P	512.312	14.87	511.305	No results	Full match	No results	8.04205e+06	1.31838e+08	9.66071e+07	5.36283e+07	1.16775e+07	8.52729e+06	1.09006e+08	1.1235e+07	5.00442e+07	1.55684e+08	1.39307e+07	1.06855e+07	0.885148	-0.176009	0.82811	0.416667	0.266918
Com_28888_neg	5-heptyl-4-hydroxy-6H-pyrido[3,2,1-jk]carbazol-6-one	C22 H23 N O2	333.173	8	332.166	Full match	No results	No results	3.87917e+06	212859	251555	1.23856e+06	370630	333969	401329	6.14997e+06	172990	138581	337418	538852	0.812331	-0.29986	0.807481	0.472222	0.764258
Com_2889_neg	Mevalonic acid	C6 H12 O4	148.074	1.59	147.067	Full match	No results	Full match	1.78739e+07	3.01561e+07	1.52322e+08	3.37544e+06	1.39084e+07	5.34132e+06	1.885e+07	3.84668e+06	2.83224e+06	7.96719e+06	7.7197e+07	2.39469e+07	1.6561	0.72779	0.678588	0.555556	1.01429
Com_288_neg	Caprylic acid	C8 H16 O2	144.115	11.339	143.108	Full match	No results	Full match	5.48543e+08	5.60856e+08	2.56308e+08	3.44804e+08	7.11044e+08	5.67653e+08	2.77387e+08	3.35631e+09	1.55856e+09	8.65867e+07	1.02997e+09	7.16292e+08	0.425504	-1.23276	0.544837	0.694444	0.720661
Com_28900_neg	FAHFA (4:0/16:0)	C20 H38 O4	342.277	14.747	341.27	No results	Full match	No results	2.164e+06	2.81229e+06	2.17529e+06	982167	1.84573e+06	967263	4.01746e+06	454502	1.68691e+06	4.56487e+06	996840	1.22495e+06	0.8456	-0.241954	0.90359	0.5	0.141054
Com_2894_neg	LPE 17:1	C22 H44 N O7 P	465.286	14.712	464.279	No results	Full match	No results	1.57333e+07	1.7282e+08	1.51887e+08	5.0093e+07	1.57091e+08	7.49311e+06	7.1405e+07	5.52301e+06	1.9514e+07	3.85841e+07	3.34697e+07	2.98666e+08	1.18828	0.248872	0.65873	0.583333	0.747621
Com_2898_neg	LPE 20:0	C25 H52 N O7 P	509.349	15.8	508.341	No results	Full match	Full match	3.83672e+06	2.66641e+07	1.51272e+06	1.14263e+08	1.40692e+07	2.5415e+07	3.98947e+08	386307	3.82079e+07	3.49766e+07	3.78075e+06	6.41985e+06	0.384821	-1.37774	0.973744	0.527778	0.361055
Com_28_neg	Lauric acid ethyl ester	C14 H28 O2	228.209	14.285	227.202	Full match	No results	Full match	2.0759e+10	1.62306e+10	2.6501e+10	9.48524e+09	1.77879e+10	1.87672e+10	1.12372e+10	2.17743e+10	2.40092e+10	1.19398e+09	5.60375e+09	1.1282e+10	1.45846	0.544443	0.194456	0.666667	1.48009
Com_29017_neg	Lysopc 20:4	C28 H50 N O7 P	543.331	13.333	542.324	No results	No results	Full match	2.08815e+06	4.08615e+06	4.17655e+06	2.33228e+06	2.42241e+06	1.70242e+06	421618	2.17484e+06	2.3172e+06	1.45482e+06	6.06695e+06	2.6806e+06	1.11193	0.153067	0.438817	0.611111	0.95807
Com_29027_neg	N1-[4-(aminosulfonyl)phenyl]-2,2-dimethylpropanamide	C11 H16 N2 O3 S	256.088	10.054	255.081	Full match	No results	No results	36248.4	3.39611e+06	4.45361e+06	26511	63502.4	52534.9	75201.7	108368	23408	93346.3	1.88303e+06	2.68909e+06	1.64774	0.720489	0.935188	0.555556	1.15866
Com_2908_neg	δ-Gluconic acid δ-lactone	C6 H10 O6	178.048	1.241	177.041	Full match	Full match	Full match	6.65973e+07	9.04528e+07	9.08601e+07	5.77577e+06	2.05681e+08	4.45799e+07	3.56826e+07	2.42303e+07	5.21892e+06	2.74112e+07	2.04664e+08	1.42028e+08	1.14733	0.198279	0.646394	0.638889	0.851214
Com_2925_neg	L-beta-Imidazolelactic acid	C6 H8 N2 O3	156.054	1.392	155.047	No results	No results	Full match	5.52278e+07	6.52812e+07	7.9966e+07	6.47104e+06	8.47227e+07	3.50474e+07	3.93072e+07	1.09154e+07	6.92347e+06	1.72711e+07	2.039e+08	1.02842e+08	0.857166	-0.222353	0.692379	0.527778	0.952365
Com_2934_neg	FAHFA (4:0/18:0)	C22 H42 O4	370.309	14.795	369.301	No results	Full match	No results	3.12319e+06	5.39373e+07	4.16747e+07	6.30374e+06	5.56043e+06	1.20805e+07	3.17974e+07	939517	6.70319e+06	3.96245e+06	2.02742e+08	3.46162e+06	0.491493	-1.02476	0.765994	0.583333	0.826299
Com_2941_neg	N-Ethylglycine	C4 H9 N O2	103.063	1.47	102.056	Full match	No results	Full match	1.60936e+07	3.63013e+07	1.48655e+08	1.45258e+06	1.48229e+08	2.66672e+06	3.1158e+07	2.23341e+06	1.59386e+06	2.56484e+06	3.70985e+07	1.56388e+08	1.52962	0.613174	0.621814	0.555556	0.933947
Com_2942_neg	DL-3-Aminoisobutyric acid	C4 H9 N O2	103.064	1.335	102.056	Full match	No results	Full match	1.60936e+07	4.71848e+07	1.48655e+08	4.37338e+06	1.48229e+08	1.16045e+07	2.73198e+08	6.52538e+06	4.98996e+06	9.97319e+06	8.72667e+07	1.56388e+08	0.698702	-0.517251	0.950448	0.527778	0.910259
Com_2958_neg	MAG (18:3)	C21 H36 O4	352.262	12.696	351.255	No results	No results	Full match	2.29847e+06	1.00647e+08	1.47449e+08	2.02643e+06	6.32725e+06	4.11437e+06	1.31424e+07	5.85817e+06	3.15452e+06	1.87975e+06	1.87918e+08	7.96046e+06	1.1953	0.257375	0.877701	0.527778	1.01946
Com_29628_neg	PG (10:0/18:1)	C34 H65 O10 P	664.42	15.055	663.412	No results	Invalid mass	No results	333413	5.34567e+06	995444	690392	718018	769995	2.34715e+06	333360	1.10586e+06	378678	2.16455e+06	603512	1.27691	0.352653	0.88472	0.472222	0.626111
Com_297_neg	L-Aspartic acid	C4 H7 N O4	133.038	1.208	132.03	Full match	Full match	Full match	1.34643e+08	1.34813e+09	5.62739e+08	1.17266e+09	4.11061e+09	2.66548e+09	6.80277e+09	2.81638e+08	1.49982e+09	5.12802e+08	3.2366e+09	2.02454e+09	0.696068	-0.522699	0.640647	0.583333	0.798726
Com_29839_neg	Sinapinic acid	C11 H12 O5	224.069	8.262	223.061	Full match	Full match	No results	471678	5.25829e+06	312688	286616	2.30586e+06	887161	1.24386e+06	669085	286053	359361	5.51413e+06	2.9155e+06	0.86661	-0.206546	0.790483	0.555556	0.855058
Com_29901_neg	N-Acetyl-L-carnosine	C11 H16 N4 O4	268.122	10.968	267.115	Invalid mass	No results	No results	1.40446e+06	641168	1.13163e+06	3.13636e+06	859968	5.67079e+06	435286	340567	326968	171694	1.95137e+06	1.81797e+06	2.54654	1.34854	0.0768467	0.777778	1.84067
Com_2990_neg	1-(2,4-dihydroxyphenyl)-2-(3,5-dimethoxyphenyl)propan-1-one	C17 H18 O5	604.238	11.548	301.112	Invalid mass	No results	No results	1.01037e+08	2.03153e+07	4.30672e+07	2.71853e+07	5.91341e+07	2.12645e+07	3.16392e+07	2.02145e+07	7.74271e+07	5.66411e+07	9.08968e+07	4.90513e+07	0.834699	-0.260672	0.509808	0.583333	0.872994
Com_29915_neg	FAHFA (8:0/18:1)	C26 H48 O4	424.356	15.331	423.348	No results	Full match	No results	255913	1.13767e+06	478827	1.045e+06	8.63911e+06	761010	3.79277e+06	277641	670871	695051	1.62832e+06	1.85304e+06	1.38125	0.465971	0.908769	0.555556	0.373564
Com_2995_neg	Ethylmalonic acid	C5 H8 O4	132.042	1.198	131.035	Full match	Full match	Full match	1.38634e+08	4.71761e+07	1.44084e+08	2.55003e+07	5.86488e+07	9.16607e+07	3.42037e+08	2.34532e+07	2.26411e+07	4.60081e+07	8.43648e+07	6.42808e+07	0.867737	-0.20467	0.732116	0.638889	0.484714
Com_3012_neg	D-Ribulose 5-phosphate	C5 H11 O8 P	230.02	1.199	229.012	Full match	Full match	Full match	1.46022e+07	5.45143e+06	4.57958e+06	5.23975e+07	1.85462e+07	1.41499e+08	4.1827e+08	1.04993e+07	2.49244e+07	2.03963e+07	1.62944e+07	1.76692e+07	0.466635	-1.09963	0.590917	0.611111	0.652344
Com_3014_neg	LPE 22:5	C27 H46 N O7 P	527.302	14.721	526.294	No results	Full match	No results	5.26981e+06	4.28848e+06	3.86595e+06	6.02186e+07	6.03848e+06	1.35897e+07	1.38294e+08	4.98504e+06	7.64824e+07	5.55975e+07	2.46759e+06	4.82802e+06	0.329983	-1.59954	0.399027	0.583333	1.01208
Com_301_neg	Taurine	C2 H7 N O3 S	125.015	1.266	124.008	Full match	No results	Full match	3.75981e+09	3.82793e+08	1.58709e+09	1.15871e+09	3.09901e+08	5.8131e+07	6.1095e+09	9.75051e+08	5.59343e+08	1.63239e+09	1.3332e+09	8.216e+08	0.634798	-0.65563	0.277526	0.666667	1.21486
Com_30218_neg	Gibberellin A4	C19 H24 O5	332.159	4.99	331.151	Invalid mass	No results	No results	314447	806637	222477	567399	5.75593e+06	544041	893963	309563	343007	233024	5.52383e+06	2.02633e+06	0.880084	-0.184287	0.831486	0.527778	0.661722
Com_3044_neg	Tetradecanedioic acid	C14 H26 O4	258.183	12.607	257.176	Full match	No results	Full match	616204	2.26527e+06	1.05716e+08	825232	1.55244e+07	2.96996e+06	3.63774e+07	748929	892897	655818	1.91239e+08	9.36449e+06	0.534597	-0.903478	0.83335	0.527778	1.11195
Com_304_neg	Lithocholic Acid	C24 H40 O3	376.298	13.967	375.291	Full match	No results	Full match	795652	1.22148e+07	2.66777e+09	690765	2.11487e+07	1.34991e+06	6.70609e+07	617792	3.0763e+06	1.86489e+06	2.53898e+07	2.90179e+07	21.2864	4.41186	0.90736	0.583333	0.9821
Com_3054_neg	Lysopc 14:0	C22 H46 N O7 P	467.3	11.374	466.293	No results	No results	Full match	2.01555e+06	3.27973e+07	2.0542e+07	2.80447e+06	1.24832e+07	5.21567e+06	4.92264e+07	1.9454e+06	1.95127e+06	6.66655e+06	1.90597e+08	1.01224e+07	0.291192	-1.77996	0.675673	0.5	1.16537
Com_3069_neg	3-(2-naphthyl)-5-(trifluoromethyl)-1H-pyrazole	C14 H9 F3 N2	524.139	7.358	261.062	Invalid mass	No results	No results	8.59471e+06	9.01731e+07	1.00987e+07	6.43924e+06	5.35594e+06	1.30562e+07	517277	8.15534e+07	1.49848e+07	1.13667e+07	1.89544e+08	3.1253e+07	0.406166	-1.29986	0.669676	0.694444	0.7944
Com_3072_neg	Cnidioside A	C17 H20 O9	368.105	9.479	367.098	Invalid mass	No results	No results	230872	1.2199e+06	1.39202e+08	164787	790531	352313	348926	330627	494041	140610	2.70811e+06	1.29531e+06	26.6962	4.73857	0.550374	0.527778	1.061
Com_30732_neg	N-gamma-Acetyl-N-2-Formyl-5-Methoxykynurenamine	C13 H16 N2 O4	264.111	6.262	263.104	No results	No results	Full match	624208	905954	1.25957e+06	2.93351e+06	1.82856e+06	2.2986e+06	3.01993e+06	2.0698e+06	1.62014e+06	542162	1.44744e+06	1.43324e+06	0.972138	-0.0407663	0.899427	0.472222	0.170249
Com_307_neg	β-D-Glucopyranuronic acid	C6 H10 O7	194.043	11.264	193.035	Full match	Not the top hit	Full match	1.79889e+09	3.74103e+06	2.76078e+06	1.95642e+09	9.00693e+07	4.58604e+09	6.53929e+06	9.72133e+08	1.13498e+09	1.54527e+09	1.77495e+07	7.11935e+07	2.2514	1.17082	0.995029	0.583333	0.94016
Com_30933_neg	AKB48 N-(4-hydroxypentyl) metabolite	C23 H31 N3 O2	417.223	5.557	416.216	Invalid mass	No results	No results	5.29606e+06	276896	253573	970869	435091	352069	541104	1.05522e+06	213520	524581	310385	621222	2.32225	1.21553	0.647584	0.527778	1.02807
Com_31113_neg	Oleoyl-L-alpha-lysophosphatidic acid	C21 H41 O7 P	436.26	14.226	435.253	No results	No results	Full match	252999	4.75228e+06	1.44879e+06	356296	2.70497e+06	519787	880715	332261	419855	262479	327492	7.15451e+06	1.07015	0.097811	0.573347	0.611111	0.812238
Com_3122_neg	(5-L-Glutamyl)-L-Amino Acid	C8 H14 N2 O5	218.091	1.213	217.083	No results	No results	Full match	1.46858e+07	1.24441e+07	8.88138e+07	1.02587e+08	4.38988e+07	1.00919e+07	1.25668e+07	6.47951e+07	2.56927e+07	4.09606e+07	8.63839e+07	4.00009e+07	1.00785	0.0112767	0.657718	0.527778	0.611904
Com_31271_neg	4-Guanidinobutyric acid	C5 H11 N3 O2	145.085	1.423	144.078	No results	Full match	Full match	699461	1.22314e+06	3.7327e+06	475367	1.42922e+06	4.31774e+06	5.54907e+06	2.02364e+06	640084	511708	1.91968e+06	1.80305e+06	0.954239	-0.0675773	0.921445	0.555556	0.628961
Com_31276_neg	gamma-Glutamylcysteine	C8 H14 N2 O5 S	250.063	1.348	249.056	No results	No results	Full match	1.66038e+06	3.07296e+06	3.70208e+06	1.03208e+06	2.83325e+06	6.45693e+06	1.00481e+07	2.06699e+06	771300	1.41301e+06	2.38785e+06	5.3583e+06	0.850859	-0.233008	0.941309	0.555556	0.510453
Com_31383_neg	PE (2:0/18:2)	C25 H46 N O8 P	519.299	14.679	518.291	No results	Full match	No results	1.71988e+06	2.13007e+06	891455	1.06921e+06	1.85421e+06	1.77503e+06	897538	130222	1.98328e+06	205698	1.1288e+06	718331	1.86416	0.898524	0.0793017	0.777778	1.91812
Com_3139_neg	LPI 20:4	C29 H49 O12 P	620.298	14.111	619.29	No results	Full match	No results	1.36695e+07	9.56137e+06	4.38294e+06	3.57203e+07	1.2541e+06	8.84801e+06	3.9648e+08	1.02845e+07	1.03025e+07	3.85239e+07	4.83353e+06	1.92086e+07	0.153109	-2.70737	0.200853	0.75	1.36861
Com_3141_neg	1-Methyluric acid	C6 H6 N4 O3	182.044	1.921	181.037	Full match	No results	Full match	1.87016e+08	2.32771e+07	1.06594e+08	3.61341e+06	6.1118e+06	967266	3.28797e+07	2.08209e+06	5.22164e+06	2.44732e+07	6.69214e+06	1.44758e+06	4.49996	2.16991	0.439886	0.583333	0.873911
Com_3149_neg	LPE 20:2	C25 H48 N O7 P	505.318	15.088	504.311	No results	Full match	No results	2.0593e+07	1.35071e+07	7.95813e+06	1.01564e+08	4.8259e+06	1.89649e+07	1.14251e+08	2.17778e+06	5.49373e+07	4.05582e+07	1.85177e+06	3.47965e+06	0.770578	-0.375987	0.743577	0.444444	0.870592
Com_31652_neg	FAHFA (14:0/14:0)	C28 H54 O4	454.403	16.34	453.396	No results	Full match	No results	432716	3.94711e+06	3.62047e+06	1.16081e+06	1.7829e+06	824448	2.11602e+06	217588	551843	2.85931e+06	171681	569281	1.81452	0.859586	0.187862	0.722222	1.45245
Com_3173_neg	Rutin	C27 H30 O16	610.155	8.919	609.148	Full match	No results	No results	3.07537e+06	2.11776e+06	2.37616e+06	2.51139e+06	1.77843e+06	2.31351e+08	947952	5.19229e+07	1.4847e+07	346962	7.42618e+06	2.51505e+06	3.11784	1.64055	0.854214	0.527778	0.255605
Com_3190_neg	FAHFA (12:0/18:0)	C30 H58 O4	482.434	16.619	481.427	No results	Full match	No results	670707	6.32713e+06	1.65838e+07	247807	2.75565e+08	1.6262e+06	5.97263e+06	241625	335719	228807	2.67329e+07	5.07995e+07	3.57035	1.83607	0.657907	0.611111	0.902255
Com_31951_neg	cAMP	C10 H12 N5 O6 P	329.053	1.31	328.045	No results	No results	Full match	744212	938716	558315	446488	3.28232e+06	6.12889e+06	1.46697e+06	2.70116e+06	1.00927e+06	618287	899123	2.50686e+06	1.31486	0.394912	0.878881	0.583333	0.181707
Com_31_neg	Soyasaponin I	C48 H78 O18	942.52	12.619	941.513	Full match	No results	No results	1.87383e+09	4.31563e+10	1.14473e+08	3.81786e+08	3.15341e+10	1.7342e+10	4.59167e+07	5.56724e+09	7.22517e+08	1.88791e+07	5.3012e+10	3.75956e+10	0.973602	-0.0385958	0.595511	0.555556	0.6474
Com_3210_neg	2-Hydroxy-4-methylthiobutanoic acid	C5 H10 O3 S	150.035	2.266	149.028	Full match	No results	No results	3.20826e+06	9.59655e+07	1.31855e+08	3.10227e+06	2.06784e+08	8.41647e+06	3.28906e+07	8.14225e+06	2.09177e+06	3.68632e+06	6.78571e+06	2.3242e+08	1.57099	0.651677	0.522064	0.583333	0.890097
Com_32186_neg	LPC 22:1	C30 H60 N O7 P	637.433	16.009	636.426	No results	Invalid mass	No results	182080	1.2378e+06	1.25342e+06	1.95451e+06	781551	1.42449e+06	1.01877e+07	237652	1.03372e+06	723299	282226	515916	0.526471	-0.925574	0.834716	0.666667	0.266363
Com_3220_neg	H-Gly-Pro-OH	C7 H12 N2 O3	172.085	1.212	171.078	No results	No results	Full match	1.15633e+07	1.00189e+07	8.61565e+07	9.88933e+07	5.84302e+07	5.14496e+06	1.23258e+07	6.23139e+07	2.43055e+07	3.89184e+07	6.8823e+07	1.91732e+07	1.19635	0.258638	0.748606	0.444444	0.397793
Com_3246_neg	Citrulline	C6 H13 N3 O3	175.096	1.31	174.089	No results	Full match	Full match	3.17125e+07	8.59255e+07	1.1154e+08	3.06718e+07	1.15538e+08	3.14798e+07	1.82012e+08	3.31865e+07	3.18832e+07	6.70783e+07	1.7651e+08	1.03177e+08	0.685138	-0.545533	0.457069	0.694444	1.39803
Com_3254_neg	6-Sialyllactose	C23 H39 N O19	633.213	1.306	632.206	No results	No results	Full match	6.23369e+06	1.15298e+06	728708	740423	2.65043e+08	1.81484e+08	2.53979e+06	2.72506e+07	7.01029e+06	1.09153e+06	1.73171e+06	3.62796e+08	1.13161	0.178377	0.94742	0.611111	0.0852737
Com_3279_neg	Prostaglandin F3α	C20 H32 O5	388.2	10.735	387.193	Invalid mass	No results	No results	914481	1.38306e+08	1.28036e+08	783909	2.8723e+06	2.40193e+06	1.62429e+06	1.21654e+06	1.71383e+06	655181	6.98138e+06	3.28717e+06	17.6578	4.14224	0.270398	0.611111	1.34555
Com_3292_neg	Ornithine	C5 H12 N2 O2	132.09	1.311	131.083	Full match	No results	Full match	4.62157e+07	8.58872e+07	1.21513e+08	8.87116e+07	1.56513e+08	9.61084e+07	2.40055e+08	3.2843e+07	5.38722e+07	8.51151e+07	1.72488e+08	9.41795e+07	0.87679	-0.189696	0.965502	0.527778	0.595383
Com_33035_neg	Cer-NS (d18:2/12:0)	C30 H57 N O3	539.456	16.234	538.449	No results	Invalid mass	No results	170393	275808	175568	150914	511266	259876	464220	225941	1.73685e+06	205075	212496	397111	0.47624	-1.07024	0.234643	0.694444	1.37797
Com_33152_neg	3-(pyrazin-2-ylamino)-2-(2-thienylcarbonyl)acrylonitrile	C12 H8 N4 O S	256.044	6.145	255.037	Invalid mass	No results	No results	162030	1.85254e+06	167782	97312.1	1.5413e+06	225585	324660	179841	70322.3	118266	4.37144e+06	923337	0.675791	-0.565352	0.977481	0.5	0.807116
Com_33159_neg	8-iso Prostaglandin A2	C20 H30 O4	370.186	6.945	369.179	Invalid mass	No results	No results	204748	305796	756175	115373	4.53887e+06	2.57738e+06	360363	745161	278778	125904	684594	9.00592e+06	0.758732	-0.398339	0.985366	0.5	0.611408
Com_33182_neg	(3R)-8-hydroxy-3-(4-methoxyphenyl)-3,4-dihydro-1H-2-benzopyran-1-one	C16 H14 O4	270.093	8.549	269.085	Invalid mass	No results	No results	429914	469703	762825	440956	660056	5.54626e+06	758112	1.22883e+06	437667	303803	604059	1.05447e+06	1.89419	0.921584	0.685748	0.5	0.451214
Com_3322_neg	3-(4-Hydroxyphenyl)propionic acid	C9 H10 O3	166.063	4.007	165.056	Full match	No results	Full match	1.26407e+07	8.44076e+07	1.16815e+08	6.44714e+06	9.08894e+07	1.52024e+07	1.50883e+08	1.09983e+07	4.69383e+06	8.35779e+06	1.69838e+08	7.31745e+07	0.780969	-0.356663	0.950051	0.527778	0.942643
Com_33449_neg	2-[(3-methylbenzo[b]thiophen-2-yl)carbonyl]benzoic acid	C17 H12 O3 S	194.038	0.546	193.031	Invalid mass	No results	No results	1.0701e+06	781892	1.47934e+06	742323	1.32809e+06	643302	2.71115e+06	1.6641e+06	1.68072e+06	1.16217e+06	1.40078e+06	1.35771e+06	0.605921	-0.722799	0.0194009	0.888889	2.44201
Com_33692_neg	3-O-β-D-Glucopyranosylandrographolide	C26 H40 O10	558.268	6.053	557.261	Invalid mass	No results	No results	638241	213737	259590	2.31815e+06	566016	1.36778e+06	384640	766745	297593	1.65522e+06	2.62072e+06	2.52873e+06	0.649835	-0.621854	0.421457	0.694444	0.901682
Com_3385_neg	N-Oleoyl Glycine	C20 H37 N O3	339.278	14.554	338.271	No results	No results	Full match	1.60536e+06	8.47977e+07	1.21293e+08	5.34768e+06	2.89933e+07	2.61839e+07	4.38489e+07	1.21056e+06	1.19166e+07	1.29377e+06	1.15007e+07	1.31612e+07	3.23424	1.69342	0.267418	0.722222	1.27393
Com_3388_neg	Phloretin	C15 H14 O5	274.084	10.903	273.077	Full match	Full match	No results	473964	1.31939e+06	1.53918e+07	285101	1.83872e+06	1.10668e+06	766878	382921	204711	181866	1.05377e+08	3.39816e+08	0.0457003	-4.45165	0.647524	0.583333	1.37818
Com_33904_neg	Methyltestosterone	C20 H30 O2	302.226	14.223	301.219	No results	No results	Full match	532943	3.67571e+06	1.96611e+06	2.28518e+06	2.32131e+06	2.02495e+06	1.53817e+06	546938	756252	749624	2.337e+06	1.39354e+06	1.74912	0.806628	0.148112	0.722222	1.53201
Com_3390_neg	Oleoyl-L-α-lysophosphatidic acid	C21 H41 O7 P	436.26	14.859	435.252	Full match	Full match	Full match	8.24287e+07	1.6797e+07	8.68107e+06	8.09194e+07	2.96911e+07	7.94447e+07	8.53263e+07	2.38549e+07	2.08061e+07	6.7792e+07	1.78264e+07	7.12555e+07	1.0387	0.0547757	0.877611	0.5	0.682665
Com_3401_neg	Sulfaquinoxaline	C14 H12 N4 O2 S	300.071	8.944	299.063	Invalid mass	No results	No results	5.78498e+06	1.07178e+06	1.20533e+08	141129	606069	494055	1.45764e+06	361909	314065	505230	1.09629e+06	857097	28.0106	4.8079	0.362644	0.583333	1.08189
Com_3422_neg	Heneicosanoic acid	C21 H42 O2	326.319	16.005	325.312	No results	Full match	No results	7.24083e+06	8.0151e+07	7.24739e+06	4.84098e+07	3.23018e+07	1.81415e+07	3.49128e+08	1.29582e+06	3.07872e+07	9.07579e+07	3.49749e+06	1.50455e+07	0.39447	-1.34201	0.919856	0.527778	0.294145
Com_34258_neg	PEtOH (21:0-18:2)	C44 H83 O8 P	770.598	15.829	769.59	No results	Invalid mass	No results	310541	536703	346274	314444	746764	858280	1.68714e+06	393767	1.58314e+06	329786	843231	6.01306e+06	0.28691	-1.80133	0.12415	0.777778	1.98309
Com_3430_neg	Taurocholic acid sodium salt hydrate	C26 H45 N Na O7 S	538.279	11.099	519.261	No results	No results	Full match	880381	6.32136e+06	1.18977e+08	2.59591e+06	5.33545e+06	1.17868e+07	2.14121e+06	2.19142e+06	2.56197e+06	1.29897e+06	7.47129e+07	6.39695e+06	1.63372	0.70816	0.633546	0.638889	1.04895
Com_34430_neg	N1-phenyl-2-(2-phenylacetyl)hydrazine-1-carbothioamide	C15 H15 N3 O S	572.198	8.777	285.091	Invalid mass	No results	No results	212640	1.08749e+06	2.91737e+06	1.64547e+06	282453	309005	723748	894224	110687	119609	1.45086e+06	873022	1.54703	0.629499	0.578115	0.361111	0.738655
Com_3446_neg	Milbemectin A4	C32 H46 O7	542.328	13.902	541.321	Invalid mass	No results	No results	2.75771e+07	1.54859e+07	2.23525e+07	3.6e+07	3.37793e+07	1.03703e+07	6.1086e+06	2.37925e+07	6.33725e+07	2.53763e+07	8.52363e+06	3.7492e+07	0.884004	-0.177875	0.852106	0.5	0.427379
Com_3451_neg	Glucuronic acid-3,6-lactone	C6 H8 O6	176.032	11.312	175.025	Full match	No results	Full match	6.8563e+07	2.28399e+06	2.31344e+06	7.63103e+07	2.24248e+07	2.04546e+08	1.10385e+06	3.578e+07	4.79266e+07	6.15042e+07	1.54174e+07	4.22573e+07	1.8454	0.883933	0.932832	0.611111	0.622762
Com_34649_neg	Trigoneoside Xb	C45 H76 O19	920.498	12.691	919.491	Full match	No results	No results	324692	1.33419e+06	196705	286262	5.95982e+06	3.46742e+06	203200	853184	445620	265541	3.72658e+06	3.97176e+06	1.22219	0.289466	0.916658	0.5	0.462357
Com_3470_neg	N-Acetylglycine	C4 H7 N O3	117.043	1.347	116.036	No results	Full match	Full match	6.89723e+06	7.55863e+07	1.17125e+08	2.61606e+06	1.52136e+07	1.18459e+07	1.42923e+07	3.37465e+06	1.77487e+06	6.39642e+06	4.70133e+07	5.13892e+07	1.84548	0.883994	0.543284	0.638889	1.12429
Com_34825_neg	13,14-dihydro-15-keto-PGD2	C20 H32 O5	352.225	8.748	351.218	No results	No results	Full match	327606	880171	2.83599e+06	282250	618374	580347	724433	521624	207543	263645	1.5271e+06	1.02042e+06	1.29544	0.373441	0.741013	0.444444	1.03802
Com_3485_neg	D-Saccharic acid	C6 H10 O8	164.032	1.157	163.025	Invalid mass	Invalid mass	No results	1.61087e+08	3.49131e+06	4.50762e+06	1.35909e+07	2.31074e+07	1.98646e+08	2.71536e+07	6.03113e+07	2.40467e+07	3.23204e+07	6.08902e+06	2.03775e+07	2.37484	1.24783	0.999763	0.583333	0.793366
Com_34879_neg	Phe-Pro	C14 H18 N2 O3	262.132	7.954	261.125	No results	No results	Full match	214893	1.61598e+06	2.09075e+06	223735	1.24121e+06	406504	413206	1.97791e+06	314524	141738	3.84043e+06	4.27466e+06	0.528446	-0.920171	0.655526	0.611111	1.23808
Com_35016_neg	Chaetocin	C30 H28 N6 O6 S4	696.099	1.36	695.089	No results	No results	Full match	3.8653e+06	730365	499713	563646	1.26338e+06	2.81583e+06	3.61901e+06	1.17122e+06	374604	1.57954e+06	1.21622e+06	1.71299e+06	1.00668	0.00960865	0.829408	0.527778	0.298139
Com_35343_neg	CTP	C9 H16 N3 O14 P3	482.983	1.238	481.976	No results	No results	Full match	510973	3.42969e+06	366435	310965	949665	860460	1.5038e+06	503825	231432	409647	670519	1.27518e+06	1.39913	0.484535	0.730316	0.527778	0.481956
Com_35433_neg	Fmoc-L-Isoleucine	C21 H23 N O4	353.162	10.314	352.155	No results	No results	Full match	278421	580178	380974	1.70796e+06	454384	1.73249e+06	336506	336351	770476	350509	3.68361e+06	2.91574e+06	0.611736	-0.70902	0.688332	0.527778	0.821389
Com_35474_neg	Neopterin	C9 H11 N5 O4	253.081	6.122	252.073	No results	No results	Full match	529568	1.65441e+06	2.10515e+06	269539	5.00678e+06	599653	914141	498130	192770	330946	2.13529e+06	7.57019e+06	0.87318	-0.195648	0.789382	0.555556	0.883101
Com_3572_neg	5-(tert-butyl)-2-methyl-N-(5-methyl-3-isoxazolyl)-3-furamide	C14 H18 N2 O3	262.132	8.588	261.125	Full match	No results	Full match	5.48564e+06	3.80341e+06	8.7787e+06	7.2061e+06	8.35951e+06	6.28386e+06	5.35932e+06	1.53713e+08	8.44668e+06	1.23244e+06	6.60586e+07	2.42162e+08	0.0836889	-3.57882	0.20097	0.666667	1.69975
Com_3579_neg	P-Coumaroyl Agmatine	C14 H20 N4 O2	276.158	6.724	275.151	No results	No results	Full match	1.53042e+07	1.17179e+06	1.12259e+08	204802	1.12545e+06	718926	4.31924e+06	244784	109637	2.35232e+06	2.01199e+06	1.23591e+06	12.7298	3.67014	0.378472	0.472222	0.99763
Com_3584_neg	LPC 19:0	C27 H56 N O7 P	597.402	15.553	596.395	No results	Invalid mass	No results	1.44716e+06	2.3182e+06	753507	8.43792e+07	3.2e+06	1.43829e+07	1.03011e+07	291440	2.4726e+07	1.10249e+07	808468	5.96791e+06	2.00454	1.00327	0.881962	0.5	0.552345
Com_36024_neg	N-benzyl-3-(4-chlorophenyl)-4,5-dihydro-5-isoxazolecarboxamide	C17 H15 Cl N2 O2	314.083	10.378	313.076	Full match	No results	No results	3.57524e+06	2.06359e+06	1.72267e+06	1.14963e+06	1.84698e+06	3.03314e+06	380128	396621	163095	390244	2.57307e+06	2.04891e+06	2.24985	1.16983	0.0383351	0.805556	2.1841
Com_3607_neg	LPG 16:1	C22 H43 O9 P	482.266	14.121	481.258	No results	Full match	No results	1.9848e+07	1.61645e+07	9.02693e+06	8.38111e+07	1.90521e+06	4.62612e+06	5.39592e+07	8.25384e+06	5.06221e+07	1.04184e+08	1.51941e+07	1.66462e+06	0.578857	-0.788721	0.514118	0.583333	0.79917
Com_36319_neg	2,6-Dihydroxypurine	C5 H4 N4 O2	152.034	1.438	151.026	No results	No results	Full match	1.17179e+06	368295	2.5251e+06	231977	553528	1.35055e+06	2.47777e+06	772175	464410	464228	668629	875367	1.08364	0.115888	0.928722	0.5	0.453754
Com_3632_neg	D-Alanyl-D-alanine	C6 H12 N2 O3	160.085	1.302	159.078	Full match	Full match	Full match	1.95946e+07	1.62325e+07	4.23883e+07	7.81676e+07	8.21625e+06	4.81182e+06	1.52193e+07	4.59095e+07	3.81269e+07	1.29733e+07	1.50194e+08	3.01163e+07	0.579105	-0.788104	0.300331	0.638889	1.30455
Com_3634_neg	FAHFA (16:0/20:2)	C36 H66 O4	562.497	14.787	561.49	No results	Full match	No results	1.70725e+06	1.53148e+07	1.10192e+08	1.27477e+07	3.03952e+06	1.199e+07	8.74021e+07	507776	1.62983e+07	2.61245e+06	1.33181e+06	1.89937e+06	1.40834	0.494	0.35737	0.666667	1.00416
Com_36450_neg	Hesperetin	C16 H14 O6	302.079	9.173	301.072	Full match	No results	No results	200372	445963	2.38902e+06	149844	370748	346314	355944	276329	128759	2.53603e+06	517456	581816	0.887616	-0.171992	0.80599	0.583333	0.749313
Com_36503_neg	Isobutyryl carnitine	C11 H21 N O4	231.148	6.807	230.14	No results	No results	Full match	318825	3.13011e+06	739855	96296.3	904838	239854	409220	181558	67527.5	150863	601561	417157	2.97052	1.57072	0.250865	0.694444	1.29269
Com_36756_neg	2,5-Dimethylphenol	C8 H10 O	122.073	7.414	121.066	Full match	No results	No results	420009	3.06873e+06	1.29367e+06	243628	642073	426486	2.48489e+06	503385	436430	304789	1.63743e+06	855478	0.97946	-0.0299417	0.810324	0.583333	0.973586
Com_3679_neg	FAHFA (18:2/3:0)	C21 H36 O4	352.261	14.556	351.255	No results	Full match	Full match	1.15422e+08	3.98057e+07	1.78312e+07	2.14381e+07	6.9191e+07	4.43574e+07	2.76721e+07	1.47707e+08	2.26e+07	5.6432e+06	7.57129e+07	1.44187e+08	0.727342	-0.459295	0.988192	0.583333	0.171124
Com_367_neg	3-[2-(4-isobutylphenyl)-2-oxoethyl]-1,3-dihydroisobenzofuran-1-one	C20 H20 O3	616.286	11.953	307.135	Invalid mass	No results	No results	6.00929e+06	1.80009e+06	5.3746e+07	1.17099e+09	1.37403e+06	1.6505e+07	3.43122e+06	1.65377e+07	1.16221e+09	1.44651e+09	9.17427e+06	5.33044e+06	0.473076	-1.07986	0.544186	0.611111	0.709686
Com_36801_neg	PE (18:1e/18:2)	C41 H78 N O7 P	727.547	16.641	726.539	No results	Invalid mass	No results	286992	537885	296262	279510	1.12341e+06	541895	641634	2.62584e+06	1.30219e+06	388758	293698	596720	0.524198	-0.931815	0.248353	0.75	1.24796
Com_36839_neg	PG (18:2/20:5)	C44 H73 O10 P	792.495	16.448	791.488	No results	Full match	No results	184014	361653	219558	172821	380232	427307	7.10175e+06	239757	548660	284769	192533	358420	0.200047	-2.32159	0.3092	0.638889	1.17592
Com_3707_neg	FAHFA (16:0/18:2)	C34 H62 O4	534.464	14.793	533.456	No results	Full match	No results	2.96298e+07	8.88013e+07	4.9014e+07	3.52748e+07	4.78065e+07	5.93316e+07	3.13675e+08	2.23555e+06	5.51792e+07	1.9803e+07	1.35766e+07	1.84369e+07	0.732687	-0.448732	0.348897	0.722222	1.07133
Com_3726_neg	2'-Deoxycytidine	C9 H13 N3 O4	227.091	2.198	226.084	Full match	Full match	Full match	5.68212e+06	2.44844e+06	3.84502e+06	8.01167e+07	2.72169e+06	1.51898e+08	9.60796e+06	6.81509e+06	2.55567e+07	1.86628e+07	9.89218e+06	5.55672e+06	3.24231	1.69702	0.994839	0.638889	0.529048
Com_37307_neg	N-P-Coumaroyl Spermidine	C16 H25 N3 O2	291.195	9.521	272.177	No results	No results	Full match	341351	1.67123e+06	472934	247427	1.73256e+06	505346	535674	1.40779e+06	199155	215769	3.17189e+06	2.71876e+06	0.602597	-0.730735	0.675479	0.555556	1.00228
Com_3742_neg	N-benzyl-N-methyl-N'-phenylurea	C15 H16 N2 O	240.126	11.875	239.119	Full match	No results	No results	7.01914e+06	3.66841e+06	2.00396e+06	7.96681e+07	2.30559e+06	6.89238e+06	787423	645809	7.27755e+06	3.97988e+06	1.89477e+06	2.88275e+06	5.81386	2.5395	0.130472	0.722222	1.86101
Com_3748_neg	LPS 20:1	C26 H50 N O9 P	551.323	14.991	550.316	No results	Full match	No results	1.88748e+07	1.89229e+07	1.28994e+07	2.44622e+07	5.58482e+06	1.47564e+07	1.74652e+08	1.57039e+06	1.93295e+07	1.0722e+08	1.77894e+06	3.54656e+06	0.30997	-1.6898	0.861994	0.527778	0.556847
Com_37684_neg	Feruloylcholine	C15 H22 N O4	280.154	8.035	279.147	No results	No results	Full match	172298	1.40276e+06	295407	133598	1.04822e+06	419591	328524	232924	102860	121826	3.0777e+06	1.54117e+06	0.642344	-0.638582	0.984754	0.527778	0.93207
Com_37795_neg	Prostaglandin A1	C20 H32 O4	744.404	7.2	371.195	Invalid mass	No results	No results	214646	545806	325293	1.34869e+06	411376	279279	367984	649141	1.20159e+06	143021	1.14775e+06	697280	0.742871	-0.428816	0.512957	0.638889	0.840007
Com_37989_neg	Dithranol	C14 H10 O3	226.064	6.267	225.057	No results	No results	Full match	634784	1.43616e+06	2.20634e+06	356349	1.10319e+06	782887	602738	342393	264339	197017	1.22979e+06	1.22374e+06	1.68904	0.756201	0.173445	0.75	1.54884
Com_3821_neg	LPS 20:0	C26 H52 N O9 P	553.339	15.319	552.332	No results	Full match	No results	2.79163e+06	4.19724e+07	1.19168e+06	2.74672e+07	1.27654e+07	2.35358e+07	3.01453e+08	538695	8.1568e+06	8.40989e+07	2.99108e+06	3.68517e+06	0.273679	-1.86945	0.992635	0.5	0.327537
Com_38347_neg	Tris(2-carboxyethyl)phosphine	C9 H16 Cl O6 P	286.036	1.153	285.029	No results	No results	Full match	1.44059e+06	1.23007e+06	896339	280422	2.76173e+06	981467	2.93284e+06	1.04247e+06	191633	397268	2.91104e+06	1.97096e+06	0.803563	-0.315517	0.976408	0.583333	0.561283
Com_3839_neg	LPE 22:1	C27 H54 N O7 P	535.365	15.912	534.358	No results	Full match	No results	1.5495e+06	1.20861e+07	8.57335e+06	9.20735e+06	3.20784e+06	4.67304e+06	2.98519e+08	1.80852e+06	8.15706e+06	6.7371e+06	883549	1.7369e+06	0.123638	-3.01581	0.899506	0.611111	0.214939
Com_38406_neg	CUMYL-PICA N-pentanoic acid metabolite	C23 H26 N2 O3	378.191	7.937	377.184	Invalid mass	No results	No results	159029	233226	176762	111219	282515	238084	305789	2.26988e+06	83608.4	2.15979e+06	210327	435639	0.219731	-2.18619	0.154566	0.75	1.59462
Com_38656_neg	(3-Methoxy-4-hydroxyphenyl)ethylene glycol sulfate	C9 H12 O7 S	264.031	6.153	263.023	No results	No results	Full match	883171	1.46109e+06	336168	111110	2.20301e+06	422102	370695	205342	80293.7	135035	2.83583e+06	2.18988e+06	0.931163	-0.102895	0.641037	0.583333	0.790562
Com_3891_neg	Malonic acid	C3 H4 O4	104.011	1.185	103.004	Full match	Full match	Full match	2.56203e+07	1.04963e+08	5.03698e+06	5.55641e+06	2.08293e+08	6.71764e+07	3.12256e+07	2.27704e+07	1.18335e+07	1.30743e+07	1.13551e+08	2.72757e+08	0.895607	-0.159062	0.815115	0.444444	0.643647
Com_38972_neg	PEtOH (14:1-18:2)	C37 H67 O8 P	670.467	15.664	669.459	No results	Invalid mass	No results	126272	2.55931e+06	546516	166887	1.78092e+06	1.43796e+06	395834	178670	342401	220332	1.43747e+06	1.52308e+06	1.61498	0.69152	0.639429	0.583333	0.902509
Com_3934_neg	(+/-)11(12)-EET	C20 H32 O3	320.235	13.565	319.228	Full match	No results	Full match	1.01213e+07	5.72048e+07	2.36883e+07	5.2382e+06	4.04636e+07	1.7172e+08	1.84282e+08	6.11651e+06	6.96708e+06	1.1183e+07	1.02026e+08	5.67512e+07	0.839681	-0.252086	0.996965	0.527778	0.704376
Com_39384_neg	6-phenyl[1,2,3,4]tetraazolo[1,5-b]pyridazin-7-ol	C10 H7 N5 O	213.064	1.11	212.057	Full match	No results	No results	375112	1.87406e+06	1.65728e+06	367122	2.69336e+06	1.35435e+06	575860	597921	158466	176193	2.67363e+06	3.46208e+06	1.08858	0.12245	0.473469	0.583333	1.04146
Com_3941_neg	6α-Naloxol	C19 H23 N O4	329.159	6.263	328.152	Invalid mass	No results	No results	1.16896e+06	2.50861e+07	2.6515e+06	2.75219e+06	2.05726e+08	1.09249e+08	1.20742e+06	7.99261e+06	7.2572e+06	324025	5.07509e+07	2.26297e+08	1.17971	0.238433	0.719294	0.527778	0.615348
Com_3942_neg	Taurodeoxycholic acid sodium salt	C26 H44 N Na O6 S	521.279	9.555	520.272	No results	No results	Full match	3.39389e+06	3.43088e+07	3.50807e+07	6.97691e+06	2.36073e+07	1.70859e+07	1.47997e+06	5.58863e+06	4.93722e+06	4.59896e+06	1.34714e+08	3.97032e+07	0.630574	-0.665263	0.616033	0.583333	1.01715
Com_39761_neg	GlcADG (13:0-18:1)	C40 H72 O11	728.494	14.205	727.487	No results	Invalid mass	No results	132752	1.28752e+06	1.24701e+06	167853	1.42924e+06	1.93761e+06	375156	150351	92484.4	105705	2.59001e+06	972512	1.44696	0.533023	0.353547	0.694444	1.1954
Com_3988_neg	DGMG (18:2)	C33 H58 O14	678.384	14.473	677.377	No results	No results	Full match	2.99775e+07	4.24572e+06	5.54439e+06	1.70902e+07	7.63939e+06	1.68551e+08	9.03743e+06	8.25907e+07	2.28819e+07	1.27107e+06	1.41103e+07	2.89316e+07	1.46735	0.553211	0.909371	0.527778	0.299444
Com_39961_neg	GlcADG (18:2-18:2)	C45 H76 O11	792.54	16.445	791.533	No results	Full match	No results	84082.5	156071	185019	81545.9	171384	138055	196483	99751.1	1.00288e+06	108143	90846.9	164527	0.490882	-1.02655	0.447807	0.388889	0.973043
Com_39_neg	α,α-Trehalose	C12 H22 O11	342.117	1.401	341.109	Full match	Full match	Full match	7.26282e+08	3.50006e+08	4.67086e+07	5.79809e+08	8.67185e+08	5.07166e+10	1.79397e+07	1.52771e+10	3.44848e+09	8.77252e+07	3.78303e+08	2.06242e+08	2.74449	1.45654	0.650055	0.611111	0.781511
Com_4004_neg	Cynaropicrin	C19 H22 O6	392.145	9.237	391.138	Invalid mass	No results	No results	3.52538e+06	5.76825e+07	3.55574e+07	1.40037e+06	3.67798e+07	1.05173e+07	4.39779e+06	930014	530814	992964	1.31861e+08	6.27161e+07	0.722156	-0.469617	0.449927	0.611111	1.1563
Com_4007_neg	FAHFA (18:3/18:1)	C36 H62 O4	558.466	16.66	557.458	No results	Full match	No results	1.02917e+06	3.45593e+06	2.46711e+06	1.07193e+06	2.01174e+08	2.00362e+06	1.23727e+06	303081	1.47292e+06	251904	1.07712e+07	1.78319e+07	6.62735	2.72843	0.464454	0.611111	0.897087
Com_4033_neg	PC (16:0/18:1)	C42 H82 N O8 P	773.59	14.741	818.589	No results	Invalid mass	No results	1.94614e+06	1.36361e+07	1.06708e+07	7.2203e+07	1.95309e+07	3.77752e+07	6.5284e+07	6.46708e+06	4.36747e+07	8.00388e+06	1.07431e+07	4.95658e+06	1.11955	0.162918	0.874117	0.583333	0.333968
Com_4057_neg	Mesaconic acid	C5 H6 O4	130.027	1.959	129.02	No results	Full match	Full match	2.51165e+07	9.31979e+07	1.88988e+07	1.42703e+07	1.23393e+08	7.88142e+07	6.74354e+07	3.75675e+07	1.26801e+07	1.78952e+07	1.29368e+08	1.22316e+08	0.913311	-0.130822	0.907269	0.5	0.672679
Com_406_neg	Ethyl myristate	C16 H32 O2	256.241	15.146	255.233	Full match	No results	No results	7.95296e+08	4.73559e+08	2.12028e+08	3.29354e+08	3.84985e+08	1.14252e+09	1.61972e+09	6.20544e+08	9.97207e+08	5.68224e+08	2.2278e+08	3.59461e+08	0.760663	-0.39467	0.562165	0.611111	0.802769
Com_4078_neg	Irinotecan	C33 H38 N4 O6	586.281	12.082	585.273	No results	Full match	No results	1.11738e+06	5.97859e+07	9.46573e+07	1.65011e+07	2.00768e+06	503919	1.68566e+06	647845	1.26921e+07	2.27007e+07	2.97393e+07	2.31279e+06	2.50182	1.32298	0.815436	0.527778	0.573397
Com_40900_neg	PE (16:0e/16:1)	C37 H74 N O7 P	675.524	16.068	674.518	No results	Invalid mass	No results	144173	212724	162166	126883	321440	240061	340423	2.0267e+06	88856.2	1.76521e+06	158721	305055	0.257728	-1.95608	0.198793	0.694444	1.42982
Com_40939_neg	Lanthionine	C6 H12 N2 O4 S2	240.026	5.563	239.019	No results	Invalid mass	No results	424683	2.18192e+06	752259	321790	594797	819481	739723	386212	199604	263738	1.57287e+06	1.38224e+06	1.12115	0.164978	0.661212	0.611111	0.924637
Com_4098_neg	Protectin D1	C22 H32 O4	360.228	14.33	359.22	Invalid mass	No results	No results	9.75397e+07	8.33287e+07	6.81672e+07	4.30938e+07	1.43429e+08	1.21909e+08	9.99037e+07	6.81545e+07	2.76533e+07	1.68327e+07	1.24009e+08	2.20264e+08	1.00117	0.00168667	0.562511	0.555556	0.752962
Com_40_neg	Pentadecanoic acid	C15 H30 O2	242.225	14.473	241.218	Full match	No results	Full match	2.48505e+08	7.05269e+09	2.88448e+10	7.04509e+08	6.81186e+08	5.89065e+08	1.1542e+09	1.5148e+08	7.07209e+08	2.3901e+08	1.49157e+09	3.00659e+08	9.42618	3.23667	0.201275	0.638889	1.4361
Com_4116_neg	2-(Dimethylamino)Guanosine	C12 H17 N5 O5	311.122	1.307	310.115	No results	No results	Full match	3.0811e+06	5.84934e+07	2.28325e+07	4.40736e+06	1.36344e+07	1.13655e+07	1.00611e+08	1.87736e+07	4.28864e+06	4.47516e+06	4.54043e+07	2.62349e+08	0.261101	-1.93732	0.328954	0.666667	1.59716
Com_41290_neg	PE (18:0/18:2)	C41 H78 N O8 P	743.541	16.731	742.533	No results	Invalid mass	No results	260504	374440	216475	255373	566005	373969	548875	317703	903077	293906	263512	517153	0.719621	-0.474691	0.266355	0.694444	1.24824
Com_4132_neg	2-(1H-1,2,3-benzotriazol-1-yl)-N-(2,3-dihydro-1H-inden-2-yl)acetamide	C17 H16 N4 O	292.135	9.882	291.128	Invalid mass	No results	No results	4.15704e+06	1.05117e+07	9.30679e+07	170511	4.14819e+06	1.75705e+06	4.52413e+06	393715	175000	1.04476e+06	1.04575e+07	7.49408e+06	4.72463	2.2402	0.437276	0.583333	1.12434
Com_41478_neg	LPA 18:3	C21 H37 O7 P	432.226	16.441	431.219	No results	Full match	No results	162680	1.42958e+06	280030	1.24116e+06	3.44675e+06	2.69928e+06	584186	1.75337e+06	115914	1.51951e+06	227000	327209	2.0453	1.03232	0.338735	0.638889	1.30862
Com_415_neg	cholesteryl sulfate	C27 H46 O4 S	466.313	12.465	465.307	No results	No results	Full match	8.47122e+08	7.44366e+07	9.32765e+06	1.37073e+09	6.14118e+06	5.85581e+08	3.67117e+07	8.5599e+08	8.00403e+08	3.7289e+08	9.15213e+06	5.92343e+06	1.39031	0.475409	0.831846	0.583333	1.14199
Com_4163_neg	5-Aminoimidazole-4-carboxamide-1-beta-d-ribofuranosyl 5-monophosphate	C9 H15 N4 O8 P	338.062	1.309	337.055	No results	No results	Full match	2.02498e+06	1.40385e+07	4.67125e+07	1.22131e+06	3.16017e+06	4.84348e+06	1.51194e+07	1.258e+08	5.16875e+06	1.14414e+06	2.29017e+07	3.27223e+06	0.415215	-1.26807	0.515224	0.638889	0.999162
Com_4166_neg	Sulfamethoxazole hydroxylamine	C10 H11 N3 O4 S	269.045	9.009	268.038	Invalid mass	No results	No results	1.15961e+07	4.82185e+07	1.21921e+06	3.89811e+06	1.18039e+08	2.03338e+07	363415	3.6038e+06	4.19093e+06	2.06839e+06	1.2524e+08	1.31387e+08	0.76186	-0.392403	0.629536	0.555556	0.639827
Com_4182_neg	5-Sulfosalicylic acid	C7 H6 O6 S	217.992	1.439	216.985	Invalid mass	No results	No results	3.08229e+07	2.02355e+06	9.16928e+07	390366	1.2874e+06	2.99145e+06	1.33709e+07	1.82759e+06	518061	1.65372e+06	2.7727e+06	3.90134e+06	5.37377	2.42593	0.541096	0.555556	0.733559
Com_4187_neg	LPG 17:0	C23 H47 O9 P	498.297	14.656	497.29	No results	Full match	No results	8.24433e+06	8.05211e+07	9.13895e+07	1.30603e+07	1.31067e+07	2.04714e+07	5.37577e+07	4.98068e+06	8.10376e+06	3.10978e+07	1.69467e+07	1.18866e+07	1.78897	0.839129	0.42203	0.666667	0.931958
Com_41903_neg	Phenylpropiolic acid	C9 H6 O2	146.037	0.57	145.029	No results	No results	Full match	1.28647e+06	517805	1.24126e+06	833836	2.22576e+06	341929	4.18698e+06	1.9018e+06	538359	1.01394e+06	981120	3.09771e+06	0.550095	-0.862247	0.23084	0.694444	1.3672
Com_4207_neg	6β-Naloxol	C19 H23 N O4	329.159	6.68	328.152	Invalid mass	No results	No results	1.25413e+08	648048	234878	4.68576e+06	1.39345e+07	1.61759e+07	335791	3.431e+06	3.0621e+06	2.45333e+07	984306	3.32901e+07	2.45431	1.29532	0.788993	0.527778	0.702909
Com_421_neg	LysoPC 18:0	C26 H54 N O7 P	523.365	15.356	522.357	No results	No results	Full match	7.72374e+07	1.19823e+08	2.08148e+07	1.36188e+09	9.60589e+07	5.23156e+08	5.79865e+08	4.54958e+06	4.62016e+08	3.81034e+08	6.10923e+07	2.36086e+08	1.27503	0.350533	0.909686	0.5	0.354324
Com_422_neg	Hexanoic acid	C6 H12 O2	116.084	8.1	115.077	Full match	No results	Full match	5.42122e+07	7.56036e+07	5.87516e+07	2.85748e+07	7.07553e+07	6.18515e+07	1.22142e+08	2.45062e+08	7.0884e+07	3.26408e+07	2.45503e+09	9.15765e+07	0.115913	-3.10888	0.152282	0.833333	1.9378
Com_4239_neg	Isorhapontigenin	C15 H14 O4	258.09	11.387	257.082	Full match	No results	No results	607947	542584	9.00266e+07	738031	551617	436725	1.96968e+07	491825	427720	286694	1.10911e+06	1.86763e+06	3.89047	1.95994	0.906702	0.444444	0.608744
Com_42932_neg	LysoPE 18:2	C23 H44 N O7 P	477.286	11.528	476.279	No results	No results	Full match	105808	101361	138280	1.05138e+06	725768	236841	147759	118098	547943	97828.1	1.98366e+06	906239	0.620655	-0.688136	0.649423	0.555556	0.736616
Com_43007_neg	FAHFA (20:2/22:4)	C42 H70 O4	638.525	15.069	637.517	No results	Full match	No results	123222	225557	1.28924e+06	198294	187476	281296	4.23613e+06	109924	212268	122827	113504	182762	0.463109	-1.11058	0.923101	0.722222	0.249104
Com_435_neg	FAHFA (18:0/3:0)	C21 H40 O4	356.293	15.171	355.286	No results	Full match	Full match	8.82925e+08	7.30911e+08	1.06154e+08	5.58343e+08	5.24928e+08	4.0648e+08	1.79816e+08	5.94877e+08	9.2402e+08	4.39324e+07	5.16727e+08	7.74859e+08	1.05784	0.0811253	0.660206	0.5	0.527984
Com_43_neg	Cholic acid	C24 H40 O5	408.288	12.767	407.281	Full match	Full match	Full match	4.48536e+08	8.09998e+09	4.00654e+09	2.53567e+08	2.7337e+10	8.37058e+08	7.37256e+09	1.39277e+09	4.80316e+08	6.36905e+08	3.69614e+10	3.62582e+10	0.49316	-1.01987	0.563624	0.638889	1.31943
Com_44040_neg	MGMG (18:2)	C27 H48 O9	516.329	8.419	515.321	No results	No results	Full match	249376	277136	474435	990711	380571	442717	400788	330531	696422	155119	519401	615643	1.0357	0.0506131	0.922797	0.555556	0.226874
Com_44117_neg	3-O-Feruloylquinic acid	C17 H20 O9	368.111	7.795	367.104	No results	No results	Full match	246775	1.64083e+06	791853	151960	396138	365979	410465	264761	120834	150680	324831	590454	1.92991	0.948531	0.280097	0.666667	1.25185
Com_4425_neg	2-({[4-(6-methyl-1,3-benzothiazol-2-yl)phenyl]imino}methyl)phenol	C21 H16 N2 O S	344.093	10.118	343.086	Invalid mass	No results	No results	3.81245e+06	6.54575e+06	8.49875e+07	288490	1.48412e+06	838446	3.35583e+06	311134	1.8574e+06	1.15475e+06	5.56507e+06	7.68926e+06	4.91419	2.29695	0.721708	0.5	1.00899
Com_4441_neg	PG (18:1/18:2)	C42 H77 O10 P	772.527	13.834	771.52	No results	Full match	No results	2.32892e+07	5.0964e+07	8.46312e+07	5.74381e+06	1.14749e+08	1.23415e+07	2.28621e+07	5.11531e+07	1.434e+07	1.65985e+07	5.47358e+07	1.27659e+08	1.01521	0.0217778	0.810531	0.444444	0.975806
Com_4455_neg	9-Methyluric acid	C6 H6 N4 O3	182.044	1.462	181.037	Full match	No results	Full match	1.07905e+07	5.596e+06	8.43536e+07	688534	7.40402e+06	2.40063e+06	3.15157e+06	1.5697e+06	1.28255e+06	2.91918e+06	1.61869e+07	6.76958e+06	3.48918	1.80289	0.474361	0.611111	1.0571
Com_4458_neg	LPC 22:5	C30 H52 N O7 P	629.371	14.744	628.364	No results	Invalid mass	No results	2.34964e+06	3.52967e+06	2.73018e+06	6.34908e+07	2.38422e+06	6.64076e+06	1.89104e+07	794956	1.01814e+07	1.59297e+07	947648	2.58522e+06	1.6439	0.717123	0.780402	0.472222	0.753088
Com_44774_neg	α-Cyclodextrin	C36 H60 O30	1944.64	16.835	971.312	Invalid mass	No results	No results	1.11805e+06	1.35162e+06	1.07352e+06	503272	1.74254e+06	1.49932e+06	2.19201e+06	1.26185e+06	517469	1.09214e+06	1.32866e+06	2.35314e+06	0.833402	-0.262916	0.640432	0.583333	0.838695
Com_4483_neg	LPS 22:6	C28 H44 N O9 P	569.277	14.144	568.27	No results	Full match	Full match	2.3038e+07	1.78619e+06	2.92612e+06	6.3094e+07	1.28759e+06	1.66574e+06	8.49996e+07	1.8546e+07	3.76939e+07	2.85692e+07	1.47577e+06	7.32505e+06	0.525155	-0.929186	0.214134	0.694444	1.38429
Com_4505_neg	Allolithocholic acid	C24 H40 O3	376.299	15.173	375.292	No results	No results	Full match	4.17393e+07	2.39019e+07	4.00253e+06	1.89181e+07	1.87724e+07	1.47493e+07	3.2381e+06	2.26712e+07	4.45372e+07	1.23488e+06	2.40426e+07	2.94361e+07	0.97542	-0.0359051	0.632815	0.555556	0.552826
Com_4514_neg	trans-2-Butene-1,4-dicarboxylic Acid	C6 H8 O4	144.042	1.218	143.035	No results	No results	Full match	1.37654e+07	6.35167e+07	1.48399e+07	2.62497e+06	1.26988e+08	7.48639e+06	1.14779e+07	5.73877e+06	1.91983e+06	9.79172e+06	1.12885e+08	8.65956e+06	1.52334	0.607237	0.506235	0.666667	0.83137
Com_451_neg	D-(-)-Mannitol	C6 H14 O6	182.079	1.313	181.072	Full match	Full match	Full match	4.03764e+08	1.03383e+09	2.10597e+08	2.61005e+07	1.58533e+09	4.41847e+08	2.45051e+08	7.21449e+07	3.80382e+07	1.7101e+08	2.21531e+09	1.21623e+09	0.935237	-0.0965953	0.760563	0.555556	0.776479
Com_4535_neg	MAG (18:4)	C21 H34 O4	350.246	12.739	349.239	No results	No results	Full match	996415	7.27818e+07	8.21798e+07	1.06348e+06	5.12102e+06	1.6321e+06	4.41926e+06	3.32442e+06	1.38513e+06	1.33598e+06	1.12237e+08	4.92094e+06	1.28327	0.359829	0.848266	0.527778	1.01417
Com_4537_neg	9,10-Dihome	C18 H34 O4	314.246	14.052	313.239	No results	No results	Full match	1.83671e+07	7.77433e+07	8.2489e+07	2.70601e+07	1.22096e+08	4.95578e+07	7.92142e+07	1.81909e+07	2.63088e+07	1.09153e+07	9.19476e+07	5.08746e+07	1.35993	0.443528	0.420313	0.638889	1.05812
Com_453_neg	Nervonic acid	C24 H46 O2	366.35	16.409	365.343	Full match	No results	Full match	3.62802e+07	7.41053e+07	1.1593e+08	1.66542e+08	3.29317e+07	2.73816e+07	1.14618e+09	1.51082e+06	6.33246e+08	1.64544e+09	6.54429e+06	1.04777e+07	0.131606	-2.92571	0.903879	0.5	0.268549
Com_45762_neg	3'-Dephospho-CoA	C21 H35 N7 O13 P2 S	687.151	6.35	686.144	No results	No results	Full match	1.5214e+06	222421	212288	130204	339569	239005	326011	172977	86306.6	118819	513294	426981	1.62059	0.696521	0.527875	0.416667	0.694961
Com_45852_neg	4-[2-(2-oxo-1-imidazolidinyl)ethyl]-1lambda~6~,4-thiazinane-1,1-dione	C9 H17 N3 O3 S	283.074	7.91	282.067	Invalid mass	No results	No results	272398	263796	1.09085e+06	197039	500510	400155	529035	350990	148123	187110	611563	698263	1.07907	0.109794	0.878377	0.5	0.877521
Com_465_neg	DL-Arginine	C6 H14 N4 O2	174.112	1.512	173.105	Full match	Full match	Full match	2.35108e+08	6.64e+06	4.75129e+06	1.19932e+09	3.2367e+07	8.78968e+08	1.51519e+09	1.95219e+08	6.25357e+08	1.60118e+08	5.01554e+07	8.6504e+07	0.895393	-0.159407	0.380032	0.611111	1.11188
Com_46694_neg	9-KODE	C18 H30 O3	294.219	14.396	293.211	No results	No results	Full match	480063	919972	793877	335666	1.30112e+06	675044	894714	573446	529516	93496.2	1.01907e+06	1.52035e+06	0.97304	-0.0394291	0.727602	0.472222	0.747404
Com_467_neg	β-Estradiol 3-(β-D-glucuronide) 17-sulfate	C24 H32 O11 S	528.171	9.286	527.164	Invalid mass	No results	No results	1.22732e+07	2.26812e+08	1.58252e+09	1.40292e+07	1.312e+07	4.32546e+07	7.44774e+07	1.0198e+08	3.64497e+07	1.43701e+07	1.87651e+08	1.09285e+08	3.60924	1.8517	0.878745	0.611111	1.05965
Com_468_neg	3-Indoxyl sulphate	C8 H7 N O4 S	213.01	6.4	212.003	Full match	Full match	Full match	2.18792e+09	4.1581e+07	9.5328e+06	4.6555e+06	8.3766e+06	5.34817e+06	2.75021e+08	3.36813e+06	9.51356e+06	1.58153e+08	2.07264e+07	2.3486e+07	4.60445	2.20303	0.85561	0.583333	0.225148
Com_4694_neg	N1-[4-(trifluoromethyl)phenyl]-2-phenylbutanamide	C17 H16 F3 N O	614.244	10.157	306.115	Invalid mass	No results	No results	385951	1.70552e+07	6.94864e+07	3.0034e+06	5.55612e+06	1.904e+07	7.08705e+06	2.861e+06	1.30188e+06	960258	1.06621e+08	2.03248e+07	0.82301	-0.281019	0.878846	0.527778	1.04514
Com_46_neg	8Z,11Z,14Z-Eicosatrienoic acid	C20 H34 O2	306.256	14.79	305.249	Full match	No results	Full match	3.08501e+08	3.7882e+09	25459563321	2.93999e+09	1.24718e+09	2.97776e+09	1.43964e+10	3.17451e+07	3.91535e+09	1.09226e+09	5.75254e+08	6.77167e+08	1.77498	0.827804	0.352616	0.638889	1.01842
Com_4706_neg	5-Methyl-2'-deoxycytidine	C10 H15 N3 O4	241.107	1.416	240.1	No results	No results	Full match	7.22771e+06	3.41122e+07	7.79204e+07	1.48335e+06	7.14552e+07	3.13531e+07	1.06176e+07	9.09724e+06	2.43367e+06	2.13805e+06	8.30945e+07	7.53808e+07	1.22319	0.290645	0.591035	0.527778	1.03314
Com_4711_neg	8-Hydroxyguanosine	C10 H13 N5 O6	299.087	8.648	298.079	No results	No results	Full match	2.84267e+06	821958	7.78083e+07	152491	304837	284375	1.68678e+06	240246	102412	231542	798162	478156	23.2422	4.53868	0.327326	0.666667	1.12892
Com_4712_neg	N-Acetylalanine	C5 H9 N O3	131.058	1.208	130.051	Full match	Full match	Full match	5.48661e+07	3.36309e+07	3.57209e+07	7.12176e+06	4.98463e+07	9.4142e+06	2.69221e+07	2.68337e+07	1.35592e+07	1.80361e+07	1.05779e+08	3.70066e+07	0.835466	-0.259346	0.688411	0.5	0.960264
Com_4738_neg	3-Methylcrotonylglycine	C7 H11 N O3	157.074	4.944	156.067	Full match	Full match	No results	1.06211e+08	5.41651e+06	3.46812e+06	3.92119e+06	6.81276e+06	6.3422e+06	1.48702e+07	6.1886e+06	3.3708e+06	1.18265e+07	5.69149e+06	1.14112e+07	2.47703	1.30861	0.921288	0.583333	0.419846
Com_4754_neg	Testosterone sulfate	C19 H28 O5 S	322.161	11.596	367.159	Invalid mass	Invalid mass	No results	4.43389e+06	3.65762e+06	7.63321e+07	1.97777e+06	4.03968e+06	4.56197e+06	1.04797e+06	5.53981e+06	2.75045e+06	2.52276e+06	2.75119e+07	1.04116e+07	1.90829	0.932277	0.7544	0.527778	0.933768
Com_4761_neg	FAHFA (5:0/18:0)	C23 H44 O4	384.325	14.983	383.317	No results	Full match	No results	2.41773e+06	1.02806e+07	1.68857e+07	3.77771e+06	4.35296e+06	1.34938e+07	1.4233e+07	379374	6.82004e+06	818391	1.03662e+08	1.39004e+06	0.402256	-1.31381	0.592963	0.611111	0.824163
Com_47735_neg	PC (12:0/16:0)	C36 H72 N O8 P	723.513	15.49	722.506	No results	Invalid mass	No results	75753.9	163310	95160	98893.8	171074	150704	326178	108213	66825.5	876688	92644.1	494878	0.384088	-1.38049	0.243951	0.611111	1.37052
Com_4773_neg	N1-[1-[(4-fluoroanilino)carbonyl]-2-(2-thienyl)vinyl]benzamide	C20 H15 F N2 O2 S	366.089	7.505	365.082	Invalid mass	No results	No results	422895	826661	2.56332e+06	642238	9.38683e+06	8.67341e+07	303107	199195	321120	117104	1.03551e+08	2.77711e+07	0.760426	-0.39512	0.63331	0.694444	0.827458
Com_4787_neg	FAHFA (12:0/18:1)	C30 H56 O4	480.419	16.277	479.411	No results	Full match	No results	3.5593e+06	1.83211e+07	2.49787e+06	406770	1.57335e+08	2.91707e+06	512100	295820	1.9625e+06	249792	7.6969e+06	1.62913e+07	6.85109	2.77633	0.247807	0.722222	1.27019
Com_4788_neg	FAHFA (4:0/18:1)	C22 H40 O4	368.293	14.534	367.286	No results	Full match	No results	1.88643e+06	2.49578e+07	1.11296e+07	1.00048e+07	1.28126e+07	2.13088e+07	2.54645e+07	1.43916e+06	1.1711e+07	3.22893e+06	1.03044e+08	5.46014e+06	0.546066	-0.872852	0.893002	0.527778	0.69037
Com_4794_neg	FAHFA (22:4/18:0)	C40 H70 O4	614.529	14.963	613.521	No results	Full match	No results	2.43076e+06	1.89011e+07	4.48472e+07	6.19082e+06	3.23516e+06	1.49085e+07	2.21268e+08	254467	3.82685e+06	2.66499e+06	2.73158e+06	1.44627e+06	0.389822	-1.35911	0.389301	0.722222	0.951509
Com_479_neg	Uric acid	C5 H4 N4 O3	168.029	1.385	167.021	Full match	Full match	Full match	2.15214e+09	7.76551e+07	2.73168e+08	1.0242e+07	1.7363e+07	9.93379e+06	1.45615e+08	7.72407e+07	1.94664e+07	3.91764e+08	3.7299e+07	2.97657e+07	3.62333	1.85732	0.978365	0.583333	0.0873503
Com_481_neg	1,5-Anhydro-D-glucitol	C6 H12 O5	164.069	1.294	163.061	Full match	No results	Full match	3.01827e+07	1.0199e+09	1.87347e+08	3.71658e+06	1.50712e+09	1.84912e+07	1.90439e+08	1.16776e+07	3.19239e+06	1.00102e+07	2.1137e+09	1.12451e+09	0.801139	-0.319876	0.889211	0.527778	0.918606
Com_4834_neg	4,5-diphenyl-2,3-dihydro-1H-pyrazolo[3,4-c]pyridazin-3-one	C17 H12 N4 O	288.104	9.823	287.096	Invalid mass	No results	No results	9.24303e+06	6.55476e+06	7.47002e+07	1.99345e+06	2.10874e+07	3.96611e+06	1.85533e+06	1.97357e+06	769078	1.33705e+06	3.3182e+07	8.34738e+06	2.47649	1.3083	0.186524	0.777778	1.47636
Com_4841_neg	N2-Methylguanosine	C11 H15 N5 O5	297.108	5.905	296.1	Full match	Full match	Full match	1.02819e+08	453327	2.85149e+06	3.84552e+06	976661	5.18556e+06	2.31645e+07	6.73929e+06	2.40016e+06	2.9318e+07	634225	709974	1.84435	0.88311	0.918063	0.527778	0.801966
Com_486_neg	1,3-Dimethyluracil	C6 H8 N2 O2	140.059	1.425	139.052	No results	No results	Full match	4.68513e+07	1.17985e+08	1.53927e+09	4.81914e+06	4.05663e+08	8.73737e+07	2.66636e+08	1.05634e+07	7.01029e+06	1.02462e+07	5.95166e+08	7.50992e+08	1.34216	0.424557	0.70975	0.472222	1.02175
Com_4879_neg	(R)-3-Hydroxy myristic acid	C14 H28 O3	244.204	13.625	243.197	Full match	Full match	No results	1.7571e+07	5.27581e+07	7.37199e+07	1.00092e+07	5.59097e+07	2.34215e+07	4.74506e+07	3.70112e+07	1.60987e+07	7.84469e+06	5.19121e+07	3.37602e+07	1.20256	0.266106	0.757187	0.638889	0.825092
Com_4886_neg	Tyramine	C8 H11 N O	137.084	8.206	136.077	No results	No results	Full match	359052	4.22523e+07	7.35514e+07	198979	671442	606647	1.87229e+06	284446	915191	299263	6.92069e+06	765634	10.6389	3.41128	0.515791	0.5	1.05237
Com_49078_neg	Protoporphyrin IX	C34 H34 N4 O4	562.258	9.489	561.251	Full match	No results	No results	115999	396290	144996	85096.1	294668	166691	184030	953990	70115.4	71193.2	591372	493314	0.509192	-0.973717	0.494769	0.611111	1.05415
Com_49430_neg	Glucobrassicin	C16 H20 N2 O9 S2	448.059	9.865	447.051	No results	Invalid mass	No results	170779	188128	206436	120994	230643	399539	279838	258777	349025	108823	280067	360558	0.804183	-0.314405	0.381458	0.694444	1.265
Com_4952_neg	Dihydroxyacetone phosphate	C3 H7 O6 P	169.998	1.197	168.991	No results	Full match	Full match	2.32466e+06	1.63713e+06	4.36396e+06	4.95702e+06	3.18156e+06	2.0136e+06	2.11292e+08	2.88352e+07	561089	3.79889e+06	1.91716e+06	2.40312e+06	0.074266	-3.75115	0.416011	0.555556	0.91996
Com_4969_neg	N1-(4H-1,2,4-triazol-4-yl)-4-nitrobenzamide	C9 H7 N5 O3	233.054	14.314	232.046	Invalid mass	No results	No results	1.27026e+07	2.77403e+07	1.27778e+07	1.00016e+07	2.40977e+07	4.24335e+07	2.97964e+07	1.20132e+07	3.84086e+07	8.28945e+06	1.31936e+07	2.25719e+07	1.0441	0.0622585	0.881512	0.527778	0.251246
Com_4985_neg	2-Phosphoglyceric acid	C3 H7 O7 P	185.993	1.144	184.986	No results	No results	Full match	9.28672e+06	1.00676e+06	1.00953e+06	574880	1.05064e+06	842610	2.08718e+08	1.95937e+06	320855	777512	896758	1.53748e+06	0.0642879	-3.95931	0.599546	0.527778	0.587385
Com_4996_neg	N-Acetyl-1-aspartylglutamic acid	C11 H16 N2 O8	304.091	1.101	303.084	Full match	Full match	Full match	4.27856e+06	8.39858e+06	1.22087e+07	3.13528e+06	1.10083e+07	6.23975e+06	2.08183e+08	1.47649e+06	2.64205e+06	6.09746e+06	4.28854e+07	1.12254e+07	0.16612	-2.58971	0.517738	0.527778	1.10203
Com_4999_neg	N-Oleoyl Dopamine	C26 H43 N O3	463.33	13.577	462.323	Invalid mass	No results	No results	1.27516e+06	1.74865e+06	7.10608e+07	656332	6.49518e+06	331993	1.16906e+06	769620	906966	797173	1.73412e+07	7.15578e+06	2.89867	1.53539	0.862837	0.5	1.00868
Com_50333_neg	Lysopc 20:0	C28 H58 N O7 P	551.397	16.718	550.39	No results	No results	Full match	78685	201111	64933.6	81440.3	180503	118703	1.50972e+06	100296	212671	93728.9	79240.4	162039	0.336182	-1.57269	0.328378	0.666667	1.11588
Com_5034_neg	N-glycyl-L-proline	C5 H10 N2 O4	162.064	1.237	161.057	No results	No results	Full match	2.18771e+07	1.25785e+07	5.33222e+06	5.3119e+07	1.3368e+08	1.01186e+07	7.89744e+06	8.2658e+06	2.31374e+07	7.54793e+06	9.68659e+06	5.40065e+06	3.82179	1.93425	0.144298	0.75	1.91134
Com_5049_neg	PG (18:2/18:3)	C42 H73 O10 P	768.496	16.083	767.489	No results	Full match	No results	1.97753e+06	1.30593e+07	3.37936e+06	1.09131e+07	7.57249e+06	6.40741e+06	1.39488e+07	256169	3.76015e+07	225968	1.45682e+06	1.1018e+06	0.793339	-0.33399	0.25083	0.666667	1.32286
Com_50616_neg	5-Methoxyindole-3-Carbaldehyde	C10 H9 N O2	175.064	9.502	174.056	No results	No results	Full match	88244	378686	192195	71540.3	329308	187166	308064	193947	47581.9	135455	624880	512744	0.684237	-0.547432	0.618567	0.611111	1.16356
Com_5072_neg	Suberic acid	C8 H14 O4	174.089	1.873	173.082	Full match	Full match	Full match	2.24626e+07	2.27588e+07	6.96856e+07	8.04555e+06	2.9118e+07	1.61636e+07	3.44885e+07	1.12285e+07	4.58154e+06	1.01405e+07	4.29653e+07	2.99628e+07	1.26144	0.335067	0.538241	0.527778	0.964782
Com_507_neg	13(S)-HOTrE	C18 H30 O3	294.22	13.277	293.213	Full match	No results	Full match	1.08353e+09	1.76076e+09	2.80491e+08	1.57384e+08	1.09386e+09	8.09003e+08	1.02785e+08	1.9587e+09	3.15658e+08	1.71906e+07	1.6322e+09	8.04709e+08	1.07323	0.101959	0.454746	0.583333	0.835279
Com_50872_neg	7-Hydroxy-4-chromone	C9 H6 O3	162.032	14.41	161.025	No results	No results	Full match	100359	358408	401546	119215	471939	199417	334893	156461	151283	49787.6	191329	230188	1.48202	0.567563	0.345588	0.666667	1.09
Com_5087_neg	Lactobionic acid	C12 H22 O12	358.11	1.343	357.104	No results	No results	Full match	1.9808e+06	8.56063e+07	1.31214e+06	1.16591e+06	2.16497e+07	1.20395e+08	3.85833e+06	1.43571e+07	893557	1.69317e+06	8.88027e+06	1.22723e+07	5.53239	2.4679	0.488469	0.611111	0.768372
Com_5093_neg	2'-Deoxyuridine-5-monophosphate	C9 H13 N2 O8 P	308.036	8.786	307.029	Invalid mass	No results	No results	1.29778e+06	6.62938e+07	7.76126e+06	788528	3.61136e+07	4.55238e+06	1.85273e+06	481519	388101	572337	9.45659e+07	4.03062e+07	0.845408	-0.24228	0.533264	0.638889	1.04122
Com_51129_neg	oxoglutarate	C5H5O5-	145.089	6.69	144.082	No results	No results	Full match	113070	124939	319671	65767.3	188214	145307	199139	117510	47984.8	77242.4	162258	257749	1.11032	0.150979	0.696731	0.472222	0.835782
Com_5128_neg	ethyl 2-cyano-3-(tetrahydro-3-thiophenylamino)acrylate	C10 H14 N2 O2 S	452.154	10.544	225.07	Invalid mass	No results	No results	533986	8.26553e+06	6.8862e+07	469220	1.33073e+06	4.31636e+06	829862	1.27913e+07	2.38401e+06	705509	2.41505e+07	1.45948e+07	1.51071	0.595226	0.741466	0.611111	1.19781
Com_5146_neg	Calcitriol	C27 H44 O3	416.33	15.298	415.323	Full match	No results	No results	2.29114e+07	2.52724e+07	6.84947e+07	892531	1.92516e+07	709325	1.55031e+07	384691	795346	1.97382e+07	1.08062e+07	1.09008e+07	2.36601	1.24245	0.560045	0.722222	0.785282
Com_5164_neg	FAHFA (15:0/16:0)	C31 H60 O4	496.45	14.464	495.443	No results	Full match	No results	272755	7.29745e+06	6.82707e+07	962060	772283	860913	2.66467e+06	263235	460379	282255	474237	559282	16.6741	4.05954	0.171113	0.777778	1.50588
Com_5167_neg	(+/-)9-HODE	C18 H32 O3	296.235	14.049	295.228	Full match	No results	Full match	1.53455e+07	7.3771e+07	6.82138e+07	2.56217e+07	1.03474e+08	4.69246e+07	6.56595e+07	1.43e+07	2.42371e+07	8.81503e+06	6.89752e+07	3.35977e+07	1.54627	0.628789	0.284484	0.722222	1.2277
Com_5174_neg	Pyrrole-2-carboxylic acid	C5 H5 N O2	111.032	1.073	110.025	Full match	Full match	No results	1.18755e+07	1.53184e+07	1.32472e+07	5.99287e+06	4.09403e+07	2.56425e+07	1.99276e+08	1.30835e+07	5.0395e+06	1.13713e+07	3.36755e+07	4.60239e+07	0.366378	-1.44859	0.467527	0.555556	1.03946
Com_5192_neg	LPC 19:1	C27 H54 N O7 P	595.386	15.231	594.379	No results	Invalid mass	No results	2.61518e+06	1.23704e+06	1.10649e+06	5.10743e+07	1.28129e+06	6.68971e+06	6.49876e+06	945812	1.34484e+07	7.25524e+06	605982	3.95751e+06	1.95661	0.968357	0.985893	0.5	0.699624
Com_5193_neg	FAHFA (18:2/17:0)	C35 H64 O4	548.481	14.669	547.474	No results	Full match	No results	3.34378e+06	5.21307e+07	6.77943e+07	5.75964e+06	1.0519e+07	1.10514e+07	1.79872e+07	660278	6.35658e+06	869798	5.80483e+06	6.47444e+06	3.94723	1.98084	0.0915228	0.722222	1.75246
Com_5199_neg	Salvinorin B	C21 H26 O7	390.17	9.652	389.163	Invalid mass	No results	No results	6.12946e+06	9.1576e+06	3.44537e+06	2.24565e+06	2.83928e+06	1.37671e+06	697459	9.24991e+07	923820	2.48804e+06	1.15873e+07	4.36038e+06	0.223836	-2.15949	0.764026	0.5	0.368872
Com_51_neg	Docosahexaenoic acid	C22 H32 O2	328.241	14.485	327.233	Full match	Full match	No results	8.79148e+08	4.44831e+09	1.42875e+09	1.68231e+10	3.10619e+09	9.77725e+09	13211920578	4.77078e+07	7.6254e+09	4.94425e+09	1.83264e+09	2.96922e+09	1.19038	0.251424	0.598357	0.472222	0.606405
Com_520_neg	D-α-Hydroxyglutaric acid	C5 H8 O5	148.037	1.216	147.03	Full match	Full match	Full match	3.44792e+08	3.27147e+08	7.65556e+08	4.95428e+08	1.51879e+09	2.42158e+09	4.69538e+08	5.68286e+08	4.02757e+08	2.88518e+08	8.8707e+08	1.46464e+09	1.43925	0.525313	0.592902	0.583333	0.659734
Com_5244_neg	JWH 250 N-pentanoic acid metabolite	C22 H23 N O4	730.329	11.782	729.322	Invalid mass	No results	No results	1.03549e+06	1.19472e+06	899791	2.78881e+07	1.09817e+06	6.5939e+06	795879	553707	3.59648e+07	9.17312e+06	2.60941e+06	1.42274e+06	0.76624	-0.384131	0.869248	0.527778	0.370962
Com_525_neg	Pantothenic acid	C9 H17 N O5	219.111	2.378	218.104	Full match	Full match	Full match	1.6432e+08	2.26321e+08	1.38593e+09	4.30029e+08	2.65408e+08	1.48997e+08	2.81151e+09	1.36204e+08	4.78916e+08	1.18068e+08	1.49857e+09	2.14045e+08	0.498543	-1.00421	0.599339	0.527778	0.95456
Com_5266_neg	LPS 17:0	C23 H46 N O9 P	511.292	14.656	510.285	No results	Full match	No results	9.42165e+06	1.85169e+07	9.78526e+06	1.96861e+07	1.66449e+07	3.36245e+06	6.72954e+07	2.53076e+06	9.1187e+06	6.78586e+07	1.0042e+07	3.71422e+07	0.399083	-1.32524	0.426881	0.611111	0.953867
Com_5307_neg	Catechol	C6 H6 O2	110.037	5.084	109.03	Full match	No results	Full match	7.29327e+07	7.64005e+06	2.14592e+07	2.51928e+06	8.75018e+06	6.99388e+06	3.67102e+07	5.50735e+06	5.70945e+06	6.70661e+07	1.34158e+07	1.44167e+07	0.842254	-0.247674	0.586634	0.555556	0.667461
Com_5323_neg	α-Phenylacetoacetonitrile	C10 H9 N O	159.069	7.257	158.061	Full match	No results	No results	5.04064e+06	544122	6.57378e+07	276770	672576	574583	1.8169e+06	561847	289689	585909	627808	854130	15.3805	3.94303	0.349708	0.527778	1.0613
Com_5334_neg	FAHFA (2:0/18:0)	C20 H38 O4	342.277	14.407	341.27	No results	Full match	No results	479472	1.68448e+07	2.07273e+07	477983	3.53772e+07	938228	2.67572e+06	461346	621259	286037	8.92797e+07	6.36587e+07	0.476772	-1.06863	0.926364	0.527778	1.09
Com_5382_neg	PA (16:0/18:1)	C37 H71 O8 P	674.49	16.518	673.483	No results	Full match	No results	1.34455e+06	7.6295e+07	9.95668e+06	4.40703e+07	7.72102e+07	1.12224e+08	1.07783e+06	6.04812e+07	876695	3.08993e+06	2.30534e+06	5.39247e+06	4.38522	2.13265	0.056948	0.833333	2.07541
Com_539_neg	Genistein	C15 H10 O5	270.053	8.934	269.046	Full match	Full match	No results	1.14652e+08	5.99114e+07	657228	5.95862e+07	8.25624e+07	2.31803e+09	735543	1.50751e+09	1.90205e+08	664592	1.00849e+08	8.40437e+07	1.39883	0.484218	0.715076	0.555556	0.555549
Com_5413_neg	13,14-dihydro Prostaglandin E1	C20 H36 O5	338.244	14.796	337.236	Invalid mass	No results	No results	5.26314e+07	7.44843e+07	3.90593e+07	3.28272e+07	8.15242e+07	7.55027e+07	1.8844e+08	8.73882e+06	2.30795e+07	3.94058e+07	3.806e+07	6.93924e+07	0.969799	-0.0442428	0.472809	0.666667	0.805135
Com_5420_neg	Milbemectin A3	C31 H44 O7	528.312	13.469	527.305	Invalid mass	No results	No results	3.36676e+07	5.0724e+06	1.61386e+07	1.98471e+07	5.23307e+06	7.1624e+06	878548	2.07702e+07	3.44311e+07	1.80608e+07	9.41097e+06	3.69862e+06	0.998521	-0.0021354	0.678899	0.5	0.716577
Com_542_neg	D-Proline	C5 H9 N O2	115.064	1.384	114.056	No results	No results	Full match	5.99353e+07	4.96226e+08	6.76898e+08	9.50201e+08	4.25305e+08	1.29948e+09	2.87889e+09	8.09572e+07	7.10046e+08	1.82625e+08	1.07563e+09	7.03006e+08	0.694004	-0.526983	0.855255	0.583333	0.624239
Com_5433_neg	Lysopc 18:3	C26 H48 N O7 P	517.318	14.251	516.31	No results	No results	Full match	5.43735e+06	4.26642e+06	4.45651e+06	4.81698e+07	3.66906e+06	4.50266e+06	2.7193e+06	4.8444e+06	9.12827e+06	4.59885e+06	1.38906e+06	2.51756e+06	2.79797	1.48438	0.227423	0.638889	1.78214
Com_5447_neg	L-Saccharopine	C11 H20 N2 O6	276.133	1.2	275.125	Full match	Full match	Full match	4.06067e+06	8.02202e+07	1.44004e+07	6.84022e+06	9.60629e+07	1.39237e+07	3.6555e+07	2.95836e+06	4.37397e+06	1.96725e+06	7.77221e+07	5.57931e+07	1.20147	0.264804	0.653029	0.361111	0.851396
Com_5450_neg	LPS 22:1	C28 H54 N O9 P	579.355	15.418	578.347	No results	Full match	No results	1.04297e+07	2.94449e+07	1.31688e+07	1.94659e+07	6.65037e+06	612652	1.86574e+08	737749	2.74191e+07	6.05684e+07	310232	726494	0.288679	-1.79246	0.813321	0.527778	0.570953
Com_5453_neg	LPS 22:4	C28 H48 N O9 P	573.307	14.483	572.299	No results	Full match	No results	3.84283e+06	2.34417e+06	2.15351e+06	1.52878e+07	983875	985898	1.86515e+08	1.66329e+06	5.52679e+06	1.14597e+07	1.13544e+06	4.02722e+06	0.121706	-3.03853	0.296288	0.694444	1.1438
Com_5454_neg	LPS 15:0	C21 H42 N O9 P	483.261	14.199	482.253	No results	Full match	No results	3.18979e+06	6.33937e+07	4.809e+07	2.0534e+06	2.37571e+07	415120	3.36574e+06	545898	559480	1.4922e+06	8.66684e+07	1.00501e+08	0.729547	-0.454927	0.732076	0.5	0.988622
Com_548_neg	Monobenzyl phthalate	C15 H12 O4	256.074	10.089	255.067	Full match	Full match	No results	236931	6.18249e+06	1.30789e+09	256542	1.46507e+07	7.18421e+06	5.28926e+08	308355	1.10562e+06	3.43239e+07	2.2454e+07	812430	2.27306	1.18464	0.941817	0.583333	0.663707
Com_5534_neg	3,8,9-trihydroxy-10-propyl-3,4,5,8,9,10-hexahydro-2H-oxecin-2-one	C12 H20 O5	244.131	7.292	243.124	Full match	No results	No results	1.48236e+07	1.07334e+06	6.21662e+07	415260	869704	1.15745e+06	2.28949e+06	598706	296211	1.42325e+06	2.65448e+06	1.39778e+06	9.29634	3.21666	0.34714	0.472222	1.06585
Com_553_neg	Uridine	C9 H12 N2 O6	244.07	2.179	243.063	Full match	Full match	Full match	2.3256e+08	6.84183e+06	2.27036e+07	9.78964e+08	4.03929e+06	4.80126e+08	2.34413e+09	7.43179e+08	6.87708e+08	1.00898e+09	1.28795e+07	7.07281e+06	0.359129	-1.47743	0.394939	0.722222	1.12776
Com_5577_neg	L-Alanyl-L-Lysine	C9 H19 N3 O3	217.143	1.359	216.136	No results	No results	Full match	8.30873e+06	1.28721e+07	9.82711e+06	2.10741e+07	2.25066e+07	1.12953e+07	6.40958e+06	5.07364e+06	1.05354e+07	8.24482e+06	8.39575e+07	1.85837e+07	0.646694	-0.628845	0.930401	0.666667	0.629007
Com_5596_neg	L-Cysteine-S-sulfate	C3 H7 N O5 S2	200.977	1.215	199.97	Full match	Full match	Full match	807897	3.11678e+06	1.8552e+06	520142	2.15773e+07	1.06272e+08	2.26249e+06	706494	2.39943e+06	996316	5.06862e+06	6.11948e+06	7.64262	2.93407	0.502629	0.527778	0.779957
Com_5605_neg	N-Isobutyrylglycine	C6 H11 N O3	145.074	2.339	144.067	Full match	Full match	Full match	8.4708e+07	5.50224e+06	6.53023e+06	6.12419e+06	1.02508e+07	7.57008e+06	1.35804e+07	5.84034e+06	4.18217e+06	1.81889e+07	2.04355e+07	1.35662e+07	1.59229	0.671107	0.962412	0.583333	0.0865971
Com_5659_neg	Nicotinamide N-oxide	C6 H6 N2 O2	138.042	1.407	321.083	No results	No results	Full match	502829	7.61407e+07	2.09436e+06	607164	6.9463e+06	9.34465e+06	2.06746e+06	1.22136e+07	1.1132e+06	359283	3.24924e+06	3.79616e+07	1.67887	0.747494	0.883552	0.527778	0.557793
Com_566_neg	2-Isopropylmalate	C7 H12 O5	176.069	1.228	175.061	No results	No results	Full match	5.72544e+07	9.03744e+07	3.95294e+07	5.06045e+06	2.3161e+08	5.05994e+07	2.27216e+07	1.71414e+09	5.89301e+06	1.68891e+07	1.41566e+08	1.13388e+08	0.235496	-2.08623	0.785857	0.527778	0.435808
Com_568_neg	2-Isopropylmalic acid	C7 H12 O5	176.069	1.417	175.062	Full match	Full match	Full match	5.30307e+07	7.53181e+07	8.24249e+07	1.13875e+07	2.34765e+08	9.30019e+07	5.45547e+07	1.71212e+09	1.12669e+07	2.54432e+07	2.17307e+08	1.21945e+08	0.256659	-1.96208	0.675892	0.527778	0.61138
Com_5699_neg	2-(1H-indol-3-yl)acetic acid	C10 H9 N O2	175.064	6.406	174.056	Full match	No results	Full match	2.46083e+06	7.53689e+07	2.78913e+07	738753	1.92906e+06	1.01239e+06	1.0957e+08	1.63513e+06	1.63884e+06	3.21886e+06	4.95147e+06	4.55935e+06	0.871213	-0.198902	0.864756	0.611111	0.693846
Com_569_neg	Ethyl-β-D-glucuronide	C8 H14 O7	222.074	1.357	221.067	Full match	No results	No results	4.80177e+07	6.50309e+07	1.30895e+08	1.80891e+07	2.20951e+08	5.31817e+07	4.33117e+08	1.7118e+09	5.61718e+07	2.62798e+07	1.7804e+08	1.01907e+08	0.21384	-2.22539	0.235242	0.694444	1.40493
Com_5713_neg	H-Trp-NH2.HCl	C11 H14 Cl N3 O	239.083	6.802	238.076	No results	No results	Full match	1.79199e+06	388262	5.97578e+07	112437	1.14547e+06	280058	1.60897e+06	189819	79621.4	180577	3.34563e+06	1.70762e+06	8.92489	3.15783	0.5501	0.416667	0.949759
Com_574_neg	Taurolithocholic acid 3-sulfate	C26 H45 N O8 S2	563.259	11.623	562.251	Full match	No results	No results	1.61735e+08	8.13439e+08	4.13378e+08	3.27529e+08	2.61902e+07	1.3638e+09	1.64376e+07	1.35495e+08	3.64172e+08	2.12842e+08	1.67352e+09	5.89554e+08	1.03812	0.0539718	0.802858	0.555556	0.56211
Com_5750_neg	Prostaglandin A1 ethyl ester	C22 H36 O4	346.251	12.47	345.244	Invalid mass	No results	No results	4.06062e+06	6.39513e+07	5.90715e+07	5.28545e+06	4.03944e+06	3.87342e+06	9.94813e+06	3.52341e+06	4.42384e+06	6.26336e+06	3.38827e+07	7.82332e+06	2.12985	1.09075	0.694049	0.527778	0.937387
Com_5786_neg	Lignoceric Acid	C24 H48 O2	368.366	14.035	367.359	Full match	No results	No results	1.27456e+06	3.51731e+07	5.86587e+07	3.41748e+07	7.22726e+07	2.7135e+06	1.5846e+07	1.27057e+06	1.95077e+06	3.17082e+06	3.67399e+07	8.83917e+07	1.38609	0.471019	0.539863	0.583333	0.902527
Com_5822_neg	Azelaic acid	C9 H16 O4	188.105	4.56	187.098	Full match	Full match	Full match	5.98194e+06	5.26184e+06	4.62335e+06	3.20522e+06	7.93539e+06	6.47225e+06	1.1979e+07	5.8138e+06	2.29245e+06	4.48618e+06	7.90437e+07	1.09031e+07	0.292355	-1.77421	0.333425	0.611111	1.49509
Com_5835_neg	3-Hydroxyanthranilic acid	C7 H7 N O3	153.043	1.441	152.036	Full match	Full match	Full match	5.3719e+06	1.22787e+07	5.79189e+07	2.07081e+06	7.97111e+06	5.77899e+06	1.0655e+07	3.88524e+06	1.59509e+06	3.12548e+06	1.16334e+07	1.09971e+07	2.18161	1.12539	0.459189	0.388889	1.09393
Com_5845_neg	Xanthohumol	C21 H22 O5	354.151	11.832	353.143	Invalid mass	No results	No results	1.04164e+06	7.27067e+07	1.01923e+07	1.8236e+06	9.34329e+06	3.68627e+06	1.28652e+06	712845	4.48929e+06	1.01898e+06	3.14469e+06	7.30846e+06	5.50052	2.45957	0.187918	0.75	1.4562
Com_5856_neg	FAHFA (18:0/20:2)	C38 H70 O4	590.526	15.259	589.519	No results	Full match	No results	1.4203e+06	2.82632e+06	1.39861e+06	3.5416e+06	437134	508751	1.68779e+08	235654	6.25763e+06	1.47172e+07	1.13963e+06	1.5759e+06	0.0525815	-4.2493	0.26667	0.666667	1.25485
Com_5905_neg	LPA 16:1	C19 H37 O7 P	408.228	14.498	407.221	No results	Full match	No results	4.84616e+07	2.23424e+06	2.35602e+06	4.28108e+07	2.22278e+06	7.11307e+06	1.59505e+07	5.55333e+06	1.12003e+07	3.15445e+07	1.52382e+06	3.29148e+06	1.5232	0.607109	0.983559	0.5	1.02598
Com_5927_neg	Dodecanedioic acid	C12 H22 O4	230.152	7.28	229.145	Full match	No results	No results	1.41201e+06	8.63904e+06	5.66191e+07	256973	5.53712e+06	1.54445e+06	3.00168e+06	465955	183426	266151	2.32769e+07	9.07937e+06	2.04029	1.02878	0.501257	0.583333	1.14789
Com_594_neg	Cyclamic acid	C6 H13 N O3 S	179.062	7.038	178.055	Full match	No results	Full match	3.36226e+07	7.07245e+08	3.88556e+08	2.23566e+06	5.16008e+08	2.24879e+08	5.22551e+07	4.74105e+07	1.1728e+07	3.85837e+06	1.6167e+09	6.35048e+08	0.791105	-0.338058	0.706281	0.527778	0.994385
Com_5950_neg	PG (15:0/15:0)	C36 H71 O10 P	694.481	16.507	693.474	No results	Full match	No results	473447	622971	2.02193e+06	2.82886e+07	4.03948e+07	1.15767e+07	1.9327e+07	8.55799e+06	9.74639e+06	5.71073e+07	2.4069e+06	1.73185e+06	0.843251	-0.245966	0.513789	0.583333	0.821407
Com_5954_neg	4-Chlorophenol	C6 H5 Cl O	128.005	3.065	126.997	Invalid mass	No results	No results	410540	5.09893e+06	5.6256e+07	224953	6.73051e+06	473076	1.04843e+06	516284	151429	294303	9.32798e+06	4.70368e+06	4.31327	2.10878	0.51991	0.583333	1.11171
Com_5963_neg	PE (18:2/18:2)	C41 H74 N O8 P	739.516	16.537	738.51	No results	Full match	No results	1.95542e+06	1.14552e+07	478097	2.25533e+07	3.79331e+07	7.65579e+06	2.07765e+07	6.18642e+06	2.18902e+06	5.69337e+07	1.22071e+07	985626	0.826272	-0.275312	0.855335	0.472222	0.562819
Com_6016_neg	N-Acetyl-5-aminosalicylic acid	C9 H9 N O4	195.051	1.296	194.044	Invalid mass	No results	No results	2.5915e+06	5.392e+07	4.13178e+07	1.28518e+06	3.32509e+07	1.27114e+07	2.65577e+07	4.2742e+06	1.3897e+06	1.89461e+06	6.74249e+07	1.55858e+08	0.563626	-0.827189	0.999815	0.472222	1.07134
Com_6018_neg	Estriol	C18 H24 O3	288.169	8.15	287.162	Invalid mass	No results	No results	528426	478030	402514	308873	3.23167e+07	1.37498e+07	476080	400613	281286	381993	7.55806e+07	3.81301e+07	0.414612	-1.27017	0.861603	0.555556	0.748051
Com_6033_neg	Corchorifatty acid F	C18 H32 O5	328.226	11.382	327.218	Full match	No results	No results	7.33347e+06	2.59572e+07	5.32715e+06	4.39232e+06	3.51837e+07	1.98211e+07	3.29639e+06	1.03346e+07	6.37657e+06	762559	7.5265e+07	3.72242e+07	0.73552	-0.443164	0.691144	0.527778	0.714167
Com_6151_neg	PE (16:1e/20:5)	C41 H72 N O7 P	721.505	16.561	720.496	No results	Full match	No results	283281	9.7633e+06	1.42641e+06	1.62495e+07	3.13337e+07	1.13288e+06	2.07893e+07	5.11191e+06	2.1307e+06	5.48426e+07	2.49692e+06	607412	0.700046	-0.514479	0.732135	0.416667	0.489748
Com_616_neg	Glycoursodeoxycholic acid	C26 H43 N O5	449.315	13.165	448.308	Full match	No results	Full match	8.95186e+07	1.00045e+06	6.58846e+06	3.54934e+07	998418	1.08844e+07	7.84864e+06	5.03038e+07	1.0992e+08	1.15323e+09	4.78539e+06	1.34903e+06	0.108844	-3.19966	0.357278	0.666667	1.11074
Com_6180_neg	4-chloro-2-(1H-pyrazol-3-yl)phenol	C9 H7 Cl N2 O	194.025	6.377	193.018	Full match	No results	No results	9.5572e+06	211518	5.37635e+07	110799	367380	229098	1.54566e+06	187144	75965.7	138951	555334	448782	21.7626	4.44378	0.318947	0.388889	1.11047
Com_6183_neg	Piceatannol	C14 H12 O4	244.077	11.394	243.07	Invalid mass	No results	No results	6.38554e+06	2.20389e+07	2.11437e+07	2.94451e+07	1.63475e+07	1.40353e+07	1.01325e+07	5.52198e+06	1.82498e+07	4.52932e+06	7.30544e+07	2.82689e+07	0.782759	-0.35336	0.80348	0.583333	0.821517
Com_6222_neg	Thromboxane B3	C20 H32 O6	368.221	9.321	367.213	Full match	No results	Full match	1.96604e+06	2.45051e+07	5.28308e+07	640116	2.26837e+07	7.95136e+06	4.88061e+06	1.1734e+06	723328	452892	7.23871e+07	3.17119e+07	0.993243	-0.00978107	0.536369	0.583333	1.13977
Com_625_neg	Deoxycholic acid	C24 H40 O4	392.293	12.02	391.286	Full match	No results	Full match	666981	2.22099e+07	4.64221e+07	2.63294e+06	1.44632e+07	962701	1.48277e+07	740008	9.6661e+06	733750	1.51476e+09	3.10315e+07	0.0555797	-4.1693	0.557869	0.555556	1.43807
Com_629_neg	Docosatrienoic acid	C22 H38 O2	334.288	15.251	333.28	Full match	No results	No results	1.40373e+07	3.06243e+08	4.51233e+08	1.14758e+08	7.02888e+07	2.03762e+08	3.2366e+09	1.26757e+06	2.40603e+08	1.87633e+08	8.8438e+07	2.68635e+07	0.30685	-1.7044	0.787579	0.555556	0.386715
Com_6303_neg	FAHFA (3:0/18:1)	C21 H38 O4	354.278	14.351	353.27	No results	Full match	Full match	5.59623e+06	1.07979e+07	4.45433e+06	4.19637e+06	3.80792e+07	1.24189e+07	2.83092e+06	2.74529e+06	6.33621e+06	525502	3.32623e+07	1.46516e+08	0.393011	-1.34736	0.794396	0.611111	0.720585
Com_6326_neg	3-benzyl-1-butyl-4-hydroxy-1,2-dihydroquinolin-2-one	C20 H21 N O2	1228.61	9.935	613.3	Invalid mass	No results	No results	243414	358534	570823	1.66381e+06	395813	1.11719e+06	1.48834e+06	7.10756e+07	244421	160408	793837	643445	0.0584574	-4.09647	0.498443	0.555556	0.765516
Com_633_neg	1-Oleoyl-Sn-Glycero-3-Phosphocholine	C26 H52 N O7 P	521.349	14.994	566.347	No results	No results	Full match	2.16392e+08	4.1935e+07	3.70649e+07	8.15706e+08	2.49259e+07	1.51673e+08	3.36931e+08	2.19966e+07	1.50644e+08	1.78023e+08	1.59079e+07	8.63222e+07	1.63036	0.705187	0.768532	0.416667	0.892344
Com_6361_neg	L-(+)-Tartaric acid	C4 H6 O6	150.017	1.157	149.009	Full match	Full match	No results	1.87422e+07	1.35153e+06	1.15305e+06	897700	2.26616e+06	1.65069e+06	1.51432e+08	7.26709e+06	1.45676e+06	9.45588e+06	1.23098e+06	2.41693e+06	0.150418	-2.73295	0.266958	0.722222	1.20991
Com_6393_neg	N-Acetyl-DL-tryptophan	C13 H14 N2 O3	246.101	7.639	245.094	Full match	Full match	Full match	2.20065e+07	7.77725e+06	5.12201e+07	598835	8.88686e+06	1.16891e+06	5.24782e+06	919387	306848	2.68654e+06	1.47631e+07	1.22528e+07	2.53364	1.34121	0.456036	0.638889	0.986241
Com_6406_neg	5(S),15(S)-DiHETE	C20 H32 O4	168.115	12.429	167.108	Invalid mass	No results	No results	5.21622e+06	1.30208e+07	2.17895e+06	4.75507e+06	4.72204e+07	4.14612e+06	4.47767e+06	5.98388e+06	3.82219e+06	7.1551e+06	6.95411e+07	3.75189e+07	0.595629	-0.747515	0.525089	0.611111	1.03298
Com_6410_neg	(+)-alpha-Lipoic acid	C8 H14 O2 S2	206.043	1.432	205.036	No results	No results	Full match	6.84404e+06	8.10569e+06	1.14553e+07	6.8034e+06	2.67666e+07	1.24785e+07	9.17443e+07	1.11653e+07	2.51895e+06	4.72692e+06	6.94824e+07	7.61465e+07	0.28326	-1.8198	0.384781	0.583333	1.35465
Com_641_neg	Thymidine	C10 H14 N2 O5	242.091	5.694	241.083	Full match	Full match	Full match	5.24688e+07	8.0704e+07	1.06579e+09	7.38658e+08	7.67696e+07	1.48555e+09	1.52379e+08	3.94153e+07	2.19077e+08	1.18061e+08	4.18434e+08	7.31764e+07	3.42949	1.778	0.332336	0.638889	1.06457
Com_6437_neg	UDP-N-acetylglucosamine	C17 H27 N3 O17 P2	112.027	1.374	111.02	Invalid mass	No match	No match	1.05982e+07	1.25688e+07	1.43628e+07	5.77772e+06	1.09845e+07	2.51103e+07	1.86029e+07	6.94617e+07	1.29401e+07	8.22422e+06	2.95538e+07	3.60119e+07	0.45426	-1.13841	0.115667	0.777778	1.89476
Com_6454_neg	1-Methylguanosine	C11 H15 N5 O5	297.106	1.337	296.099	No results	No results	Full match	2.78028e+06	1.90458e+07	1.3634e+07	1.60858e+06	4.75834e+06	8.95854e+06	6.33357e+06	3.07086e+06	1.22205e+06	2.32921e+06	6.90281e+07	8.29406e+06	0.562547	-0.829953	0.917195	0.583333	1.00888
Com_647_neg	Ascorbic acid	C6 H8 O6	176.032	1.247	175.025	Full match	No results	Full match	6.78615e+06	1.27194e+07	5.26377e+07	5.49553e+06	5.1679e+06	2.85612e+07	3.09227e+09	2.77285e+06	4.65507e+06	7.72816e+07	3.13253e+07	1.76745e+07	0.0345222	-4.85633	0.385769	0.583333	1.13048
Com_648_neg	D-(-)-Lyxose	C5 H10 O5	150.053	1.228	195.051	Full match	Full match	Full match	8.9134e+08	2.64853e+08	3.98068e+08	2.25675e+08	9.78254e+08	1.82006e+09	7.6606e+08	3.06364e+08	3.91121e+08	3.0879e+08	7.68726e+08	2.55266e+09	0.898802	-0.153924	0.894072	0.5	0.507746
Com_6509_neg	L-Malate	C4 H6 O5	134.022	11.269	133.014	No results	No results	Full match	3.7653e+07	1.24492e+06	2.56119e+06	3.76687e+07	1.43766e+06	7.85507e+07	1.20921e+06	1.92283e+07	2.33536e+07	3.31256e+07	1.48176e+06	2.31473e+06	1.97138	0.979203	0.728725	0.638889	1.0677
Com_651_neg	Allantoin	C4 H6 N4 O3	158.044	1.341	157.037	No results	Full match	Full match	1.44934e+09	2.38655e+08	4.46802e+08	5.09154e+07	1.97923e+08	2.35264e+08	4.87534e+08	6.77232e+07	7.62128e+07	2.21188e+08	2.96751e+07	5.55005e+08	1.82205	0.865561	0.371674	0.611111	1.00047
Com_6529_neg	Bicyclo Prostaglandin E2	C20 H30 O4	316.204	12.202	315.197	Invalid mass	No results	No match	4.11389e+07	3.87728e+06	9.31358e+06	3.71352e+07	6.94434e+06	1.4771e+06	1.30609e+06	4.47995e+07	2.5316e+07	5.04676e+07	2.00723e+07	4.94415e+06	0.679936	-0.556529	0.597508	0.611111	0.657525
Com_6579_neg	δ-Ribono-1,4-lactone	C5 H8 O5	148.037	1.38	147.03	Full match	No results	Full match	7.34779e+06	7.85629e+06	9.84908e+06	5.92584e+06	5.9349e+07	1.12677e+07	1.28162e+07	2.15298e+07	5.14636e+06	3.47811e+06	6.70397e+07	1.06277e+08	0.469726	-1.09011	0.502349	0.611111	1.17479
Com_6627_neg	cis-Aconitic acid	C6 H6 O6	174.017	1.426	173.009	No results	No results	Full match	6.75111e+06	2.3465e+06	1.07599e+07	1.04768e+07	7.41048e+06	9.99289e+06	1.4251e+08	2.91537e+07	4.1129e+06	8.2825e+06	2.43426e+07	4.86549e+07	0.185709	-2.42888	0.073512	0.777778	2.03632
Com_662_neg	Lysope 18:1	C23 H46 N O7 P	479.302	14.498	478.295	No results	No results	Full match	3.00532e+08	1.74763e+07	2.46584e+07	7.77284e+08	2.55215e+07	4.83053e+07	1.34666e+08	8.25965e+07	1.98201e+08	2.63531e+08	1.71592e+07	3.60681e+07	1.63035	0.70518	0.822216	0.527778	0.988816
Com_6634_neg	2-[(carboxymethyl)(methyl)amino]-5-methoxybenzoic acid	C11 H13 N O5	239.079	2.099	238.072	Full match	No results	No results	2.81461e+06	8.47354e+06	4.86263e+07	1.26652e+06	5.62608e+06	2.89831e+06	8.25571e+06	2.1178e+06	949192	1.26184e+06	3.30906e+07	1.12145e+07	1.22527	0.293104	0.812237	0.416667	1.06997
Com_6645_neg	α-D-Glucose-1,6-bisphosphate	C6 H14 O12 P2	339.997	1.153	338.989	Full match	Full match	Full match	2.9409e+07	1.16649e+06	4.48121e+06	374563	1.09079e+06	1.48932e+06	6.13772e+07	6.63341e+07	106321	588630	2.18405e+06	3.0795e+06	0.284368	-1.81417	0.698961	0.583333	0.432087
Com_6655_neg	N-Acetyl-L-glutamic acid	C7 H11 N O5	189.064	1.446	188.057	No results	No results	Full match	5.08955e+06	1.94682e+07	1.33411e+07	667481	2.13605e+07	6.58031e+06	5.26528e+06	3.05309e+06	1.30904e+06	1.84833e+06	6.5889e+07	3.66831e+07	0.583151	-0.778058	0.957581	0.527778	1.03766
Com_6659_neg	LPC 20:5	C28 H48 N O7 P	601.34	14.231	600.332	No results	Invalid mass	No results	1.80857e+06	642749	550009	3.64597e+07	1.36715e+06	1.49635e+06	1.87664e+06	1.16037e+06	1.14835e+06	3.13632e+06	336792	2.18082e+06	4.30158	2.10487	0.628569	0.527778	1.15183
Com_668_neg	Erucic acid	C22 H42 O2	338.319	15.878	337.312	Full match	No results	Full match	3.49955e+07	3.43876e+08	4.00423e+08	9.4473e+07	2.0649e+08	1.46975e+08	2.99721e+09	6.47174e+06	2.74752e+08	1.5046e+08	5.06495e+07	3.95075e+07	0.348739	-1.51978	0.709587	0.583333	0.426656
Com_66_neg	LPC 18:0	C26 H54 N O7 P	583.386	15.36	582.379	No results	Invalid mass	No results	3.76034e+08	9.02158e+08	1.515e+08	1.14538e+10	5.45219e+08	3.08043e+09	3.37188e+09	3.35415e+07	3.1787e+09	2.36795e+09	3.01673e+08	1.22781e+09	1.57507	0.655413	0.848931	0.527778	0.448957
Com_6756_neg	Undecanedioic acid	C11 H20 O4	216.136	13.758	215.129	No results	No results	Full match	1.56352e+06	3.776e+07	4.74943e+07	6.81114e+06	1.2626e+07	2.0075e+07	2.54337e+06	2.14416e+06	5.29546e+06	1.31758e+06	1.64846e+07	1.93986e+06	4.24995	2.08744	0.0571705	0.805556	1.94239
Com_6764_neg	FAHFA (22:5/18:1)	C40 H66 O4	610.497	14.687	609.491	No results	Full match	No results	822445	4.05207e+07	4.74189e+07	2.52763e+07	1.18261e+07	2.21768e+07	3.68183e+07	305788	1.58127e+07	705395	5.24247e+06	5.2025e+06	2.31	1.20789	0.195906	0.777778	1.37925
Com_678_neg	Gluconic acid	C6 H12 O7	196.059	1.223	195.051	Full match	No results	Full match	5.02334e+08	1.27904e+08	1.97897e+08	1.38273e+08	6.40148e+08	1.74497e+09	5.55536e+08	2.72148e+08	2.97133e+08	2.07989e+08	1.47631e+08	2.25285e+09	0.897742	-0.155626	0.897333	0.416667	0.185762
Com_6849_neg	2-Ketoadipic acid	C6 H8 O5	160.037	1.401	159.03	No results	Full match	Full match	1.50954e+07	1.57786e+07	4.67469e+07	2.98942e+06	4.73682e+07	1.7667e+07	2.36629e+07	1.69516e+07	3.17572e+06	5.28174e+06	3.84336e+07	4.27029e+07	1.11856	0.16164	0.802519	0.472222	0.81139
Com_6879_neg	2-(1H-benzimidazol-2-yl)-3-(1,3-benzodioxol-5-yl)acrylonitrile	C17 H11 N3 O2	289.084	2.341	288.077	Full match	No results	No results	1.48023e+07	2.45891e+06	1.17212e+07	3.35572e+07	1.41469e+07	3.79083e+07	1.00632e+08	2.65834e+07	2.48509e+07	1.62574e+07	9.8733e+06	1.37262e+07	0.597086	-0.74399	0.367995	0.583333	1.02708
Com_6888_neg	N-benzyl-N-isopropyl-N'-[4-(trifluoromethoxy)phenyl]urea	C18 H19 F3 N2 O2	352.141	4.902	351.133	Full match	No results	No results	990452	279669	620422	3.48925e+07	889722	1.04847e+07	1.85265e+07	2.2768e+06	2.35359e+07	1.59392e+06	624200	680660	1.01947	0.0278158	0.687546	0.611111	0.744237
Com_68_neg	Decanoic acid	C10 H20 O2	172.147	12.713	171.139	Full match	No results	Full match	2.67091e+09	1.38855e+09	7.23695e+08	7.88736e+08	1.84702e+09	1.53325e+09	3.2349e+08	1.99796e+10	2.96058e+09	9.75596e+07	2.39482e+09	1.59685e+09	0.327284	-1.61138	0.971641	0.583333	0.0523115
Com_6964_neg	Oxoadipic Acid	C6 H8 O5	160.037	12.06	159.03	No results	No results	Full match	6.82872e+06	5.81043e+06	4.76106e+06	1.01988e+06	9.64951e+06	8.01923e+06	1.26799e+07	7.23071e+06	2.44321e+07	4.36985e+07	8.16046e+06	1.13856e+07	0.335438	-1.57588	0.034521	0.916667	2.23612
Com_6991_neg	dUDP	C9 H14 N2 O11 P2	388.008	1.17	387.001	No results	No results	Full match	483245	279232	304445	179049	604820	437948	1.32819e+08	629294	98846.6	133263	365556	407974	0.0170225	-5.87642	0.527107	0.5	0.735431
Com_7013_neg	FAHFA (16:0/22:5)	C38 H64 O4	584.478	14.785	583.471	No results	Full match	No results	2.16628e+06	6.53666e+06	4.51762e+07	3.63533e+06	4.15465e+06	1.09203e+07	6.27647e+07	479604	4.92446e+06	2.63451e+06	1.46952e+06	2.5595e+06	0.970028	-0.0439016	0.39588	0.694444	0.932547
Com_7087_neg	LPE 20:5	C25 H42 N O7 P	499.271	14.225	498.264	No results	Full match	No results	3.38791e+06	1.07852e+06	1.03201e+06	3.35465e+07	883400	1.45076e+06	8.33048e+07	3.28039e+06	1.33795e+07	1.7275e+07	1.08052e+06	1.26364e+06	0.346026	-1.53105	0.270522	0.722222	1.2534
Com_7090_neg	Pimelic acid	C7 H12 O4	160.074	1.475	159.067	Full match	No results	Full match	4.07232e+06	7.4824e+06	4.45015e+07	1.85673e+06	4.10391e+06	3.44732e+06	5.81669e+06	3.08465e+06	1.34021e+06	2.66338e+06	8.21494e+06	7.52603e+06	2.28529	1.19238	0.51021	0.444444	1.0521
Com_709_neg	LPC 17:0	C25 H52 N O7 P	569.37	15.112	568.363	No results	Invalid mass	No results	3.13457e+07	4.19618e+07	1.76941e+07	7.17158e+08	1.81794e+07	9.78591e+07	3.60136e+08	3.02756e+06	1.92895e+08	1.33283e+08	9.82423e+06	4.35816e+07	1.2443	0.315332	0.877022	0.527778	0.527808
Com_70_neg	LPE 18:1	C23 H46 N O7 P	479.302	14.954	478.295	No results	Full match	Full match	2.33526e+09	1.25299e+09	1.0265e+09	1.09557e+10	5.74959e+08	1.60896e+09	9.10696e+09	5.41278e+08	4.37839e+09	5.02824e+09	4.37623e+08	1.22223e+09	0.857091	-0.222481	0.87413	0.472222	0.638096
Com_710_neg	FAHFA (18:1/3:0)	C21 H38 O4	354.277	14.843	353.27	No results	Full match	Full match	1.31336e+09	5.98823e+08	1.27211e+08	2.53476e+08	8.71069e+08	5.1723e+08	1.38332e+08	1.28061e+09	3.26776e+08	5.73139e+07	9.37791e+08	1.23487e+09	0.925918	-0.111043	0.779714	0.5	0.312127
Com_712_neg	LPG 16:0	C22 H45 O9 P	484.281	14.437	483.274	No results	Full match	No results	5.99561e+08	1.09142e+09	9.46867e+08	6.41953e+08	1.6988e+08	8.10419e+07	4.18645e+08	1.10781e+09	3.36692e+08	7.69722e+08	4.9856e+08	1.93608e+08	1.06186	0.08659	0.80604	0.5	0.274706
Com_7132_neg	LPE 20:3	C25 H46 N O7 P	503.302	14.72	502.295	No results	Full match	No results	7.61171e+06	6.68282e+06	7.98554e+06	3.12682e+07	9.04929e+06	3.8013e+06	5.16509e+07	6.1381e+06	2.36538e+07	2.6569e+07	3.8971e+06	2.60953e+06	0.57981	-0.786349	0.664196	0.5	0.724758
Com_7148_neg	4-(4-hydroxy-3,5-dimethylphenyl)-2-methylphthalazin-1(2H)-one	C17 H16 N2 O2	560.248	12.87	559.242	Invalid mass	No results	No results	1.46901e+07	2.07988e+07	2.40371e+07	1.07072e+07	1.58408e+07	7.62592e+07	810897	3.51843e+06	8.48681e+06	1.47626e+07	2.20649e+07	2.05628e+07	2.31223	1.20928	0.112299	0.75	1.69082
Com_714_neg	Sulfoacetic acid	C2 H4 O5 S	139.978	1.168	138.971	No results	No results	Full match	3.28459e+08	5.76243e+07	9.43056e+08	2.41886e+07	6.83339e+07	4.49907e+07	1.23165e+08	1.14117e+07	8.114e+06	4.60229e+07	2.28225e+08	1.92585e+08	2.40623	1.26677	0.426837	0.388889	1.01141
Com_7233_neg	LPC 20:1	C28 H56 N O7 P	549.381	15.484	548.374	No results	Full match	No results	1.16457e+06	1.38726e+06	695203	3.26469e+07	1.58904e+06	4.08939e+06	9.99538e+06	715516	7.50227e+06	2.57239e+06	570090	2.5153e+06	1.74155	0.80037	0.96757	0.527778	0.641147
Com_7247_neg	Cyclohexaneacetic acid	C8 H14 O2	142.099	11.993	187.098	No results	No results	Full match	9.50402e+06	7.73922e+06	7.11641e+06	5.05315e+06	1.35419e+07	1.13411e+07	1.80929e+07	1.08134e+07	2.31528e+07	7.99214e+06	1.122e+07	1.58738e+07	0.623051	-0.682578	0.0577173	0.805556	2.08156
Com_729_neg	Adipic acid	C6 H10 O4	146.058	1.431	145.051	Full match	Full match	Full match	1.71666e+07	1.16822e+09	3.47399e+08	1.09257e+07	3.93969e+07	3.31752e+07	4.62164e+07	1.6895e+07	8.3273e+06	1.01216e+07	1.24444e+08	3.98253e+07	6.57482	2.71695	0.299716	0.638889	1.2635
Com_7428_neg	N1-[5-(3,5-dimethylpiperidino)-4-fluoro-2-nitrophenyl]acetamide	C15 H20 F N3 O3	618.29	11.175	308.138	Invalid mass	No results	No results	2.21683e+06	5.23917e+07	3.30827e+07	3.97986e+06	1.93246e+07	3.40781e+07	1.3951e+06	1.24966e+06	1.9836e+06	2.46144e+06	4.42698e+07	2.75138e+07	1.83933	0.879177	0.200637	0.75	1.47528
Com_7432_neg	19(R)-Hydroxy-prostaglandin E2	C20 H32 O6	350.21	11.051	349.203	Invalid mass	No results	No results	7.78217e+06	7.69572e+06	4.16218e+07	3.24343e+06	1.20581e+07	9.4824e+06	1.31551e+07	6.62575e+06	2.67763e+06	6.86337e+06	6.82273e+06	9.14971e+06	1.80781	0.854244	0.382717	0.694444	1.02202
Com_744_neg	Tridecylic acid	C13 H26 O2	214.194	14.002	213.186	Full match	No results	No results	1.68919e+08	4.40747e+08	9.09002e+08	4.72496e+07	1.87662e+08	1.39734e+08	2.07926e+08	2.57784e+08	1.33668e+08	2.89986e+07	1.14374e+08	3.10127e+08	1.79823	0.846575	0.472727	0.611111	0.9283
Com_7492_neg	Gallic acid	C7 H6 O5	170.022	3.23	169.015	Full match	No results	Full match	2.29928e+06	2.21291e+07	5.59706e+06	1.08969e+06	1.70701e+07	5.56792e+06	4.14249e+06	2.16136e+06	690360	1.45663e+06	5.60214e+07	1.78287e+07	0.65313	-0.614557	0.814739	0.583333	0.912366
Com_74_neg	LPE 18:0	C23 H48 N O7 P	481.318	15.307	480.31	No results	Full match	Full match	5.97268e+08	2.13124e+09	8.05859e+07	1.08191e+10	5.59641e+08	3.18956e+09	8.96078e+09	5.49907e+07	4.35072e+09	7.33732e+09	4.67298e+08	1.06171e+09	0.781609	-0.355481	0.833696	0.527778	0.431633
Com_7558_neg	N-Acetyl-D-alloisoleucine	C8 H15 N O3	173.106	6.838	172.098	Full match	Full match	Full match	1.72634e+06	1.35721e+07	4.07194e+07	1.73748e+06	1.3775e+07	4.63886e+06	1.65466e+07	803030	1.2953e+06	603322	1.90386e+07	1.3442e+07	1.47247	0.558237	0.484552	0.638889	1.10606
Com_7571_neg	L-Anserine	C10 H16 N4 O3	240.122	1.467	239.115	Full match	Full match	Full match	8.24047e+06	1.45558e+07	1.93584e+07	9.87243e+06	2.3507e+07	9.46339e+06	1.62152e+07	5.5451e+07	1.9547e+07	3.93479e+06	3.44995e+07	1.58999e+07	0.583985	-0.775997	0.436414	0.694444	1.09377
Com_757_neg	LPS 18:1	C24 H46 N O9 P	523.292	14.549	522.284	No results	Full match	No results	1.93461e+08	8.24425e+07	1.05243e+08	1.53035e+08	3.1851e+07	6.93456e+07	2.61205e+09	8.1958e+07	2.59464e+08	4.27602e+08	4.06542e+07	3.77409e+07	0.183664	-2.44486	0.36689	0.611111	1.02501
Com_7581_neg	LPC 20:4	C28 H50 N O7 P	589.338	14.503	588.331	No results	Invalid mass	No results	7.93935e+06	1.07361e+07	1.22319e+07	3.05493e+07	2.27145e+06	4.37528e+06	1.61589e+07	1.06808e+07	7.83107e+06	8.00378e+06	1.40395e+06	3.87958e+06	1.42006	0.505949	0.593875	0.611111	1.01375
Com_758_neg	Phenylacetaldehyde	C8 H8 O	120.058	6.13	119.05	Full match	No results	No results	2.62056e+07	4.0851e+08	2.77751e+08	8.25551e+06	1.33871e+09	3.62528e+07	5.75255e+07	1.5619e+07	5.19016e+06	1.58833e+07	1.3698e+08	2.49343e+09	0.769163	-0.378638	0.603158	0.611111	0.91503
Com_759_neg	L-(-)-3-Phenyllactic acid	C9 H10 O3	166.063	6.144	165.056	Full match	Full match	Full match	2.78063e+07	4.06562e+08	2.7582e+08	8.28119e+06	1.33782e+09	3.37504e+07	6.30725e+07	1.56466e+07	5.32906e+06	1.69719e+07	1.32491e+08	2.49302e+09	0.766556	-0.383538	0.617894	0.611111	0.90163
Com_7611_neg	Gluconolactone	C6 H10 O6	178.048	12	177.04	No results	No results	Full match	6.25788e+06	4.96848e+06	3.66044e+06	2.54073e+06	7.67161e+06	6.42151e+06	1.03184e+07	6.259e+06	2.16002e+07	4.6955e+06	7.63765e+06	1.05462e+07	0.51625	-0.953857	0.0538139	0.805556	2.12262
Com_7624_neg	(±)9-HpODE	C18 H32 O4	294.22	15.403	293.213	Invalid mass	No results	No match	6.06431e+06	3.35369e+06	1.38873e+06	4.29643e+06	7.45138e+06	6.96192e+07	2.23315e+06	8.19787e+06	7.19623e+06	986721	8.75527e+06	5.32178e+06	2.81954	1.49546	0.560335	0.5	0.713699
Com_7645_neg	LPC 20:0	C28 H58 N O7 P	611.417	15.894	610.41	No results	Invalid mass	No results	666625	3.00593e+06	356748	3.02204e+07	1.86161e+06	3.31136e+06	3.7657e+07	175901	1.01394e+07	1.21419e+06	349941	1.15503e+06	0.777699	-0.362717	0.828067	0.583333	0.575601
Com_769_neg	3-Hydroxybutyric acid	C4 H8 O3	104.048	1.405	103.04	Full match	Full match	Full match	1.82162e+08	1.7505e+08	1.32903e+08	4.49815e+07	1.39958e+09	3.64262e+08	6.19421e+08	2.12318e+08	4.59126e+07	1.80863e+08	3.51453e+08	2.45949e+09	0.594124	-0.751164	0.608702	0.638889	0.868545
Com_7700_neg	1,4-Dihydro-1-Methyl-4-Oxo-3-Pyridinecarboxamide	C7 H8 N2 O2	152.059	1.438	151.052	No results	No results	Full match	3.20791e+06	6.99816e+06	3.97759e+07	1.53693e+06	8.35326e+06	8.3693e+06	7.52854e+06	3.92252e+06	1.24071e+06	2.10987e+06	1.48924e+07	1.29933e+07	1.59863	0.676839	0.62014	0.555556	1.02937
Com_771_neg	2-Hydroxycaproic acid	C6 H12 O3	132.079	3.823	131.072	Full match	Full match	Full match	2.57728e+07	1.10091e+09	4.74667e+08	8.70854e+06	1.02958e+09	2.47763e+07	1.92146e+08	2.46621e+07	6.01744e+06	1.27811e+07	4.75571e+07	1.58619e+09	1.42531	0.511276	0.531941	0.611111	0.900516
Com_7788_neg	Deoxyadenosine	C10 H13 N5 O3	251.101	1.235	250.094	No results	No results	Full match	2.445e+06	4.70372e+07	3.90414e+07	5.00928e+06	1.5078e+07	7.23982e+06	8.27355e+06	3.42063e+06	2.50442e+06	2.67524e+06	4.73137e+07	2.55588e+07	1.29087	0.368341	0.584006	0.555556	1.10628
Com_778_neg	2,2-Bis(hydroxymethyl)propionic acid	C5 H10 O4	134.058	1.383	133.051	Full match	No results	No results	8.30245e+07	3.65816e+08	8.69235e+08	5.6718e+07	1.83421e+08	1.90268e+08	2.81893e+08	4.23971e+07	2.8909e+07	2.78982e+07	5.91294e+08	1.46479e+08	1.56272	0.644062	0.324099	0.694444	1.25277
Com_7832_neg	3-[4-methyl-1-(2-methylpropanoyl)-3-oxocyclohexyl]butanoic acid	C15 H24 O4	268.168	8.546	267.161	Full match	No results	No results	2.96731e+06	2.49745e+07	3.4119e+06	1.05355e+06	380935	303826	937506	550652	170669	353499	5.26097e+07	468627	0.600684	-0.735322	0.578058	0.638889	0.763992
Com_7836_neg	FAHFA (16:1/18:3)	C34 H58 O4	530.432	14.434	529.425	No results	Full match	No results	272492	7.81824e+06	3.86452e+07	1.28732e+06	2.62058e+06	7.29724e+06	3.92564e+07	259127	2.67815e+06	240898	1.03351e+06	1.30401e+06	1.29413	0.371988	0.40213	0.666667	0.956931
Com_7846_neg	Glycerol-3-phosphate	C3 H9 O6 P	172.014	1.486	171.007	No results	No results	Full match	1.20014e+06	2.02358e+07	3.85946e+07	813946	7.35074e+06	3.3759e+06	1.55348e+07	1.96095e+06	823835	808640	3.29405e+07	3.19859e+07	0.851484	-0.231949	0.983513	0.472222	1.13602
Com_7882_neg	PC (16:0/20:4)	C44 H80 N O8 P	827.57	14.964	826.562	No results	Invalid mass	No results	1.15569e+07	2.43093e+07	1.86243e+07	1.04197e+07	4.11501e+07	9.22696e+06	4.52555e+07	5.23192e+07	1.23834e+07	6.75322e+06	1.21015e+07	1.66622e+07	0.792487	-0.33554	0.793038	0.416667	0.309662
Com_789_neg	Raffinose	C18 H32 O16	564.191	1.402	563.184	No results	Invalid mass	No results	9.20583e+06	4.50841e+07	7.97565e+06	8.14264e+06	2.26937e+07	1.28096e+09	1.07386e+07	1.16841e+09	5.49753e+07	2.10435e+06	4.95645e+07	2.81874e+07	1.04573	0.0645133	0.89507	0.611111	0.14651
Com_7900_neg	Prostaglandin D2	C20 H32 O5	352.226	8.447	351.219	Full match	No results	Full match	720013	2.85395e+06	3.82219e+07	364996	1.02106e+06	881074	2.56893e+06	789778	276000	793488	6.59892e+06	1.96561e+06	3.39137	1.76187	0.766396	0.472222	0.98475
Com_7964_neg	1-methyl-N-(4-piperidinophenyl)-1H-imidazole-4-sulfonamide	C15 H20 N4 O2 S	320.13	10.151	319.122	Full match	No results	No results	1.60775e+06	1.39637e+07	3.77844e+07	1.37478e+06	5.29153e+06	6.21353e+06	1.19057e+06	324482	542554	286507	2.2434e+07	1.46014e+07	1.68198	0.750162	0.214468	0.722222	1.4976
Com_7968_neg	FAHFA (2:0/21:1)	C23 H42 O4	382.309	14.731	381.302	No results	Full match	No results	1.33625e+06	9.34042e+06	3.92985e+06	1.06118e+06	2.96282e+07	6.66705e+06	4.96e+06	1.04451e+06	3.88073e+06	303859	5.13438e+07	1.33341e+07	0.694071	-0.526845	0.871365	0.555556	0.864427
Com_7998_neg	L-Asparagine	C4 H8 N2 O3	132.054	1.514	131.047	No results	No results	Full match	594648	886825	3.75621e+07	5.12543e+06	3.78415e+06	7.22006e+06	7.60615e+06	4.21512e+06	3.467e+06	1.47406e+06	733516	1.91109e+06	2.84297	1.5074	0.57086	0.583333	0.640267
Com_8027_neg	Hexadecanedioic acid	C16 H30 O4	286.215	12.346	285.207	Full match	No results	No results	1.85855e+07	1.31727e+07	2.12457e+07	1.05917e+07	2.85454e+07	1.28665e+07	2.73846e+07	1.83439e+07	7.7153e+06	1.34697e+07	5.0888e+07	3.05615e+07	0.707773	-0.49864	0.478125	0.638889	1.2415
Com_8042_neg	PC (12:0/18:2)	C38 H72 N O8 P	761.522	14.825	760.515	No results	Invalid mass	No results	2.99738e+06	8.72286e+06	6.07812e+06	5.06202e+06	5.33642e+06	5.53679e+06	2.16698e+07	1.89954e+06	4.97985e+06	3.78734e+07	2.33822e+06	3.33468e+06	0.467901	-1.09572	0.776361	0.611111	0.336052
Com_8062_neg	4-Methylphenol	C7 H8 O	108.058	2.193	107.05	Full match	No results	Full match	1.85026e+07	4.67923e+07	7.71756e+06	1.38324e+06	3.70478e+06	1.36702e+06	5.94426e+07	1.3926e+06	1.04364e+06	2.75159e+06	1.31726e+06	4.18392e+06	1.13312	0.180299	0.497391	0.638889	0.7483
Com_8070_neg	Terephthalic acid	C8 H6 O4	166.027	10.397	165.019	Full match	Full match	Full match	916682	948880	3.71353e+07	468297	1.43124e+06	1.33047e+06	1.07495e+07	1.04184e+06	312362	978759	1.17187e+06	1.96693e+06	2.60343	1.38041	0.790855	0.472222	0.610172
Com_8096_neg	Dl-3,4-Dihydroxymandelic Acid	C8 H8 O5	184.037	2.164	183.03	No results	No results	Full match	2.36287e+06	2.34448e+07	1.77293e+07	871496	2.70881e+07	9.37216e+06	6.07967e+06	1.53898e+06	1.76042e+06	897172	5.03041e+07	1.31456e+07	1.09688	0.133409	0.554205	0.611111	1.07178
Com_809_neg	2'-Deoxyinosine	C10 H12 N4 O4	252.086	4.355	251.079	Full match	Full match	Full match	4.03341e+07	1.39738e+08	6.27182e+08	3.98182e+08	8.05604e+07	8.87192e+08	5.4998e+07	4.00316e+07	4.61792e+07	6.70735e+07	1.12357e+09	1.97096e+08	1.42136	0.507277	0.35652	0.666667	1.08111
Com_8112_neg	12-Hydroxydodecanoic acid	C12 H24 O3	216.173	11.396	215.165	Full match	No results	No results	8.04482e+06	9.36051e+06	5.6996e+06	4.82734e+06	9.86607e+06	9.73944e+06	1.91244e+07	8.28716e+06	1.97496e+07	4.36327e+06	7.85887e+06	1.58939e+07	0.631504	-0.663136	0.234694	0.638889	1.44656
Com_811_neg	Arachidic acid	C20 H40 O2	312.303	15.813	311.296	Full match	No results	Full match	1.71295e+08	3.37144e+08	9.56383e+06	6.19299e+08	4.69895e+08	2.69367e+08	9.40045e+08	7.78719e+06	6.46699e+07	8.43232e+07	8.63457e+07	8.8023e+07	1.47622	0.561909	0.368959	0.722222	1.16649
Com_8130_neg	LPS 22:0	C28 H56 N O9 P	581.371	15.785	580.363	No results	Full match	No results	2.55948e+06	2.5681e+07	919846	1.69871e+07	8.60531e+06	1.3981e+07	1.07583e+08	556210	9.71734e+06	3.07532e+07	1.57144e+06	2.84366e+06	0.449167	-1.15468	0.941063	0.5	0.430757
Com_8150_neg	Flavin adenine dinucleotide (FAD)	C27 H33 N9 O15 P2	785.159	7.077	784.152	Full match	Full match	Full match	1.21771e+06	3.01911e+06	2.15023e+07	4.15518e+06	6.05616e+06	6.46798e+06	1.07164e+08	383561	3.57876e+06	2.79697e+06	2.37666e+07	6.66104e+06	0.293857	-1.76681	0.766754	0.555556	0.850018
Com_8220_neg	LPS 22:5	C28 H46 N O9 P	571.292	14.254	570.285	No results	Full match	Full match	5.30389e+06	2.13335e+06	1.72396e+06	2.7226e+07	1.52457e+06	2.92835e+06	7.50805e+07	6.01237e+06	3.54008e+06	1.01694e+07	622033	4.69159e+06	0.407928	-1.29361	0.535192	0.666667	0.890433
Com_8230_neg	trans-2-Methyl-2-pentenoic Acid	C6 H10 O2	114.068	12.021	113.061	No results	No results	Full match	2.82011e+06	2.41097e+06	2.95973e+06	1.56183e+06	4.17452e+06	3.53093e+06	6.2158e+06	3.16004e+06	1.93284e+07	2.15522e+06	2.96373e+06	5.71318e+06	0.44157	-1.17928	0.150241	0.75	1.70504
Com_8261_neg	alpha-Ketoglutaric acid	C5 H6 O5	146.022	1.432	145.015	No results	No results	Full match	4.01675e+06	2.89709e+06	3.48952e+06	7.58115e+06	4.14917e+06	9.52511e+06	1.05033e+08	1.72441e+07	1.78402e+06	7.08879e+06	1.31241e+06	6.78426e+06	0.227357	-2.13697	0.515866	0.555556	0.788376
Com_8291_neg	Formononetin	C16 H12 O4	268.073	6.742	267.066	Full match	No results	No results	6.51462e+06	7.72169e+06	3.5683e+07	244228	8.6789e+06	3.23354e+06	1.4292e+06	644502	284339	493709	2.3975e+07	1.07409e+07	1.65238	0.724543	0.346313	0.611111	1.24022
Com_82_neg	Docosapentaenoic acid	C22 H34 O2	330.256	14.694	329.249	Full match	No results	Full match	3.42195e+08	8.31774e+09	1.27422e+10	4.79216e+09	3.43145e+09	1.1823e+10	27128944199	3.2182e+07	1.78259e+09	1.93999e+09	1.53816e+09	2.11587e+09	1.2001	0.263154	0.321448	0.722222	1.08838
Com_8357_neg	Sorbitan monooleate	C24 H44 O6	428.314	15.104	427.307	Full match	No results	No results	5.27682e+06	5.26227e+06	2.48274e+06	4.07326e+06	5.66173e+06	4.00172e+06	5.3426e+06	7.65832e+06	1.89229e+07	1.52866e+06	4.37228e+06	4.69534e+06	0.629316	-0.668144	0.553135	0.638889	0.665354
Com_8365_neg	4-Hydroxybenzylalcohol	C7 H8 O2	124.053	7.547	123.045	Full match	No results	No results	1.45651e+07	2.46191e+06	3.52929e+07	611610	2.64652e+06	1.8147e+06	3.70843e+06	1.68574e+06	740648	4.81623e+06	3.48719e+06	4.24126e+06	3.0725	1.61941	0.566543	0.5	0.736997
Com_839_neg	(+/-)9,10-dihydroxy-12Z-octadecenoic acid	C18 H34 O4	314.246	12.85	313.239	Full match	No results	Full match	1.58164e+07	2.32674e+08	1.14281e+08	2.1526e+07	8.23052e+08	2.29833e+08	2.42994e+07	4.22234e+07	7.12201e+07	1.38481e+07	1.06826e+09	3.48896e+08	0.916136	-0.126367	0.789494	0.527778	0.875249
Com_8412_neg	11-trans Leukotriene C4	C30 H47 N3 O9 S	1250.6	10.353	624.29	Invalid mass	No results	No results	243232	4.4e+07	1.11969e+06	172173	5.61509e+06	1.04221e+07	345882	386645	138118	139761	4.27964e+07	1.63663e+07	1.02325	0.0331603	0.618869	0.611111	0.918959
Com_843_neg	Docosanoic Acid	C22 H44 O2	340.335	16.305	339.327	Full match	No results	No results	6.38593e+07	9.82614e+08	9.26637e+07	3.35594e+08	3.83573e+08	1.95442e+08	1.93155e+09	1.26213e+07	4.15432e+08	6.57485e+08	3.76627e+07	1.70043e+08	0.636861	-0.65095	0.818805	0.5	0.323364
Com_8483_neg	FAHFA (2:0/18:1)	C20 H36 O4	340.262	14.13	339.254	No results	Full match	No results	1.20252e+06	8.16876e+06	2.45028e+06	533529	2.68832e+07	1.16076e+06	2.02235e+06	1.2014e+06	547125	732483	4.70948e+07	3.47169e+07	0.468042	-1.09529	0.822804	0.472222	1.02848
Com_8518_neg	Alanyltyrosine	C12 H16 N2 O4	252.111	1.962	251.104	Full match	No results	No results	8.95346e+06	831290	639214	1.04512e+07	679976	653213	1.98972e+06	4.68743e+07	2.28648e+06	7.02527e+06	1.21557e+06	934435	0.368141	-1.44167	0.394493	0.722222	1.14073
Com_851_neg	D-(-)-Fructose	C6 H12 O6	180.064	1.232	179.056	Full match	Full match	Full match	4.86018e+07	4.38e+08	1.23919e+08	1.73479e+08	8.44573e+08	6.62611e+07	5.15938e+08	5.30786e+07	2.58398e+07	1.28159e+08	1.04421e+09	7.48868e+08	0.673597	-0.570042	0.829194	0.555556	0.787126
Com_8523_neg	Choline bitartrate	C9 H19 N O7	253.117	12.221	252.11	No results	No results	Full match	3.10476e+07	908169	4.16826e+06	2.58561e+07	808183	739250	764007	3.35736e+07	1.74769e+07	3.38732e+07	1.9019e+06	1.13489e+06	0.71601	-0.481948	0.643317	0.638889	0.788318
Com_852_neg	LysoPE 18:0	C23 H48 N O7 P	481.318	14.739	480.31	No results	No results	Full match	1.67893e+07	2.58835e+07	9.32718e+06	5.77737e+08	1.10912e+07	1.11778e+08	2.44892e+08	1.29648e+07	2.21169e+08	1.33222e+08	5.28287e+06	2.97263e+07	1.16276	0.217555	0.776331	0.583333	0.677347
Com_8545_neg	3-(4,5-diphenyl-1H-imidazol-2-yl)pyridine	C20 H15 N3	297.127	12.253	296.119	Full match	No results	No results	4.02167e+07	1.22601e+07	2.94234e+07	2.57505e+07	7.71472e+06	1.25731e+07	890096	4.18286e+07	1.74059e+07	3.40109e+07	1.24925e+07	9.42906e+06	1.10238	0.140616	0.50296	0.527778	0.897415
Com_8551_neg	4-Hydroxycoumarin	C9 H6 O3	162.032	8.645	161.025	Full match	No results	Full match	4.72155e+07	748496	549104	754433	1.30352e+06	4.53219e+06	1.13568e+06	3.07287e+06	3.22807e+06	5.80212e+06	741769	3.60604e+06	3.13326	1.64767	0.882106	0.583333	0.55108
Com_8592_neg	LPS 19:0	C25 H50 N O9 P	539.324	14.974	538.316	No results	Full match	No results	7.15409e+06	1.74151e+07	1.20539e+07	2.06917e+07	1.30731e+07	5.87197e+07	2.40979e+07	911860	1.68825e+06	2.54333e+07	7.0118e+06	6.28429e+06	1.9733	0.980608	0.130945	0.722222	1.68354
Com_8604_neg	(±)13-HODE	C18 H32 O3	296.236	14.193	295.228	Full match	No results	Full match	4.40678e+06	3.26338e+07	2.99392e+07	5.9975e+06	2.12701e+07	7.87565e+06	9.91824e+07	6.38176e+06	4.7605e+06	6.62813e+06	3.0148e+07	1.84108e+07	0.617015	-0.696624	0.797811	0.472222	0.901636
Com_8638_neg	1,2,3,9-tetrahydro-4H-carbazol-4-one oxime	C12 H12 N2 O	200.095	7.034	199.088	Full match	No results	No results	228137	242525	245400	173473	383637	440795	9.86182e+07	243723	115291	144043	393111	512808	0.017135	-5.86691	0.431835	0.555556	0.952082
Com_8661_neg	Trolox	C14 H18 O4	250.121	9.342	249.114	Full match	No results	No results	918394	9.73527e+06	2.57738e+07	455584	5.06709e+07	4.2415e+06	1.26995e+07	499042	178782	334027	4.56637e+07	1.90036e+06	1.49808	0.583113	0.375384	0.666667	1.09742
Com_869_neg	2-Hydroxyvaleric acid	C5 H10 O3	118.063	1.95	117.056	Full match	Full match	Full match	7.59509e+07	9.41974e+08	3.72156e+08	1.55136e+07	1.01212e+09	1.80934e+07	5.26965e+08	3.63927e+07	1.56501e+07	5.01175e+07	4.25441e+07	1.49435e+09	1.12456	0.169358	0.751562	0.527778	0.633193
Com_8752_neg	2,3-dinor Prostaglandin E1	C18 H30 O5	326.21	10.653	325.202	Full match	No results	No results	743569	1.53616e+07	4.92449e+06	524625	6.25702e+07	1.7188e+06	2.64348e+06	1.12695e+06	590952	344579	4.49428e+07	2.88204e+07	1.09398	0.129582	0.840029	0.555556	0.89553
Com_87_neg	FAHFA (16:0/3:0)	C19 H36 O4	328.261	14.7	327.254	No results	Full match	No results	8.48344e+07	7.44304e+07	1.12726e+10	4.65647e+09	2.2971e+09	9312970645	2.51345e+10	7.06362e+07	1.63921e+09	4.44867e+06	1.49662e+09	5.21834e+08	0.959508	-0.0596333	0.492497	0.666667	0.760161
Com_8808_neg	LPI 17:0	C26 H51 O12 P	586.312	14.63	585.305	No results	Full match	No results	7.4902e+06	2.51229e+07	7.06682e+06	1.64271e+07	1.20017e+07	2.01573e+07	9.58004e+07	3.06415e+06	5.915e+06	2.46638e+07	8.12633e+06	5.16042e+07	0.466587	-1.09978	0.738941	0.527778	0.463273
Com_8831_neg	D-Glucosamine 6-phosphate	C6 H14 N O8 P	259.046	1.2	258.039	Full match	Full match	Full match	6.54825e+06	1.00894e+07	2.68124e+06	3.89699e+06	9.80302e+06	7.35481e+06	9.55236e+07	9.95224e+06	4.80254e+06	4.56805e+06	1.93287e+07	6.30266e+07	0.204733	-2.28818	0.112983	0.75	1.92444
Com_887_neg	Glycerophospho-N-palmitoyl ethanolamine	C21 H44 N O7 P	453.286	14.355	452.279	Full match	No results	Full match	1.73993e+08	1.64781e+07	2.12825e+07	5.38939e+08	4.42172e+07	2.87434e+07	8.38168e+07	6.22362e+07	1.51221e+08	6.27398e+07	1.82716e+07	5.42282e+07	1.90434	0.929291	0.967142	0.583333	0.930312
Com_8887_neg	11-Deoxy prostaglandin F2β	C20 H34 O4	338.244	12.522	337.237	Invalid mass	No results	No results	996066	6.85818e+06	3.4217e+06	1.62068e+06	6.71779e+07	4.34464e+06	1.81846e+06	1.14987e+06	1.34303e+06	1.5038e+06	1.60211e+07	1.75047e+07	2.14583	1.10154	0.650446	0.583333	0.776511
Com_8919_neg	FAHFA (18:3/18:2)	C36 H60 O4	556.45	16.392	555.443	No results	Full match	No results	937211	3.62309e+06	730856	465916	6.6775e+07	895888	521398	221838	2.96904e+06	304467	1.31964e+06	4.25592e+06	7.65488	2.93638	0.402231	0.388889	0.925838
Com_891_neg	LPI 18:1	C27 H51 O12 P	598.313	14.507	597.306	No results	Full match	No results	1.49505e+08	1.31339e+08	2.57761e+08	1.93002e+08	2.02239e+08	1.23016e+09	4.01294e+08	4.38474e+07	2.09835e+08	1.05532e+08	1.33562e+08	7.08895e+08	1.35	0.43296	0.562725	0.583333	0.665079
Com_8920_neg	4,5-Dicaffeoylquinic acid	C25 H24 O12	470.128	1.198	469.121	Invalid mass	No results	No results	888994	1.67963e+07	2.0127e+06	674358	3.63887e+07	3.63213e+07	3.36398e+06	4.34109e+06	2.44691e+06	615235	4.37284e+07	3.76495e+07	1.01017	0.0146005	0.961532	0.416667	0.765165
Com_899_neg	2-Aminopimelic acid	C7 H13 N O4	175.085	1.433	349.162	No results	Full match	No results	3.16803e+07	8.87724e+08	3.72599e+08	1.61649e+06	4.17304e+08	1.04912e+07	3.1878e+07	7.83936e+06	2.50816e+06	5.12198e+06	8.78496e+08	3.45749e+08	1.35375	0.436959	0.618752	0.611111	1.02281
Com_89_neg	LPC 18:1	C26 H52 N O7 P	581.37	14.999	580.363	No results	Invalid mass	No results	1.28329e+09	1.70629e+08	1.95349e+08	8.32206e+09	1.51508e+08	7.2509e+08	2.34021e+09	1.71823e+08	1.11912e+09	1.66351e+09	1.00874e+08	4.02179e+08	1.87107	0.903864	0.960302	0.527778	0.842994
Com_9047_neg	FAHFA (6:0/18:0)	C24 H46 O4	398.34	15.177	397.333	No results	Full match	No results	1.03853e+06	889851	539812	615376	796922	5.53848e+06	880415	687101	814267	241646	4.2863e+07	1.00229e+06	0.202608	-2.30324	0.791376	0.5	0.729784
Com_9056_neg	3-Methylindole	C9 H9 N	131.074	6.353	130.066	No results	No results	Full match	577537	3.95772e+07	1.18687e+07	1.0203e+07	893492	2.34336e+06	5.7912e+07	1.67397e+06	8.21041e+06	1.14141e+06	690812	962843	0.927354	-0.108808	0.705026	0.555556	0.431044
Com_906_neg	Naringenin	C15 H12 O5	272.069	10.713	271.062	Full match	Full match	No results	6.33632e+06	1.25965e+08	5.1081e+07	6.26755e+06	3.20546e+08	1.62781e+08	6.81083e+06	5.09757e+07	1.31252e+07	1.73043e+06	9.5515e+08	2.00501e+08	0.547895	-0.868027	0.763326	0.527778	0.823809
Com_907_neg	LPA 18:0	C21 H43 O7 P	438.275	15.362	437.268	No results	Full match	Full match	6.21361e+07	7.7524e+07	1.5539e+07	5.27636e+08	7.70095e+07	3.44877e+08	4.0341e+08	8.23557e+06	2.24296e+08	2.62778e+08	4.41755e+07	1.85786e+08	0.978772	-0.0309553	0.930421	0.5	0.341403
Com_9117_neg	3-[(methoxycarbonyl)amino]-2,2,3-trimethylbutanoic acid	C9 H17 N O4	203.116	1.401	202.109	Full match	No results	Full match	2.10402e+06	3.92669e+07	2.99192e+06	1.72688e+06	2.80218e+06	1.0896e+07	6.61033e+06	4.04194e+06	1.79108e+06	1.89371e+06	6.20568e+06	3.50754e+06	2.48595	1.3138	0.58149	0.5	0.66935
Com_9141_neg	N-(1-benzothiophen-3-yl)-N'-(1-benzyl-4-piperidinyl)urea	C21 H23 N3 O S	365.152	8.562	364.144	Invalid mass	No results	No results	1.60401e+06	1.0563e+06	3.10702e+07	646646	4.6983e+06	983941	1.05425e+06	267318	111320	385284	3.11249e+07	1.35605e+07	0.861424	-0.215204	0.615241	0.638889	1.02012
Com_9215_neg	Cer-NS (d18:1/18:1)	C36 H69 N O3	623.55	14.75	622.543	No results	Invalid mass	No results	2.97309e+06	1.08902e+07	7.53863e+06	2.31493e+07	1.65662e+07	1.4065e+07	2.53377e+07	1.79953e+07	6.87571e+06	3.45693e+06	3.35749e+06	8.75166e+06	1.14303	0.192861	0.611238	0.555556	0.779284
Com_9295_neg	2-{1-[2-(4-benzhydrylpiperazino)-2-oxoethyl]cyclopentyl}acetic acid	C26 H32 N2 O3	420.237	11.417	419.229	Invalid mass	No results	No results	6.03089e+06	653527	734999	2.29002e+07	620969	3.97945e+07	466036	6.57857e+06	1.38406e+06	1.06067e+06	1.28842e+06	1.25879e+06	5.8767	2.55501	0.323764	0.555556	1.48141
Com_930_neg	L-Threonic acid	C4 H8 O5	136.037	1.231	135.03	Full match	Full match	No results	9.26084e+08	8.67207e+07	4.6915e+07	7.16885e+07	3.22184e+08	7.57762e+07	9.33886e+08	1.88395e+08	8.48449e+07	2.08335e+08	3.5885e+08	3.59566e+08	0.716709	-0.480541	0.260408	0.75	1.23898
Com_932_neg	N-Acetylmannosamine	C8 H15 N O6	221.09	1.385	220.083	No results	Full match	Full match	2.774e+07	8.32093e+08	3.02082e+08	1.81329e+07	1.42385e+08	9.45787e+07	2.06012e+08	1.32621e+08	3.63037e+07	1.72601e+07	9.08132e+08	2.97206e+08	0.886999	-0.172996	0.845364	0.527778	1.11589
Com_934_neg	LPE 18:3	C23 H42 N O7 P	475.271	14.357	474.263	No results	Full match	No results	3.86428e+08	2.10445e+07	1.60942e+07	1.61144e+08	1.15129e+07	3.44737e+07	8.62749e+07	2.68929e+08	3.56711e+08	5.97506e+07	6.80228e+06	9.62835e+06	0.800279	-0.321425	0.803934	0.5	0.986082
Com_9430_neg	Gly-Tyr-Ala	C14 H19 N3 O5	309.133	1.47	308.126	No results	No results	Full match	2.32689e+06	2.5841e+06	2.46696e+06	1.14755e+07	6.18368e+07	5.75218e+06	2.98175e+06	7.89564e+06	2.7008e+06	7.43204e+06	4.59157e+06	2.0197e+07	1.88744	0.91643	0.931405	0.611111	0.191286
Com_945_neg	Υ-Aminobutyric acid (GABA)	C4 H9 N O2	103.063	1.21	140.012	Full match	No results	Full match	1.92979e+07	1.64393e+08	1.86439e+08	1.58284e+08	3.31028e+08	2.99098e+08	1.91215e+09	6.5075e+07	1.20833e+08	8.04197e+07	2.13726e+08	4.73547e+08	0.404271	-1.30661	0.536141	0.472222	0.970892
Com_949_neg	L-Glutamic acid monosodium salt	C5 H8 N Na O4	169.035	1.221	168.028	No results	No results	Full match	8.2533e+07	4.95865e+08	4.39677e+08	3.3729e+08	1.05384e+09	1.08355e+09	1.83356e+09	1.09565e+08	3.48985e+08	3.60328e+08	6.43016e+08	1.62968e+09	0.70917	-0.495796	0.708476	0.583333	0.859837
Com_9504_neg	nor-6β-Oxycodol	C17 H21 N O4	606.29	12.535	302.138	Invalid mass	No results	No results	1.74114e+06	2.07209e+07	2.94319e+07	3.53053e+06	8.68877e+06	1.68934e+07	653567	4.38694e+06	4.11008e+06	1.39373e+06	2.90628e+07	1.00164e+07	1.63243	0.707018	0.294208	0.666667	1.26875
Com_950_neg	Fumaric acid	C4 H4 O4	116.011	1.173	115.004	No results	Full match	Full match	5.70522e+06	1.5706e+07	3.38748e+07	4.00834e+07	9.11212e+07	8.72283e+07	7.49407e+08	8.87985e+08	4.63031e+07	9.57448e+06	7.28752e+07	4.10168e+07	0.151464	-2.72296	0.215281	0.694444	1.3751
Com_9520_neg	8,15-Dihete	C20 H32 O4	336.231	12.011	335.224	No results	No results	Full match	1.31957e+06	3.08802e+06	1.21535e+07	1.27282e+06	1.64127e+06	2.18219e+06	3.54963e+06	1.40998e+06	1.5715e+07	1.58541e+06	1.07275e+07	3.78716e+06	0.58892	-0.763856	0.350816	0.694444	1.60927
Com_9525_neg	Syringic acid	C9 H10 O5	198.053	2.39	197.046	Full match	Full match	Full match	1.10333e+06	2.77921e+07	2.93089e+07	1.17078e+06	4.75353e+06	4.67788e+06	2.97158e+06	1.28046e+06	805852	840003	2.96134e+06	4.57294e+06	5.12251	2.35685	0.142867	0.777778	1.62447
Com_9560_neg	Resveratrol	C14 H12 O3	228.079	9.636	227.072	Full match	Full match	No results	209622	2.58304e+06	2.91713e+07	154959	4.58561e+06	387704	1.53212e+06	713641	133919	138855	8.42132e+06	2.54045e+06	2.75158	1.46026	0.7285	0.611111	1.00564
Com_9583_neg	4-(4-cyclohexylphenyl)-4-oxobut-2-enoic acid	C16 H18 O3	258.122	1.195	239.104	Invalid mass	No results	No results	2.2959e+06	2.90624e+07	8.02122e+06	1.94276e+06	2.89948e+07	1.13622e+07	8.67162e+06	1.88446e+06	1.49036e+06	1.41908e+06	3.95267e+07	2.39392e+07	1.06171	0.0863954	0.624149	0.638889	0.945859
Com_958_neg	Choline Glycerophosphate	C8 H20 N O6 P	257.102	1.41	256.095	No results	No results	Full match	7.75134e+06	1.3789e+07	1.71395e+07	1.51526e+07	1.33542e+09	5.36438e+08	5.47151e+06	4.89945e+07	2.73457e+07	2.00518e+06	5.02321e+07	1.63794e+09	1.08674	0.120008	0.727381	0.5	0.477717
Com_9598_neg	Glycochenodeoxycholic acid sodium salt	C26 H43 N O5 Na	472.302	7.112	471.294	No results	No results	Full match	4.69571e+06	259538	241400	198682	408150	469794	463723	3.96228e+07	123087	168837	376716	570934	0.151799	-2.71976	0.743495	0.5	0.486136
Com_961_neg	1-Methylguanine	C6 H7 N5 O	165.065	3.853	164.058	Full match	No results	Full match	186097855	1.18378e+08	6.38128e+08	7.55712e+06	5.80373e+07	1.84097e+07	2.835e+07	1.23952e+07	9.65575e+06	4.57623e+07	1.09274e+08	4.67528e+07	4.07078	2.0253	0.304233	0.694444	1.20684
Com_9668_neg	FAHFA (10:0/18:0)	C28 H54 O4	454.403	16.083	453.396	No results	Full match	No results	358844	3.22419e+06	339867	136303	5.96439e+07	467129	365698	216203	320627	2.85931e+06	6.29377e+06	5.88984e+06	4.02436	2.00876	0.931643	0.527778	0.581405
Com_969_neg	Threonine	C4 H9 N O3	119.058	1.297	118.051	Full match	Full match	Full match	2.79285e+07	2.53724e+08	2.01553e+08	2.81494e+08	7.49704e+07	3.83768e+08	7.76188e+08	8.58337e+08	2.12203e+08	4.48231e+07	4.32744e+08	5.23217e+07	0.514781	-0.957969	0.545589	0.638889	0.706099
Com_9706_neg	LPI 16:1	C25 H47 O12 P	570.282	14.082	569.274	No results	Full match	No results	9.19538e+06	3.86466e+06	3.91182e+06	2.14941e+07	6.38096e+06	2.83263e+07	3.10974e+07	7.40643e+06	4.51687e+06	9.11373e+06	6.32304e+06	8.96312e+06	1.08532	0.118125	0.998504	0.527778	0.588996
Com_9707_neg	Uridine monophosphate (UMP)	C9 H13 N2 O9 P	324.037	1.353	323.029	Full match	Full match	Full match	3.0793e+06	734864	3.34263e+06	484120	1.34905e+06	3.68393e+06	7.61417e+07	3.89365e+07	386986	713141	1.20514e+06	1.92744e+06	0.106226	-3.2348	0.450029	0.5	0.849677
Com_970_neg	L-(+)-Arabinose	C5 H10 O5	150.053	1.352	149.046	No results	No results	Full match	3.33448e+08	2.7514e+08	6.28141e+08	1.18163e+08	3.65504e+08	2.25154e+08	7.73738e+08	2.62967e+08	8.16546e+07	1.78302e+08	5.9665e+08	3.34106e+08	0.873455	-0.195194	0.983249	0.5	0.695663
Com_9710_neg	Hostanox O3	C50 H66 O8	794.468	8.895	793.46	Invalid mass	No results	No results	6.42144e+06	1.2654e+06	1.63563e+06	2.14668e+07	1.52974e+06	1.35524e+06	879864	955020	1.06107e+07	1.14011e+06	2.98586e+06	2.3344e+06	1.78115	0.832805	0.575073	0.361111	0.804336
Com_9712_neg	Chrysin	C15 H10 O4	254.058	12.365	253.051	Full match	No results	No results	3.4546e+07	6.93395e+06	1.83187e+07	1.96875e+07	1.36409e+07	1.12773e+07	1.64063e+07	3.4097e+07	1.46782e+07	2.5037e+07	1.23715e+07	1.78218e+07	0.867061	-0.205795	0.468462	0.583333	0.893727
Com_9786_neg	LPE 13:0	C18 H38 N O7 P	411.239	14.044	410.232	No results	Full match	Full match	641700	1.3252e+07	2.81455e+07	394536	4.74401e+06	326273	401268	260398	455384	456367	2.93953e+06	1.38212e+07	2.591	1.37351	0.417824	0.611111	1.17903
Com_9812_neg	D-Glucosyl-beta-1,1-N-palmitoyl-D-erythro-sphingosine	C40 H77 N O8	721.534	13.919	720.527	Invalid mass	No results	No results	228046	4.63856e+06	7.70284e+06	147563	5.82964e+07	263160	2.08083e+06	185423	174438	183256	4.98187e+06	4.20128e+07	1.43649	0.522546	0.8136	0.583333	0.886376
Com_982_neg	N1-(3-amino-4-chlorophenyl)-2-[2,4-di(tert-pentyl)phenoxy]acetamide	C24 H33 Cl N2 O2	416.224	12.045	415.217	Full match	No results	No results	6.6495e+06	8.30047e+07	6.19922e+08	9.93058e+06	3.09117e+07	3.86609e+07	3.57722e+06	3.89584e+08	1.762e+07	5.39504e+06	3.26017e+08	8.35178e+07	0.955635	-0.0654681	0.985571	0.472222	0.805418
Com_9856_neg	Geranylgeranyl pyrophosphate	C20 H36 O7 P2	450.194	8.887	449.187	Full match	No results	No results	4.00277e+06	3.46041e+06	2.78605e+07	533707	1.20965e+06	1.21644e+06	846164	928507	374573	324771	5.16939e+06	3.21312e+06	3.52632	1.81816	0.257394	0.722222	1.34071
Com_9916_neg	PG (12:0/18:2)	C36 H67 O10 P	690.449	15.731	689.441	No results	Full match	No results	294980	380931	587939	2.00443e+06	354582	260735	569465	200823	1.47937e+07	187296	251132	353082	0.237449	-2.07431	0.857913	0.666667	0.220777
Com_9934_neg	Esculin	C15 H16 O9	340.073	7.667	339.066	Invalid mass	No results	No results	6.7318e+06	1.31636e+06	2.75433e+07	107981	1.08293e+06	352345	1.27899e+06	234178	121106	204735	819600	1.0558e+06	9.99749	3.32157	0.217698	0.722222	1.36537
Com_99_neg	FAHFA (18:2/18:1)	C36 H64 O4	560.481	14.651	559.474	No results	Full match	No results	1.54887e+09	7.20758e+09	2.87191e+09	2.70554e+09	4.61302e+09	8.04918e+09	3.70873e+09	2.47763e+08	4.9762e+09	4.36563e+08	2.83984e+09	2.88055e+09	1.78905	0.839191	0.165729	0.666667	1.49809
Com_9_neg	α-Linolenic acid	C18 H30 O2	278.225	14.324	277.218	Full match	No results	Full match	6.1552e+10	141564752500	5.51716e+10	4.97328e+10	167146136183	161982203635	3.16198e+10	3.2874e+10	9.23664e+10	4.98249e+09	9.50319e+10	107208892043	1.75001	0.807363	0.168222	0.75	1.49163

## Sheet: SE.vs.AN_pos
Compound_ID	Name	Formula	Molecular Weight	RT [min]	m/z	mzCloud_Results	mzVault_Results	MassList_Results	pos_SE1	pos_SE2	pos_SE3	pos_SE4	pos_SE5	pos_SE6	pos_AN1	pos_AN2	pos_AN3	pos_AN4	pos_AN5	pos_AN6	FC	log2FC	Pvalue	ROC	VIP
Com_10025_pos	Xanthurenic acid	C10 H7 N O4	205.037	7.235	206.045	Full match	No results	Full match	3.26461e+07	1.77497e+06	4.96333e+07	600850	2.35091e+06	2.26169e+06	2.21843e+07	2.08094e+06	513860	1.25003e+06	2.49326e+06	2.77894e+06	2.85188	1.51191	0.490447	0.583333	0.667822
Com_10048_pos	ILK	C18 H36 N4 O4	372.274	5.814	187.144	Full match	No results	No results	6.3675e+07	1.25515e+06	1.08293e+06	3.87819e+06	617057	563580	1.27513e+06	5.44851e+06	1.10623e+06	446023	3.63338e+06	1.42441e+06	5.33025	2.4142	0.711029	0.555556	0.519883
Com_10049_pos	6-(4-phenylpiperazino)hexanoic acid hydrochloride	C16 H24 N2 O2	276.187	12.914	277.195	Invalid mass	No results	No results	2.48396e+07	767445	2.67983e+06	2.63209e+07	1.02309e+06	2.35493e+06	1.21757e+06	1.4764e+07	2.14302e+07	2.13027e+07	763350	1.89658e+06	0.944788	-0.0819374	0.812593	0.444444	1.02016
Com_10050_pos	DL-methionine sulfoxide	C5 H11 N O3 S	165.04	1.208	166.047	No results	Invalid mass	No results	2.4316e+07	5.08143e+07	1.46217e+07	1.37926e+07	6.00819e+07	7.59362e+07	4.79333e+07	2.67799e+07	1.52869e+07	2.52854e+07	4.14002e+07	5.71597e+07	1.12026	0.163835	0.988515	0.5	0.55182
Com_10082_pos	Taurodeoxycholic Acid (sodium salt)	C26 H45 N O6 S	521.285	8.348	261.65	Invalid mass	No results	No results	3.94826e+06	922229	606172	1.54044e+06	1.32904e+06	1.31881e+06	1.22202e+06	7.85543e+06	2.69383e+07	428716	1.61825e+06	1.89932e+06	0.241853	-2.0478	0.337206	0.666667	0.863291
Com_10095_pos	(2E,4E)-N-(2-methylpropyl)deca-2,4-dienamide	C14 H25 N O	223.193	14.867	224.201	Full match	No results	No results	3.06932e+06	3.16865e+06	1.4862e+06	2.93142e+06	3.51103e+06	3.43373e+06	3.3821e+06	2.62059e+06	2.98105e+06	1.88435e+06	2.13577e+06	3.64073e+06	1.05742	0.0805502	0.790051	0.583333	0.581889
Com_10098_pos	Tetrahydrocorticosterone	C21 H34 O4	367.272	11.671	368.279	Invalid mass	No results	No results	3.64341e+06	1.87205e+07	4.91008e+07	1.71766e+06	2.51771e+06	3.14335e+06	1.0413e+06	2.04697e+07	2.48326e+06	600749	2.15584e+07	8.20458e+06	1.45045	0.536499	0.681196	0.416667	0.972386
Com_100_pos	Hexadecanamide	C16 H33 N O	255.256	15.035	256.263	Full match	No results	No results	3.993e+07	1.41313e+08	6.24167e+07	2.30811e+07	1.21545e+08	1.01516e+08	7.10612e+08	4.93897e+07	3.38306e+07	7.62048e+07	5.21761e+07	1.17385e+08	0.471144	-1.08576	0.605592	0.5	0.909687
Com_1010_pos	Glycylproline	C7 H12 N2 O3	172.085	1.427	173.092	Full match	No results	Full match	1.34196e+08	9.50372e+07	9.77128e+08	3.93279e+07	8.2446e+07	3.9891e+07	1.98622e+08	7.67105e+07	6.53421e+07	3.53003e+07	3.00945e+08	3.6884e+08	1.30816	0.387544	0.81632	0.527778	1.41538
Com_10155_pos	Lumefantrine	C30 H32 Cl3 N O	527.153	1.426	528.161	Full match	No results	No results	1.88438e+06	3.4025e+06	2.26033e+06	634992	2.05433e+06	7.48731e+07	5.35497e+06	3.43619e+07	1.10183e+07	565427	4.12674e+06	2.38407e+06	1.4722	0.55797	0.700095	0.666667	0.519671
Com_10237_pos	β-Asarone	C12 H16 O3	208.109	11.409	209.117	Full match	No results	No results	3.73913e+06	5.44887e+06	8.65384e+06	2.56156e+07	4.48616e+06	1.62478e+07	3.6849e+06	2.12102e+06	1.01052e+06	9.74634e+06	4.17266e+06	4.51454e+06	2.54224	1.3461	0.0677137	0.805556	1.90428
Com_1026_pos	N-Stearoyl taurine	C20 H41 N O4 S	408.302	13.767	409.31	Invalid mass	No results	No results	7.73343e+08	2.75686e+07	1.33185e+07	4.58543e+08	2.94806e+07	4.25227e+07	5.32847e+07	4.01933e+07	5.23655e+08	4.8529e+08	5.75302e+07	3.46724e+07	1.12569	0.170807	0.719301	0.666667	1.00231
Com_10287_pos	MLK	C17 H34 N4 O4 S	390.23	8	196.122	Full match	No results	No results	1.1837e+07	612509	468613	429889	848337	1.3735e+06	905977	5.19279e+07	264295	264940	711952	1.01173e+06	0.282642	-1.82295	0.954667	0.472222	0.059346
Com_10327_pos	KMH	C17 H30 N6 O4 S	396.197	13.387	397.204	Invalid mass	No results	No results	3.3858e+06	8.75106e+06	4.753e+07	1.40584e+06	2.91525e+06	1.62096e+06	2.28045e+06	2.92119e+06	1.44122e+06	2.14646e+06	2.96381e+06	3.48338e+06	4.30603	2.10636	0.300403	0.583333	1.03177
Com_10331_pos	2-(4-aminophenoxy)isophthalonitrile	C14 H9 N3 O	235.072	1.225	236.079	Invalid mass	No results	No results	2.86572e+06	617882	377499	422160	1.78259e+07	3.27693e+06	1.10522e+06	5.41209e+06	925153	386870	4.66423e+07	869095	0.458723	-1.12431	0.775151	0.416667	0.558854
Com_1035_pos	LNK	C16 H31 N5 O5	188.116	1.962	189.123	Invalid mass	No results	No match	1.58509e+08	5.74182e+06	6.95011e+06	5.02449e+08	7.33035e+06	9.85526e+06	8.22798e+06	5.1087e+08	2.87542e+08	1.2678e+08	1.57577e+07	8.09736e+06	0.721669	-0.470592	0.513185	0.694444	0.945525
Com_10398_pos	Cafestol	C20 H28 O3	316.203	12.237	317.21	Full match	No results	Full match	2.86402e+06	8.75842e+06	1.02561e+07	4.57484e+06	4.2938e+06	5.28445e+06	1.05021e+08	2.01826e+06	5.91711e+06	7.10554e+06	1.92881e+07	6.21406e+06	0.247532	-2.01432	0.33244	0.666667	1.37637
Com_103_pos	Muscone	C16 H30 O	238.229	15.042	239.236	Full match	No results	No results	9.33865e+07	1.83745e+08	7.32124e+07	3.82339e+07	1.94683e+08	1.94411e+08	7.34464e+08	1.02865e+08	1.00083e+08	8.94118e+07	9.37872e+07	2.11534e+08	0.583775	-0.776516	0.461458	0.361111	1.05742
Com_10401_pos	N-Propionylglycine	C5 H9 N O3	131.058	2.626	132.066	No results	No results	Full match	1.75808e+07	2.98741e+07	2.38727e+07	2.50476e+07	1.63511e+07	1.88121e+07	9.33793e+07	1.29111e+07	2.33443e+07	1.57504e+07	2.168e+07	5.54303e+07	0.591195	-0.758293	0.418835	0.5	1.17103
Com_1040_pos	DL-Lysine	C6 H14 N2 O2	146.105	1.312	147.113	Full match	Full match	Full match	7.87723e+06	8.84431e+07	1.64225e+08	4.99838e+08	6.49655e+07	3.34093e+08	6.08076e+08	1.95311e+08	1.91442e+08	9.80128e+07	5.1482e+07	2.94564e+07	0.987785	-0.0177314	0.828171	0.527778	0.359299
Com_10419_pos	Bafilomycin B1	C44 H65 N O13	837.422	9.369	838.429	Invalid mass	No results	No results	1.97018e+06	1.62364e+06	1.66842e+06	950196	7.0957e+07	1.13762e+07	2.24302e+06	3.6631e+06	1.09638e+06	766201	4.58444e+07	7.20959e+07	0.704369	-0.505596	0.787633	0.555556	0.953245
Com_10423_pos	Uridine 5'-monophosphate	C9 H13 N2 O9 P	324.036	1.432	325.043	No results	Full match	Full match	1.84891e+07	6.54839e+06	4.55916e+06	1.11411e+06	3.82422e+06	3.4079e+06	1.16052e+07	5.09856e+07	2.06607e+06	2.32607e+06	7.47858e+06	4.46159e+06	0.480758	-1.05662	0.518169	0.583333	0.972993
Com_10432_pos	5-Phenyl-N-(4-(trifluoromethyl)phenyl)oxazol-2-amine	C16 H11 F3 N2 O	304.079	13.35	305.086	Invalid mass	No results	No results	7.12241e+06	5.63087e+07	2.50484e+06	3.04689e+06	3.54383e+07	3.9293e+07	2.96934e+06	8.66609e+06	3.13312e+06	4.65199e+06	4.02877e+07	4.67679e+07	1.34973	0.432672	0.701525	0.5	0.582671
Com_10433_pos	Methyl-2-aminobenzoate	C8 H9 N O2	151.063	5.919	152.071	Full match	No results	Full match	6.04225e+07	7.14294e+06	6.69104e+06	2.72388e+06	9.14204e+06	8.95582e+06	1.16888e+07	4.5308e+06	3.63208e+06	8.3509e+06	6.64401e+06	9.83187e+06	2.12805	1.08953	0.528111	0.555556	0.596817
Com_10447_pos	Homoarginine	C7 H16 N4 O2	188.127	1.271	189.135	No results	No results	Full match	3.32039e+06	1.23003e+07	2.9999e+07	2.08191e+06	9.33881e+06	1.52303e+07	1.04464e+08	1.27691e+07	2.92153e+06	2.13538e+06	1.48415e+07	8.67893e+06	0.49565	-1.01261	0.801403	0.5	1.08795
Com_1045_pos	ACar 18:0	C25 H50 N O4	427.366	13.962	428.373	No results	Invalid mass	No results	1.53553e+07	3.55588e+08	1.35802e+07	1.64123e+08	3.52507e+07	5.17687e+07	2.08245e+09	5.41562e+06	5.05183e+07	2.75652e+08	6.08354e+07	3.83442e+07	0.252929	-1.9832	0.644685	0.583333	0.412422
Com_10463_pos	5,7-dihydroxy-2-phenyl-4H-chromen-4-one	C15 H10 O4	254.057	9.054	255.065	Full match	No results	No results	1.22926e+07	2.28117e+06	1.75521e+07	1.27402e+07	2.94663e+06	6.36568e+07	5.78721e+06	1.39557e+07	2.55737e+07	5.05983e+06	3.67485e+06	5.23249e+06	1.88027	0.910938	0.627854	0.527778	0.868208
Com_10481_pos	Palmitic Acid	C16 H32 O2	273.266	13.062	274.274	Invalid mass	No results	No results	5.41673e+06	1.10016e+07	4.65932e+07	1.99499e+06	1.03578e+07	1.3092e+07	3.08055e+07	4.73629e+06	2.26513e+06	3.14922e+06	5.37804e+06	7.73789e+06	1.6359	0.710082	0.42015	0.694444	0.86821
Com_10525_pos	PC (14:1e/3:0)	C25 H50 N O7 P	507.332	14.606	508.34	No results	Full match	No results	3.5953e+06	1.18576e+06	1.00166e+06	2.46541e+07	569577	4.06565e+06	1.65355e+07	3.0669e+06	2.09159e+07	1.31423e+07	457790	744790	0.639264	-0.645517	0.584318	0.527778	1.02721
Com_10549_pos	17alpha-Hydroxyprogesterone	C21 H30 O3	330.219	10.687	331.226	Full match	No results	Full match	1.70488e+06	3.91645e+06	1.42485e+07	5.43627e+06	1.58729e+06	2.02075e+06	1.43634e+06	2.70897e+06	1.38356e+06	3.68414e+07	3.77846e+06	3.263e+06	0.585168	-0.773078	0.916839	0.416667	0.186914
Com_1061_pos	Gamma-Aminobutyric acid	C4 H9 N O2	103.063	1.293	104.071	No results	Full match	Full match	1.23235e+08	5.68204e+08	9.15158e+08	1.00445e+07	1.72308e+08	1.1059e+07	7.25976e+08	3.60924e+07	3.8009e+07	2.3749e+07	7.41115e+08	6.31425e+08	0.819539	-0.287116	0.733223	0.583333	1.49429
Com_1064_pos	L-Leucyl-L-alanine Hydrate	C9 H18 N2 O3	202.132	1.696	203.139	No results	No results	Full match	1.02868e+08	2.53941e+07	9.12096e+08	1.61931e+06	1.20579e+07	1.36074e+07	9.11224e+07	2.61786e+06	4.12385e+06	1.61587e+07	5.43546e+07	1.81237e+07	5.72459	2.51717	0.570842	0.555556	0.826601
Com_1067_pos	N-Acetylneuraminic acid	C11 H19 N O9	309.106	1.362	310.113	Full match	Full match	Full match	1.74426e+08	1.09431e+09	2.49586e+08	1.05515e+08	5.20763e+08	6.79575e+08	1.08205e+09	2.44389e+08	5.83601e+07	8.37505e+07	3.89419e+08	4.98809e+08	1.19832	0.261016	0.586191	0.638889	0.72917
Com_1068_pos	Allantoic acid	C4 H8 N4 O4	176.054	1.328	177.062	No results	Full match	Full match	4.64093e+08	1.12006e+08	9.10723e+08	1.35213e+07	6.12393e+07	8.34168e+07	2.14822e+08	3.45619e+07	2.4403e+07	1.13609e+08	1.33984e+07	2.18581e+08	2.6559	1.4092	0.415679	0.611111	0.723072
Com_10711_pos	4-phenoxyphenyl 4-hydroxypiperidine-1-carboxylate	C18 H19 N O4	295.117	1.852	296.124	Invalid mass	No results	No results	4.35624e+06	1.79612e+06	1.61927e+06	2.40939e+07	1.18969e+06	1.01535e+06	4.86728e+06	5.77973e+06	1.49643e+07	1.05928e+07	1.81645e+06	1.38639e+06	0.864582	-0.209925	0.380807	0.722222	1.01055
Com_10748_pos	trans-Cinnamaldehyde	C9 H8 O	132.057	9.85	133.065	Full match	No results	No results	4.49872e+06	6.1014e+06	4.50062e+07	1.18586e+06	8.06617e+06	4.65907e+06	8.49814e+06	2.56287e+06	1.19787e+06	2.67459e+06	6.3725e+06	7.45698e+06	2.41691	1.27316	0.43686	0.555556	1.02557
Com_10762_pos	NSI-189	C22 H30 N4 O	366.24	13.389	367.248	No results	No results	Full match	2.62058e+07	1.49452e+07	5.62683e+06	2.44108e+06	8.52213e+06	1.04634e+07	4.49922e+06	4.87447e+07	1.84989e+07	3.72709e+06	1.545e+07	9.485e+06	0.679295	-0.557891	0.630882	0.583333	0.700954
Com_10774_pos	5-(benzyloxy)-2-(hydroxymethyl)-1,4-dihydropyridin-4-one	C13 H13 N O3	231.089	9.963	232.097	Full match	No results	No results	6.75853e+06	1.68465e+07	4.48069e+07	790062	6.04538e+06	2.59241e+07	2.89862e+06	2.0947e+06	1.23211e+06	805483	1.73869e+07	1.28334e+07	2.71592	1.44144	0.215946	0.694444	1.20264
Com_1078_pos	Asiaticoside	C48 H78 O19	958.512	11.962	959.519	Full match	No results	No results	3.60299e+07	7.40996e+08	2.01564e+06	4.32456e+06	5.49656e+08	1.57603e+08	4.76774e+06	1.78796e+08	9.48731e+06	2.44897e+06	8.86955e+08	5.37885e+08	0.919946	-0.12038	0.932598	0.472222	0.61448
Com_10827_pos	5α-Pregnan-3,20-dione	C21 H32 O2	316.24	11.617	317.247	Full match	No results	Full match	4.51151e+06	3.99382e+06	2.10883e+07	4.41817e+06	4.91517e+06	1.18169e+07	3.18024e+06	4.83223e+07	7.68697e+06	2.60537e+06	8.09138e+06	1.66219e+07	0.586579	-0.769603	0.656028	0.527778	0.934261
Com_10849_pos	QLK	C17 H33 N5 O5	387.248	1.426	194.631	Full match	No results	No results	3.29007e+07	4.87742e+06	3.24015e+06	1.8635e+06	2.94484e+06	6.58903e+06	6.24407e+06	4.81696e+07	1.37679e+06	760428	4.99258e+06	3.41752e+06	0.806879	-0.309576	0.777476	0.472222	0.255039
Com_10855_pos	N-(9-oxodecyl)acetamide	C12 H23 N O2	251.127	7.059	252.134	Invalid mass	No results	No results	1.26576e+07	2.06592e+07	4.43097e+07	845394	2.21853e+07	1.47601e+07	1.9091e+07	7.27292e+06	3.4048e+06	5.45488e+06	3.94948e+07	2.54851e+07	1.15183	0.203925	0.960113	0.555556	1.30821
Com_1085_pos	methyl 3,4,5-trihydroxycyclohex-1-ene-1-carboxylate	C8 H12 O5	210.05	7.366	211.057	Invalid mass	No results	No results	2.50833e+08	2.77345e+07	8.98652e+08	5.51088e+06	1.2753e+07	2.03634e+06	7.97091e+07	4.00313e+06	3.20012e+06	3.71998e+07	1.47073e+07	2.17039e+07	7.4601	2.89919	0.525041	0.555556	0.622152
Com_10868_pos	Quercetin	C15 H10 O7	302.042	9.462	303.049	Full match	No results	No results	1.44748e+06	1.2107e+07	1.38354e+06	649542	6.68098e+07	2.68543e+06	2.24038e+06	2.26194e+06	768565	567458	2.66143e+07	6.95037e+07	0.834502	-0.261013	0.954832	0.5	0.967723
Com_10935_pos	2,3,4-Trihydroxybenzoic acid	C7 H6 O5	170.022	5.716	171.029	No results	No results	Full match	9.33564e+06	4.4683e+06	4.38754e+07	1.45036e+06	4.17769e+06	4.08116e+06	4.43168e+06	2.65313e+06	2.07303e+06	2.39013e+06	3.27662e+06	4.81906e+06	3.43055	1.77844	0.231781	0.694444	1.09727
Com_10949_pos	ethyl 4-[2-(3,4,5-trimethoxybenzylidene)hydrazino]benzoate	C19 H22 N2 O5	358.15	10.311	359.157	Invalid mass	No results	No results	660154	5.25651e+07	3.97408e+07	503393	2.07336e+06	780426	1.1328e+06	798204	848970	467244	1.18021e+07	1.87429e+06	5.69165	2.50885	0.424352	0.555556	1.03276
Com_10951_pos	4-acetyl-4-(ethoxycarbonyl)heptanedioic acid	C12 H18 O7	296.087	7.731	297.094	Invalid mass	No results	No results	1.88899e+06	2.0404e+06	4.37844e+07	428588	1.35121e+06	1.44599e+06	1.49535e+06	1.57729e+06	325350	428127	4.53357e+06	1.69593e+06	5.06579	2.34079	0.395337	0.611111	1.0438
Com_10953_pos	11β-Hydroxyandrosterone	C19 H30 O3	306.219	12.622	307.226	Full match	No results	No results	2.66769e+06	2.72164e+07	1.08886e+07	2.93953e+06	5.15285e+06	6.31112e+06	2.65207e+07	3.20546e+06	3.21033e+06	4.57547e+06	4.29736e+07	7.38308e+06	0.627939	-0.671303	0.64362	0.583333	1.39646
Com_10963_pos	DKK	C16 H31 N5 O6	822.423	7.276	412.219	Invalid mass	No results	No results	5.24542e+07	547758	725309	252096	1.10285e+06	980067	850535	4.74943e+07	205299	298543	934724	1.19443e+06	1.09974	0.137161	0.915317	0.472222	0.0964401
Com_10965_pos	PDMP	C23 H38 N2 O3	390.291	15.633	391.298	Invalid mass	No results	No results	916486	2.27101e+06	4.37247e+07	509744	1.0766e+07	8.88328e+06	7.0808e+07	420140	551999	328499	1.30817e+07	1.6658e+07	0.658541	-0.602656	0.853532	0.472222	0.977612
Com_10971_pos	FLK	C21 H34 N4 O4	203.129	8.906	204.136	Invalid mass	No results	No results	9.7181e+06	1.8207e+06	1.08169e+06	2.39025e+06	1.25561e+06	1.59039e+06	1.51694e+06	4.74461e+07	604918	512945	1.65996e+06	1.6268e+06	0.334599	-1.5795	0.92845	0.611111	0.195699
Com_10972_pos	Stiripentol	C14 H18 O3	216.114	11.869	217.122	Invalid mass	No results	No results	4.49337e+07	9.44314e+06	4.09648e+07	1.9574e+07	5.84443e+07	2.55267e+07	2.16791e+06	8.60682e+06	4.51718e+06	3.01573e+07	3.10735e+07	7.65113e+07	1.29962	0.378093	0.26687	0.666667	1.00546
Com_11024_pos	Dihydrothymine	C5 H8 N2 O2	128.058	1.268	129.066	Full match	No results	No results	4.93047e+06	1.23153e+07	5.7121e+06	2.30259e+07	4.38627e+06	7.3205e+06	6.89544e+06	2.24622e+07	1.76371e+07	3.0863e+06	6.9717e+06	5.33145e+06	0.924761	-0.112848	0.935233	0.5	0.425422
Com_11025_pos	17β-Hydroxy-androstano[3,2-c]isoxazole	C20 H29 N O2	315.223	14.719	316.23	Invalid mass	No results	No results	1.78081e+06	992379	1.14169e+06	1.94037e+06	1.05379e+06	3.1548e+06	9.64545e+07	975917	1.35324e+06	2.03546e+06	1.36677e+06	755094	0.0977632	-3.35456	0.535055	0.527778	0.572359
Com_11097_pos	3-Acetyl-2,5-dimethylfuran	C8 H10 O2	138.068	8.863	139.075	Full match	No results	No results	9.29246e+06	7.79918e+06	4.27926e+07	2.68206e+06	9.60955e+06	9.33834e+06	1.46217e+07	5.77721e+06	2.93723e+06	6.51333e+06	6.95785e+06	9.87311e+06	1.74622	0.804235	0.473288	0.611111	0.880015
Com_11157_pos	Methyl dihydrojasmonate	C13 H22 O3	226.156	12.36	227.164	Full match	No results	No results	9.79925e+06	2.44371e+07	1.08475e+07	2.15871e+07	1.55064e+07	2.26211e+07	1.33989e+07	1.6225e+07	2.32526e+07	3.06511e+07	2.87354e+07	1.27809e+07	0.838093	-0.254817	0.449185	0.666667	0.670636
Com_11167_pos	3,5,7-trihydroxy-2-phenyl-4H-chromen-4-one	C15 H10 O5	270.052	8.514	271.06	Full match	No results	No results	6.70772e+06	3.08865e+06	4.24455e+07	1.24944e+06	3.03298e+06	6.95111e+06	4.78808e+06	8.28968e+06	1.68872e+06	905394	2.42467e+06	5.95611e+06	2.63902	1.4	0.384194	0.638889	0.85942
Com_11171_pos	2-morpholino-1-phenyl-1-ethanol	C12 H17 N O2	189.115	8.643	190.122	Invalid mass	No results	No results	7.91474e+06	5.99271e+06	4.24382e+07	393352	3.06621e+06	1.23638e+06	2.29918e+06	1.32175e+06	367323	446838	1.59566e+06	1.63993e+06	7.95778	2.99237	0.118981	0.75	1.35071
Com_11174_pos	N-acetyl-D-glucosamine	C8 H15 N O6	221.091	7.477	222.098	No results	No results	Full match	784205	3.43534e+07	4.24195e+07	246928	1.21798e+06	750487	1.75197e+06	899004	228548	416607	4.00139e+06	1.08776e+06	9.5134	3.24996	0.341911	0.583333	1.06485
Com_11189_pos	Mesalamine	C7 H7 N O3	153.043	1.352	154.05	Full match	Full match	Full match	3.06821e+06	2.80724e+07	4.23246e+07	1.7068e+06	5.76897e+06	8.37727e+06	8.1805e+06	3.32644e+06	1.97682e+06	2.1577e+06	1.09197e+07	7.71597e+06	2.60577	1.38171	0.36228	0.611111	1.11806
Com_11265_pos	4-(3,4-dihydro-2H-1,5-benzodioxepin-7-ylamino)-4-oxobutanoic acid	C13 H15 N O5	265.094	9.284	266.102	Full match	No results	No results	4.65685e+06	5.76259e+06	5.04063e+06	833104	1.76244e+07	1.12654e+07	3.50961e+06	3.16238e+06	886464	668869	4.11285e+07	8.43454e+06	0.781844	-0.355047	0.624949	0.638889	0.89691
Com_11310_pos	4-methylphenyl 1-ethyl-3-methyl-1H-pyrazole-5-carbothioate	C14 H16 N2 O S	260.101	1.377	261.108	Invalid mass	No results	No results	5.76158e+06	1.09232e+07	4.16341e+07	1.45238e+06	1.12999e+07	4.28278e+06	9.90767e+06	2.60199e+06	2.09286e+06	480799	1.64936e+07	3.31162e+07	1.16479	0.220069	0.59889	0.583333	1.11817
Com_11336_pos	Vindoline	C25 H32 N2 O6	456.222	7.966	457.229	Invalid mass	No results	No results	2.68064e+07	4.87366e+06	2.36219e+07	2.76484e+06	3.23962e+06	5.35175e+06	1.32023e+06	4.50028e+07	2.09862e+06	1.35555e+06	8.61489e+06	3.67569e+06	1.07396	0.102937	0.441593	0.666667	0.680399
Com_1135_pos	Testosterone undecanoate	C30 H48 O3	456.36	13.125	457.367	Full match	No results	No results	3.76719e+06	1.43264e+07	8.50297e+08	1.36445e+06	1.9412e+07	6.00201e+06	3.31859e+07	3.12529e+06	2.33166e+06	2.25814e+06	3.08345e+07	9.04645e+06	11.0813	3.47006	0.553958	0.555556	0.99381
Com_11365_pos	Epitestosterone	C19 H28 O2	288.208	12.73	289.215	Full match	Full match	Full match	1.86463e+06	2.63163e+07	3.61112e+07	2.10878e+06	4.94543e+06	4.06896e+06	4.68601e+06	2.0848e+06	2.38836e+06	3.35954e+06	4.0514e+07	9.47475e+06	1.2065	0.27083	0.828978	0.5	1.22299
Com_11377_pos	(2R)-2-(β-D-Glucopyranosyloxy)-2-phenylacetamide	C14 H19 N O7	335.103	7.183	336.11	Invalid mass	No results	No results	838652	4.94691e+07	3.65529e+06	321291	1.94282e+06	1.22993e+06	1.0244e+06	993463	360292	355132	5.52994e+06	1.7178e+06	5.75663	2.52522	0.383089	0.611111	0.986244
Com_11400_pos	8-(1,2-dihydroxy-3-methylbut-3-en-1-yl)-7-methoxy-2H-chromen-2-one	C15 H16 O5	276.099	11.786	277.107	Full match	No results	No results	645926	1.85054e+06	4.10863e+07	2.13452e+06	2.41412e+06	1.78977e+06	3.38433e+06	657225	2.37014e+06	2.57521e+06	4.7714e+06	4.70851e+06	2.70329	1.43472	0.921412	0.694444	0.856703
Com_11410_pos	Avocadyne 1-acetate	C19 H34 O4	308.234	14.409	309.242	Invalid mass	No results	No results	2.20211e+07	4.92774e+07	2.64332e+07	1.08655e+07	3.54522e+07	2.24767e+07	1.50278e+07	2.25207e+07	2.04586e+07	3.92407e+06	3.52494e+07	2.44499e+07	1.36911	0.453243	0.323819	0.666667	0.942169
Com_1144_pos	16α-Hydroxydehydroepiandrosterone	C19 H28 O3	321.235	14.193	322.243	Invalid mass	No results	No results	2.33985e+07	3.80696e+08	1.06408e+08	860739	1.26545e+09	4.22418e+07	1.48474e+08	3.08395e+07	876575	1.32075e+06	5.1865e+08	1.28008e+09	0.918604	-0.122485	0.801003	0.527778	1.07603
Com_11457_pos	Biliverdin	C33 H34 N4 O6	582.247	11.683	583.254	No results	Full match	No results	4.05488e+07	2.7144e+06	2.96908e+06	1.79826e+07	4.8e+06	1.44257e+07	1.78633e+06	6.81111e+06	4.18013e+06	1.18754e+06	3.28153e+07	1.99378e+07	1.25064	0.322669	0.589824	0.583333	0.523258
Com_11498_pos	N1-Acetylspermine	C12 H28 N4 O	244.226	1.135	245.234	Full match	No results	No results	1.15097e+06	1.12401e+06	4.06605e+07	658366	6.89627e+06	2.0473e+06	4.62082e+06	1.46666e+06	537635	973691	2.64726e+07	3.53209e+07	0.757108	-0.401429	0.744337	0.5	1.49949
Com_11535_pos	PC (18:2/18:2)	C44 H80 N O8 P	781.561	15.283	782.568	No results	Full match	No results	1.32441e+06	1.00229e+07	782843	1.48636e+07	9.4216e+06	7.97973e+06	1.78207e+06	1.95242e+07	1.17891e+06	1.50454e+06	2.65732e+06	1.65287e+06	1.56874	0.649606	0.361161	0.583333	1.2456
Com_1156_pos	5-Hydroxyindole-3-acetic acid	C10 H9 N O3	191.058	7.189	192.065	Full match	Full match	Full match	2.44026e+08	5.18422e+06	8.24136e+08	1.76606e+06	4.67953e+06	5.91146e+06	3.5537e+08	2.3765e+06	2.37576e+06	1.92275e+07	4.57869e+06	4.76113e+06	2.79324	1.48194	0.608044	0.611111	0.468261
Com_11592_pos	4-Hydroxypropranolol	C16 H21 N O3	275.148	5.659	276.155	Invalid mass	No results	No results	1.36862e+07	3.10472e+06	1.67101e+06	2.13953e+07	1.84779e+06	2.57469e+06	1.44286e+06	3.3268e+06	6.45675e+06	2.13353e+06	5.70905e+06	3.66068e+06	1.9481	0.96207	0.597758	0.5	1.08697
Com_11607_pos	1-(4-hydroxyphenyl)propane-1,2-diol	C9 H12 O3	190.063	10.819	191.07	Invalid mass	No results	No results	5.27415e+06	3.01205e+06	4.01204e+07	1.2357e+06	2.11869e+06	1.98755e+06	4.42462e+06	1.62606e+06	1.09362e+06	939607	2.82488e+06	3.33369e+06	3.77382	1.91603	0.293352	0.666667	1.0137
Com_11618_pos	NAT13-331713_POS	C26 H30 N4 O3	468.217	12.517	469.224	Invalid mass	No results	No results	2.35057e+06	1.26271e+07	2.86879e+07	3.49228e+06	2.22772e+07	5.88874e+06	2.24771e+06	1.10196e+06	4.14394e+06	5.53518e+06	3.93523e+07	1.84187e+07	1.0639	0.0893611	0.595036	0.611111	0.895676
Com_11676_pos	QNH	C15 H23 N7 O6	397.176	8.63	398.184	Invalid mass	No results	No results	2.59593e+06	5.32436e+06	3.98532e+07	4.70622e+06	9.9874e+06	3.2369e+06	2.20763e+06	2.50736e+06	688430	579599	2.3919e+07	6.0063e+06	1.82977	0.871664	0.215572	0.75	1.14016
Com_1167_pos	5-hydroxy-4-methoxy-5,6-dihydro-2H-pyran-2-one	C6 H8 O4	144.042	1.382	145.049	Full match	No results	Full match	2.8018e+08	2.50389e+08	3.72951e+08	1.0192e+08	3.38571e+08	1.25614e+09	6.87615e+08	7.93129e+08	2.22083e+08	2.23776e+08	4.66991e+08	4.57223e+08	0.912072	-0.13278	0.512574	0.611111	1.14811
Com_1168_pos	N1-{4-methyl-2-[(3,4,5-trimethoxybenzylidene)amino]phenyl}acetamide	C19 H22 N2 O4	160.087	10.26	343.164	Invalid mass	No results	No results	848634	7.14748e+08	8.17447e+08	569702	854252	1.01235e+06	1.88592e+07	989000	2.11313e+07	544590	1.7035e+08	2.83128e+06	7.15156	2.83826	0.934821	0.527778	1.02939
Com_11701_pos	6-(3-hydroxybutan-2-yl)-5-(hydroxymethyl)-4-methoxy-2H-pyran-2-one	C11 H16 O5	210.089	8.374	211.096	Invalid mass	No results	No results	7.04131e+06	4.80581e+06	3.97473e+07	611503	1.90434e+06	1.18804e+06	2.73665e+06	859769	713658	1.07564e+06	2.24534e+06	2.98732e+06	5.20779	2.38067	0.245449	0.666667	1.09056
Com_11707_pos	Cortisone	C21 H28 O5	360.193	10.598	361.2	Full match	Full match	No results	1.01919e+06	1.57987e+06	3.42144e+06	956354	2.18081e+06	2.49436e+06	2.26335e+06	1.61275e+06	1.89314e+06	3.16777e+07	2.26619e+06	2.14898e+06	0.278343	-1.84506	0.272986	0.638889	1.14464
Com_1170_pos	Dihydrokawain	C14 H16 O3	232.106	2.819	233.113	Invalid mass	No results	No results	5.41596e+07	9.13864e+06	1.44751e+07	4.34827e+08	1.21882e+07	7.36825e+07	5.84619e+07	1.124e+08	2.0982e+07	5.33264e+07	2.27165e+07	1.56418e+07	2.11079	1.07779	0.986936	0.583333	1.06966
Com_11780_pos	(9cis)-Retinal	C20 H28 O	284.214	14.425	285.221	Full match	No results	Full match	4.00214e+06	6.14249e+06	3.93582e+07	1.33732e+06	5.7044e+06	3.5214e+06	1.55592e+07	1.70394e+06	2.31435e+06	1.7716e+06	6.16562e+06	3.53904e+06	1.93426	0.95178	0.503565	0.583333	0.890838
Com_1181_pos	Isophorone	C9 H14 O	138.104	14.476	139.112	Full match	No results	Full match	6.93129e+07	4.80955e+08	8.07464e+08	2.66404e+07	8.0996e+08	8.57269e+07	3.58081e+08	5.16458e+07	2.88507e+07	4.16488e+07	3.98301e+08	9.61889e+08	1.23888	0.309039	0.733556	0.583333	1.12219
Com_11903_pos	Hydrocortisone	C21 H30 O5	362.209	11.566	363.216	No results	No results	Full match	6.6704e+06	1.18112e+07	3.86436e+07	3.18709e+06	5.08882e+06	1.32931e+07	3.35946e+06	4.97053e+06	4.69903e+06	1.47346e+06	5.81597e+06	9.77649e+06	2.61486	1.38674	0.115562	0.777778	1.33923
Com_11914_pos	Oxymatrine	C15 H24 N2 O2	264.187	12.935	265.194	Invalid mass	No results	No results	1.60195e+07	1.42226e+06	1.88365e+06	1.63344e+07	1.25232e+06	4.58204e+06	1.13024e+06	1.55741e+07	2.1111e+07	2.41838e+07	1.55946e+06	1.61759e+06	0.636646	-0.651437	0.71477	0.555556	1.00167
Com_1191_pos	4-Acetamidobutanoic acid	C6 H11 N O3	145.074	3.325	146.081	Full match	Full match	Full match	5.29311e+08	4.46166e+07	7.96454e+08	1.71693e+07	5.28629e+07	5.1524e+07	1.10591e+08	3.19461e+07	2.46179e+07	8.46112e+07	4.11835e+07	6.10748e+07	4.21422	2.07526	0.369912	0.583333	0.803869
Com_11922_pos	5α-Tetrahydrocortisol	C21 H34 O5	383.266	11.634	384.274	Invalid mass	No results	No results	4.11867e+06	4.71945e+06	3.85546e+07	3.97316e+06	3.97759e+06	5.15449e+06	1.11724e+07	7.17011e+06	1.94983e+07	3.70758e+06	2.75499e+07	3.9135e+06	0.828605	-0.271244	0.454409	0.555556	1.33314
Com_11929_pos	4-butyl-4-(hydroxymethyl)-1,2-diphenylpyrazolidine-3,5-dione	C20 H22 N2 O3	338.163	12.194	339.17	Full match	No results	No results	876361	963153	3.84977e+07	2.29326e+06	1.06593e+06	1.88993e+06	2.45756e+06	671423	3.57849e+06	2.94324e+06	1.76858e+06	1.09828e+06	3.64179	1.86465	0.70925	0.583333	0.364069
Com_11939_pos	α-Linolenoyl ethanolamide	C20 H35 N O2	321.266	13.527	322.274	Full match	No results	No results	5.7245e+06	5.96577e+06	2.55072e+06	4.25173e+06	5.20133e+06	5.12427e+06	1.44486e+06	1.16276e+07	2.10331e+07	1.32338e+06	6.50415e+06	3.91408e+06	0.628573	-0.669847	0.949541	0.527778	0.115956
Com_11941_pos	(2E)-3-(3,4-dimethoxyphenyl)prop-2-enoic acid	C11 H12 O4	208.073	9.716	209.081	Full match	Full match	Full match	4.40796e+06	4.61311e+07	3.14189e+07	1.35543e+06	2.09985e+07	7.93127e+06	8.06449e+06	2.54565e+06	1.20651e+06	2.68606e+06	3.30092e+07	1.97118e+07	1.6697	0.739586	0.45887	0.638889	1.11405
Com_11945_pos	Monocrotaline	C16 H23 N O6	325.152	6.767	326.159	Full match	No results	No results	1.84927e+07	3.29009e+07	3.84168e+07	1.99843e+06	2.5991e+06	2.66483e+06	1.77858e+06	2.04634e+06	3.87413e+06	1.1266e+06	1.18029e+07	2.30914e+06	4.23202	2.08135	0.130542	0.777778	1.29366
Com_11989_pos	2-Methylbutyl beta-D-glucopyranoside	C11 H22 O6	500.284	6.404	251.149	Invalid mass	No results	No results	640688	2.19778e+07	1.20189e+07	260175	1.26232e+07	6.91034e+06	807708	1.02547e+06	232811	288938	3.74942e+07	1.09992e+07	1.07046	0.0982299	0.463347	0.611111	1.08143
Com_12002_pos	2-[5-(2-hydroxypropyl)oxolan-2-yl]propanoic acid	C10 H18 O4	224.102	11.189	225.109	Invalid mass	No results	No results	1.31858e+07	5.99897e+06	3.81302e+07	706527	1.03204e+07	1.95117e+06	1.51869e+07	2.70819e+06	678060	1.24747e+06	8.22665e+06	6.96921e+06	2.00743	1.00535	0.516948	0.611111	0.920095
Com_12005_pos	Coenzyme Q2	C19 H26 O4	318.186	15.262	319.194	Invalid mass	No results	No results	1.51923e+07	2.35283e+07	3.70297e+07	5.14044e+06	3.34595e+07	2.88961e+07	7.41899e+07	6.36977e+06	2.85233e+06	4.74262e+06	3.74159e+07	6.39453e+07	0.755854	-0.403821	0.722314	0.472222	0.957774
Com_12050_pos	N-Acetyl-L-cysteine	C5 H9 N O3 S	163.03	7.962	164.037	Full match	Full match	Full match	4.79331e+06	1.30894e+06	3.78807e+07	527125	1.24288e+06	2.01228e+06	1.9601e+06	1.3284e+06	514460	1.09553e+06	1.04306e+06	1.45776e+06	6.45536	2.6905	0.2445	0.694444	1.04717
Com_12051_pos	PMH	C16 H25 N5 O4 S	383.162	7.353	384.169	Full match	No results	No results	4.87964e+07	366575	435565	175536	562550	620670	639386	2.52834e+07	135249	186578	429639	721517	1.86004	0.895337	0.847715	0.5	0.215033
Com_12081_pos	Cortisol	C21 H30 O5	362.209	7.8	363.216	Full match	Full match	Full match	2.33199e+06	583936	3.76694e+07	213054	551849	638922	1.84807e+06	9.02785e+06	142385	316234	1.53509e+06	685611	3.09763	1.63117	0.788574	0.5	0.710663
Com_12086_pos	ACar 22:2	C29 H54 N O4	479.397	14.097	480.404	No results	Invalid mass	No results	594769	5.6754e+06	2.33508e+06	2.90701e+06	1.63435e+06	763301	8.39924e+07	479138	3.64977e+06	2.93793e+06	1.55174e+06	1.76127e+06	0.147394	-2.76225	0.458037	0.583333	0.806434
Com_12107_pos	QNK	C15 H28 N6 O6	212.116	6.016	213.123	Invalid mass	No results	No results	1.08635e+07	4.50558e+07	2.16527e+07	987800	3.12157e+06	3.54891e+06	5.59822e+06	2.07824e+06	1.59895e+06	3.74153e+06	5.25111e+06	5.45333e+06	3.59297	1.84518	0.310281	0.611111	0.997668
Com_1210_pos	6-Hydroxynicotinic acid	C6 H5 N O3	139.027	3.336	140.034	Full match	No results	Full match	1.28524e+08	1.18391e+08	7.80617e+08	4.35701e+06	5.73277e+07	2.01748e+07	2.24707e+07	2.12641e+07	9.45728e+06	9.03922e+06	1.67479e+08	6.14164e+07	3.81068	1.93005	0.361923	0.611111	1.09329
Com_12159_pos	3-(dimethylamino)-2-[3-(trifluoromethyl)phenyl]acrylonitrile	C12 H11 F3 N2	240.089	10.53	241.097	Invalid mass	No results	No results	1.17849e+07	1.64504e+07	9.63737e+06	517178	1.72401e+07	2.51373e+07	1.34931e+06	1.3389e+07	984390	506122	3.6624e+07	3.39066e+07	0.930933	-0.103251	0.548799	0.527778	0.907492
Com_12165_pos	PC (18:4e/19:0)	C45 H84 N O7 P	781.605	13.417	782.612	No results	Invalid mass	No results	2.54534e+06	1.57282e+06	1.20184e+06	8.86515e+06	2.7359e+06	1.19276e+06	2.07823e+06	2.22367e+06	1.93172e+07	2.97483e+07	2.29944e+06	2.70254e+06	0.310331	-1.68812	0.209351	0.694444	1.12276
Com_1219_pos	Inosine	C10 H12 N4 O5	268.08	3.371	269.088	Full match	Full match	Full match	1.01137e+08	7.07375e+06	9.35247e+06	5.19616e+07	5.88136e+06	1.54143e+08	5.49959e+08	6.14026e+08	1.18271e+07	6.16491e+08	6.46095e+06	4.26503e+06	0.182775	-2.45186	0.464267	0.611111	0.767926
Com_12204_pos	4-(2,3-dihydro-1,4-benzodioxin-6-yl)butanoic acid	C12 H14 O4	222.089	7.651	223.096	Full match	No results	Full match	6.08773e+06	5.08709e+06	3.70883e+07	1.83641e+06	6.48407e+06	6.1803e+06	1.08716e+07	3.93578e+06	2.21264e+06	3.49034e+06	7.01907e+06	6.49616e+06	1.84461	0.883314	0.548795	0.5	0.940176
Com_12244_pos	P-Hydroxybenzaldehyde	C7 H6 O2	139.061	1.208	140.068	No results	Invalid mass	No results	3.45001e+07	2.3182e+07	7.62689e+06	8.79386e+06	3.50449e+07	3.66346e+07	3.4064e+07	2.55846e+07	1.29624e+07	2.94571e+07	1.13133e+07	4.50546e+07	0.920135	-0.120083	0.694041	0.472222	0.377357
Com_1226_pos	Palmitoylcarnitine	C23 H45 N O4	399.334	13.665	400.342	Full match	Not the top hit	Full match	4.14086e+07	4.50436e+08	3.49691e+07	4.08959e+08	1.4873e+08	2.2562e+08	1.52264e+09	2.19276e+07	2.55572e+08	4.03354e+08	1.17634e+08	2.13318e+08	0.516927	-0.951966	0.616532	0.527778	0.450307
Com_12274_pos	3-(3,4-Dihydroxyphenyl)-2-Methylalanine	C10 H13 N O4	211.084	8.336	212.092	No results	No results	Full match	3.94691e+06	2.95165e+07	3.67888e+07	1.00106e+06	7.52674e+06	6.09842e+06	3.5008e+06	2.39996e+06	784439	1.23559e+06	1.57623e+07	1.1551e+07	2.40899	1.26843	0.291785	0.694444	1.19248
Com_12276_pos	Icariin	C33 H40 O15	698.206	8.379	699.214	Invalid mass	No results	No results	1.02205e+06	730570	607420	6.31216e+06	1.11468e+06	1.58572e+06	1.05657e+06	1.15647e+06	2.0125e+07	2.13631e+06	1.22841e+06	1.38848e+06	0.419788	-1.25227	0.425944	0.722222	0.862981
Com_12297_pos	6 β-Hydroxycortisol	C21 H30 O6	378.204	8.026	379.211	Full match	No results	No results	1.10985e+06	1.03195e+06	3.66813e+07	607114	1.37256e+06	1.9731e+06	1.88917e+06	1.65814e+06	2.44059e+06	9.05119e+06	1.31035e+06	1.75974e+06	2.36211	1.24007	0.83941	0.694444	0.634145
Com_12303_pos	Biotin	C10 H16 N2 O3 S	244.088	8.284	245.095	Full match	Full match	Full match	1.80753e+06	1.70716e+07	3.66649e+07	1.35055e+06	2.28483e+06	2.55092e+06	2.26489e+06	2.05665e+06	1.40147e+06	653224	3.49448e+06	2.87743e+06	4.8423	2.27569	0.186942	0.638889	1.21935
Com_12323_pos	15-Deoxy-Δ12,14-prostaglandin D2	C20 H30 O4	316.199	9.068	317.207	Invalid mass	No results	No results	747627	4.2462e+07	1.3608e+07	317738	1.38988e+07	2.65606e+06	1.12725e+06	1.19629e+06	278533	256976	3.58684e+07	1.12718e+07	1.47383	0.559567	0.487623	0.666667	1.09612
Com_12327_pos	L-Carnitine	C7 H15 N O3	161.105	5.466	162.112	No results	No results	Full match	1.13203e+06	4.38347e+07	5.04783e+06	1.63187e+06	1.64171e+06	3.00605e+06	9.61364e+06	2.41724e+06	1.07223e+06	1.55099e+06	1.61715e+06	1.20613e+06	3.22098	1.6875	0.415162	0.694444	0.722987
Com_12334_pos	3-(3,4-dihydroxyphenyl)propanoic acid	C9 H10 O4	164.047	7.202	165.054	Invalid mass	No match	No match	7.23147e+06	7.98356e+06	3.64829e+07	1.94025e+06	7.69164e+06	8.4929e+06	1.37797e+07	4.22338e+06	2.11279e+06	7.07382e+06	7.83708e+06	1.00428e+07	1.54922	0.63154	0.639324	0.555556	0.937851
Com_12337_pos	Coumarin	C9 H6 O2	146.037	8.638	147.044	Full match	Full match	Full match	4.69712e+07	5.61476e+06	4.21253e+06	1.17648e+06	1.31973e+07	1.13742e+07	6.41275e+06	3.59849e+06	1.53965e+06	1.05266e+07	7.72753e+06	1.33653e+07	1.91211	0.935165	0.663515	0.555556	0.406635
Com_12354_pos	(±)8-HEPE	C20 H30 O3	318.219	12.427	319.226	Full match	Invalid mass	No results	2.38405e+06	1.11338e+07	1.56943e+07	3.88007e+06	5.74322e+06	7.42719e+06	8.11532e+07	2.62595e+06	4.421e+06	5.86846e+06	1.54494e+07	8.36368e+06	0.39245	-1.34942	0.512573	0.583333	1.26763
Com_12387_pos	WLK	C23 H35 N5 O4	427.254	11.456	428.261	Invalid mass	No results	No results	3.37437e+06	7.54972e+06	1.75875e+06	997731	2.82293e+07	1.27311e+07	2.58356e+06	1.04677e+06	1.29538e+06	1.0585e+06	3.55225e+07	2.99278e+07	0.764909	-0.386639	0.789225	0.527778	0.763045
Com_12397_pos	16-Heptadecyne-1,2,4-triol	C17 H32 O3	306.217	14.107	307.224	Invalid mass	No results	No results	1.62592e+06	3.36413e+07	3.6158e+07	426332	4.06241e+07	1.57607e+06	1.59185e+07	2.14349e+06	565316	852105	2.00911e+07	1.65437e+07	2.03249	1.02325	0.725588	0.611111	1.10272
Com_1240_pos	3-Amino-4-methylpentanoic acid	C6 H13 N O2	131.095	1.382	132.102	No results	No results	Full match	3.01142e+07	7.39734e+07	7.5805e+08	8.57903e+06	2.1698e+07	1.09402e+07	1.15734e+08	1.29937e+07	9.19431e+06	2.08657e+07	2.26813e+07	2.81969e+07	4.30856	2.1072	0.540316	0.555556	0.815268
Com_12445_pos	ACar 16:3	C23 H40 N O4	393.287	13.045	394.295	No results	Invalid mass	No results	7.17247e+06	1.45847e+06	1.06582e+06	1.91565e+07	3.69113e+06	3.50025e+06	1.11283e+06	4.13781e+06	1.36216e+07	2.22792e+07	3.02135e+06	1.92124e+06	0.78198	-0.354796	0.783769	0.444444	1.10865
Com_12458_pos	Maltopentaose	C30 H52 O26	850.255	1.334	851.263	Invalid mass	No results	No results	1.48856e+06	9.10311e+06	765655	684966	5.42929e+07	5.1e+07	2.79056e+06	1.45666e+06	3.05939e+06	750516	777208	1.11124e+07	5.88243	2.55641	0.352183	0.583333	0.907587
Com_12466_pos	5-benzhydryl-1-(phenylsulfonyl)-1H-pyrazole	C22 H18 N2 O2 S	168.079	7.382	169.086	Invalid mass	No results	No results	7.28374e+06	4.8968e+06	3.58865e+07	1.77428e+06	5.9566e+06	4.9961e+06	8.11348e+06	3.57037e+06	1.76809e+06	3.33668e+06	5.03186e+06	6.10714e+06	2.17684	1.12224	0.377443	0.611111	0.952719
Com_12497_pos	(5ξ,9ξ,16ξ)-17-Hydroxykauran-19-oic acid	C20 H32 O3	320.234	13.998	321.242	Full match	No results	Full match	4.4687e+06	4.00924e+07	1.44391e+07	4.82053e+06	5.40252e+07	2.11841e+07	1.68199e+07	3.82198e+06	5.8006e+06	2.74578e+06	3.45751e+07	2.85109e+07	1.5067	0.591396	0.487922	0.638889	0.873044
Com_12503_pos	TPH	C15 H23 N5 O5	335.157	8.897	336.165	Invalid mass	No results	No results	1.96653e+06	4.28995e+07	9.17843e+06	1.15926e+06	2.10795e+06	2.27689e+06	2.15888e+06	2.38171e+06	1.12679e+06	731688	5.32832e+06	2.32054e+06	4.2418	2.08468	0.270633	0.416667	1.05751
Com_1255_pos	Oxaceprol	C7 H11 N O4	173.069	1.657	174.076	No results	No results	Full match	1.50827e+07	5.68792e+08	2.55689e+08	2.45081e+06	3.2793e+08	1.56487e+08	4.15289e+07	3.59055e+07	8.31304e+06	3.73581e+06	7.36478e+08	3.77463e+08	1.10221	0.140405	0.682044	0.527778	1.15153
Com_12561_pos	N alpha-Acetyl-L-Arginine	C8 H16 N4 O3	216.122	1.423	217.129	No results	No results	Full match	3.01083e+06	1.94728e+07	2.64116e+07	332271	4.85769e+07	1.81687e+07	5.89036e+06	5.13796e+06	615337	781442	3.4874e+07	2.22659e+07	1.66712	0.737357	0.558545	0.583333	1.05154
Com_12600_pos	Celestolide	C17 H24 O	244.182	13.91	245.189	Full match	No results	No results	4.03968e+06	3.22892e+07	1.6664e+07	1.73994e+06	2.87279e+07	1.57441e+07	1.42142e+07	1.99664e+07	4.34925e+06	6.36221e+06	3.46907e+07	3.66976e+07	0.853151	-0.229126	0.632698	0.611111	1.56717
Com_1260_pos	D-Ala-D-Ala	C6 H12 N2 O3	160.085	1.379	161.092	No results	No results	Full match	1.52015e+08	8.78863e+08	7.13896e+08	1.03772e+08	1.3491e+08	1.35016e+08	2.81519e+08	1.39721e+08	1.06217e+08	1.66845e+08	7.34306e+08	3.17551e+08	1.21322	0.278839	0.972023	0.583333	1.28012
Com_12619_pos	LPE 22:4	C27 H48 N O7 P	529.316	14.879	530.323	No results	Full match	No results	3.4233e+06	4.69082e+06	1.61502e+06	5.55564e+06	2.80135e+06	3.99876e+06	7.86314e+07	2.68647e+06	5.05364e+06	1.02215e+07	2.0755e+06	3.45083e+06	0.216266	-2.20912	0.30356	0.611111	0.926803
Com_12640_pos	Phenethylamine	C8 H11 N	121.089	6.227	122.096	Full match	Full match	Full match	6.08726e+06	1.00495e+07	3.51314e+07	1.21585e+06	1.75438e+07	3.02504e+06	1.41815e+07	1.05893e+07	1.12776e+06	1.81343e+06	1.74824e+07	8.14906e+06	1.36948	0.453627	0.783269	0.444444	1.06786
Com_12666_pos	Kanamycin	C18 H36 N4 O11	506.227	10.936	507.234	Invalid mass	No results	No results	825682	4.20614e+07	2.10778e+07	828406	1.16835e+06	1.37337e+06	1.33466e+06	1.36617e+06	886948	782181	3.07251e+06	1.25779e+06	7.73944	2.95223	0.284086	0.416667	1.03741
Com_12680_pos	1-Methylhistidine	C7 H11 N3 O2	169.085	1.367	170.092	Full match	Full match	Full match	1.02697e+07	4.46507e+06	1.04788e+07	2.96568e+06	4.89609e+06	4.60153e+06	2.13388e+07	7.73146e+06	1.32866e+07	2.79131e+07	4.91222e+06	5.69026e+06	0.465881	-1.10197	0.0964212	0.833333	1.55762
Com_12690_pos	PC (18:3e/20:5)	C46 H78 N O7 P	787.547	15.768	788.555	No results	Invalid mass	No results	1.06088e+06	4.19335e+07	489446	675991	7.68393e+06	8.57832e+06	817460	992583	493536	783154	466302	827753	13.7925	3.78581	0.0921737	0.75	1.73039
Com_12691_pos	ACar 12:1	C19 H36 N O4	341.256	12.234	342.263	No results	Invalid mass	No results	1.24254e+06	1.57432e+06	1.1139e+07	1.47336e+06	5.4389e+06	1.43905e+06	1.16457e+06	1.00249e+06	1.97836e+06	2.17672e+06	3.42873e+07	1.59609e+07	0.394326	-1.34254	0.586709	0.555556	1.49465
Com_126_pos	Daidzein	C15 H10 O4	254.057	10.489	255.064	Full match	Full match	No results	4.51606e+08	3.80628e+09	6.47254e+09	1.00404e+08	9.07048e+09	8.48636e+09	8.03826e+08	1.67019e+09	4.20819e+06	2.81536e+06	1.1275e+10	6.51491e+09	1.40041	0.485851	0.298643	0.611111	1.03528
Com_1272_pos	Glycyl-L-leucine	C8 H16 N2 O3	188.116	6.13	189.123	Full match	Full match	Full match	6.15874e+07	4.91452e+06	4.62542e+07	3.92528e+08	5.15189e+06	4.76448e+07	3.76952e+06	3.06334e+07	2.49796e+08	9.12188e+06	1.89403e+07	5.98936e+06	1.75359	0.810312	0.503924	0.638889	1.26935
Com_12765_pos	(3,4-Dimethoxyphenyl)acetic acid	C10 H12 O4	196.073	10.061	197.081	Full match	No results	Full match	4.45719e+07	2.42365e+06	3.58016e+06	1.71233e+07	2.3529e+06	4.46047e+07	3.27999e+06	3.78814e+06	695646	1.22573e+06	2.51133e+07	4.88407e+07	1.38235	0.46712	0.474193	0.583333	0.641346
Com_12793_pos	2-Thio-acetyl MAGE	C21 H42 O3 S	396.265	15.083	397.272	Invalid mass	No results	No results	1.92543e+06	6.30881e+06	1.51901e+07	1.12776e+06	1.74779e+07	2.17101e+07	7.69233e+07	3.93719e+06	2.55845e+06	1.15104e+06	1.32229e+07	4.08605e+07	0.459709	-1.12121	0.728115	0.444444	1.23277
Com_127_pos	Valine	C5 H11 N O2	117.079	1.501	118.086	Full match	No results	Full match	9.08734e+08	1.12844e+10	2.02271e+09	5.17194e+09	2.47014e+09	6.16515e+09	1.05518e+10	8.72333e+08	6.25357e+09	1.25399e+09	4.5923e+09	2.30199e+09	1.08507	0.11779	0.818934	0.555556	0.204199
Com_12851_pos	2,6-Di-tert-butyl-1,4-benzoquinone	C14 H20 O2	220.146	8.693	221.153	Full match	No results	No results	4.60406e+06	2.63562e+07	1.73601e+07	1.68009e+06	6.82435e+06	5.60417e+06	9.37158e+06	3.81616e+06	1.65997e+06	2.97251e+06	3.36165e+07	6.14527e+06	1.08418	0.116598	0.71751	0.583333	1.12849
Com_1291_pos	DL-Stachydrine	C7 H13 N O2	143.095	1.148	144.102	Full match	No results	No results	1.26221e+08	4.68391e+07	7.16966e+08	2.32686e+07	4.57526e+07	5.01408e+07	7.39855e+08	1.0738e+08	2.06802e+07	8.41024e+07	7.45383e+07	5.25864e+07	0.935177	-0.096688	0.837444	0.611111	0.767621
Com_12939_pos	2-hydroxy-3,6-diphenylcyclohexyl acetate	C20 H22 O3	332.137	7.895	333.144	Invalid mass	No results	No results	3.64249e+06	2.58942e+07	2.78042e+07	2.10877e+06	1.08863e+07	2.19008e+07	2.38845e+06	3.42179e+07	5.6325e+06	1.16672e+06	3.32059e+07	1.21842e+07	1.03875	0.0548524	0.686171	0.5	0.903633
Com_1295_pos	gamma-Glutamyltyrosine	C14 H18 N2 O6	310.116	5.988	311.123	No results	Full match	No results	1.62674e+07	2.31393e+07	7.10306e+06	1.83622e+07	3.94301e+07	2.37e+07	2.90583e+08	7.7486e+08	6.2629e+07	4.15953e+06	1.87765e+07	3.57948e+07	0.107855	-3.21284	0.211607	0.722222	1.26815
Com_1297_pos	L-Fucose	C6 H12 O5	164.068	1.291	165.076	No results	No results	Full match	7.85124e+06	5.78152e+08	4.9338e+07	1.99951e+06	5.20584e+08	1.05807e+07	6.82656e+07	7.21593e+06	2.12523e+06	3.53656e+06	7.00192e+08	5.52883e+08	0.875798	-0.19133	0.950153	0.5	1.16703
Com_12999_pos	β-Nicotinamide mononucleotide	C11 H15 N2 O8 P	334.056	1.389	335.064	Full match	Full match	Full match	1.53995e+07	2.16649e+06	1.42906e+06	662038	1.36476e+06	1.21558e+06	4.21619e+06	3.64915e+07	887377	9.81073e+06	2.74154e+06	1.58382e+06	0.399012	-1.32549	0.291504	0.722222	1.02779
Com_129_pos	(-)-Caryophyllene oxide	C15 H24 O	220.182	14.417	221.19	Full match	No results	No results	3.15597e+07	4.0353e+08	1.13971e+10	1.15765e+07	1.43809e+08	7.35781e+07	4.39073e+09	3.99199e+07	9.55502e+07	3.86385e+07	8.23257e+08	1.03191e+08	2.19642	1.13515	0.88371	0.444444	1.17567
Com_13002_pos	9-Oxo-10(E),12(E)-octadecadienoic acid	C18 H30 O3	294.217	15.005	295.224	Invalid mass	No results	No results	3.0491e+06	2.25328e+06	3.35854e+07	3.37388e+06	1.94442e+06	2.86916e+06	3.13053e+06	1.1523e+06	2.74105e+06	1.873e+06	1.16807e+06	1.36085e+06	4.12009	2.04268	0.119996	0.833333	1.47574
Com_1300_pos	Thr-Leu	C10 H20 N2 O4	232.142	2.591	233.15	No results	No results	Full match	5.12542e+07	3.61373e+06	9.10241e+06	3.79138e+08	4.14379e+06	1.77432e+07	2.0142e+06	1.46735e+08	2.34156e+08	6.43255e+07	2.08269e+07	6.30996e+06	0.980244	-0.0287879	0.695955	0.583333	0.848837
Com_13026_pos	Methyl EudesMate	C11 H14 O5	226.084	9.041	227.091	No results	No results	Full match	1.95306e+06	1.50915e+07	3.34982e+07	724437	9.38481e+06	4.57795e+06	3.92428e+06	2.79118e+06	666599	1.30948e+06	1.34178e+07	2.04455e+07	1.53284	0.616211	0.612515	0.611111	1.20717
Com_13126_pos	Tetracycline	C22 H24 N2 O8	462.163	11.793	463.171	Invalid mass	No results	No results	1.25119e+06	9.99311e+06	3.30845e+07	3.90094e+06	2.89742e+06	3.6597e+06	2.35615e+06	1.25711e+06	5.00436e+06	4.68412e+06	1.87992e+06	3.69532e+06	2.90231	1.5372	0.284215	0.611111	0.949826
Com_13157_pos	Normorphine	C16 H17 N O3	271.12	11.422	272.128	Full match	No results	No results	946161	1.85276e+07	3.29521e+07	659673	1.15908e+06	1.60248e+06	1.70818e+06	833209	851488	699853	984504	1.28827e+06	8.7734	3.13314	0.1766	0.666667	1.22489
Com_13161_pos	VPH	C16 H25 N5 O4	333.178	6.399	334.186	Invalid mass	No results	No results	4.65226e+06	4.88332e+06	3.29464e+07	852016	746773	566145	1.52325e+06	725468	2.65041e+06	3.18082e+06	3.80643e+06	3.01785e+06	2.99559	1.58284	0.829963	0.444444	0.759702
Com_13194_pos	dihydrotachysterol	C28 H46 O	398.354	15.038	399.362	No results	No results	Full match	1.86149e+06	3.1444e+07	3.28146e+07	1.95587e+06	5.50253e+06	1.61532e+06	1.60181e+06	915740	1.15213e+06	1.33495e+06	2.19968e+07	2.48724e+06	2.54992	1.35045	0.241914	0.805556	1.10824
Com_13196_pos	2-(Formylamino)Benzoic Acid	C8 H7 N O3	165.043	7.524	166.05	No results	No results	Full match	6.09042e+06	1.59787e+07	3.28113e+07	2.33647e+06	5.66187e+06	5.91569e+06	8.20144e+06	3.7586e+06	2.14101e+06	2.40926e+06	1.11167e+07	9.13772e+06	1.87121	0.903971	0.363292	0.611111	1.14482
Com_13291_pos	5-Hydroxyindole	C8 H7 N O	133.053	9.039	134.06	Full match	No results	Full match	3.37776e+06	3.30825e+06	3.24798e+07	1.01241e+06	3.98726e+06	3.36828e+06	9.00308e+06	2.2445e+06	802514	1.09368e+06	2.8293e+06	2.5561e+06	2.56535	1.35915	0.317281	0.75	0.967509
Com_13301_pos	7α-Hydroxytestosterone	C19 H28 O3	304.203	13.77	305.211	Full match	No results	Full match	2.53633e+07	7.44308e+06	7.57786e+06	1.72775e+07	5.83421e+06	7.31903e+06	1.85923e+07	2.92e+07	1.5096e+07	1.62705e+07	1.2418e+07	5.99192e+06	0.725796	-0.462364	0.271724	0.666667	0.973726
Com_13311_pos	2,6-Dihydroxybenzoic acid	C7 H6 O4	154.026	1.456	155.034	No results	No results	Full match	6.09948e+06	1.72417e+07	3.23835e+07	1.59658e+06	2.09215e+07	1.01736e+07	1.15739e+07	3.89202e+06	1.68193e+06	3.26551e+06	1.83668e+07	1.49743e+07	1.64482	0.717927	0.443478	0.638889	1.09406
Com_1332_pos	ACar 18:2	C25 H46 N O4	423.334	13.542	424.342	No results	Invalid mass	No results	3.59102e+07	1.29111e+08	1.04978e+08	3.67995e+08	5.84301e+07	1.42364e+08	4.27545e+08	4.14181e+07	1.89264e+08	2.15566e+08	6.23841e+07	6.89409e+07	0.834517	-0.260986	0.808096	0.583333	0.491
Com_13375_pos	PC (16:1e/22:5)	C46 H82 N O7 P	791.584	14.988	792.591	No results	Full match	No results	1.91287e+06	1.42563e+07	4.79332e+06	2.05604e+06	5.88434e+06	8.76387e+06	2.02666e+06	3.49199e+07	1.98147e+06	1.19145e+06	1.99045e+06	1.03732e+06	0.872981	-0.195978	0.349398	0.75	0.910987
Com_133_pos	Betaine	C5 H11 N O2	117.079	1.305	118.086	Full match	Full match	Full match	1.04588e+10	3.34373e+09	4.16002e+09	2.09605e+09	1.49227e+09	1.59667e+09	2.34068e+10	5.85803e+09	5.86342e+09	6.29635e+09	2.78082e+09	1.7125e+09	0.504106	-0.988202	0.244033	0.722222	1.07834
Com_13408_pos	Daidzin	C21 H20 O9	416.11	8.449	417.118	Full match	No results	No results	1.93421e+06	3.61639e+06	1.12716e+06	772240	2.93193e+06	3.81423e+07	2.04642e+06	6.85759e+06	1.75202e+07	595107	1.9725e+06	2.61931e+06	1.53503	0.618271	0.981579	0.472222	0.0283718
Com_1341_pos	2-[(3S)-1-Benzyl-3-pyrrolidinyl]-1,3-benzothiazole	C18 H18 N2 S	294.121	5.988	295.129	Invalid mass	No results	No match	6.07201e+07	2.01208e+07	1.62437e+07	3.6637e+08	9.3876e+06	1.12294e+07	7.00148e+06	2.96345e+08	1.17374e+08	1.05899e+08	2.40204e+07	1.63552e+07	0.853749	-0.228116	0.606926	0.611111	0.797807
Com_13431_pos	methyl 1-isopropyl-1H-1,2,3-benzotriazole-5-carboxylate	C11 H13 N3 O2	219.098	1.231	220.105	Invalid mass	No results	No results	2.30598e+06	2.03952e+06	360807	398628	4.65024e+07	1.4683e+07	1.67877e+06	4.02518e+06	1.28834e+06	1.01736e+06	3.1348e+07	2.20207e+06	1.59506	0.67361	0.961602	0.5	0.36183
Com_13445_pos	L-Dopa	C9 H11 N O4	197.069	6.303	198.076	Full match	Full match	Full match	6.21319e+06	3.28274e+06	3.18669e+07	945557	2.62607e+06	2.61012e+06	4.42246e+06	1.48158e+06	1.22759e+06	1.70455e+06	2.85789e+06	3.94788e+06	3.03955	1.60386	0.333266	0.611111	0.979724
Com_13459_pos	5'-S-Methyl-5'-thioadenosine	C11 H15 N5 O3 S	297.089	7.017	298.096	Full match	Full match	Full match	2.60543e+07	1.82868e+07	9.51094e+06	6.61255e+06	3.25339e+07	1.69272e+07	5.23262e+06	7.41715e+06	1.74124e+07	1.16136e+07	8.97346e+06	5.91553e+06	1.94336	0.958552	0.0754392	0.805556	1.90272
Com_134_pos	Proline	C5 H9 N O2	115.063	1.381	116.07	Full match	Full match	Full match	2.60864e+08	3.90826e+09	4.57719e+09	4.22509e+09	1.92511e+09	9.96798e+09	1.22537e+10	5.47915e+08	5.7447e+09	8.52979e+08	4.0955e+09	2.94757e+09	0.940328	-0.0887644	0.991048	0.5	0.359257
Com_13537_pos	α-Methyltryptamine	C11 H14 N2	174.116	6.704	175.123	Full match	No results	No results	2.66999e+07	9.75026e+06	1.76105e+07	2.7914e+06	1.53545e+07	1.98757e+07	3.331e+07	4.48879e+06	1.21571e+07	1.20455e+07	3.09191e+07	1.97304e+07	0.817413	-0.290863	0.657629	0.416667	1.11803
Com_13575_pos	α-Zearalanol	C18 H26 O5	362.168	2.054	363.175	Invalid mass	No results	No results	1.49632e+06	1.79294e+06	2.49821e+06	1.47475e+06	9.4809e+06	4.63462e+06	4.63555e+06	1.43288e+06	1.13476e+06	997930	3.0781e+07	1.12268e+07	0.425775	-1.23184	0.657527	0.472222	1.26694
Com_13666_pos	LPE 15:1	C20 H40 N O7 P	437.254	14.227	438.261	No results	Full match	No results	1.28306e+06	3.72569e+07	1.42335e+07	1.04763e+06	1.21418e+07	780729	786039	679446	1.03775e+06	1.60669e+06	1.96531e+06	3.5674e+07	1.59868	0.676881	0.406808	0.638889	0.879537
Com_13696_pos	11-Oxoetiocholanolone	C19 H28 O3	286.192	14.081	287.2	Invalid mass	No match	No match	1.16548e+06	6.81766e+06	3.09235e+07	1.15921e+06	2.71094e+06	2.86516e+06	1.2941e+07	1.34371e+06	885286	1.3893e+06	8.80646e+06	3.80732e+06	1.56452	0.645723	0.787624	0.5	1.08517
Com_1372_pos	Guanidineacetic acid	C3 H7 N3 O2	117.054	1.292	118.061	No results	No results	Full match	2.96362e+07	4.57197e+07	6.70106e+08	5.65502e+06	7.01116e+07	4.06763e+07	8.89056e+07	5.35236e+06	3.24078e+06	1.21616e+07	2.23852e+07	1.3944e+07	5.90388	2.56166	0.131392	0.777778	1.27835
Com_13732_pos	KQH	C17 H29 N7 O5	411.223	9.521	206.619	Full match	No results	No results	3.02194e+06	2.60265e+06	3.21389e+06	9.24349e+06	2.86055e+06	4.11347e+06	3.36626e+06	4.93536e+06	1.68536e+07	1.27305e+06	2.43091e+06	3.46653e+06	0.775111	-0.367525	0.971531	0.527778	0.570355
Com_13734_pos	ALK	C15 H30 N4 O4	330.226	5.738	331.234	Full match	No results	No results	2.27004e+07	1.44793e+06	1.63596e+06	1.81551e+06	1.35358e+06	1.70765e+06	1.79649e+06	3.34477e+07	1.08192e+06	935038	1.2579e+06	1.89288e+06	0.758712	-0.398375	0.918733	0.583333	0.299394
Com_13738_pos	YNH	C19 H24 N6 O6	432.175	12.91	433.182	Full match	No results	No results	3.81733e+06	602114	593335	2.01353e+06	2.71731e+06	4.72858e+07	1.10807e+06	3.01039e+06	2.48134e+06	2.54596e+06	598901	2.04889e+06	4.83565	2.27371	0.557522	0.555556	1.16162
Com_13779_pos	Papaverine	C20 H21 N O4	339.142	10.852	340.149	Invalid mass	No results	No results	528244	2.42128e+07	5.89771e+06	550320	9.83225e+06	5.4758e+06	1.2015e+06	617425	731583	513954	3.00445e+07	1.13653e+07	1.04549	0.0641729	0.592318	0.527778	1.02458
Com_13785_pos	2,6-Xylidine	C8 H11 N	121.089	7.031	122.096	Full match	No results	Full match	2.42972e+06	1.60885e+07	3.05918e+07	991344	2.34228e+06	2.14877e+06	3.80801e+06	1.97938e+06	1.20718e+06	1.23384e+06	2.67942e+06	3.37502e+06	3.82224	1.93442	0.284991	0.583333	1.08829
Com_13812_pos	O-Phospho-L-serine	C3 H8 N O6 P	185.009	1.276	186.016	No results	No results	Full match	2.0668e+06	8.13227e+06	3.0513e+07	8.89507e+06	9.00674e+06	5.77977e+06	6.12536e+07	1.75203e+06	1.20197e+07	6.49209e+06	1.2342e+07	1.40349e+07	0.596822	-0.744628	0.620929	0.638889	0.96932
Com_13874_pos	LSD-d3	C20 H22 [2]H3 N3 O	304.237	15.62	305.245	Invalid mass	No results	No results	2.07413e+06	6.79521e+06	1.21298e+07	1.66196e+06	1.90584e+07	1.263e+07	3.88913e+07	1.39602e+06	4.45993e+06	1.17488e+06	1.59554e+07	5.29916e+07	0.473142	-1.07965	0.797486	0.527778	1.17993
Com_13881_pos	(+/-)5(6)-EET Ethanolamide	C22 H37 N O3	363.277	14.801	364.284	Full match	No results	No results	1.7907e+06	3.62906e+07	6.43664e+06	1.811e+06	1.78631e+06	1.22443e+06	2.08362e+06	1.5278e+06	1.79392e+06	995306	4.73698e+06	2.12773e+06	3.71944	1.89508	0.356635	0.444444	0.896846
Com_13922_pos	3-(3,4,5-trimethoxyphenyl)propanoic acid	C12 H16 O5	262.082	8.759	263.089	Invalid mass	No results	No results	6.48135e+06	3.27081e+07	3.01059e+07	280042	1.83008e+07	7.01189e+06	4.74954e+06	965385	265975	621036	1.55458e+06	3.34418e+07	2.28106	1.1897	0.181692	0.722222	1.18345
Com_13942_pos	Folinic acid	C20 H23 N7 O7	473.166	6.478	474.173	Full match	Full match	No results	498647	1.32636e+07	1.1477e+07	221945	1.83853e+07	4.77626e+06	1.30267e+06	2.13154e+06	584794	242036	2.94951e+07	1.53384e+07	0.990392	-0.0139282	0.749802	0.5	1.15779
Com_1399_pos	Dihomo-γ-linolenic acid ethyl ester	C22 H38 O2	340.297	15.303	341.305	Invalid mass	No results	No results	5.22759e+07	2.73911e+08	2.56525e+08	3.47826e+08	1.12283e+08	3.22234e+08	1.34332e+09	5.96723e+06	2.87612e+08	3.64392e+08	8.57715e+07	1.20683e+08	0.618302	-0.693616	0.740967	0.472222	0.436046
Com_14001_pos	4-(cyclohexylmethyl)-6-(2-thienyl)-2,3-dihydropyridazin-3-one hydrate	C15 H18 N2 O S	137.059	5.637	138.066	Invalid mass	No results	No match	3.52684e+06	2.15034e+06	4.03345e+06	2.00482e+06	4.25323e+07	2.19035e+07	2.77258e+06	2.21156e+06	2.85324e+06	1.0876e+06	2.92928e+07	4.63838e+06	1.7769	0.829364	0.474619	0.583333	0.643022
Com_14044_pos	DL-2-(acetylamino)-3-phenylpropanoic acid	C11 H13 N O3	207.089	9.345	208.097	Full match	Full match	Full match	9.27849e+06	2.43149e+07	2.96879e+07	1.40854e+06	1.63508e+07	7.11764e+06	1.36182e+07	3.49258e+06	1.63394e+06	1.81159e+06	1.36743e+07	2.11085e+07	1.59306	0.671799	0.415061	0.638889	1.09226
Com_14059_pos	N-Acetyldopamine	C10 H13 N O3	195.089	6.772	196.097	Full match	No results	Full match	6.46659e+06	2.05018e+07	2.9616e+07	2.05855e+06	7.64843e+06	8.21926e+06	1.17604e+07	3.79783e+06	2.24922e+06	3.62133e+06	6.22208e+06	7.1893e+06	2.13864	1.0967	0.239107	0.722222	1.12477
Com_14070_pos	5,7-dihydroxy-3-(4-hydroxyphenyl)-4H-chromen-4-one	C15 H10 O5	292.034	9.795	293.041	Invalid mass	No results	No results	4.85119e+06	9.09277e+06	2.95518e+06	589874	2.74592e+07	1.33248e+07	1.98609e+06	1.94599e+06	850955	849078	2.90314e+07	3.9854e+07	0.782003	-0.354753	0.695864	0.555556	0.867516
Com_140_pos	Choline	C5 H13 N O	103.1	1.252	104.107	Full match	Full match	No results	3.64852e+09	8.74911e+09	3.80881e+09	5.44063e+09	8.89237e+09	7.32691e+09	2.06258e+10	7.15897e+09	5.09051e+09	4.49946e+09	6.41156e+09	5.69922e+09	0.7652	-0.386092	0.542785	0.472222	0.699102
Com_1411_pos	Ala-Leu	C9 H18 N2 O3	202.132	4.608	203.139	No results	Full match	Full match	3.3149e+08	4.80523e+06	3.56763e+07	2.94925e+08	6.34787e+06	1.62533e+07	5.59971e+06	7.03928e+08	8.81915e+07	8.14954e+07	2.72467e+07	8.45417e+06	0.753619	-0.408092	0.836584	0.555556	0.721204
Com_14177_pos	11(Z),14(Z),17(Z)-Eicosatrienoic acid	C20 H34 O2	306.255	14.398	307.263	Full match	No results	Full match	5.20698e+06	5.03518e+06	1.15606e+07	699286	3.47792e+06	6.69965e+06	6.52731e+07	5.3368e+06	1.89884e+06	1.72312e+06	7.8087e+06	5.39362e+06	0.373763	-1.41981	0.582104	0.583333	1.27027
Com_14179_pos	ethyl 4-methyl-2-(1H-pyrrol-1-yl)-1,3-thiazole-5-carboxylate	C11 H12 N2 O2 S	236.062	1.168	237.069	Full match	No results	No results	1.64753e+06	2.61998e+06	7.07868e+06	1.59256e+06	1.88018e+07	3.49562e+07	5.50333e+06	3.17736e+07	210226	406478	6.10853e+06	5.91816e+06	1.33607	0.417991	0.48774	0.388889	0.648258
Com_14215_pos	4-morpholino-6-phenylthieno[2,3-d]pyrimidine	C16 H15 N3 O S	297.089	10.642	298.096	Invalid mass	No results	No match	472679	2.87187e+06	2.9124e+07	429483	2.69156e+06	1.17955e+06	1.76742e+06	890858	550945	510695	1.02433e+07	1.19731e+06	2.42532	1.27817	0.635378	0.527778	1.07309
Com_1423_pos	Prolylleucine	C11 H20 N2 O3	228.147	6.454	229.155	Full match	No results	Full match	5.84734e+06	3.84323e+06	2.71629e+06	3.4274e+08	4.29671e+06	1.4064e+07	6.11774e+06	1.39483e+07	3.41611e+08	3.71866e+07	5.85493e+06	5.04538e+06	0.911519	-0.133656	0.599074	0.694444	0.976806
Com_14428_pos	GPK	C13 H24 N4 O4	600.359	6.282	301.187	Invalid mass	No results	No results	3.66056e+07	411682	527942	207282	568999	3.32044e+06	723425	1.01158e+07	181852	220402	486534	718502	3.34567	1.74229	0.57384	0.444444	0.612548
Com_14536_pos	Purpurin	C14 H8 O5	256.037	9.462	257.044	Full match	No results	No results	661581	5.36966e+06	607940	312511	4.24491e+07	800160	734733	1.08867e+06	374839	275335	1.42751e+07	4.22753e+07	0.850517	-0.233588	0.911174	0.5	0.967651
Com_14558_pos	4-(allyloxy)-1,2-dihydroquinolin-2-one	C12 H11 N O2	201.079	7.204	202.086	Full match	No results	No results	4.1029e+06	2.20463e+07	2.80254e+07	412590	1.45269e+07	9.09694e+06	3.51686e+06	3.35819e+06	1.04721e+06	923367	2.22561e+07	1.87506e+07	1.56885	0.64971	0.522225	0.638889	1.15452
Com_14581_pos	Debromohymenialdisine	C11 H11 N5 O2	285.088	1.315	286.095	Invalid mass	No results	No results	1.509e+07	1.42202e+07	2.79515e+07	1.65166e+06	2.7059e+07	3.2625e+06	1.43452e+07	6.35896e+06	3.72365e+06	5.58611e+06	1.22564e+07	1.79429e+07	1.48198	0.567526	0.825319	0.583333	0.987596
Com_14613_pos	3-[2-(3-Hydroxyphenyl)ethyl]-5-methoxyphenol	C15 H16 O3	244.11	10.83	245.117	Full match	No results	No results	7.56242e+06	5.90415e+06	2.78858e+07	538448	1.43245e+07	3.01678e+06	3.70906e+06	602366	689768	484578	7.44339e+06	3.74594e+06	3.55213	1.82868	0.133437	0.75	1.294
Com_14614_pos	Cytidine-5'-monophosphate	C9 H14 N3 O8 P	323.051	8.565	324.058	No results	No results	Full match	1.30446e+06	3.99981e+06	2.78849e+07	443312	1.41535e+06	1.43271e+06	1.20095e+06	1.35978e+06	387124	354809	3.29821e+06	2.23091e+06	4.1306	2.04635	0.317779	0.694444	1.14042
Com_1465_pos	Nicotinuric acid	C8 H8 N2 O3	180.053	7.041	181.061	Full match	Full match	Full match	7.94678e+08	1.6224e+06	1.35135e+06	1.37909e+06	2.01233e+06	2.04009e+06	1.11996e+07	2.83472e+06	3.50002e+06	3.00962e+07	2.15235e+06	3.65543e+06	15.0282	3.9096	0.887383	0.833333	0.389801
Com_14676_pos	Purine	C5 H4 N4	120.044	5.993	121.051	Full match	No results	Full match	697163	766239	2.76795e+07	234474	779399	708656	765647	597686	216112	281318	3.22318e+06	879438	5.17583	2.37179	0.512266	0.583333	1.01838
Com_14748_pos	Ecgonine	C9 H15 N O3	185.105	9.364	186.112	Full match	No results	No results	3.12143e+06	3.54742e+06	2.7467e+07	790618	2.60255e+06	2.39399e+06	8.72908e+06	2.30375e+06	710528	1.171e+06	2.95444e+06	3.05229e+06	2.10997	1.07722	0.53263	0.638889	0.91396
Com_14845_pos	L-Ascorbate	C6 H8 O6	176.032	1.427	177.039	No results	No results	Full match	7.12174e+06	5.25463e+06	3.95902e+06	970012	4.49938e+06	7.67226e+06	6.07106e+07	4.00562e+06	1.48326e+06	4.55279e+06	3.86854e+06	5.1952e+06	0.369312	-1.43709	0.609012	0.555556	0.839486
Com_14868_pos	Ethyl oleate	C20 H38 O2	310.287	15.904	311.294	Full match	No results	Full match	9.46233e+06	9.61516e+06	2.25848e+06	3.57363e+06	4.23702e+06	4.34267e+06	1.17131e+06	1.43815e+06	1.48552e+07	536805	2.92768e+06	2.89865e+06	1.40547	0.491054	0.16483	0.777778	1.45393
Com_1489_pos	INK	C16 H31 N5 O5	188.116	4.926	189.123	Invalid mass	No match	No match	4.51517e+07	2.94543e+06	6.48175e+06	3.20186e+08	6.80633e+06	1.19268e+07	6.36122e+06	1.39126e+08	5.67221e+07	7.20181e+07	2.45723e+07	1.46988e+07	1.25519	0.327901	0.439236	0.666667	0.897725
Com_14927_pos	Histamine	C5 H9 N3	111.08	1.169	112.087	Full match	No results	Full match	1.12944e+06	2.40101e+06	2.64825e+06	568002	1.68622e+06	1.72927e+06	1.35847e+07	1.0075e+06	613878	895815	2.25976e+07	4.72952e+07	0.118172	-3.08104	0.230417	0.583333	2.11582
Com_1492_pos	Dulcitol	C6 H14 O6	182.079	1.282	183.086	No results	No results	Full match	1.45731e+07	5.09448e+08	3.45913e+07	1.17301e+06	4.66708e+08	1.16229e+07	6.52822e+07	3.25258e+06	1.58145e+06	3.49248e+06	5.88776e+08	4.98406e+08	0.894317	-0.161141	0.861322	0.5	1.08215
Com_14934_pos	Cortodoxone	C21 H30 O4	346.213	9.486	347.221	No results	No results	Full match	1.04664e+06	2.91072e+06	2.69651e+07	679750	1.01552e+06	1.09982e+06	1.82606e+06	1.80322e+06	593006	422760	3.61042e+06	2.12311e+06	3.24876	1.69989	0.57329	0.472222	1.05739
Com_14937_pos	(5S)-5-hydroxy-1,7-diphenylheptan-3-one	C19 H22 O2	608.286	13.06	609.293	Invalid mass	No results	No results	6.31744e+06	8.74841e+06	8.28658e+06	2.40749e+06	3.68656e+07	1.92425e+06	1.62755e+06	5.36581e+06	2.77426e+06	3.85705e+06	2.64654e+07	3.27416e+07	0.886289	-0.174152	0.993215	0.555556	0.930136
Com_14945_pos	Guanosine monophosphate	C10 H14 N5 O8 P	363.058	1.8	364.065	No results	No results	Full match	1.1228e+07	1.01299e+07	9.13254e+06	3.94788e+06	6.70974e+06	6.60147e+06	5.23354e+07	2.92623e+07	4.0952e+06	8.59019e+06	1.02446e+07	7.88226e+06	0.42478	-1.23521	0.244052	0.666667	1.44339
Com_14959_pos	Methyl indole-3-acetate	C11 H11 N O2	189.079	10.549	190.086	Full match	Full match	Full match	2.38877e+06	2.46273e+07	2.69026e+07	1.24454e+06	2.6908e+06	4.67839e+06	4.35927e+07	2.93491e+06	1.79787e+06	1.67609e+06	1.5076e+07	3.23346e+06	0.915408	-0.127514	0.952033	0.5	1.02494
Com_14975_pos	Lysopc 16:1	C24 H48 N O7 P	493.316	14.961	494.324	No results	No results	Full match	8.25329e+06	3.19517e+07	2.68728e+07	1.01506e+07	2.82375e+06	6.03004e+06	2.09061e+07	3.11298e+06	1.37514e+07	6.03124e+06	1.66651e+06	1.80402e+06	1.82099	0.864719	0.23625	0.694444	1.30831
Com_15006_pos	MAM2201 N-pentanoic acid metabolite	C25 H23 N O3	385.171	1.403	386.178	Invalid mass	No results	No results	1.00955e+06	2.99648e+06	5.68314e+06	2.89364e+06	2.62032e+07	3.17983e+07	3.8264e+06	7.85318e+06	2.70874e+06	361078	9.11016e+06	4.69155e+07	0.997306	-0.0038919	0.821355	0.5	0.614764
Com_1500_pos	α-Lapachone	C15 H14 O3	264.072	5.636	265.079	Invalid mass	No results	No results	1.46959e+07	1.65525e+07	2.06028e+08	3.16978e+08	1.46284e+07	6.26887e+08	4.48842e+07	1.75538e+07	1.32379e+08	4.82118e+07	4.82165e+07	1.38401e+07	3.91946	1.97065	0.449845	0.583333	1.04645
Com_1502_pos	Asparagine	C4 H8 N2 O3	132.053	1.261	133.061	Full match	Full match	Full match	1.50234e+07	2.306e+07	1.31157e+07	2.11153e+08	3.23635e+07	4.00641e+08	4.65894e+08	5.4768e+07	3.2556e+08	4.61153e+07	2.82657e+07	2.05344e+07	0.738846	-0.436654	0.558222	0.666667	0.717663
Com_15061_pos	3-Methoxycinnamic acid	C10 H10 O3	160.052	14.751	161.059	Invalid mass	No results	No results	6.43557e+06	1.06421e+07	2.66902e+06	1.18542e+06	2.14476e+07	4.08765e+07	9.43526e+06	2.9623e+06	1.01372e+06	2.59111e+06	1.27061e+07	3.00603e+07	1.41667	0.502508	0.674348	0.583333	0.626973
Com_15078_pos	Ergosterol peroxide	C28 H44 O3	428.331	13.847	429.339	Invalid mass	No results	No results	4.29017e+06	1.27441e+07	8.65382e+06	1.41453e+07	1.50219e+06	1.05486e+07	1.8058e+06	3.63275e+06	9.24997e+06	2.16367e+06	1.45167e+07	6.98891e+06	1.35264	0.435774	0.494575	0.611111	0.603899
Com_15082_pos	4-(pentyloxy)benzene-1-carbohydrazide	C12 H18 N2 O2	240.151	11.837	241.158	Invalid mass	No results	No results	753575	1.36162e+06	2.15322e+06	1.41419e+07	1.55364e+06	2.48655e+06	1.46674e+06	927978	1.29936e+07	2.39231e+06	1.97659e+06	1.50902e+06	1.05569	0.0781879	0.98958	0.527778	0.707089
Com_15093_pos	2-(14,15-Epoxyeicosatrienoyl) glycerol	C23 H38 O5	434.264	12.895	435.273	Invalid mass	No results	No results	9.21378e+06	2.68153e+07	1.88805e+07	4.86829e+06	3.11541e+06	3.48165e+06	2.74841e+07	7.30556e+06	5.98914e+06	6.14511e+06	2.60267e+07	2.09747e+07	0.706678	-0.500875	0.351857	0.694444	1.80153
Com_15140_pos	2-hydroxy-6-[(8Z,11Z)-pentadeca-8,11,14-trien-1-yl]benzoic acid	C22 H30 O3	324.204	15.331	325.211	Invalid mass	No results	No results	1.11347e+06	6.01493e+06	7.63171e+06	1.33636e+06	2.06777e+07	8.18557e+06	1.28692e+07	874408	1.15308e+06	1.04597e+06	2.52589e+07	4.62325e+07	0.514213	-0.959561	0.953063	0.5	1.14175
Com_151_pos	D-Tagatose	C6 H12 O6	180.063	1.274	203.052	No results	Full match	Full match	2.47497e+08	3.60801e+09	2.13508e+09	2.60449e+08	1.52761e+09	1.477e+09	8.69986e+09	1.01682e+10	1.67706e+09	8.78708e+08	1.74918e+09	1.53832e+09	0.374551	-1.41677	0.152107	0.722222	1.86399
Com_15220_pos	Octanedioic acid	C8 H14 O4	174.089	9.516	175.096	No results	No results	Full match	5.82562e+06	1.27201e+07	2.61791e+07	3.70336e+06	1.17472e+07	7.83992e+06	1.94013e+07	3.84595e+06	7.26054e+06	1.8788e+06	1.45592e+07	1.08339e+07	1.17715	0.235295	0.614464	0.555556	0.969108
Com_15230_pos	5-(6-hydroxy-6-methyloctyl)-2,5-dihydrofuran-2-one	C13 H22 O3	208.146	14.958	209.153	Invalid mass	No results	No results	9.86377e+06	1.65205e+07	1.37285e+07	3.5338e+06	3.95248e+07	1.23483e+07	5.95981e+06	4.34941e+06	4.11881e+06	4.53299e+06	1.75634e+07	1.98948e+07	1.69303	0.759609	0.259578	0.611111	1.04515
Com_15234_pos	7-Hydroxy-3,4-dihydrocarbostyril	C9 H9 N O2	163.063	13.458	164.07	No results	No results	Full match	2.42518e+07	992239	7.27388e+06	1.02711e+07	1.08086e+07	1.40788e+07	7.71591e+06	2.07772e+07	1.43106e+07	1.50604e+07	1.21276e+07	1.42761e+07	0.803112	-0.316328	0.31584	0.722222	0.905204
Com_15239_pos	L-Anserine (beta-alanyl-N-methylhistidine) (nitrate salt)	C10 H16 N4 O3	240.122	1.237	241.129	No results	Full match	Full match	3.82745e+06	9.18531e+06	1.08917e+07	2.53614e+06	4.39811e+06	2.80434e+06	1.65728e+07	2.83934e+07	2.46559e+06	1.05085e+06	1.01382e+07	6.83466e+06	0.513984	-0.960205	0.577385	0.583333	1.29515
Com_1523_pos	N3,N4-Dimethyl-L-arginine	C8 H18 N4 O2	202.143	1.358	203.15	Full match	Full match	Full match	2.41967e+08	1.01967e+08	3.0503e+08	2.58811e+07	3.19088e+08	4.20722e+08	1.31031e+09	4.66395e+07	2.05603e+07	2.1451e+07	1.68866e+08	2.05496e+08	0.797744	-0.326002	0.496646	0.694444	0.713851
Com_15267_pos	Quinidine	C20 H24 N2 O2	324.179	9.756	325.186	Invalid mass	No results	No results	1.23716e+06	1.15872e+07	5.81407e+06	1.02864e+06	1.06714e+07	5.87262e+06	1.8846e+06	2.22401e+06	2.04265e+06	770196	2.56028e+07	9.69422e+06	0.857707	-0.221444	0.776039	0.555556	1.07978
Com_15308_pos	Gamithromycin	C40 H76 N2 O12	1553.07	15.38	777.543	Invalid mass	No results	No results	815618	3.11778e+07	1.4e+07	1.10127e+06	3.04643e+07	1.45783e+07	2.6047e+06	691002	841284	861965	1.48057e+07	1.19821e+07	2.8986	1.53536	0.237059	0.722222	1.1017
Com_1536_pos	PC (18:5e/4:0)	C30 H52 N O7 P	569.348	14.616	570.355	No results	Full match	No results	3.15297e+07	1.0401e+07	2.91969e+06	3.09137e+08	8.1037e+06	2.36465e+07	8.50422e+07	1.03935e+07	3.41813e+07	8.41492e+07	2.08564e+06	2.54054e+07	1.59886	0.677046	0.87151	0.583333	1.10995
Com_15378_pos	Tryptophanol	C11 H14 N2 O	190.11	9.582	191.117	No results	No results	Full match	2.08686e+06	7.15479e+06	2.57831e+07	1.1514e+06	2.56956e+06	2.37936e+06	3.72832e+06	3.16729e+06	1.21699e+06	835652	3.80496e+06	6.746e+06	2.10907	1.0766	0.53173	0.472222	1.10332
Com_15412_pos	R-1 Methanandamide phosphate	C23 H40 N O5 P	882.517	8.801	442.266	Invalid mass	No results	No results	3.31063e+07	1.09503e+06	582302	1.98415e+06	934071	1.05044e+06	903443	2.57395e+07	646680	259541	2.06411e+06	1.73785e+06	1.23607	0.305765	0.841597	0.444444	0.31571
Com_15454_pos	4-Hydroxyalprazolam	C17 H13 Cl N4 O	151.047	8.046	325.083	Invalid mass	No results	No results	6.7778e+06	1.6314e+06	2.56016e+07	615265	1.92054e+06	1.53278e+06	3.26044e+06	1.42403e+06	607607	1.11371e+06	1.25174e+06	2.15293e+06	3.88151	1.95662	0.285061	0.694444	0.96748
Com_15489_pos	PE (16:0/16:0)	C37 H74 N O8 P	691.514	15.643	692.521	No results	Full match	No results	684896	1.61891e+06	2.54836e+07	670278	1.34465e+06	2.54508e+06	1.54385e+06	704718	494353	840887	337494	452453	7.3958	2.88671	0.0984138	0.805556	1.49194
Com_1549_pos	Gly-Phe	C11 H14 N2 O3	222.1	7.016	223.107	No results	No results	Full match	7.36817e+07	6.91998e+06	3.51668e+07	2.98157e+08	6.62794e+06	1.85196e+07	8.07439e+06	4.2151e+08	3.11674e+08	2.63099e+08	1.67155e+07	1.02606e+07	0.425733	-1.23198	0.47908	0.638889	0.848306
Com_15504_pos	SM (d14:0/14:1)	C33 H67 N2 O6 P	618.473	16.12	619.481	No results	Full match	No results	3.46687e+06	487402	490141	2.94562e+06	588091	993237	4.36978e+06	815587	1.39286e+07	2.79422e+06	405951	817459	0.38784	-1.36647	0.395543	0.611111	0.951662
Com_15519_pos	1-(3,4-dimethoxyphenyl)ethan-1-one oxime	C10 H13 N O3	177.079	6.873	178.086	Invalid mass	No results	No match	5.67969e+06	4.94894e+06	2.54146e+07	2.22694e+06	6.12573e+06	6.86791e+06	2.40411e+07	4.29499e+06	2.461e+06	4.80395e+06	4.26767e+06	7.37764e+06	1.08503	0.117739	0.842166	0.611111	0.727135
Com_15540_pos	Desthiobiotin	C10 H18 N2 O3	214.131	9.172	215.139	Full match	Full match	No results	4.22998e+06	3.04485e+07	5.54751e+06	3.10853e+06	5.20003e+06	3.82798e+06	1.76775e+06	3.85698e+06	3.58188e+06	754910	2.36814e+06	6.07427e+06	2.84519	1.50852	0.0879762	0.777778	1.44729
Com_1554_pos	PC (17:2/17:2)	C42 H76 N O8 P	753.528	15.332	754.535	No results	Full match	No results	153980	1.62682e+06	98189.4	3.01187e+08	5.32799e+06	292264	9.06111e+07	119187	177606	263198	55194.1	100688	3.38002	1.75703	0.422722	0.694444	1.36615
Com_15574_pos	alpha-Farnesene	C15 H24	204.187	14.172	205.195	No results	No results	Full match	3.94562e+06	1.82089e+07	8.24839e+06	1.31269e+06	3.82214e+07	5.05011e+06	6.26672e+06	3.93737e+06	1.20567e+06	1.8107e+06	2.11085e+07	3.30719e+07	1.11255	0.153875	0.756576	0.583333	1.02138
Com_1557_pos	Indole-3-acetic acid	C10 H9 N O2	175.063	9.756	176.07	Full match	Full match	Full match	1.78029e+07	6.57166e+08	1.70404e+08	1.84084e+06	1.13176e+07	1.29543e+07	1.26095e+09	1.04239e+07	2.32961e+06	2.09481e+06	2.5068e+07	2.48776e+07	0.657354	-0.605257	0.743288	0.472222	0.808557
Com_15642_pos	Cytidine 5'-monophosphate (hydrate)	C9 H14 N3 O8 P	323.051	1.403	324.059	Full match	Full match	Full match	3.10908e+07	6.82407e+06	1.0489e+07	4.23475e+06	4.12017e+06	3.66979e+06	5.36181e+07	2.41591e+07	3.13664e+06	2.00352e+07	8.27662e+06	4.7815e+06	0.530042	-0.915822	0.369376	0.638889	0.924543
Com_15677_pos	YQH	C20 H26 N6 O6	892.392	7.171	447.203	Invalid mass	No results	No results	1.92696e+06	2.63164e+07	2.28992e+06	634251	1.53552e+07	2.23221e+06	1.89839e+06	1.15041e+06	392890	423460	2.45286e+07	8.61168e+06	1.31751	0.397809	0.52738	0.694444	0.914474
Com_15764_pos	C-8 Ceramide-1-phosphate	C26 H52 N O6 P	505.353	14.953	506.36	Full match	No results	No results	5.23661e+06	1.07178e+07	1.76675e+07	6.81625e+06	1.30312e+07	1.93826e+07	5.52152e+07	3.11223e+06	7.16766e+06	3.82409e+06	7.98043e+06	1.01034e+07	0.833518	-0.262715	0.607983	0.666667	0.50834
Com_15799_pos	4-Phenyl-3-buten-2-one	C10 H10 O	146.073	7.448	147.08	Full match	No results	No results	4.66769e+06	2.25647e+07	1.75545e+07	1.98021e+06	1.77105e+07	9.14078e+06	9.56443e+06	4.19707e+06	2.12604e+06	3.20813e+06	2.4218e+07	1.69725e+07	1.22115	0.288242	0.627581	0.583333	1.13935
Com_1581_pos	Spermidine	C7 H19 N3	145.158	9.364	146.165	Full match	No results	Full match	1.3696e+06	1.35735e+06	1.26825e+06	7.49564e+07	1.54258e+06	2.03477e+06	1.92706e+06	2.21171e+06	748173	4.42355e+08	1.58974e+06	1.80235e+06	0.18314	-2.44898	0.781625	0.638889	0.710171
Com_15852_pos	4-(2-methoxyphenyl)-1-(3-phenyl-1,2,4-thiadiazol-5-yl)piperidine	C20 H21 N3 O S	351.141	8.003	352.149	Full match	No results	No results	748909	2.19183e+07	901056	394029	1.37718e+07	9.0716e+06	1.94031e+06	1.05041e+06	546981	290150	2.41001e+07	1.72595e+07	1.03581	0.0507602	0.789415	0.5	0.869174
Com_15853_pos	L-Adrenaline	C9 H13 N O3	183.089	9.282	184.097	No results	No results	Full match	2.1726e+06	1.29304e+07	6.69285e+06	1.03297e+06	2.48683e+07	3.82407e+06	6.37054e+06	2.35313e+06	1.08968e+06	1.51101e+06	2.49986e+06	4.30185e+07	0.906381	-0.14181	0.665399	0.583333	0.796505
Com_1586_pos	Jasmone	C11 H16 O	164.12	14.177	165.127	Full match	No results	No results	3.02863e+07	3.45604e+08	1.45287e+08	1.84879e+07	8.34478e+08	3.60193e+07	5.1901e+07	3.69288e+07	2.36719e+07	2.81105e+07	4.68146e+08	8.45879e+08	0.969426	-0.044798	0.92464	0.472222	1.09798
Com_1589_pos	(±)11(12)-DiHET	C20 H34 O4	320.235	14.144	303.231	Invalid mass	No results	No match	2.4967e+08	3.56453e+08	1.0567e+08	9.3473e+06	8.32515e+08	4.25152e+08	8.14128e+08	5.5615e+07	1.53456e+07	1.31954e+07	4.33937e+08	8.39588e+08	0.911133	-0.134266	0.724401	0.472222	0.821117
Com_15979_pos	(6E)-7-(2H-1,3-benzodioxol-5-yl)-1-(piperidin-1-yl)hept-6-en-1-one	C19 H25 N O3	337.163	6.988	338.17	Invalid mass	No results	No results	4.83039e+06	2.90534e+07	3.22917e+06	2.85605e+06	3.90421e+06	3.11878e+06	2.23499e+06	8.79334e+06	1.40474e+06	2.5261e+06	7.48621e+06	3.41938e+06	1.81684	0.861428	0.452749	0.638889	0.683688
Com_15_pos	L-Phenylalanine	C9 H11 N O2	165.079	5.545	166.086	Full match	Full match	Full match	9.53777e+09	2.76853e+09	7.2688e+09	3.15084e+10	6.55509e+09	2.90507e+10	4.22391e+10	12796552254	2.69966e+10	8.31685e+09	3.50897e+09	2.57798e+09	0.898931	-0.153718	0.989501	0.5	1.02995
Com_16003_pos	3-methyl-4-nitrobenzene-1-carbohydrazide	C8 H9 N3 O3	195.064	5.48	196.072	Full match	No results	No results	3.41396e+06	911852	2.41369e+07	2.04304e+06	944277	1.90658e+06	3.91263e+06	665808	1.24983e+06	670842	823550	840700	4.08613	2.03074	0.164054	0.805556	1.28682
Com_16007_pos	PC (17:2/16:4)	C41 H70 N O8 P	718.449	14.434	719.456	No results	Invalid mass	No results	1.31509e+06	7.86558e+06	6.72662e+06	2.33099e+06	8.08385e+06	7.39532e+06	4.24115e+06	1.49086e+06	2.15953e+06	2.87944e+06	2.36859e+07	7.77103e+06	0.798465	-0.3247	0.926856	0.555556	1.05309
Com_16047_pos	LPC 12:0	C20 H42 N O7 P	439.269	13.559	440.277	No results	Full match	No results	4.73776e+06	715324	766968	6.45088e+06	859126	1.9758e+06	1.20734e+06	3.83841e+06	1.31569e+07	1.09823e+06	1.45614e+06	1.34982e+06	0.701407	-0.511676	0.659053	0.388889	0.8138
Com_16125_pos	2-(tert-butyl)-1,3-thiazolane-4-carboxylic acid	C8 H15 N O2 S	189.082	8.618	190.09	Full match	No results	No results	1.00274e+06	2.5448e+07	2.20862e+06	896178	1.79415e+06	1.77713e+07	4.13451e+07	1.07082e+06	4.13458e+06	786088	1.15927e+06	1.17416e+06	0.988946	-0.0160363	0.69034	0.555556	0.354399
Com_16251_pos	Arachidonoyl serinol	C23 H39 N O3	377.292	14.768	378.299	Full match	No results	No results	1.83053e+06	7.21994e+06	6.75324e+06	889010	1.99436e+06	6.62276e+06	3.9018e+06	864464	945711	1.26552e+06	2.31454e+07	2.11212e+06	0.785167	-0.348929	0.66546	0.611111	0.960054
Com_1625_pos	Acetyl-β-methylcholine	C8 H17 N O2	159.126	1.406	160.133	Full match	No results	Full match	1.43404e+08	9.51927e+07	2.61338e+08	2.86117e+08	2.7373e+07	7.23896e+06	9.04147e+08	4.84188e+08	2.68908e+08	1.11757e+08	6.37961e+07	1.62553e+07	0.443829	-1.17192	0.421096	0.638889	0.710652
Com_16264_pos	S-Adenosylmethionine	C15 H22 N6 O5 S	398.137	1.264	399.144	Full match	Full match	Full match	6.5802e+06	1.34594e+07	836490	590448	3.55863e+07	8.94233e+06	3.76248e+06	9.7884e+06	615049	532917	1.18975e+07	4.52756e+06	2.1204	1.08434	0.564809	0.638889	0.558492
Com_16276_pos	Retrorsine	C18 H25 N O6	351.166	7.44	352.174	Invalid mass	No results	No results	6.85521e+06	721660	800370	389836	1.02593e+06	1.15723e+06	1.18892e+06	2.55489e+07	272893	371504	862012	1.25624e+06	0.371188	-1.42978	0.89989	0.527778	0.21723
Com_16293_pos	Deoxycorticosterone	C21 H30 O3	330.218	13.395	331.226	No results	No results	Full match	4.58947e+06	2.81623e+07	9.45678e+06	1.45846e+06	1.37609e+07	1.65993e+07	4.04121e+06	5.22588e+06	1.5357e+06	2.17352e+06	2.12089e+07	1.3673e+07	1.5468	0.629289	0.426104	0.638889	1.0096
Com_1632_pos	LLK	C18 H36 N4 O4	372.273	8.631	373.281	Full match	No results	No results	1.25443e+08	1.59278e+06	2.07964e+06	1.07089e+07	2.06685e+06	2.13217e+06	2.00272e+06	5.78902e+08	1.00549e+06	1.43283e+06	2.48131e+06	2.66215e+06	0.244735	-2.03071	0.937904	0.416667	0.425906
Com_16374_pos	N-Acetylsphingosine	C20 H39 N O3	341.292	13.746	342.3	Full match	No results	No results	1.69499e+06	6.05821e+06	2.32995e+07	1.55156e+06	5.60868e+06	3.75387e+06	1.98657e+06	2.02303e+06	1.0179e+06	1.35516e+06	7.07204e+06	5.19356e+06	2.25044	1.17021	0.263976	0.666667	1.17203
Com_16375_pos	3-amino-2-phenyl-2H-pyrazolo[4,3-c]pyridine-4,6-diol	C12 H10 N4 O2	242.08	9.76	243.087	Full match	No results	No results	860541	929610	894204	459159	913589	1.24667e+06	1.31192e+06	1.58671e+06	1.2749e+07	1.69989e+07	909086	1.1026e+06	0.15303	-2.70811	0.0786331	0.888889	1.628
Com_16406_pos	ethyl 3-oxo-3-(1H-pyrazol-5-ylamino)propanoate	C8 H11 N3 O3	219.059	1.278	220.067	Invalid mass	No results	No results	1.34795e+06	3.12403e+06	1.40664e+06	1.67132e+06	1.40848e+07	5.94155e+06	2.73405e+06	1.00352e+06	6.55462e+06	1.85208e+07	3.11321e+06	1.32542e+07	0.610359	-0.71227	0.44364	0.611111	0.777196
Com_16427_pos	L-(-)-Methionine	C5 H11 N O2 S	149.051	5.938	150.058	Full match	Full match	Full match	2.6924e+06	489764	1.00604e+06	1.23333e+07	722386	1.10204e+06	1.92621e+06	1.42005e+07	1.62858e+06	3.3845e+06	776963	842447	0.806088	-0.310991	0.613816	0.638889	0.865965
Com_16454_pos	7-Hydroxycoumarinyl-γ-linolenate	C27 H34 O4	422.241	9.554	423.248	Invalid mass	No results	No results	531690	4.30326e+06	1.24934e+06	267681	1.78543e+07	627024	603309	820949	324480	216281	2.26852e+07	5.15713e+06	0.833129	-0.263387	0.900475	0.527778	0.987616
Com_16498_pos	Methylbenzethonium chloride	C28 H43 N O2	426.33	14.173	427.337	Invalid mass	No results	No results	559277	5.57398e+06	1.01425e+07	797296	618229	1.19949e+06	1.09267e+06	466181	873211	1.25043e+06	2.25819e+07	2.58062e+06	0.654906	-0.610639	0.904905	0.555556	1.28159
Com_16545_pos	trans-Clovamide	C18 H17 N O7	359.1	8.739	360.107	Full match	No results	No results	5.74944e+06	4.80768e+06	2.58993e+06	7.0209e+06	3.81383e+06	3.52025e+07	2.16606e+06	2.47358e+06	1.97971e+06	498023	8.58153e+06	6.72616e+06	2.6392	1.4001	0.136853	0.75	1.3562
Com_16556_pos	Penicillin G	C16 H18 N2 O4 S	334.098	8.916	335.106	Full match	No results	No results	644932	1.08531e+06	4.16736e+06	288457	703107	2.15376e+06	5.10749e+07	933981	334938	284014	595510	1.97875e+06	0.163815	-2.60986	0.792451	0.583333	0.810488
Com_16587_pos	2,3,4,9-Tetrahydro-1H-β-carboline-3-carboxylic acid	C12 H12 N2 O2	216.09	7.867	217.097	Full match	No results	No results	2.93951e+07	5.36239e+06	8.66249e+06	227504	3.24535e+06	737152	4.18715e+06	1.28932e+07	1.59381e+06	4.27716e+06	8.16759e+06	2.85962e+06	1.40177	0.487247	0.615751	0.472222	1.06275
Com_1658_pos	2'-Deoxyadenosine	C10 H13 N5 O3	273.084	1.367	274.092	Invalid mass	No results	No results	1.47212e+08	6.24248e+08	1.16785e+08	4.44635e+07	3.93434e+08	5.94137e+08	4.91864e+08	1.5196e+08	4.26999e+07	4.56245e+07	1.32224e+08	4.1799e+08	1.49745	0.582512	0.485562	0.611111	0.701145
Com_16624_pos	4-{3-[(3,4-dihydroxyphenyl)methyl]-2-methylbutyl}benzene-1,2-diol	C18 H22 O4	324.131	9.527	325.139	Invalid mass	No results	No results	675878	2.35336e+07	2.27343e+07	340273	1.3499e+07	6.3692e+06	766919	1.15925e+06	412476	274933	3.77686e+06	5.13822e+06	5.82481	2.54221	0.144594	0.75	1.29444
Com_16626_pos	8,8-dimethyl-2-phenyl-4H,8H-pyrano[2,3-h]chromen-4-one	C20 H16 O3	304.105	9.654	305.113	Invalid mass	No results	No results	9.40473e+06	2.35855e+06	2.27294e+07	510124	1.78603e+06	1.26232e+06	1.20575e+06	1.44696e+06	1.58221e+06	487847	2.02511e+06	1.25916e+06	4.75221	2.2486	0.202526	0.75	1.13348
Com_16663_pos	Safrole	C10 H10 O2	162.068	15.1	163.075	Full match	No results	No results	4.59391e+06	2.38659e+07	2.26233e+07	1.61199e+06	1.14995e+07	7.4412e+06	1.0482e+07	6.20117e+06	2.16095e+06	3.57352e+06	1.05396e+07	9.48472e+06	1.68786	0.755192	0.537104	0.638889	1.07765
Com_1671_pos	Propionylcarnitine	C10 H19 N O4	217.131	2.764	218.139	Full match	Full match	Full match	8.78286e+07	2.54795e+07	1.55622e+07	2.74395e+08	6.7954e+07	3.42419e+07	9.16459e+08	3.0121e+08	2.01842e+08	1.34026e+08	6.75611e+07	9.1687e+07	0.295111	-1.76067	0.04889	0.833333	1.60688
Com_16723_pos	LysoPC 10:0	C18 H38 N O7 P	411.239	8.099	412.246	No results	No results	Full match	1.09687e+06	1.03439e+06	659353	338515	1.17459e+06	1.15132e+06	1.26816e+06	2.44588e+07	328377	293006	1.21928e+06	1.44779e+06	0.188005	-2.41116	0.529198	0.666667	0.92457
Com_1672_pos	N8-Acetylspermidine	C9 H21 N3 O	187.168	1.23	188.175	Full match	Full match	No results	7.38473e+06	1.13803e+08	4.42716e+08	2.61822e+06	2.6075e+08	2.28848e+07	4.6764e+07	8.02853e+06	1.54268e+06	2.78546e+06	5.00546e+08	9.02329e+08	0.581505	-0.782137	0.806949	0.5	1.23731
Com_16814_pos	4-methyl-3-(methylthio)-5-undecyl-4H-1,2,4-triazole	C15 H29 N3 S	321.16	9.884	322.168	Invalid mass	No results	No results	584999	1.38504e+07	703967	330584	7.15677e+06	3.95439e+06	2.43764e+06	984957	519398	417305	2.18634e+07	6.00317e+06	0.824839	-0.277816	0.963777	0.5	1.02533
Com_16826_pos	Spiculisporic Acid	C17 H28 O6	328.188	10.414	329.195	No results	No results	Full match	1.29527e+06	3.85655e+06	2.22456e+07	762606	5.18006e+06	2.2239e+06	1.64749e+06	1.41519e+06	1.21991e+06	775695	1.14114e+07	2.47031e+06	1.87772	0.90898	0.474798	0.611111	1.07812
Com_1682_pos	Diosgenin	C27 H42 O3	396.302	12.546	397.31	Invalid mass	No results	No results	4.88247e+07	1.14299e+08	5.11475e+08	4.73827e+06	7.73349e+07	5.70853e+07	1.36223e+07	4.22188e+07	1.39621e+07	6.69013e+06	2.67613e+08	1.51673e+08	1.64137	0.714899	0.537064	0.611111	1.1585
Com_16884_pos	N6-Methyladenine	C6 H7 N5	149.07	7.842	150.077	Full match	No results	No results	487780	1.03096e+07	3.64441e+06	209238	1.0738e+07	649493	1.25529e+06	703110	150289	195751	2.17063e+07	1.22532e+07	0.718027	-0.477889	0.840353	0.5	1.17482
Com_16914_pos	α-Ergocryptine	C32 H41 N5 O5	1150.63	6.852	576.324	Invalid mass	No results	No results	518403	356183	310738	470023	582379	794266	4.9198e+07	979533	401025	199538	486635	810794	0.0582229	-4.10227	0.366301	0.638889	0.995368
Com_1691_pos	α-Lactose	C12 H22 O11	359.142	1.334	360.149	Invalid mass	Invalid mass	No results	5.70632e+06	5.14326e+07	7.14514e+06	5.76596e+06	6.12899e+07	7.81682e+08	3.26994e+06	2.48856e+08	1.73188e+08	1.83872e+06	2.85212e+07	1.57886e+07	1.93657	0.953507	0.8197	0.555556	0.213317
Com_16935_pos	Prostaglandin K2	C20 H30 O5	332.194	7.797	333.202	Invalid mass	No results	No results	3.02888e+06	1.50292e+06	2.20146e+07	1.27215e+06	724643	1.2578e+06	814331	2.11593e+06	147981	611166	496058	712557	6.08428	2.60509	0.0654119	0.861111	1.59756
Com_1693_pos	PC (16:0e/3:0)	C27 H56 N O7 P	537.379	15.515	538.386	No results	Full match	No results	1.42593e+07	1.98683e+07	4.90346e+06	2.7014e+08	9.56858e+06	3.39836e+07	3.29323e+07	1.81074e+06	1.5419e+08	4.41731e+07	4.06041e+06	1.07677e+07	1.42265	0.508578	0.722087	0.444444	1.27401
Com_16968_pos	N-Formylkynurenine	C11 H12 N2 O4	236.079	7.895	237.086	No results	No results	Full match	1.18678e+06	1.45042e+06	2.19319e+07	417536	2.2882e+06	1.61187e+06	1.77375e+06	1.23747e+06	339366	359902	1.26496e+06	1.34729e+06	4.56871	2.19179	0.224757	0.722222	1.1249
Com_16984_pos	3-Acetyl-11-keto-β-boswellic acid	C32 H48 O5	512.347	12.942	513.354	Invalid mass	No results	No results	2.40361e+06	369009	2.18851e+07	996713	663251	832333	1.3593e+07	1.99444e+06	1.49907e+06	1.43532e+06	1.60111e+06	503431	1.31627	0.396459	0.745443	0.611111	0.53261
Com_17029_pos	Paliperidone	C23 H27 F N4 O3	426.211	6.702	427.218	Invalid mass	No results	No results	837773	2.61648e+07	3.1946e+06	304303	3.26035e+06	1.61357e+06	1.13015e+06	953684	1.96596e+06	352096	1.56506e+07	2.57928e+06	1.56308	0.644394	0.791321	0.555556	1.02547
Com_17068_pos	19(R)-HETE	C20 H32 O3	320.234	13.333	321.242	Full match	No results	Full match	2.49537e+06	5.60365e+06	2.82786e+06	1.17773e+06	5.54647e+06	6.51343e+06	5.1581e+06	2.17175e+06	1.11474e+06	1.63617e+06	2.13377e+07	1.03886e+07	0.578	-0.790858	0.76768	0.527778	1.32854
Com_17080_pos	N1-(1H-indol-4-yl)cyclohexane-1-carboxamide	C15 H18 N2 O	280.096	9.049	281.103	Invalid mass	No results	No results	755485	453426	2.17079e+07	310497	635709	1.31109e+06	1.1066e+06	1.20887e+06	281461	273264	527269	820413	5.96845	2.57736	0.388354	0.611111	0.848141
Com_17110_pos	N'2-(2-furylmethylidene)-3-aminopyrazine-2-carbohydrazide	C10 H9 N5 O2	231.075	6.185	232.083	Full match	No results	No results	973119	942088	2.16325e+07	347987	1.56253e+06	1.0307e+06	1.11337e+06	851988	293640	482517	1.18721e+06	1.35937e+06	5.00916	2.32457	0.327652	0.611111	1.01812
Com_17188_pos	N,N-dimethyl-5-nitro-6-[3-(trifluoromethyl)phenoxy]pyrimidin-4-amine	C13 H11 F3 N4 O3	328.075	11.027	329.082	Invalid mass	No results	No results	3.12094e+06	3.4331e+06	2.88066e+06	854364	3.24143e+07	1.79144e+07	3.48467e+06	7.0417e+06	1.23703e+06	1.43564e+06	9.20018e+06	3.50797e+07	1.05461	0.0767083	0.985278	0.555556	0.761288
Com_1724_pos	Ala-Ile	C9 H18 N2 O3	202.132	5.863	203.139	No results	Full match	Full match	1.00721e+08	3.58519e+06	1.17529e+07	2.62004e+08	5.08948e+06	4.52474e+06	3.01445e+06	7.65398e+07	7.64768e+07	1.38927e+07	1.07671e+07	5.14684e+06	2.08611	1.06081	0.911303	0.5	0.996069
Com_1725_pos	Nootkatone	C15 H22 O	218.167	14.416	219.174	Full match	No results	No results	4.9376e+07	6.87663e+07	4.91861e+08	8.42705e+07	5.91901e+07	6.12917e+07	2.33217e+08	4.11581e+07	9.84892e+07	1.44858e+08	9.34431e+07	6.62368e+07	1.20277	0.266356	0.847395	0.638889	0.582541
Com_17264_pos	KNK	C16 H32 N6 O5	388.243	9.536	195.129	Full match	No results	No results	1.44224e+06	3.62043e+06	7.77297e+06	1.13447e+07	2.76315e+06	2.5446e+06	3.31117e+06	2.47369e+06	1.02766e+07	1.14665e+06	1.94834e+06	2.83833e+06	1.34068	0.422967	0.501644	0.638889	0.809797
Com_17399_pos	Methionine	C5 H11 N O2 S	149.052	10.326	316.137	No results	No results	Full match	1.05987e+06	2.4776e+06	2.64149e+06	490055	622628	2.99442e+06	938214	1.73092e+06	1.15116e+07	417178	2.15634e+06	1.51276e+06	0.563096	-0.828547	0.685341	0.527778	0.797808
Com_17542_pos	All-Trans-13,14-Dihydroretinol	C20 H32 O	288.245	15.021	289.252	No results	No results	Full match	4.17689e+06	1.70437e+07	2.07516e+07	6.15668e+06	5.42069e+06	7.84833e+06	1.71457e+07	9.90362e+06	5.20491e+06	6.31665e+06	5.64432e+06	5.3309e+06	1.23921	0.309417	0.680954	0.555556	0.522889
Com_17588_pos	cis,cis-Muconic acid	C6 H6 O4	142.024	1.197	143.031	Invalid mass	No results	No results	1.94797e+07	1.73461e+07	7.96557e+06	8.93825e+06	3.02931e+07	3.1713e+07	2.93973e+07	1.29979e+07	8.26079e+06	1.4239e+07	1.32913e+07	3.24464e+07	1.04613	0.065057	0.929399	0.527778	0.204213
Com_17628_pos	3,4-dihydro-2H-benzo[4,5]imidazo[2,1-b][1,3]thiazin-3-ol	C10 H10 N2 O S	206.051	7.562	207.059	Full match	No results	No results	880282	1.38831e+06	2.05593e+07	178031	1.4691e+06	898868	611596	513470	128295	182838	1.38299e+06	814859	6.98227	2.8037	0.171732	0.805556	1.25002
Com_1772_pos	Isoferulic acid	C10 H10 O4	194.058	9.132	195.065	Full match	Full match	Full match	4.73193e+07	1.44575e+08	4.27453e+07	1.7137e+07	1.44076e+08	9.87598e+07	9.75404e+07	3.96679e+07	2.19192e+07	3.13472e+07	4.66456e+08	1.86933e+08	0.586129	-0.770711	0.746351	0.5	1.31494
Com_17774_pos	PC (20:3e/2:0)	C30 H56 N O7 P	573.379	15.296	574.386	No results	Full match	No results	2.0213e+06	3.18936e+06	2.79273e+06	8.60839e+06	3.81296e+06	1.28698e+07	4.52792e+07	1.35518e+06	6.73803e+06	3.66494e+06	1.06063e+06	2.13845e+06	0.552731	-0.85535	0.839948	0.611111	0.72562
Com_17820_pos	1-[2-(2,6-dichlorobenzyl)-2H-1,2,3,4-tetraazol-5-yl]piperidine	C13 H15 Cl2 N5	311.067	8.205	312.075	Invalid mass	No results	No results	6.61432e+06	1.19562e+06	2.02096e+07	344706	1.4223e+06	1.09895e+06	2.56548e+06	1.061e+06	254911	1.5802e+06	2.30172e+06	1.69775e+06	3.26448	1.70685	0.48773	0.472222	0.793372
Com_17877_pos	Anserine	C10 H16 N4 O3	240.122	2.064	241.129	No results	No results	Full match	2.41302e+06	1.60901e+07	1.57134e+07	1.98638e+06	1.07714e+07	9.10345e+06	1.94299e+06	851652	6.30218e+06	1.66102e+06	1.97506e+07	1.10907e+07	1.34805	0.430876	0.383174	0.666667	0.960247
Com_17884_pos	Taurolithocholic acid sodium salt	C26 H44 N Na O5 S	505.286	12.686	506.294	No results	No results	Full match	1.12232e+07	6.00016e+06	5.30912e+06	2.52487e+06	2.0431e+06	8.60904e+06	1.3433e+06	2.18381e+07	2.80594e+06	3.87193e+06	1.19074e+07	3.84875e+06	0.782836	-0.353218	0.978247	0.5	0.337477
Com_17922_pos	PC (18:2e/4:0)	C30 H58 N O7 P	593.405	15.598	594.412	No results	Invalid mass	No results	1.609e+06	7.36547e+06	4.57573e+06	5.83448e+06	3.1825e+06	8.3418e+06	2.05636e+07	1.38609e+06	1.09665e+07	3.09622e+06	771897	1.4379e+06	0.808666	-0.306384	0.574962	0.638889	0.93991
Com_17941_pos	1,7-bis(4-hydroxyphenyl)heptan-3-one	C19 H22 O3	336.108	11.359	337.115	Invalid mass	No results	No results	3.73163e+06	874271	896305	531467	2.3295e+06	3.07608e+07	777404	817621	7.54414e+06	404092	931083	3.63418e+06	2.77307	1.47149	0.545828	0.611111	0.65418
Com_17959_pos	2-Ethyl-2-phenylmalonamide	C11 H14 N2 O2	206.105	6.842	207.112	Full match	No results	No results	2.86945e+06	727931	618636	1.97186e+06	646618	717997	650953	2.17024e+07	1.20555e+06	1.77034e+06	706263	854350	0.280868	-1.83204	0.474453	0.611111	0.67745
Com_17967_pos	2-Isopropylaniline	C9 H13 N	135.105	7.965	136.112	Full match	Full match	No results	1.56995e+06	7.26379e+06	1.99748e+07	707168	1.76121e+06	2.40988e+06	3.61257e+06	1.52561e+06	644128	861324	3.31134e+06	2.54513e+06	2.69492	1.43024	0.366609	0.611111	1.08796
Com_17975_pos	Ginsenoside Rg2	C42 H72 O13	766.485	13.259	767.492	Invalid mass	No results	No results	2.7327e+06	2.39391e+07	953769	1.02419e+06	1.43371e+07	1.45132e+07	818598	3.11602e+06	1.15714e+06	1.63629e+06	1.95957e+07	2.29253e+07	1.16754	0.223468	0.723867	0.527778	0.618654
Com_18055_pos	Dimetghyl 4-Hydroxyisophthalate	C10 H10 O5	210.053	7.774	211.06	No results	No results	Full match	2.21613e+06	1.39833e+07	4.78174e+06	803006	6.89561e+06	7.38601e+06	4.66584e+06	1.73353e+06	1.71009e+06	1.28481e+06	1.94771e+07	5.45824e+06	1.05057	0.0711776	0.74837	0.611111	1.0516
Com_18056_pos	Isoeugenyl acetate	C12 H14 O3	206.094	13.543	207.101	Full match	No results	No results	1.87371e+06	2.75805e+06	2.24978e+06	672490	2.16062e+06	5.85067e+06	3.19522e+06	1.38918e+06	764129	1.01442e+06	1.94743e+07	1.74776e+07	0.359354	-1.47652	0.545148	0.555556	1.59903
Com_18129_pos	5-[(10Z)-14-(3,5-dihydroxyphenyl)tetradec-10-en-1-yl]benzene-1,3-diol	C26 H36 O4	430.271	11.046	431.278	Invalid mass	No results	No match	1.7294e+06	2.93925e+06	2.38201e+06	1.05008e+07	4.73512e+06	4.51512e+06	2.35376e+06	2.25653e+06	2.09134e+06	2.2052e+06	7.72779e+06	5.52614e+06	1.20942	0.274318	0.656944	0.611111	0.42583
Com_18178_pos	Resiniferatoxin	C37 H40 O9	650.258	12.532	651.265	Invalid mass	No results	No results	538709	2.35814e+07	9.60672e+06	1.78942e+06	972669	988598	1.17599e+06	417853	2.03059e+06	2.74011e+06	4.91668e+06	778631	3.10763	1.63581	0.499979	0.444444	0.65205
Com_181_pos	Nicotinamide	C6 H6 N2 O	122.048	1.898	123.055	Full match	Full match	Full match	5.79356e+09	2.56429e+07	4.39302e+07	1.13205e+09	2.55815e+07	2.56504e+07	1.56336e+10	3.93549e+09	1.84404e+09	5.98868e+09	2.48264e+07	3.7181e+07	0.256571	-1.96257	0.214908	0.694444	1.10176
Com_18269_pos	S-(Methyl)Glutathione	C11 H19 N3 O6 S	321.099	9.008	322.107	No results	No results	Full match	750041	2.33631e+07	7.97874e+06	359913	6.92993e+06	4.30062e+06	743093	1.9338e+06	317415	312635	1.31217e+07	6.46999e+06	1.90764	0.931791	0.395913	0.694444	1.07579
Com_18275_pos	5-fluoro AB-PINACA N-(4-hydroxypentyl) metabolite	C18 H25 F N4 O3	386.17	9.877	387.177	Invalid mass	No results	No results	883249	5.44683e+06	5.53305e+06	493663	2.64514e+06	1.88833e+06	1.94134e+06	1.46122e+06	784203	630059	1.90866e+07	4.54304e+06	0.593756	-0.752057	0.878184	0.527778	1.49935
Com_18314_pos	PC (19:2/18:5)	C45 H76 N O8 P	789.543	14.645	790.552	No results	Invalid mass	No results	1.11083e+06	1.08638e+07	6.50505e+06	963247	7.60002e+06	1.67973e+07	822263	617193	870975	666670	1.90091e+07	7.55396e+06	1.48409	0.56958	0.27244	0.75	1.0511
Com_1831_pos	IKK	C18 H37 N5 O4	387.285	9.386	194.65	Full match	No results	No results	3.25857e+06	2.71858e+06	2.93854e+06	2.43671e+08	3.49717e+06	4.71458e+06	3.51807e+06	5.14937e+06	3.52646e+07	2.45223e+07	3.46899e+06	4.17606e+06	3.42708	1.77698	0.880862	0.722222	1.04349
Com_18354_pos	YKK	C21 H35 N5 O5	437.263	9.263	438.27	Full match	No results	No results	619457	428592	630013	261646	2.22964e+06	765284	671256	1.00919e+06	282891	213713	1.89163e+07	5.10595e+06	0.18835	-2.40851	0.418703	0.611111	1.63844
Com_18394_pos	4-Oxoretinol	C20 H28 O2	300.208	8.962	301.215	No results	No results	Full match	627108	1.68905e+07	1.4389e+06	333432	6.1785e+06	1.79728e+06	886082	983410	334591	305639	1.88511e+07	5.39209e+06	1.01917	0.0273912	0.739124	0.583333	0.99904
Com_18443_pos	SLK	C15 H30 N4 O5	346.221	2.044	347.229	Full match	No results	No results	1.23527e+07	1.09227e+06	1.44847e+06	855068	1.15816e+06	1.99523e+06	3.21406e+06	2.07413e+07	706662	578605	3.18258e+06	1.33026e+06	0.635282	-0.654531	0.790891	0.527778	0.370197
Com_18460_pos	FRH	C21 H30 N8 O4	960.435	8.461	481.225	Invalid mass	No results	No results	766416	1.03693e+06	466293	929704	5.1788e+06	1.70981e+06	831200	983054	282343	246190	1.87209e+07	2.50646e+07	0.218694	-2.19302	0.700248	0.527778	1.10524
Com_18471_pos	Proscillaridin A	C30 H42 O8	508.302	12.969	509.31	Invalid mass	No results	No results	4.59543e+06	2.82292e+06	1.12394e+06	1.85878e+06	2.87873e+07	1.82764e+06	1.05691e+06	3.98008e+06	2.57541e+06	2.77802e+06	4.40531e+06	2.4761e+06	2.37473	1.24776	0.648998	0.472222	0.563048
Com_1857_pos	Dipropylene glycol dimethyl ether	C8 H18 O3	162.126	9.797	163.133	Full match	No results	No results	2.99483e+07	3.05363e+07	2.64466e+07	9.18606e+06	4.01398e+07	3.75987e+07	6.40572e+07	2.26886e+07	1.22119e+08	3.6041e+08	2.12994e+07	4.63149e+07	0.272976	-1.87315	0.116883	0.722222	1.48
Com_18586_pos	PC (18:3e/22:6)	C48 H80 N O7 P	813.565	16.159	814.572	No results	Full match	No results	1.08772e+06	2.26644e+07	842979	594361	3.1131e+06	743300	1.25494e+06	1.01771e+06	444707	660698	506558	912097	6.05536	2.59821	0.199416	0.694444	1.20584
Com_1860_pos	L-Glutathione oxidized	C20 H32 N6 O12 S2	612.151	1.435	307.083	Full match	Full match	Full match	1.12182e+07	6.647e+06	4.4157e+06	947551	3.59134e+06	6.39372e+06	1.00563e+09	3.62479e+06	1.42198e+06	900384	5.93925e+06	4.0685e+06	0.0325117	-4.9429	0.688354	0.611111	0.712856
Com_18636_pos	PC (18:4e/6:0)	C32 H58 N O7 P	599.395	15.437	600.402	No results	Full match	No results	2.18686e+06	1.43392e+06	1.16205e+06	1.00121e+07	874404	2.00034e+06	1.21881e+07	1.21343e+06	5.57825e+06	1.8394e+06	487660	948892	0.793937	-0.332904	0.979387	0.527778	0.970555
Com_18689_pos	Homo-Gamma-Linolenic Acid (C20:3)	C20 H34 O2	306.256	13.455	307.263	No results	No results	Full match	1.5487e+07	1.04485e+07	1.86909e+07	6.8575e+06	2.17908e+07	7.37405e+06	1.55441e+07	1.23543e+07	6.67308e+06	1.02527e+07	1.83877e+07	2.12815e+07	0.954496	-0.0671891	0.789593	0.5	1.19817
Com_1869_pos	D-(+)-Glucose	C6 H12 O6	197.09	1.293	198.097	Invalid mass	Invalid mass	No results	2.16079e+07	2.78692e+08	2.91233e+08	7.72463e+06	1.10636e+08	1.314e+08	3.31308e+08	4.85848e+08	1.06216e+08	2.01989e+07	2.18213e+08	1.09405e+08	0.661817	-0.595496	0.430349	0.583333	1.62598
Com_18764_pos	4-oxo-5-phenylpentanoic acid	C11 H12 O3	192.078	12.048	193.086	Full match	No results	No results	4.92833e+06	2.23558e+07	1.17769e+07	2.82327e+06	6.27568e+06	1.23416e+07	4.139e+07	3.52912e+06	7.28898e+06	2.19083e+06	1.43045e+07	1.30725e+07	0.739846	-0.434703	0.895022	0.555556	1.05451
Com_18802_pos	2,4,5-Trimethoxybenzaldehyde	C10 H12 O4	196.074	9.717	197.081	Full match	No results	Full match	2.28499e+06	3.92101e+06	3.65678e+06	822053	3.13744e+06	3.33829e+06	4.81128e+06	1.2974e+06	1.01634e+07	4.75484e+06	2.55011e+06	3.73966e+06	0.628208	-0.670687	0.321055	0.722222	1.24094
Com_1888_pos	gamma-Glutamylleucine	C11 H20 N2 O5	243.11	7.804	244.118	No results	Invalid mass	No results	6.24705e+06	1.50416e+07	2.70385e+07	5.25643e+07	5.7371e+07	4.2077e+07	9.86505e+08	1.47648e+07	9.08559e+07	1.27744e+07	4.94501e+07	5.92529e+07	0.165078	-2.59878	0.28618	0.666667	1.15504
Com_18900_pos	VLH	C17 H29 N5 O4	367.221	7.708	368.228	Full match	No results	No results	2.3597e+07	2.07871e+06	1.95117e+06	9.79803e+06	2.95407e+06	3.38476e+06	3.31874e+06	1.27391e+07	761580	1.00216e+06	2.52855e+06	3.96983e+06	1.7995	0.847594	0.356109	0.611111	1.15027
Com_18908_pos	Cer-NS (d16:1/18:2)	C34 H63 N O3	533.48	14.925	534.487	No results	Full match	No results	2.11197e+06	2.30878e+06	1.04387e+06	2.39505e+06	3.39063e+06	3.55675e+06	2.36082e+06	1.98527e+06	2.4476e+06	1.46699e+07	1.56565e+06	1.81081e+06	0.596097	-0.746382	0.623325	0.555556	0.712786
Com_18926_pos	2-Methoxyestradiol (2-MeOE2)	C19 H26 O3	302.188	13.765	303.195	No results	No results	Full match	1.50061e+07	4.67201e+06	7.37536e+06	9.7778e+06	5.33552e+06	4.48217e+06	3.93495e+06	1.20002e+07	7.51678e+06	8.69221e+06	6.95963e+06	5.01116e+06	1.05744	0.0805786	0.940267	0.5	0.668427
Com_18940_pos	2-methyl-6-{[(5-phenyl-2-thienyl)carbonyl]amino}benzoic acid	C19 H15 N O3 S	359.062	1.314	360.07	Invalid mass	No results	No results	1.22007e+06	9.23902e+06	1.83351e+07	1.52374e+06	1.80171e+06	988875	5.53354e+06	915635	627183	821994	8.75476e+06	3.52512e+06	1.6408	0.714403	0.640991	0.333333	1.04582
Com_18963_pos	5-[(8Z,11Z)-pentadeca-8,11-dien-1-yl]benzene-1,3-diol	C21 H32 O2	316.24	14.563	317.247	Full match	No results	Full match	1.90119e+07	1.60438e+07	7.34263e+06	2.4535e+06	1.41862e+07	9.96616e+06	2.34678e+06	1.75547e+07	5.2389e+06	1.86272e+06	1.79568e+07	1.59251e+07	1.13335	0.180598	0.558714	0.583333	0.700253
Com_18978_pos	Docosanamide	C22 H45 N O	339.35	16.842	340.357	Full match	No results	No results	1.69095e+06	1.38897e+07	1.46824e+06	4.76497e+06	5.96586e+06	3.56016e+06	1.72059e+07	907864	4.70733e+06	7.76721e+06	2.11356e+06	1.37912e+06	0.919571	-0.120967	0.832899	0.555556	0.575365
Com_19018_pos	20-Carboxy-Leukotriene B4	C20 H30 O6	366.204	10.027	367.211	No results	No results	Full match	1.51727e+06	1.26143e+07	9.19541e+06	976955	9.29543e+06	3.88555e+06	1.809e+06	2.13477e+06	2.62781e+06	1.18256e+06	1.78767e+07	7.9292e+06	1.11695	0.159567	0.727623	0.555556	1.1341
Com_1904_pos	Isopropyl myristate	C17 H34 O2	287.282	13.252	288.289	Invalid mass	No results	No results	4.41608e+06	1.65289e+07	4.36058e+08	1.65511e+06	3.4112e+06	2.43811e+06	8.86728e+07	3.67142e+06	1.86996e+06	2.59091e+06	2.49173e+06	3.01233e+06	4.54023	2.18277	0.574076	0.583333	0.665336
Com_19112_pos	Estradiol Benzoate	C25 H28 O3	376.205	15.621	377.213	No results	No results	Full match	1.89986e+07	9.41635e+06	8.86383e+06	8.12281e+06	1.26328e+07	1.49724e+07	2.33877e+07	1.22077e+07	7.7836e+06	1.24306e+07	816193	1.23425e+07	1.05856	0.0820988	0.49713	0.416667	1.15427
Com_19159_pos	Gelsemine	C20 H22 N2 O2	644.328	5.771	323.171	Invalid mass	No results	No results	1.12404e+07	1.33853e+06	1.69837e+06	3.58498e+06	1.29567e+06	1.24453e+06	1.0801e+06	1.95318e+07	1.14186e+06	9.25789e+06	1.79478e+06	1.56638e+06	0.593564	-0.752526	0.703029	0.5	0.505653
Com_19166_pos	Indoxylsulfuric acid	C8 H7 N O4 S	213.009	10.023	214.016	No results	No results	Full match	574141	1.02199e+07	4.5874e+06	404115	5.9498e+06	2.65474e+06	756197	934125	643926	409912	1.76414e+07	5.66546e+06	0.936242	-0.0950465	0.655742	0.527778	1.09274
Com_1918_pos	GQH	C13 H20 N6 O5	340.15	9.321	341.157	Full match	No results	No results	3.7275e+07	6.32552e+06	4.32612e+08	473144	1.27974e+06	2.33709e+06	8.02657e+06	804583	255093	175522	2.24293e+07	5.10064e+06	13.0546	3.70649	0.309237	0.666667	1.03327
Com_19196_pos	Prostaglandin E2-1-glyceryl ester	C23 H38 O7	443.288	11.565	444.294	Invalid mass	No results	No results	588125	1.64292e+07	1.47646e+07	1.55855e+06	2.30368e+06	3.09435e+06	919158	474766	1.46049e+06	2.14037e+06	1.75969e+07	6.35471e+06	1.33828	0.420385	0.617579	0.611111	0.954809
Com_19240_pos	Glu-Val-Phe	C19 H27 N3 O6	188.082	8.577	394.197	No results	Invalid mass	No results	1.55091e+07	1.11105e+06	615293	1.63808e+06	601290	863598	728945	1.93941e+07	1.58127e+06	1.98063e+06	1.25186e+06	801798	0.79019	-0.339729	0.712523	0.638889	0.481251
Com_19363_pos	APK	C14 H26 N4 O4	628.401	5.365	315.208	Invalid mass	No results	No results	2.0518e+06	474716	507314	242734	722437	655994	837487	1.91753e+07	211308	301209	546331	771163	0.213113	-2.23031	0.652029	0.555556	0.558404
Com_1936_pos	D-Glucosamine	C6 H13 N O5	179.079	1.302	180.086	Full match	Full match	Full match	1.11828e+08	2.57131e+08	2.75854e+08	1.72911e+07	1.70703e+08	1.19062e+08	3.99834e+08	1.37313e+08	7.80124e+07	8.10285e+07	4.1696e+08	1.7371e+08	0.739685	-0.435018	0.492718	0.583333	1.73528
Com_19377_pos	DL-Panthenol	C9 H19 N O4	205.131	10.438	206.138	No results	No results	Full match	4.00764e+06	1.88107e+07	1.06626e+07	808798	1.49294e+07	2.42192e+06	2.97446e+07	3.98635e+06	636368	348552	1.73062e+07	1.4385e+07	0.777643	-0.36282	0.819117	0.472222	1.03824
Com_19387_pos	2,4-diaziran-1-yl-6-(1-phenyl-1H-pyrrol-2-yl)-1,3,5-triazine	C17 H16 N6	304.142	7.562	305.149	Invalid mass	No results	No results	1.48185e+06	6.97756e+06	4.71312e+06	9.37972e+06	1.31468e+06	1.65429e+07	571022	1.07414e+06	1.9275e+06	185638	8.96442e+06	4.69233e+06	2.3204	1.21437	0.135445	0.777778	1.30378
Com_19451_pos	RMK	C17 H35 N7 O4 S	433.246	10.577	434.253	Full match	No results	No results	533371	2.09899e+07	3.32238e+06	433584	2.60488e+06	1.60277e+06	1.0678e+06	752686	660747	447024	5.88152e+06	1.58221e+06	2.83746	1.5046	0.429323	0.611111	0.975765
Com_19466_pos	XLR11 N-(4-hydroxypentyl) metabolite	C21 H28 F N O2	345.215	9.461	346.222	Invalid mass	No results	No results	1.10228e+07	8.95971e+06	1.74651e+07	359553	1.6423e+06	3.48031e+06	2.32564e+06	1.25255e+06	1.00432e+06	3.17031e+06	3.46173e+06	1.15097e+06	3.47173	1.79566	0.270831	0.75	0.993768
Com_19475_pos	Benzophenone	C13 H10 O	182.071	9.811	183.078	Invalid mass	No results	No match	728064	714945	738371	369873	759429	1.12831e+06	939461	1.17985e+06	3.37461e+06	1.39217e+07	713310	888042	0.21121	-2.24325	0.105185	0.805556	1.49979
Com_19541_pos	morphine-d3	C17 H16 [2]H3 N O3	288.154	1.106	289.161	Full match	No results	No results	2.96894e+06	1.82671e+06	972344	9.23505e+06	1.72343e+06	2.71801e+06	868338	1.31011e+06	7.82005e+06	5.0143e+06	1.62218e+06	2.94557e+06	0.993051	-0.0100606	0.980945	0.444444	1.03834
Com_1954_pos	Carvone	C10 H14 O	150.104	14.177	151.112	Full match	Full match	No results	3.69668e+07	2.03031e+08	1.80702e+08	2.53077e+07	6.12494e+08	4.78356e+07	6.56454e+07	4.1507e+07	2.807e+07	3.99217e+07	4.12015e+08	6.31154e+08	0.908089	-0.139094	0.958522	0.472222	1.14912
Com_19561_pos	Levodopa	C9 H11 N O4	197.069	7.522	198.076	No results	No results	Full match	3.23306e+06	9.00365e+06	1.73195e+07	1.15625e+06	2.98642e+06	2.24258e+06	4.00658e+06	1.39279e+06	1.18245e+06	1.12872e+06	3.87705e+06	3.57894e+06	2.36979	1.24476	0.236292	0.611111	1.17043
Com_1956_pos	ENK	C15 H27 N5 O7	389.19	1.36	195.603	Full match	No results	No results	6.57503e+06	8.70867e+07	1.13454e+07	1.02221e+07	6.3374e+08	5.17775e+07	1.74961e+07	7.0819e+06	7.26504e+06	9.71253e+06	8.32178e+07	3.6979e+08	1.6191	0.69519	0.724767	0.583333	0.611738
Com_1959_pos	Proline-hydroxyproline	C10 H16 N2 O4	228.111	1.408	229.118	No results	Full match	No results	2.13785e+08	5.82849e+07	6.36812e+07	1.4411e+08	4.12129e+08	3.95442e+08	1.02972e+08	2.08763e+08	2.29052e+08	1.34607e+08	2.25886e+08	2.75018e+08	1.09448	0.130245	0.739825	0.527778	0.333351
Com_195_pos	PC (14:0e/2:0)	C24 H50 N O7 P	495.332	14.714	496.339	No results	Full match	Full match	2.71474e+08	2.66894e+08	7.7538e+07	3.69624e+09	1.72516e+08	1.15851e+09	1.38881e+09	1.28317e+08	3.85135e+09	1.17079e+09	5.61162e+07	1.82378e+08	0.832601	-0.264303	0.899734	0.527778	1.11614
Com_1968_pos	3-hydroxy-2-[5-nitro-2-(1-pyrrolidinyl)benzyl]propanenitrile	C14 H17 N3 O3	275.127	7.636	276.134	Full match	No results	Full match	4.05876e+07	1.44879e+06	2.52371e+06	6.38093e+07	2.13692e+06	2.26856e+06	1.75765e+06	4.53469e+08	2.14166e+07	2.63286e+07	3.56192e+06	2.9972e+06	0.221331	-2.17573	0.491536	0.638889	0.801324
Com_19699_pos	XLR11 N-(4-pentenyl) analog	C21 H27 N O	331.189	8.764	332.196	Invalid mass	No results	No results	482364	500863	1.71163e+07	248514	539088	748067	721613	750828	236031	166350	618537	810716	5.94271	2.57112	0.396529	0.5	0.933893
Com_1970_pos	Ursolic acid	C30 H48 O3	456.359	13.845	457.367	Full match	No results	No results	986173	1.38083e+07	4.17518e+08	888041	1.5982e+07	5.37202e+06	6.02284e+08	8.45965e+06	3.80971e+06	1.69789e+06	1.75437e+07	3.84122e+07	0.676212	-0.564452	0.612322	0.638889	1.41506
Com_1978_pos	LPC 14:0	C22 H46 N O7 P	467.301	14.201	468.308	No results	Full match	Full match	4.07405e+07	1.88942e+07	8.92858e+06	1.52292e+08	1.14539e+07	4.66668e+07	5.89927e+07	2.82427e+07	2.27048e+08	2.09459e+07	8.02563e+06	9.81811e+06	0.790137	-0.339826	0.978558	0.5	1.16791
Com_19816_pos	Magnolol	C18 H18 O2	266.134	15.507	267.141	Invalid mass	No results	No results	919362	2.03222e+07	3.40534e+06	645844	2.36295e+06	623467	1.0303e+06	888224	513197	710010	3.27959e+06	2.35466e+06	3.22234	1.68811	0.421105	0.611111	0.946523
Com_19839_pos	GNH	C12 H18 N6 O5	308.125	11.992	309.133	Invalid mass	No results	No results	6.60191e+06	1.231e+07	3.06687e+06	1.9481e+06	2.3493e+06	2.59558e+07	1.62561e+07	3.99301e+06	6.95001e+06	1.60513e+06	2.99326e+06	2.59758e+06	1.51859	0.602728	0.616918	0.555556	0.493797
Com_1985_pos	N-Tetradecanamide	C14 H29 N O	227.225	14.503	228.232	No results	No results	Full match	1.92331e+07	1.07593e+07	1.09416e+07	3.29684e+06	9.59137e+06	2.16943e+07	4.92076e+07	1.34136e+07	5.84691e+06	7.52949e+06	6.07177e+06	1.30071e+07	0.794271	-0.332297	0.881689	0.527778	0.444113
Com_1987_pos	4-[1-(dimethylamino)ethylidene]-2-phenyl-1,3-oxazol-5(4H)-one	C13 H14 N2 O2	252.085	1.31	253.093	Invalid mass	No results	No match	6.48906e+06	1.20199e+08	1.11201e+07	5.73273e+06	3.61433e+07	6.34379e+08	8.27926e+06	3.24632e+08	6.31707e+07	2.35732e+06	7.8821e+07	4.12966e+07	1.56986	0.650639	0.983412	0.527778	0.435002
Com_19903_pos	N1-(4-methylidene-3-thia-1-azaspiro[4.5]dec-2-yliden)-2-chloroaniline	C15 H17 Cl N2 S	292.077	1.269	293.084	Invalid mass	No results	No results	1.36931e+06	1.105e+07	3.92759e+06	519874	2.53836e+07	6.90981e+06	3.11832e+06	1.61796e+06	1.57401e+06	618609	5.94152e+06	4.04356e+06	2.90648	1.53927	0.366999	0.638889	0.8952
Com_1996_pos	13-HPODE	C18 H32 O4	312.229	13.113	313.237	No results	No results	Full match	8.63507e+06	1.11759e+08	1.55757e+07	3.12885e+06	2.71866e+08	4.41242e+07	8.9345e+06	9.97662e+06	6.87712e+06	5.17605e+06	4.03393e+08	9.92561e+07	0.852845	-0.229645	0.807009	0.555556	0.910332
Com_19994_pos	3,5-Dimethoxybenzoic acid	C9 H10 O4	182.055	1.205	183.062	Invalid mass	No results	No results	1.77547e+07	1.32955e+07	5.24946e+06	6.66087e+06	2.42513e+07	2.55877e+07	2.65718e+07	1.60431e+07	8.94967e+06	1.20558e+07	9.29025e+06	2.64621e+07	0.933854	-0.0987313	0.704427	0.416667	0.410038
Com_199_pos	Stearamide	C18 H37 N O	266.261	15.551	267.268	Invalid mass	No results	No results	2.19756e+07	1.16409e+08	7.70494e+07	1.6767e+07	6.87357e+07	5.34087e+07	8.64045e+08	1.31561e+07	2.86261e+07	6.72874e+07	3.16991e+07	5.0744e+07	0.335695	-1.57478	0.796522	0.583333	0.620259
Com_2004_pos	LPE 17:0	C22 H46 N O7 P	467.301	15.068	468.308	No results	Full match	Full match	1.44604e+07	1.22214e+08	5.04996e+07	2.17887e+08	3.23334e+07	7.00778e+07	7.17515e+08	8.08263e+06	1.4222e+08	8.35505e+07	3.81871e+07	7.68659e+07	0.475865	-1.07137	0.73287	0.583333	0.305535
Com_2007_pos	α-Aspartylphenylalanine	C13 H16 N2 O5	280.106	7.249	281.113	Full match	Full match	Full match	5.04562e+07	8.75317e+06	7.85039e+06	2.17621e+08	6.64615e+06	1.28557e+07	3.89282e+06	3.54995e+08	5.43207e+06	2.9537e+08	1.19693e+07	5.22404e+06	0.449387	-1.15397	0.903553	0.583333	0.812356
Com_20110_pos	3,5-Diiodo-L-thyronine	C15 H13 I2 N O4	524.892	11.266	525.9	No results	No results	Full match	561373	4.96323e+06	1.64816e+07	546642	4.30506e+06	1.4404e+06	820053	506717	919071	537863	1.35633e+07	6.52115e+06	1.23746	0.307379	0.661937	0.611111	1.15865
Com_2011_pos	Cytarabine	C9 H13 N3 O5	243.085	1.576	244.093	Full match	Full match	Full match	2.39814e+07	2.29707e+07	1.1417e+07	6.28787e+07	3.10579e+07	1.45663e+08	1.80482e+08	1.51987e+08	6.42368e+07	3.2517e+08	2.13032e+07	2.95424e+07	0.385609	-1.37479	0.153553	0.75	1.21924
Com_20135_pos	N-acetyl-L-ornithine	C7 H14 N2 O3	174.1	8.387	175.107	No results	No results	Full match	2.80246e+06	1.85355e+07	5.85005e+06	783888	7.46631e+06	3.00575e+06	2.40473e+06	2.10672e+06	1.21453e+06	885733	1.61469e+07	8.9496e+06	1.21243	0.277898	0.62819	0.611111	1.10436
Com_20145_pos	LNH	C16 H26 N6 O5	365.169	7.073	366.177	Invalid mass	No results	No match	1.18011e+06	1.73929e+06	609843	317561	2.48343e+07	1.04289e+07	1.19154e+06	540839	377024	219824	5.56951e+06	2.05172e+07	1.37634	0.460838	0.644069	0.611111	0.620576
Com_20217_pos	PC (16:1/17:2)	C41 H76 N O8 P	741.528	14.955	742.534	No results	Full match	No results	1.93721e+06	1.96193e+07	1.79965e+06	2.12235e+06	2.83227e+06	3.15178e+06	2.09202e+06	1.77848e+06	2.16892e+06	1.22987e+06	1.04182e+06	1.17796e+06	3.31566	1.7293	0.0911486	0.861111	1.72904
Com_20245_pos	N1-(2-cyanoethyl)-N1-cyclohexyl-4-bromobenzene-1-sulfonamide	C15 H19 Br N2 O2 S	348.05	1.295	349.058	Invalid mass	No results	No results	1.40811e+06	2.45076e+06	1.62947e+07	594841	1.37126e+06	1.43784e+06	3.73926e+06	1.59163e+06	911931	918391	1.53934e+06	1.51748e+06	2.30549	1.20507	0.584048	0.527778	0.874432
Com_20247_pos	7-Ketolithocholic acid	C24 H38 O4	390.276	11.366	391.283	No results	No results	Full match	2.52456e+06	3.16361e+06	3.0045e+06	1.34912e+06	3.57274e+06	3.72054e+06	4.66995e+06	2.32266e+06	7.39377e+06	9.91336e+06	1.59928e+07	3.81877e+06	0.392985	-1.34745	0.0418132	0.861111	2.26039
Com_20275_pos	Diflorasone	C22 H28 F2 O5	410.191	10.672	411.198	No results	No results	Full match	552472	8.96482e+06	3.03743e+06	1.0394e+06	5.37352e+06	1.33979e+06	1.16268e+06	1.01188e+06	625789	580072	1.59434e+07	1.11833e+07	0.665662	-0.587139	0.931902	0.527778	1.15504
Com_20288_pos	PE (14:0/15:0)	C34 H68 N O8 P	649.467	15.526	650.474	No results	Full match	No results	681866	1.3558e+06	396763	435018	2.65034e+06	563147	780730	1.76176e+07	3.75147e+06	464131	258180	360013	0.261833	-1.93328	0.627083	0.5	0.459221
Com_20303_pos	PC (5:0/13:1)	C26 H50 N O8 P	535.327	14.312	536.334	No results	Full match	No results	543900	485855	507105	8.62827e+06	516874	523474	381989	421181	2.77086e+06	2.49049e+06	383759	469719	1.61976	0.695778	0.905625	0.722222	1.18377
Com_20310_pos	PE (14:0e/20:1)	C39 H78 N O7 P	703.55	15.531	704.558	No results	Full match	No results	1.27997e+06	1.49401e+06	4.52473e+06	881227	3.07265e+06	2.80505e+06	1.4058e+06	1.75854e+07	3.70762e+06	968778	3.04547e+06	660390	0.513549	-0.961426	0.768024	0.5	0.452558
Com_20316_pos	PC (16:0/17:1)	C41 H80 N O8 P	728.527	14.708	729.534	No results	Invalid mass	No results	4.40306e+06	8.1102e+06	3.15469e+06	3.73658e+06	3.08256e+06	4.22835e+06	3.61077e+07	4.09902e+06	2.5937e+06	2.94503e+06	2.97594e+06	1.66087e+06	0.530255	-0.915243	0.995018	0.75	0.0966647
Com_20363_pos	T-2 Toxin	C24 H34 O9	501.25	11.25	502.258	Invalid mass	No results	No results	2.76822e+06	5.75112e+06	7.31967e+06	1.53158e+06	2.78918e+06	2.91793e+06	2.5695e+06	2.00343e+06	8.83085e+06	6.42474e+06	1.93953e+06	4.20552e+06	0.888507	-0.170545	0.816913	0.5	0.481593
Com_20378_pos	delta-Tocopherol	C27 H46 O2	402.349	14.55	403.357	No results	No results	Full match	1.41086e+06	1.75067e+06	1.61198e+07	1.36703e+06	1.56405e+06	1.12924e+06	1.1855e+06	1.18188e+06	918199	1.15571e+06	2.36071e+06	1.37537e+06	2.85442	1.5132	0.288794	0.722222	1.00353
Com_20382_pos	HNK	C16 H27 N7 O5	397.207	8.415	398.215	Full match	No results	No results	2.07631e+07	3.28393e+06	4.17486e+06	289721	753352	864396	927230	2.54959e+06	190211	237832	1.02002e+06	2.189e+06	4.23528	2.08246	0.268885	0.666667	0.964487
Com_20497_pos	1-ethyl 4-(2-oxo-1,2-diphenylethyl) succinate	C20 H20 O5	362.111	9.551	363.118	Invalid mass	No results	No results	874262	4.78365e+06	1.59633e+07	450729	1.11582e+06	1.1487e+06	1.01587e+06	1.41358e+06	546370	364180	3.18829e+06	1.91256e+06	2.88317	1.52766	0.433595	0.416667	1.11884
Com_20553_pos	Boldione	C19 H24 O2	284.176	13.189	285.184	No results	No results	Full match	2.58514e+06	3.9794e+06	3.28553e+06	1.02012e+06	2.17456e+06	2.28874e+06	1.0653e+06	2.12957e+06	1.07962e+06	1.52564e+06	1.55869e+07	4.36673e+06	0.595389	-0.748096	0.891654	0.555556	1.27248
Com_205_pos	L-Valine	C5 H11 N O2	117.079	1.722	118.086	Full match	No results	Full match	5.7961e+08	6.87738e+08	1.19205e+09	3.25046e+09	1.96456e+09	6.97872e+09	7.96126e+09	8.76259e+08	3.69576e+09	7.45908e+08	1.15402e+09	8.9839e+08	0.955747	-0.0652991	0.985887	0.472222	0.458461
Com_20641_pos	Prostaglandin F2alpha	C20 H34 O5	354.24	12.312	355.247	No results	No results	Full match	812894	5.3484e+06	2.89701e+06	3.43563e+06	1.07719e+06	1.49346e+06	3.51566e+07	626848	3.90104e+06	5.11346e+06	2.41847e+06	4.75764e+06	0.289848	-1.78663	0.276019	0.666667	1.22468
Com_2065_pos	7-(2-hydroxypropan-2-yl)-1,4a-dimethyl-decahydronaphthalen-1-ol	C15 H28 O2	222.198	14.475	223.205	Invalid mass	No results	No results	9.13208e+06	2.35976e+08	3.94936e+08	2.12938e+06	4.59095e+08	1.19661e+07	1.52463e+08	6.51099e+06	1.84115e+06	2.43506e+06	1.90934e+08	4.63352e+08	1.3617	0.445404	0.702812	0.611111	1.10744
Com_20774_pos	Ouabain	C29 H44 O12	584.28	6.757	585.287	Invalid mass	No results	No results	2.29006e+06	613297	994706	8.30123e+06	1.04939e+06	1.42557e+06	1.60644e+06	1.51353e+06	921755	316455	4.18111e+06	2.12525e+06	1.37599	0.460468	0.749831	0.5	0.397551
Com_20779_pos	5,8-dihydroxy-10-methyl-5,8,9,10-tetrahydro-2H-oxecin-2-one	C10 H14 O4	220.071	10.441	221.078	Invalid mass	No results	No results	912257	3.16254e+06	1.55826e+07	711151	2.39592e+06	1.89349e+06	1.85573e+06	1.31971e+06	1.24205e+06	723356	2.12499e+06	2.27568e+06	2.58428	1.36976	0.39824	0.638889	1.04476
Com_20861_pos	FNK	C19 H29 N5 O5	407.209	7.35	408.216	Invalid mass	No results	No results	1.4112e+07	365081	387748	489981	1.39349e+06	1.92974e+06	636780	1.68082e+07	1.12246e+06	185817	930267	3.748e+06	0.797135	-0.327104	0.836706	0.555556	0.196328
Com_20870_pos	ACar 15:1	C22 H42 N O4	383.303	13.256	384.31	No results	Invalid mass	No results	2.48507e+06	1.53971e+06	779798	4.49724e+06	2.00101e+06	1.37201e+06	9.5257e+06	2.06602e+06	2.8098e+06	1.23371e+07	1.40218e+06	1.69514e+06	0.424817	-1.23509	0.19479	0.722222	1.14713
Com_2095_pos	N2,N2-Dimethylguanosine	C12 H17 N5 O5	311.123	6.337	312.13	No results	Full match	Full match	5.02943e+08	2.43709e+06	1.69622e+06	4.86608e+07	6.46638e+06	2.46364e+08	4.82293e+07	3.09129e+07	2.83787e+07	8.8508e+07	2.16046e+06	2.14986e+06	4.03599	2.01292	0.761445	0.416667	1.3551
Com_2099_pos	Maltotetraose	C24 H42 O21	688.203	1.362	689.21	Invalid mass	No results	No results	1.4205e+07	3.08716e+07	876764	1.8931e+07	5.6887e+07	5.99308e+08	3.98664e+06	1.12384e+08	1.64482e+08	3.0488e+06	3.69625e+06	2.48254e+07	2.30802	1.20666	0.722765	0.555556	0.809303
Com_2106_pos	10-Undecenoic acid	C11 H20 O2	184.146	14.176	185.153	No results	No results	Full match	2.10356e+07	1.8499e+08	7.80625e+07	4.32451e+06	5.85588e+08	1.94603e+07	4.56442e+07	2.78858e+07	7.41327e+06	6.93174e+06	3.07411e+08	5.64878e+08	0.930529	-0.103877	0.965682	0.5	1.17503
Com_21072_pos	7-hydroxy-6-nitro-2,3-dihydro-1H,5H-pyrido[3,2,1-ij]quinolin-5-one	C12 H10 N2 O4	246.064	6.093	247.071	Full match	No results	No results	655957	532313	1.52112e+07	302534	881880	752436	950417	668859	243058	304577	649148	957973	4.85854	2.28052	0.360662	0.555556	0.944887
Com_21085_pos	4-(Diethylamino)salicylaldehyde	C11 H15 N O2	193.11	9.37	194.117	Full match	No results	No results	2.51775e+06	3.00864e+06	1.51921e+07	416645	3.66567e+06	3.33375e+06	5.14086e+06	2.48202e+06	1.07009e+06	2.09954e+06	3.29039e+06	4.63807e+06	1.50284	0.587689	0.928592	0.555556	1.15929
Com_2108_pos	N-(5-acetamidopentyl)acetamide	C9 H18 N2 O2	208.119	6.705	209.126	Invalid mass	No results	No results	3.18635e+07	5.32051e+07	3.6054e+06	1.98372e+07	4.29843e+07	1.00192e+07	8.64007e+08	6.78027e+06	2.66758e+07	7.61278e+06	6.02167e+07	3.631e+07	0.161256	-2.63257	0.456813	0.583333	0.848595
Com_21169_pos	2-phenyl-1-(2-pyridylmethyl)-1,4,5,6,7,8-hexahydroquinazoline-4-thione	C20 H19 N3 S	666.252	10.178	667.26	Invalid mass	No results	No results	989640	1.80945e+07	1.49631e+07	659103	984727	1.15708e+06	1.53002e+06	1.45857e+06	1.25736e+06	699782	900513	1.11404e+06	5.29406	2.40437	0.267224	0.472222	1.02356
Com_2122_pos	Glucose 1-phosphate	C6 H13 O9 P	260.029	1.326	261.037	Full match	Full match	Full match	4.85166e+07	2.2544e+06	3.41829e+06	5.75089e+06	5.50404e+06	2.80431e+07	1.70901e+08	4.164e+08	1.84566e+06	4.62077e+06	2.0797e+06	3.08339e+06	0.15609	-2.67955	0.71977	0.583333	0.372968
Com_21237_pos	SM (d18:0/18:1)	C41 H83 N2 O6 P	708.607	15.649	709.613	No results	Invalid mass	No results	814151	1.64339e+06	734587	723209	903869	3.41117e+06	3.34836e+07	835473	587856	656328	405689	537279	0.225451	-2.14911	0.987511	0.75	0.084367
Com_21256_pos	PC (18:2/19:2)	C45 H82 N O8 P	795.578	14.961	796.585	No results	Full match	No results	1.00573e+06	1.01752e+06	3.89416e+06	1.08101e+06	1.43e+06	1.74481e+06	1.06556e+06	1.62813e+07	1.10473e+06	626427	604566	594537	0.501711	-0.995072	0.795565	0.694444	0.279291
Com_2125_pos	Hydroxyprogesterone caproate	C27 H40 O4	428.292	13.409	429.299	Full match	No results	No results	1.07235e+08	1.73675e+07	3.76097e+07	6.24141e+07	1.64843e+07	2.47711e+07	2.01175e+07	3.1424e+08	2.09409e+08	1.26862e+08	2.5589e+07	1.8653e+07	0.371931	-1.42689	0.322741	0.694444	0.912258
Com_21283_pos	WQH	C22 H27 N7 O5	469.213	8.609	470.22	Invalid mass	No results	No results	724400	3.81615e+06	376720	7.96064e+06	4.91986e+06	2.47083e+06	678207	759477	208466	172989	1.04403e+07	3.52343e+06	1.28422	0.360889	0.331717	0.666667	0.872205
Com_212_pos	N-Benzylformamide	C8 H9 N O	135.068	2.307	136.076	Full match	Full match	No results	1.47943e+09	1.64708e+08	2.32087e+08	3.20331e+09	3.61497e+08	4.87962e+09	2.55712e+09	1.42027e+09	3.54922e+09	1.27675e+09	3.01069e+08	4.27962e+08	1.08269	0.114625	0.66592	0.555556	0.986698
Com_21346_pos	13,14-Dihydro-15-keto prostaglandin F2α	C20 H34 O5	336.229	12.531	337.236	Invalid mass	No results	No match	2.27527e+06	4.6437e+06	5.8163e+06	3.12125e+06	3.72424e+06	3.19415e+06	3.31874e+07	2.07028e+06	3.54192e+06	4.77952e+06	5.9225e+06	8.27804e+06	0.394168	-1.34312	0.236509	0.722222	1.62247
Com_21370_pos	Milbemycin A4 oxime	C32 H45 N O7	537.311	12.485	538.318	Invalid mass	No results	No results	5.14251e+06	8.14816e+06	1.89138e+06	3.01943e+06	1.46662e+07	1.97813e+07	2.45038e+06	7.31437e+06	4.92916e+06	6.70224e+06	1.29308e+07	2.04511e+07	0.961132	-0.0571936	0.782795	0.527778	0.536101
Com_21384_pos	Tomatidine	C27 H45 N O2	415.344	16.27	416.351	Full match	No results	No results	663581	1.77964e+07	5.9137e+06	475568	2.38242e+06	879581	1.1725e+06	603569	310327	594754	2.10281e+06	1.42216e+06	4.52961	2.17939	0.219004	0.694444	1.149
Com_21462_pos	4-(3,4-dimethoxyphenyl)-3-methyl-1H-pyrazol-5-amine	C12 H15 N3 O2	233.116	7.057	234.123	Full match	No results	No results	1.0105e+06	9.95794e+06	1.47114e+07	414605	1.83832e+07	9.8225e+06	1.72166e+06	6.93664e+06	1.06304e+06	383087	1.05278e+07	2.17476e+07	1.28127	0.35758	0.679595	0.555556	1.0451
Com_21502_pos	MJN110	C22 H21 Cl2 N3 O4	461.094	5.551	462.102	Invalid mass	No results	No results	8.20846e+06	489399	675351	1.70156e+06	857871	2.47008e+06	3.15693e+06	1.59112e+07	1.54234e+06	776041	626614	740714	0.632981	-0.659766	0.796606	0.472222	0.568896
Com_215_pos	7-Ketocholesterol	C27 H44 O2	400.334	14.159	383.33	No results	No results	Full match	3.03854e+07	2039921608	1.99882e+09	1.63475e+07	1.17309e+09	7.43931e+07	2.15984e+08	3.00754e+07	1.15626e+07	1.42785e+07	6.25741e+09	6.90061e+08	0.738701	-0.436937	0.664689	0.638889	1.14789
Com_2171_pos	N-Acetyl-D-lactosamine	C14 H25 N O11	400.169	1.399	401.177	Invalid mass	No results	No results	9.37282e+06	3.21639e+08	4.15107e+07	8.18239e+06	1.91202e+08	1.22665e+08	3.2018e+07	1.80572e+07	8.13956e+06	2.86366e+06	3.67757e+08	2.75887e+08	0.985597	-0.0209298	0.647764	0.583333	0.96219
Com_21724_pos	2,3-Dinor-TXB2	C18 H30 O6	342.203	11.992	343.211	No results	No results	Full match	7.74986e+06	5.38942e+06	3.13492e+06	4.31141e+06	6.22245e+06	1.61695e+07	2.77581e+06	7.12872e+06	7.88361e+06	1.8806e+06	6.47336e+06	4.17456e+06	1.41762	0.503475	0.341781	0.611111	1.03625
Com_21737_pos	HMH	C17 H25 N7 O4 S	445.148	9.963	446.155	Invalid mass	No results	No results	437684	2.65652e+06	2.16907e+06	303404	1.87466e+06	2.63451e+06	606224	666910	456280	309326	1.41183e+07	1.76593e+06	0.562175	-0.830908	0.819604	0.583333	1.10323
Com_21749_pos	Cyclopentyl fentanyl-d5	C25 H27 [2]H5 N2 O	399.298	12.809	400.305	Invalid mass	No results	No results	2.89815e+06	4.05028e+06	9.22141e+06	3.65951e+06	1.50911e+06	3.16801e+06	1.5173e+06	4.21681e+06	2.67126e+06	1.14608e+07	2.2246e+06	7.61689e+06	0.82492	-0.277674	0.81795	0.527778	0.417124
Com_21802_pos	1-Naphthol	C10 H8 O	144.057	9.986	145.065	Full match	No results	Full match	1.11622e+06	1.8348e+06	1.43104e+07	442437	1.43603e+06	1.65094e+06	1.46485e+06	1.07298e+06	1.1298e+06	475046	1.59411e+06	2.64768e+06	2.47968	1.31016	0.512333	0.583333	1.03062
Com_21835_pos	TQH	C15 H24 N6 O6	768.365	5.046	385.19	Invalid mass	No results	No results	1.83918e+07	1.20837e+06	1.14912e+06	573458	1.75849e+06	1.67692e+06	2.19578e+06	3.33143e+06	562243	795240	3.62305e+06	1.91566e+06	1.99287	0.994845	0.856861	0.583333	0.268783
Com_2185_pos	D-δ-Tocopherol	C27 H46 O2	402.35	14.24	403.357	Full match	No results	Full match	5.85078e+06	1.07294e+08	3.70445e+08	5.11209e+06	1.29957e+07	1.57708e+07	8.83312e+06	1.07759e+07	2.47686e+06	2.06227e+06	5.32639e+07	3.35498e+07	4.66349	2.22141	0.313861	0.666667	1.15567
Com_218_pos	1-Palmitoylglycerol	C19 H38 O4	330.276	15.046	331.284	Full match	No results	Full match	2.16214e+09	2.04918e+09	5.03557e+08	7.8797e+08	2.72557e+09	4.79692e+09	2.41586e+09	2.1857e+09	3.45553e+09	6.22656e+08	1.81708e+09	3.70055e+09	0.917447	-0.124303	0.652201	0.583333	0.5294
Com_21919_pos	(2S)-2-(2-hydroxypropan-2-yl)-2H,3H,7H-furo[3,2-g]chromen-7-one	C14 H14 O4	246.089	15.029	247.096	Full match	No results	No results	1.01009e+06	1.6076e+07	500604	1.18901e+06	2.02621e+07	1.4304e+07	935668	481986	745762	752019	1.39136e+07	1.3061e+07	1.7846	0.835599	0.475942	0.75	0.660546
Com_21952_pos	VNK	C15 H29 N5 O5	179.608	1.422	180.616	Invalid mass	No results	No results	1.82002e+07	4.8329e+06	3.58996e+06	6.59873e+06	2.91796e+06	4.01768e+06	6.75689e+06	7.06838e+06	2.6051e+06	776094	5.50896e+06	6.03085e+06	1.39696	0.482291	0.464142	0.5	0.687531
Com_21994_pos	Adrenosterone	C19 H24 O3	300.172	9.657	301.18	No results	No results	Full match	1.70432e+06	1.69033e+07	5.10705e+06	1.53112e+06	1.1973e+07	7.2015e+06	1.80262e+06	2.21208e+06	1.2791e+06	729814	1.2882e+07	1.12691e+07	1.4721	0.557876	0.365532	0.638889	0.995772
Com_2200_pos	N-Carbamyl-L-glutamicacid	C6 H10 N2 O5	190.059	1.296	191.066	No results	No results	Full match	2.61909e+07	3.55571e+07	1.83362e+07	6.58492e+06	2.11425e+08	8.04423e+07	2.02858e+07	6.65704e+06	6.41824e+06	7.35609e+06	3.61442e+08	1.21344e+08	0.723083	-0.467767	0.716904	0.583333	0.783061
Com_22011_pos	(1E,4E)-1,5-bis(4-methoxyphenyl)penta-1,4-dien-3-one	C19 H18 O3	316.108	3.259	317.115	Invalid mass	No results	No results	1.31099e+06	1.2239e+06	1.21794e+06	4.6448e+06	1.62901e+06	7.6984e+06	1.93623e+07	2.41085e+06	7.6967e+06	1.05328e+06	1.23228e+06	2.31142e+06	0.520301	-0.94258	0.522681	0.583333	0.588941
Com_2208_pos	1-Phenyl-3-methyl-5-pyrazolone	C10 H10 N2 O	174.079	8.234	175.086	Full match	Full match	No results	2.86663e+07	1.80665e+07	3.67055e+08	5.43189e+06	1.87105e+07	1.5613e+07	1.6051e+07	9.26046e+06	5.97744e+06	1.3024e+07	1.56619e+07	2.03891e+07	5.64361	2.49662	0.270522	0.694444	1.0444
Com_2225_pos	8-Hydroxyquinoline	C9 H7 N O	145.053	7.191	146.06	Full match	Full match	No results	1.17869e+08	7.02163e+06	3.62967e+08	6.85557e+06	5.47766e+06	7.73755e+06	1.6393e+08	4.81592e+06	4.28652e+07	1.03296e+07	5.11074e+06	5.0874e+06	2.18804	1.12964	0.699389	0.361111	0.35419
Com_22325_pos	(5-methyl-3-isoxazolyl)[4-(5-propyl-2-pyrimidinyl)piperazino]methanone	C16 H21 N5 O2	315.166	7.423	316.173	Invalid mass	No results	No results	5.36023e+06	467160	1.3717e+07	774234	648969	747427	1.97378e+06	860565	734862	1.05366e+06	1.12496e+07	800296	1.30242	0.381198	0.984307	0.638889	0.710111
Com_2233_pos	N6,N6,N6-Trimethyl-L-lysine	C9 H20 N2 O2	188.152	1.208	189.16	Full match	Full match	Full match	4.65578e+08	5.79529e+07	8.10947e+07	2.27903e+07	5.11294e+07	4.93575e+07	1.14957e+08	3.29036e+07	5.05579e+07	8.86191e+07	1.00118e+08	7.5695e+07	1.57265	0.653199	0.994269	0.611111	0.331166
Com_22390_pos	IQH	C17 H28 N6 O5	792.438	8.74	397.226	Invalid mass	No results	No results	1.75927e+07	586229	561235	275721	645089	829964	800614	1.48836e+06	261871	184562	850339	928855	4.53882	2.18232	0.495416	0.527778	0.637444
Com_22556_pos	N-(p-Coumaroyl) serotonin	C19 H18 N2 O3	1288.54	12.109	645.279	Invalid mass	No results	No results	1.68749e+06	2.21194e+06	852689	2.52133e+06	2.03152e+07	1.86512e+06	1.70615e+06	5.4962e+06	3.08966e+06	543195	1.09443e+06	1.85892e+07	0.965101	-0.0512477	0.990067	0.5	0.083647
Com_225_pos	Cholecalciferol	C27 H44 O	384.339	14.716	385.346	Full match	No results	No results	5.39273e+06	1.74213e+09	2.71736e+09	2.08064e+06	5.92204e+08	1.31613e+07	9.45259e+07	1.78442e+07	2.0047e+06	2.70812e+06	5.84414e+09	4.83708e+08	0.787025	-0.345518	0.803254	0.555556	1.2523
Com_2263_pos	Υ-L-Glutamyl-L-glutamic acid	C10 H16 N2 O7	276.095	1.415	277.103	Full match	No results	Full match	8.26175e+07	1.83517e+07	4.59932e+07	7.36417e+07	2.50105e+07	3.82069e+07	7.91269e+08	1.55681e+08	5.61694e+07	6.63735e+07	3.50184e+07	3.63999e+07	0.248767	-2.00713	0.182588	0.666667	1.20095
Com_22644_pos	O1-[4-(tert-butyl)benzoyl]-2-(tert-butylsulfonyl)ethanehydroximamide	C17 H26 N2 O4 S	376.139	13.969	377.146	Invalid mass	No results	No match	1.72213e+07	1.85414e+06	708457	3.80777e+06	2.90627e+06	1.70546e+06	623400	1.04694e+07	936981	769604	2.00994e+06	2.43885e+06	1.63515	0.709424	0.443538	0.638889	1.02807
Com_22707_pos	3-aminobenzo[4,5]imidazo[2,1-b][1,3]thiazole-2-carbonitrile	C10 H6 N4 S	214.032	7.769	215.039	Full match	No results	No results	1.37651e+06	5.50832e+06	4.69538e+06	574735	1.48293e+06	1.78281e+06	2.15774e+06	1.90761e+06	832026	917617	1.30518e+07	2.00349e+06	0.73888	-0.436587	0.898142	0.555556	1.39616
Com_2271_pos	PD 0200347	C10 H17 N3 O2	211.132	2.236	212.139	Full match	No results	No results	4.7249e+06	4.23856e+08	1.03593e+08	2.16215e+06	7.78307e+06	6.8901e+06	2.29019e+07	3.37655e+06	1.98813e+06	2.58801e+06	6.75727e+06	8.09996e+06	12.0102	3.58619	0.242182	0.666667	1.07815
Com_2276_pos	N-[2-chloro-6-(trifluoromethoxy)phenyl]-2,2-dimethylpropanamide	C12 H13 Cl F3 N O2	295.058	1.245	296.066	Full match	No results	No results	3.69248e+07	1.72037e+06	3.3109e+06	1.31927e+08	830503	1.00464e+07	5.14331e+08	1.51351e+08	1.92684e+08	4.22638e+07	3.7471e+06	877762	0.204097	-2.29267	0.265974	0.75	1.0376
Com_22792_pos	Bisphenol A	C15 H16 O2	228.115	10.956	229.122	No results	No results	Full match	7.07154e+06	7.86368e+06	1.31988e+07	729337	3.52658e+06	2.64666e+06	1.17605e+06	1.20279e+06	780879	1.01797e+06	9.79969e+06	1.02567e+07	1.44576	0.531826	0.347901	0.611111	1.10684
Com_22805_pos	ADBICA N-pentanoic acid metabolite	C20 H27 N3 O4	395.184	8.876	396.191	Invalid mass	No results	No results	673984	1.04468e+06	573778	416912	9.00567e+06	3.54018e+06	869907	1.03308e+06	1.55973e+06	296808	1.29419e+07	8.67503e+06	0.601155	-0.734191	0.648702	0.583333	1.09432
Com_22895_pos	SM (d20:0/16:2)	C41 H81 N2 O6 P	706.608	14.517	707.615	No results	Invalid mass	No results	919947	4.8522e+06	1.3092e+07	1.27976e+06	1.90017e+06	853808	1.24421e+06	749925	859582	1.08193e+06	7.59458e+06	3.43505e+06	1.53007	0.613595	0.637752	0.611111	1.08082
Com_22929_pos	3-(4-hydroxy-3-methoxyphenyl)propanoic acid	C10 H12 O4	218.055	8.995	219.062	Invalid mass	No results	No results	944312	1.15859e+07	1.3069e+07	476829	4.31794e+06	1.37353e+06	1.05512e+06	1.34343e+06	422771	407453	870651	2.51907e+06	4.79981	2.26298	0.119633	0.777778	1.35028
Com_2295_pos	Delta-Tridecalactone	C13 H24 O2	212.177	14.474	213.185	No results	No results	Full match	6.74845e+06	2.23365e+08	3.49594e+08	1.42912e+06	4.13224e+08	6.50029e+06	1.29103e+08	3.68697e+06	1.83143e+06	1.55528e+06	1.92797e+08	4.30495e+08	1.31784	0.398179	0.747846	0.583333	1.12696
Com_2300_pos	p-Mentha-1,3,8-triene	C10 H14	134.109	14.397	135.117	No results	No results	Full match	8.79408e+06	3.20063e+08	6.39858e+07	4.93469e+06	5.26035e+08	1.24958e+07	2.12597e+08	1.09559e+07	6.6234e+06	1.04445e+07	2.80933e+08	6.11711e+08	0.826205	-0.275429	0.825366	0.527778	1.26393
Com_23040_pos	GW501516	C21 H18 F3 N O3 S2	453.07	6.176	454.078	No results	No results	Full match	607493	550194	462746	288147	1.95984e+07	1.38434e+07	874621	1.33494e+06	627113	294955	719047	1.98108e+07	1.49401	0.579188	0.818682	0.638889	0.311381
Com_2310_pos	Indole-3-lactic acid	C11 H11 N O3	205.074	9.249	206.081	Full match	Full match	Full match	6.96645e+07	5.56506e+07	5.13454e+07	1.70845e+07	5.26279e+08	1.71635e+08	6.85775e+07	3.193e+07	3.36326e+07	9.55506e+06	6.71233e+07	4.39577e+08	1.37095	0.455175	0.537784	0.638889	0.648693
Com_23234_pos	5-Hydroxytryptophan	C11 H12 N2 O3	220.082	6.651	221.089	Invalid mass	No results	No results	438990	1.53591e+07	3.87244e+06	147464	527982	506183	672809	498305	594921	166543	415314	628731	7.00532	2.80845	0.316163	0.444444	0.965435
Com_23244_pos	Sildenafil-d3	C22 H27 [2]H3 N6 O4 S	954.454	9.378	478.234	Invalid mass	No results	No results	1.15558e+06	468232	518337	980428	546644	831619	593308	1.3885e+07	1.15048e+06	213693	521028	705934	0.263678	-1.92315	0.639078	0.472222	0.426262
Com_23274_pos	JWH-018 N-(3-methylbutyl) isomer	C24 H23 N O	341.173	9.826	342.18	Invalid mass	No results	No results	599125	8.97353e+06	1.87289e+06	311152	5.08027e+06	2.36244e+06	764149	940323	445670	389975	1.25205e+07	3.77954e+06	1.01907	0.0272494	0.692973	0.555556	1.02344
Com_23304_pos	Fexofenadine	C32 H39 N O4	501.294	10.463	502.301	Invalid mass	No results	No results	454998	1.52788e+07	735373	851575	9.57771e+06	2.66919e+06	911845	631112	647800	482877	1.20681e+07	6.61841e+06	1.38424	0.469097	0.685516	0.583333	0.720467
Com_23318_pos	WLH	C23 H30 N6 O4	436.23	9.221	437.237	Invalid mass	No results	No results	1.1412e+06	1.72585e+06	409597	604032	1.92174e+07	9.41353e+06	424827	6.83647e+06	1.22368e+06	143426	1.10612e+06	1.84645e+07	1.15293	0.205308	0.718516	0.583333	0.337417
Com_2331_pos	1-[2-(2,5-dimethyl-1H-pyrrol-1-yl)-4-nitrophenyl]-1H-imidazole	C15 H14 N4 O2	282.107	8.806	283.115	Invalid mass	No results	No results	4.14935e+07	7.83192e+06	3.43525e+08	684857	6.57796e+06	4.13685e+06	8.71875e+06	1.70165e+06	1.52261e+06	3.85126e+06	1.90764e+07	8.42973e+06	9.33594	3.2228	0.413635	0.583333	0.934864
Com_23389_pos	ethyl 2-{[(1-methyl-3-propyl-1H-pyrazol-4-yl)carbonyl]amino}acetate	C12 H19 N3 O3	253.142	6.64	254.149	Full match	No results	No results	1.16532e+06	1.51919e+07	1.09166e+07	367583	1.834e+06	1.42047e+06	1.15037e+06	1.21018e+06	319582	400096	2.38666e+06	1.53146e+06	4.41474	2.14233	0.194239	0.694444	1.22012
Com_23394_pos	Andrographolide	C20 H30 O5	332.198	12.634	333.205	Invalid mass	No results	No results	5.69726e+06	1.38678e+07	6.44226e+06	2.51762e+06	7.14561e+06	1.94379e+07	3.68469e+06	7.65334e+06	2.74955e+06	3.91876e+06	1.11506e+07	6.43694e+06	1.54826	0.630645	0.36009	0.638889	0.864174
Com_2339_pos	Stearoyl ethanolamide	C20 H41 N O2	327.313	15.482	328.32	Full match	No results	No results	1.56995e+08	2.8549e+08	3.42881e+08	3.6352e+07	1.80051e+08	5.2247e+07	2.49137e+08	3.34489e+06	1.23179e+08	1.14192e+08	1.0251e+08	7.4071e+07	1.58158	0.661363	0.374454	0.666667	0.784732
Com_23420_pos	(5E)-7-methylidene-10-oxo-4-(propan-2-yl)undec-5-enoic acid	C15 H24 O3	274.156	12.408	275.163	Invalid mass	No results	No results	1.37947e+06	3.44803e+06	3.10462e+06	3.51313e+06	5.40689e+06	3.0595e+06	6.71973e+06	1.53444e+06	3.99581e+06	5.23114e+06	1.23963e+07	5.13437e+06	0.568712	-0.81423	0.201761	0.777778	1.63869
Com_23428_pos	Guggulsterone	C21 H28 O2	312.208	7.166	313.216	No results	No results	Full match	421696	573470	1.26184e+07	152074	603528	632513	1.58759e+06	455092	160902	205382	735107	771921	3.83088	1.93768	0.558	0.527778	0.952603
Com_2345_pos	3-hydroxy-2-octylpentanedioic acid	C13 H24 O5	260.162	10.17	261.169	Full match	No results	No results	3.39848e+07	1.04125e+07	3.42438e+08	1.80587e+06	4.34298e+06	3.81024e+06	1.11161e+07	3.82895e+06	3.30075e+06	1.91467e+06	7.16065e+06	5.4389e+06	12.1121	3.59838	0.279483	0.611111	1.00444
Com_23577_pos	Prostaglandin F2α-1-glyceryl ester	C23 H40 O7	450.258	7.249	451.265	Invalid mass	No results	No results	1.45917e+06	557017	617536	206353	728733	776743	642842	1.35566e+07	175831	233408	855079	954387	0.264679	-1.91768	0.706925	0.555556	0.700331
Com_2360_pos	3-(dimethylamino)-1-(5-methyl-3-phenyl-4-isoxazolyl)-2-propen-1-one	C15 H16 N2 O2	256.121	10.537	257.128	Full match	No results	No results	1.46832e+06	1.38424e+08	3.39052e+08	669072	2.29782e+06	2.68124e+06	1.7456e+06	1.31498e+06	1.00859e+06	678294	1.96993e+07	3.86089e+06	17.1188	4.09751	0.305954	0.638889	1.10719
Com_2364_pos	(11E,15Z)-9,10,13-trihydroxyoctadeca-11,15-dienoic acid	C18 H32 O5	310.214	13.337	311.221	Invalid mass	No results	No match	1.49949e+08	2.24046e+08	5.00578e+07	5.10145e+06	1.46559e+08	5.12476e+07	2.51123e+07	2.69992e+08	2.98629e+07	4.34575e+06	3.32637e+08	7.27234e+07	0.853386	-0.228729	0.836502	0.527778	0.798866
Com_23732_pos	3-hydroxy-4-methoxy-9H-xanthen-9-one	C14 H10 O4	242.058	8.023	243.065	Full match	No results	No results	1.66105e+06	529668	955883	1.34087e+06	684161	1.89618e+07	780124	829421	1.07328e+06	229107	653152	887857	5.41965	2.4382	0.18602	0.722222	1.47907
Com_23756_pos	QLH	C17 H28 N6 O5	396.212	2.182	397.219	Full match	No results	No results	1.58807e+07	938126	1.22947e+06	933951	1.17299e+06	1.54984e+06	2.57062e+06	1.49295e+06	925848	626967	1.27231e+06	1.35962e+06	2.63146	1.39586	0.497236	0.472222	0.753189
Com_23787_pos	Stevioside	C38 H60 O18	826.349	8.407	827.356	Invalid mass	No results	No results	1.69353e+06	1.07938e+06	931752	587937	1.47643e+06	2.40359e+06	1.53403e+06	1.33495e+07	532095	484378	1.54569e+06	1.9377e+06	0.421631	-1.24595	0.653344	0.527778	0.717133
Com_2383_pos	methyl 2,5-dimethyl-1H-pyrrole-3-carboxylate	C8 H11 N O2	175.059	1.336	176.066	Invalid mass	No results	No results	6.72982e+07	1.37998e+07	3.35711e+08	2.26721e+06	7.92145e+06	5.48711e+06	1.82882e+07	1.09979e+07	5.40041e+06	7.53001e+06	4.69284e+06	1.73641e+07	6.72883	2.75035	0.446446	0.583333	0.755264
Com_2386_pos	Uracil 1-beta-D-arabinofuranoside	C9 H12 N2 O6	244.069	1.418	245.077	No results	No results	Full match	4.31859e+08	5.44849e+07	6.49873e+07	4.80613e+07	1.41949e+08	1.22375e+08	1.68743e+08	4.80935e+07	2.88304e+07	1.4939e+08	1.60576e+08	1.0102e+08	1.31533	0.395425	0.769919	0.527778	0.264013
Com_2389_pos	2-(2-oxo-2-{[2-(2-oxo-1-imidazolidinyl)ethyl]amino}ethoxy)acetic acid	C9 H15 N3 O5	245.101	1.408	246.108	Full match	No results	No results	5.23723e+07	6.53222e+07	2.73473e+08	1.78374e+08	1.70754e+08	2.26558e+08	1.07781e+08	1.81796e+07	1.08823e+08	6.85286e+07	1.03197e+08	2.41513e+08	1.492	0.577251	0.310094	0.638889	0.904223
Com_23963_pos	Indole-3-carboxaldehyde	C9 H7 N O	145.056	7.95	146.063	No results	Invalid mass	No results	2.1751e+06	3.32844e+06	1.21127e+07	532841	1.74827e+06	2.51857e+06	4.30826e+06	1.39335e+06	426747	420702	3.86465e+06	3.55789e+06	1.60439	0.682025	0.486648	0.444444	1.08167
Com_23978_pos	Roseoflavin	C18 H23 N5 O6	405.163	6.141	406.171	Full match	No results	No results	564685	1.45276e+07	415855	263787	791846	1.22751e+06	834428	622558	213396	267406	646185	913310	5.08717	2.34686	0.337634	0.583333	0.860835
Com_24017_pos	O-Desmethylnaproxen	C13 H12 O3	216.078	15.026	217.085	No results	No results	Full match	1.12852e+06	1.44826e+07	599474	1.16611e+06	1.75553e+07	1.31882e+07	917648	694182	731400	737536	8.76385e+06	1.04292e+07	2.16039	1.11129	0.393148	0.722222	0.758059
Com_24028_pos	3-(2-methylpropyl)-octahydropyrrolo[1,2-a]pyrazine-1,4-dione	C11 H18 N2 O2	232.121	12.296	233.128	Invalid mass	No results	No match	2.4512e+06	1.44725e+07	9.2256e+06	1.72112e+06	2.82607e+06	2.22285e+06	4.20361e+06	1.91076e+06	2.04819e+06	2.65662e+06	4.91333e+06	2.794e+06	1.77687	0.829342	0.46987	0.444444	0.915051
Com_2407_pos	3-(2-Hydroxyethyl)indole	C10 H11 N O	161.084	10.324	162.091	Full match	No results	No results	4.2448e+06	1.19395e+07	3.32533e+08	1.34524e+06	5.84509e+06	6.0283e+06	1.11505e+07	3.5709e+06	1.53372e+06	2.04443e+06	6.30501e+06	7.71023e+06	11.2003	3.48547	0.3611	0.583333	1.01693
Com_2408_pos	Kanosamine	C6 H13 N O5	201.061	1.237	202.068	Invalid mass	No results	No results	4.89115e+06	3.99179e+08	2.16147e+07	1.05804e+06	3.69393e+08	1.08883e+08	1.33432e+07	1.07917e+07	5.30392e+06	3.62773e+06	2.35108e+08	3.27463e+08	1.51941	0.603514	0.784863	0.583333	0.971771
Com_2409_pos	4-Methyl-5-thiazoleethanol	C6 H9 N O S	143.04	5.091	144.048	Full match	Full match	No results	1.75587e+06	7.21969e+06	1.5971e+07	565666	5.1214e+06	2.02592e+06	2.44567e+06	2.50995e+06	907707	891669	3.26317e+08	3.06556e+06	0.0971612	-3.36348	0.821743	0.527778	1.3454
Com_24125_pos	Trovafloxacin	C20 H15 F3 N4 O3	416.108	9.353	417.115	Full match	No results	No results	581758	1.43667e+07	908067	271146	6.77093e+06	4.15007e+06	628159	957032	323743	223129	5.83481e+06	6.00438e+06	1.93602	0.953096	0.49603	0.611111	0.859829
Com_24256_pos	Abametapir	C12 H12 N2	184.1	8.079	185.107	No results	No results	Full match	916173	1.42352e+07	2.93638e+06	431284	1.57098e+07	3.15063e+06	1.35076e+06	1.35214e+06	336882	376736	1.07271e+07	4.97847e+06	1.95478	0.967009	0.410221	0.666667	0.963642
Com_2442_pos	α-Hydroxyhippuric acid	C9 H9 N O4	195.053	6.027	196.06	Full match	Full match	No results	4.21844e+08	4.5139e+06	4.68317e+06	3.95263e+06	1.74827e+07	1.02579e+07	7.27114e+06	4.49857e+06	4.68736e+06	8.03043e+07	1.00554e+07	2.60227e+07	3.48341	1.8005	0.89907	0.555556	0.32991
Com_24454_pos	PC (18:0e/3:0)	C29 H60 N O7 P	565.41	16.17	566.418	No results	Full match	No results	781240	2.16177e+06	529502	6.21963e+06	1.18849e+06	2.66402e+06	5.05033e+06	715441	3.72501e+06	1.46588e+06	390390	643182	1.12964	0.175864	0.712016	0.583333	1.25484
Com_24455_pos	PQH	C16 H24 N6 O5	380.18	8.042	381.187	Full match	No results	No results	6.3534e+06	1.13599e+07	2.05096e+06	1.51735e+06	4.82982e+06	5.36138e+06	1.53373e+06	1.61096e+06	1.23947e+06	1.65229e+06	1.1465e+07	1.14075e+07	1.08869	0.122589	0.509456	0.583333	0.780485
Com_24468_pos	Puerarin	C21 H20 O9	416.11	7.996	417.117	Full match	No results	No results	488650	8.53897e+06	4.424e+06	257097	5.78448e+06	3.85723e+06	647382	685374	329938	184723	1.14555e+07	7.00498e+06	1.14982	0.201409	0.490113	0.555556	1.06714
Com_24486_pos	Perillartine	C10 H15 N O	330.226	5.497	166.12	Invalid mass	No results	No results	6.48992e+06	446659	651177	1.59173e+06	757230	1.89952e+06	3.04833e+06	1.26531e+07	973745	596976	513282	659901	0.641695	-0.640041	0.887621	0.5	0.550587
Com_24488_pos	N-(2,3-dihydro-1,4-benzodioxin-6-yl)-2,5-dimethyl-3-furamide	C15 H15 N O4	273.1	8.856	274.107	Full match	No results	No results	493086	9.87057e+06	8.95278e+06	232848	5.19731e+06	3.51533e+06	858424	1.06453e+06	278158	247620	1.14367e+07	3.56466e+06	1.61959	0.695625	0.438509	0.583333	1.10905
Com_24507_pos	3-[5-(benzylthio)-4-methyl-4H-1,2,4-triazol-3-yl]-5-oct-1-ynylpyridine	C23 H26 N4 S	390.19	6.592	391.197	Full match	No results	No results	587884	727720	288452	609432	1.75872e+07	8.38167e+06	526008	1.31219e+06	592276	199392	417886	1.65277e+07	1.43968	0.525749	0.604598	0.638889	0.470696
Com_2462_pos	PC (14:1e/5:0)	C27 H54 N O7 P	535.363	15.229	536.371	No results	Full match	No results	3.79136e+07	1.30019e+07	7.06699e+06	1.72727e+08	9.23938e+06	4.01547e+07	5.80066e+07	2.40827e+06	1.04755e+08	4.31372e+07	2.34172e+06	1.01698e+07	1.26848	0.343101	0.602151	0.472222	1.46862
Com_24638_pos	Radicinin	C12 H12 O5	236.065	7.684	237.072	Invalid mass	No results	No results	1.14859e+06	712077	638253	338909	1.04123e+06	1.08622e+06	1.06991e+06	1.02216e+06	268436	350782	1.13266e+07	1.39925e+06	0.321644	-1.63646	0.563771	0.555556	1.3725
Com_24642_pos	3-Iodo-L-tyrosine	C9 H10 I N O3	306.97	6.755	307.978	Full match	No results	Full match	1.71373e+06	421748	1.62916e+06	6.14221e+06	822065	933653	1.05501e+06	728809	984446	1.38037e+06	941709	931703	1.93664	0.953559	0.462403	0.583333	1.36326
Com_2466_pos	all-cis-4,7,10,13,16-Docosapentaenoic acid	C22 H34 O2	330.255	15.419	331.263	Full match	No results	Full match	8.41833e+06	1.60581e+08	7.75551e+07	7.65672e+07	7.794e+07	2.2827e+08	7.20039e+08	2.17406e+06	6.79241e+07	3.60906e+07	8.17349e+07	8.33164e+07	0.634869	-0.655469	0.760429	0.555556	0.313272
Com_2471_pos	4-Hydroxyisoleucine	C6 H13 N O3	147.089	1.358	148.097	No results	No results	Full match	5.57586e+07	3.20796e+07	3.21629e+08	2.94736e+07	3.58914e+07	2.63407e+07	6.11009e+07	1.08197e+07	1.63318e+07	1.7167e+07	3.14927e+07	3.8512e+07	2.85692	1.51446	0.162661	0.694444	1.19596
Com_24942_pos	QKK	C17 H34 N6 O5	402.259	1.03	202.137	Full match	No results	No results	1.45012e+07	561150	383514	2.06855e+06	1.02287e+06	822403	3.01364e+06	6.04223e+06	353645	252944	709478	1.24515e+06	1.66648	0.736805	0.768465	0.444444	0.581999
Com_24991_pos	DL-α-Tocopherol	C29 H50 O2	430.381	14.733	431.388	Full match	No results	No results	2.148e+06	1.34665e+07	7.58015e+06	1.43179e+06	3.89193e+06	5.11627e+06	1.78272e+06	1.0064e+06	1.29479e+06	1.57639e+06	3.9254e+06	6.4883e+06	2.09249	1.06522	0.145754	0.75	1.27317
Com_24993_pos	JNJ-1661010	C19 H19 N5 O S	365.132	8.094	366.14	No results	No results	Full match	4.23851e+06	8.70503e+06	1.1217e+07	2.05956e+06	6.77141e+06	6.11324e+06	1.42253e+06	705057	690009	1.21278e+06	9.24459e+06	1.3123e+07	1.48135	0.566914	0.138782	0.694444	1.31253
Com_250_pos	Pipecolic acid	C6 H11 N O2	129.079	1.957	130.086	Full match	Full match	Full match	4.05742e+08	6.30975e+08	6.23852e+08	6.30588e+08	6.90012e+08	6.75028e+08	8.99738e+08	3.8385e+08	2.96249e+09	6.18419e+08	8.58357e+08	6.58115e+08	0.572985	-0.80343	0.291429	0.638889	1.06422
Com_25113_pos	Tetranor-12(S)-HETE	C16 H26 O3	288.168	8.174	289.175	Invalid mass	No results	No results	1.08909e+06	9.01311e+06	5.36375e+06	459857	3.52924e+06	2.39506e+06	1.8351e+06	1.52108e+06	342020	397902	1.09162e+07	9.72564e+06	0.883262	-0.179086	0.727729	0.555556	1.21362
Com_2512_pos	2,6-Dimethyl-γ-pyrone	C7 H8 O2	124.052	7.404	125.06	Full match	No results	No results	7.83397e+07	2.28865e+07	3.13239e+08	6.92996e+06	2.41048e+07	1.93165e+07	3.71778e+07	1.29425e+07	7.94109e+06	1.96893e+07	2.46597e+07	2.55575e+07	3.63229	1.86088	0.33531	0.555556	0.922973
Com_2513_pos	Diacetoxyscirpenol	C19 H26 O7	383.195	9.4	384.202	Invalid mass	No results	No results	4.68105e+06	6.07523e+06	3.13098e+08	307772	1.6424e+06	923110	3.14741e+06	1.0498e+06	531563	452146	4.19989e+06	967768	31.5722	4.98058	0.295229	0.666667	1.03367
Com_25255_pos	6-O-Isobutyryl-alpha-D-glucopyranosyl alpha-D-glucopyranoside	C16 H28 O12	412.157	6.39	413.165	Full match	No results	No results	1.19571e+06	1.29838e+06	1.11821e+06	485561	4.8237e+06	1.69122e+07	1.49127e+06	2.17359e+06	868021	539241	1.57657e+06	2.39232e+06	2.8574	1.5147	0.491141	0.5	0.61737
Com_2527_pos	Arachidonoyl ethanolamide phosphate	C22 H38 N O5 P	876.473	6.985	877.48	Invalid mass	No results	No results	3.92868e+07	830935	632632	1.07306e+06	1.14444e+06	1.73256e+06	1.65424e+06	3.37934e+08	827786	457279	1.00543e+06	1.43984e+06	0.130201	-2.94119	0.788921	0.472222	0.257835
Com_252_pos	Methylimidazoleacetic acid	C6 H8 N2 O2	140.058	1.417	141.066	Full match	No results	Full match	3.42689e+08	5.0247e+08	5.30022e+09	2.45895e+07	1.27182e+08	3.37057e+07	7.29057e+08	9.97203e+07	4.02141e+07	1.32424e+08	6.02002e+08	6.43424e+08	2.81767	1.4945	0.93966	0.611111	1.27247
Com_2534_pos	Phe-Phe	C18 H20 N2 O3	312.147	9.265	313.154	No results	No results	Full match	1.82609e+07	1.63168e+06	2.96852e+06	958275	2.34271e+06	2.03759e+06	1.28631e+06	3.3691e+08	983394	3.14068e+06	5.15615e+06	2.59216e+06	0.0805548	-3.63389	0.533492	0.611111	0.695426
Com_25357_pos	Dl-Threitol	C4 H10 O4	122.058	1.325	123.065	No results	No results	Full match	4.75737e+06	3.17172e+06	2.1319e+06	2.32605e+06	6.27323e+06	2.98995e+06	7.97367e+06	2.71694e+06	2.023e+06	2.71011e+06	1.07295e+07	1.22142e+07	0.564286	-0.825501	0.307781	0.611111	1.5885
Com_25378_pos	EMK	C16 H30 N4 O6 S	812.371	8.213	407.193	Invalid mass	No results	No results	509128	546339	558862	5.81091e+06	926746	716057	865017	4.18944e+06	2.32923e+06	322625	1.49975e+06	959532	0.892032	-0.164832	0.564052	0.666667	0.542066
Com_25569_pos	18-β-Glycyrrhetinic acid	C30 H46 O4	470.339	16.137	471.346	Full match	No results	No results	648430	1.29079e+07	6.92402e+06	354321	1.01814e+07	1.66347e+06	748114	606697	305542	385478	5.08021e+06	1.76989e+06	3.67353	1.87717	0.179419	0.722222	1.21324
Com_2558_pos	1,3,7-trimethyl-2,3,6,7-tetrahydro-1H-purine-2,6-dione	C8 H10 N4 O2	194.079	1.31	195.086	Invalid mass	No results	No match	2.93315e+07	1.20242e+08	6.60283e+07	1.23713e+07	4.64335e+08	1.87209e+08	7.14653e+07	4.98323e+07	2.31144e+07	6.13826e+07	4.42231e+07	3.89507e+08	1.37527	0.459711	0.795055	0.583333	0.619381
Com_2568_pos	4'-Methyl-α-pyrrolidinohexanophenone	C17 H25 N O	259.189	1.266	260.197	Invalid mass	No results	No results	7.87259e+06	1.37936e+07	3.06259e+08	1.8623e+06	1.72368e+07	1.42483e+07	1.76768e+07	6.1041e+06	2.57959e+06	2.23512e+06	4.98001e+07	2.86694e+07	3.37433	1.7546	0.595024	0.5	1.14893
Com_25714_pos	LysoPC 12:1	C20 H36 N O7 P	433.222	11.566	434.229	No results	No results	Full match	377176	771383	588178	3.27747e+06	1.60685e+07	1.53921e+07	615500	304477	936638	309654	2.07362e+06	3.59416e+06	4.65593	2.21907	0.254326	0.666667	1.15559
Com_25744_pos	2-(4,4-diphenyl-1-piperidinobuta-1,3-dienyl)phenyl acetate	C29 H29 N O2	405.205	11.367	406.212	Invalid mass	No results	No results	882086	3.06247e+06	1.06146e+07	500929	1.09849e+06	1.18941e+06	1.0361e+06	728580	562737	439959	794853	1.08939e+06	3.72945	1.89896	0.140632	0.805556	1.31784
Com_25770_pos	di{4-[(2-hydroxyethyl)(methyl)amino]phenyl}methanone	C19 H24 N2 O3	328.174	6.883	329.182	Invalid mass	No results	No results	2.85646e+06	2.83687e+06	1.40282e+06	4.19325e+06	2.05717e+06	2.41006e+06	2.04685e+06	1.15112e+07	1.1348e+06	1.23854e+06	3.46576e+06	3.24738e+06	0.695827	-0.5232	0.847072	0.472222	0.208688
Com_2578_pos	Oxytetracycline	C22 H24 N2 O9	460.148	8.168	461.155	Full match	Full match	No results	3.10212e+08	5.13741e+07	3.04754e+08	9.65161e+06	1.46854e+08	1.26657e+08	2.00889e+07	7.44229e+07	4.23031e+06	5.57804e+06	6.90759e+07	1.21685e+08	3.21777	1.68606	0.123885	0.805556	1.29417
Com_25801_pos	13,14-Dihydro-15-keto Prostaglandin A2	C20 H30 O4	316.199	7.967	317.207	Invalid mass	No results	No results	1.42891e+06	1.63109e+06	1.05788e+07	542523	1.02926e+06	1.20008e+06	627205	627714	182971	186328	2.06682e+06	1.01841e+06	3.48463	1.801	0.0896933	0.777778	1.42256
Com_25806_pos	ACar 22:3	C29 H52 N O4	477.381	13.941	478.388	No results	Invalid mass	No results	620432	734643	810916	860909	1.2927e+06	667577	2.35938e+07	601655	901236	2.19302e+06	913215	1.115e+06	0.170107	-2.55549	0.220617	0.75	1.27812
Com_2588_pos	(+)-ar-Turmerone	C15 H20 O	216.151	13.688	217.158	Full match	No results	No results	5.83925e+06	2.73209e+07	3.03318e+08	1.54304e+07	1.27886e+07	1.06113e+08	3.37034e+07	3.94089e+06	2.57709e+07	2.43373e+06	1.27676e+07	1.2794e+07	5.1505	2.36471	0.167131	0.722222	1.18942
Com_25905_pos	Traumatic acid	C12 H20 O4	228.136	14.563	229.143	No results	No results	Full match	1.19498e+07	7.00566e+06	1.51607e+06	1.52368e+06	5.79072e+06	5.89736e+06	1.66318e+06	1.14092e+07	4.83639e+06	952597	5.5611e+06	8.82407e+06	1.01314	0.0188302	0.894229	0.555556	0.282576
Com_26065_pos	5-fluoro AKB48 N-(4-hydroxypentyl) metabolite	C23 H30 F N3 O2	421.212	9.722	422.22	Invalid mass	No results	No results	598258	558646	1.83921e+06	323846	1.6116e+06	819195	834368	2.35818e+06	419938	316848	1.01949e+07	1.60899e+06	0.365516	-1.452	0.451553	0.583333	1.66198
Com_26203_pos	FPH	C20 H25 N5 O4	399.19	6.92	200.602	Full match	No results	No results	9.65517e+06	924414	766166	1.79657e+06	1.63946e+06	3.07047e+06	2.68598e+06	1.11626e+07	1.42289e+06	563295	1.04696e+06	1.76955e+06	0.957161	-0.0631659	0.924025	0.527778	0.478205
Com_26304_pos	1-(3-acetyl-2,4,6-trihydroxyphenyl)ethan-1-one	C10 H10 O5	210.052	10.73	211.06	Full match	No results	Full match	1.03663e+06	1.15362e+07	857133	665533	6.95758e+06	3.27827e+06	1.85787e+06	1.00224e+06	601559	824097	1.00083e+07	6.59541e+06	1.16476	0.220036	0.82261	0.583333	0.82344
Com_26411_pos	Natamycin	C33 H47 N O13	665.301	7.508	666.308	Invalid mass	No results	No results	1.30282e+07	364293	293679	178062	956179	591728	615917	1.07315e+06	133645	182413	493525	789395	4.68732	2.22876	0.488029	0.472222	0.678673
Com_26586_pos	bicyclo[2.2.2]oct-2-en-1-yl 4-methylbenzene-1-sulfonate	C15 H18 O3 S	278.098	9.685	279.105	Full match	No results	No results	551260	442654	9.9722e+06	272269	487217	594613	613834	784890	338610	252479	428813	597447	4.08485	2.03028	0.41654	0.527778	0.840309
Com_26588_pos	2-Methylbutyroylcarnitine	C12 H23 N O4	245.162	9.725	246.17	No results	No results	Full match	1.46888e+06	1.05905e+07	9.9692e+06	761927	4.19301e+06	2.44982e+06	2.18842e+06	2.49737e+06	1.03106e+06	778860	9.38586e+06	5.13289e+06	1.40062	0.48607	0.624266	0.583333	1.20281
Com_26732_pos	PLK	C17 H32 N4 O4	356.242	6.596	357.249	Full match	No results	No results	4.25436e+06	490823	542333	281953	799695	757664	1.35648e+06	1.07068e+07	215641	690046	600474	959139	0.490538	-1.02756	0.645031	0.611111	0.501073
Com_2675_pos	N'2-benzylidene-5-hex-1-ynylfuran-2-carbohydrazide	C18 H18 N2 O2	147.068	12.136	148.075	Invalid mass	No results	No results	1.66588e+06	7.86046e+06	2.89054e+08	2.2183e+06	2.17279e+06	2.17885e+06	2.74292e+06	1.32927e+06	3.70804e+06	1.08966e+06	1.72112e+06	2.19568e+06	23.8647	4.57681	0.240533	0.666667	1.06117
Com_26774_pos	6-benzyl-4-oxo-1,4-dihydropyridine-3-carboxamide	C13 H12 N2 O2	228.09	6.817	229.097	Full match	No results	No results	796052	482129	664852	768433	1.48374e+07	9.93263e+06	815681	2.55706e+06	1.53776e+06	258421	1.00295e+06	1.59915e+07	1.23996	0.310289	0.880146	0.611111	0.204781
Com_26814_pos	Nicotinate ribonucleoside	C11 H13 N O6	255.074	1.799	238.07	No results	No results	Full match	928403	4.42875e+06	2.00788e+06	377785	4.41892e+06	1.82313e+06	1.57306e+06	985547	605065	301248	9.62001e+06	4.8587e+06	0.779377	-0.359607	0.873721	0.527778	1.17288
Com_26856_pos	N-(2,5-diethoxy-4-morpholinophenyl)-4-methoxybenzenesulfonamide	C21 H28 N2 O6 S	872.338	5.293	437.176	Invalid mass	No results	No results	336148	281612	308672	146277	1.70115e+06	404065	513369	275624	125571	179696	9.59554e+06	464857	0.284896	-1.81149	0.723162	0.5	1.08543
Com_26910_pos	Phylloquinone	C31 H46 O2	450.349	14.319	451.357	No results	No results	Full match	1.8279e+06	8.00278e+06	5.18625e+06	1.8711e+06	7.059e+06	7.28146e+06	2.84457e+06	1.05825e+07	1.76528e+06	2.84315e+06	3.10468e+06	6.41152e+06	1.13345	0.180722	0.710426	0.583333	0.603477
Com_26998_pos	PC (8:0/8:0)	C24 H48 N O8 P	509.312	14.188	510.319	No results	Full match	No results	1.65684e+06	1.02461e+06	741410	5.15603e+06	2.24371e+06	1.23601e+06	1.10752e+06	723051	981654	1.07721e+06	1.47395e+06	2.22314e+06	1.58948	0.668554	0.359583	0.666667	1.32505
Com_27077_pos	N-Phenylacetylglutamine	C13 H16 N2 O4	264.111	7.882	265.118	Full match	Full match	Full match	1.2397e+07	533508	908903	216441	1.16494e+06	722337	606904	714544	456165	1.81528e+06	1.83742e+06	1.19791e+06	2.40534	1.26624	0.930925	0.555556	0.205141
Com_27132_pos	6-Aminonicotinamide	C6 H7 N3 O	137.059	1.952	138.066	No results	No results	Full match	215614	422087	9.58332e+06	148500	283472	557833	1.003e+06	264456	184295	252383	560897	494673	4.06232	2.02231	0.667669	0.527778	0.907504
Com_27148_pos	7-(2-aminophenyl)heptanoic acid	C13 H19 N O2	243.122	6	244.129	Invalid mass	No results	No results	2.69331e+06	6.29821e+06	9.57481e+06	1.24469e+06	3.29967e+06	1.50202e+06	964546	4.59514e+06	888126	342699	5.31067e+06	3.39454e+06	1.58836	0.667534	0.292411	0.666667	1.05583
Com_2717_pos	7-(1-pyrrolidinyl)pyrimido[4,5-d]pyrimidin-4-amine	C10 H12 N6	216.11	1.402	217.118	Invalid mass	No results	No results	1.68269e+07	2.43493e+07	3.09038e+07	1.51154e+08	1.90925e+07	9.95033e+07	2.12545e+07	2.73703e+07	1.28297e+08	2.69495e+07	3.40578e+07	2.0256e+07	1.32397	0.404875	0.738951	0.472222	0.958229
Com_27249_pos	Mag (18:1)	C21 H40 O4	356.292	14.863	357.3	No results	No results	Full match	2.41401e+06	2.87328e+06	2.52038e+06	2.18192e+06	2.80837e+06	4.79711e+06	2.69075e+06	1.03219e+07	2.17707e+06	1.48454e+06	1.61616e+06	2.86826e+06	0.831578	-0.266077	0.912631	0.638889	0.120375
Com_2726_pos	PC (18:3e/2:0)	C28 H52 N O7 P	545.348	14.807	546.355	No results	Full match	No results	3.84648e+07	4.20049e+06	2.12199e+06	1.50827e+08	3.46941e+06	1.83826e+07	9.4558e+07	2.14814e+06	4.53291e+07	1.21976e+07	1.38112e+06	6.30579e+06	1.34305	0.425511	0.836553	0.527778	1.21721
Com_273_pos	Taurodeoxycholic Acid	C26 H45 N O6 S	481.286	16.911	482.293	Invalid mass	No results	No results	8.2068e+08	9.13249e+07	6.45445e+07	7.49736e+08	6.85572e+07	1.38581e+08	1.61328e+08	9.23437e+08	5.25632e+08	3.72705e+09	2.76568e+07	5.58272e+07	0.356659	-1.48738	0.64146	0.555556	1.04617
Com_2741_pos	Kynurenic acid	C10 H7 N O3	189.042	7.722	190.05	Full match	Full match	Full match	3.62856e+08	1.53902e+08	7.72181e+07	8.12421e+06	6.04021e+07	3.11639e+07	1.77083e+07	1.38285e+07	1.5727e+07	2.27384e+07	1.37478e+08	1.63834e+08	1.86814	0.901602	0.427857	0.638889	0.855025
Com_27424_pos	PC (16:2e/22:5)	C46 H80 N O7 P	772.553	14.699	773.559	No results	Invalid mass	No results	4.29626e+06	4.03706e+06	2.25578e+06	4.04763e+06	4.12133e+06	3.39965e+06	2.09377e+07	2.19121e+06	2.95661e+06	5.94288e+06	2.70049e+06	1.55248e+06	0.610719	-0.711419	0.865407	0.611111	0.452973
Com_27425_pos	ethyl 5-[(2,1,3-benzoxadiazol-4-ylsulfonyl)amino]-2-piperidinobenzoate	C20 H22 N4 O5 S	468.087	7.512	469.095	Invalid mass	No results	No results	481199	436236	351677	213227	779177	1.44202e+07	737552	1.73016e+06	1.09501e+06	218437	590989	945291	3.13717	1.64946	0.993098	0.666667	0.0821087
Com_2744_pos	Phenylglyoxylic acid	C8 H6 O3	150.031	1.388	168.065	No results	No results	Full match	1.73328e+07	3.26568e+08	1.87712e+08	9.20264e+06	6.42655e+07	6.01529e+07	4.60539e+07	4.71018e+07	1.22878e+07	1.14562e+07	2.75809e+08	7.55547e+07	1.42064	0.506542	0.695923	0.583333	1.18243
Com_27490_pos	dimethyl 2-(3-nitro-2-pyridyl)malonate	C10 H10 N2 O6	238.074	9.377	239.082	Invalid mass	No results	No results	994521	1.46146e+06	9.33694e+06	392432	1.02985e+06	1.23074e+06	1.10565e+06	1.35604e+06	458718	357122	1.25268e+06	1.19081e+06	2.52507	1.33632	0.349001	0.416667	1.04168
Com_2749_pos	2,5-Furandicarboxylic acid	C6 H4 O5	156.006	2.058	157.013	No results	No results	Full match	8.73804e+06	4.95426e+06	3.77548e+06	2.22044e+06	5.71091e+06	7.5716e+06	1.04123e+07	3.04584e+08	2.11448e+06	3.09857e+06	3.74872e+06	7.63173e+06	0.0994324	-3.33014	0.461491	0.527778	0.830503
Com_27529_pos	3b,7b-Dihydroxy-5-androsten-17-one	C19 H28 O3	304.204	9.49	305.211	No results	No results	Full match	561467	850074	9.3125e+06	265221	746035	617002	786162	967336	318117	226788	1.08514e+06	1.12234e+06	2.74137	1.4549	0.557079	0.555556	1.03073
Com_2752_pos	2-(3,4-dihydroxyphenyl)-7-hydroxy-3,4-dihydro-2H-1-benzopyran-4-one	C15 H12 O5	272.068	9.614	273.075	Full match	No results	No results	7.66027e+07	2.66605e+06	2.79168e+08	1.10787e+07	3.34907e+06	1.29474e+08	2.65564e+07	1.05279e+07	1.73322e+06	3.10985e+06	2.01436e+06	2.80748e+06	10.7454	3.42565	0.0975766	0.805556	1.63394
Com_27536_pos	Lagochilin	C20 H36 O5	374.27	13.379	375.278	Invalid mass	No results	No results	3.32752e+06	2.33188e+06	9.30818e+06	1.34451e+06	2.30855e+06	1.95255e+06	2.32252e+06	2.81856e+06	1.38419e+06	2.10951e+06	7.12611e+06	1.95963e+06	1.16098	0.215345	0.820795	0.527778	0.964216
Com_276_pos	γ-Linolenic acid ethyl ester	C20 H34 O2	312.266	15.043	313.273	Invalid mass	No results	No results	1.53578e+09	9.30633e+08	2.32082e+08	5.86551e+08	1.23086e+09	2.18017e+09	8.24316e+08	1.07286e+09	2.54233e+09	4.52774e+08	8.10939e+08	1.44786e+09	0.936375	-0.0948424	0.74047	0.5	0.333583
Com_27713_pos	NNH	C14 H21 N7 O6	383.155	8.029	384.163	Full match	No results	No results	1.04858e+06	2.94111e+06	9.16945e+06	242097	526156	1.16431e+06	599956	637868	444255	176195	6.13378e+06	1.55026e+06	1.58156	0.661344	0.547344	0.611111	1.14097
Com_27908_pos	1H-indol-3-yl(pyridin-2-yl)methanol	C14 H12 N2 O	246.078	9.828	247.085	Invalid mass	No results	No results	565578	2.75637e+06	599498	293729	574499	848894	721361	887671	420715	7.22302e+06	522291	709521	0.537796	-0.894869	0.60159	0.583333	0.559462
Com_2790_pos	N6-Succinyl Adenosine	C14 H17 N5 O8	383.107	6.534	384.115	No results	No results	Full match	1.122e+08	9.07029e+06	1.5002e+06	5.99802e+07	8.347e+07	2.06538e+08	1.79321e+08	4.21821e+07	1.50376e+08	5.16819e+07	2.73887e+06	3.90056e+07	1.01602	0.0229252	0.818407	0.527778	0.977144
Com_2799_pos	Pyridoxal	C8 H9 N O3	167.058	1.353	168.065	Full match	No results	No results	1.18134e+07	3.04071e+08	1.81615e+08	5.31435e+06	4.4918e+07	3.04505e+07	2.90321e+07	3.75398e+07	6.01899e+06	7.63244e+06	2.69047e+08	5.43841e+07	1.43237	0.518404	0.722209	0.555556	1.19868
Com_279_pos	6-Methylquinoline	C10 H9 N	143.073	7.075	144.081	Full match	No results	No results	8.63957e+06	2.60426e+09	2.02591e+09	3.17917e+07	1.42254e+07	1.24166e+07	8.3956e+07	5.61934e+07	1.62611e+08	1.26325e+07	3.90783e+09	7.94773e+09	0.385939	-1.37356	0.448304	0.722222	1.79459
Com_28165_pos	1-(7-methoxy-2-oxo-2H-chromen-8-yl)-3-methyl-2-oxobutyl acetate	C17 H18 O6	335.134	8.609	336.141	Invalid mass	No results	No results	1.1465e+07	3.03756e+06	339234	207593	611274	807923	744829	683904	187722	155776	1.24478e+06	929871	4.17256	2.06093	0.34384	0.388889	0.838789
Com_28197_pos	Cytidine 5'-diphosphocholine	C14 H26 N4 O11 P2	488.107	1.335	489.114	Full match	No results	Full match	1.5383e+06	848760	791238	707853	820405	785569	1.98082e+07	747453	615630	775593	803177	908883	0.232138	-2.10695	0.503311	0.555556	0.742416
Com_28223_pos	Gedunin	C28 H34 O7	964.454	6.588	483.234	Invalid mass	No results	No results	492599	2.00812e+06	328978	229959	1.02876e+06	618118	599910	9.62716e+06	186009	229871	800590	883754	0.381798	-1.38912	0.75065	0.472222	0.698069
Com_28252_pos	FNH	C19 H24 N6 O5	399.154	6.317	400.161	Invalid mass	No results	No results	491570	568556	563901	210209	1.33624e+07	5.29187e+06	696666	424270	180888	221847	1.17652e+06	1.21905e+07	1.37593	0.460411	0.640895	0.583333	0.569629
Com_2826_pos	Glu-Gln	C10 H17 N3 O6	275.111	1.385	276.119	No results	Full match	No results	8.95052e+07	3.4144e+07	9.45765e+07	4.19132e+07	3.9165e+07	4.47349e+07	6.03566e+08	1.33229e+08	7.88973e+07	5.72922e+07	6.33264e+07	8.11619e+07	0.338131	-1.56435	0.103549	0.777778	1.73435
Com_2831_pos	Cer-NDS (d18:0/16:0)	C34 H69 N O3	539.527	15.087	540.534	No results	Full match	No results	7.26564e+06	5.81337e+07	2.69873e+08	5.415e+06	3.73533e+07	3.22498e+07	3.131e+07	2.12845e+07	1.03517e+07	5.05649e+07	6.30828e+06	5.35251e+06	3.27782	1.71274	0.345589	0.694444	0.836887
Com_28336_pos	SQH	C14 H22 N6 O6	392.144	8.192	393.151	Invalid mass	No results	No results	4.79459e+06	635690	575063	3.82147e+06	868204	1.35168e+07	876527	814035	295806	918113	1.22463e+06	928977	4.78675	2.25905	0.130985	0.611111	1.85996
Com_28347_pos	4-methyl-6-phenyl-5,6-dihydro-2H-pyran-2-one	C12 H12 O2	188.083	10.015	189.091	Full match	No results	No results	2.38928e+06	2.05473e+06	5.4204e+06	2.36684e+06	2.85347e+06	1.35083e+07	2.53442e+06	986691	654178	622367	3.15073e+06	2.35293e+06	2.77567	1.47283	0.0444855	0.777778	1.68123
Com_28377_pos	LPE 24:2	C29 H56 N O7 P	561.379	16.06	562.386	No results	Full match	No results	721600	1.16651e+06	469689	471929	661544	954335	1.95658e+07	733729	326352	566661	335828	815308	0.198965	-2.32941	0.655071	0.555556	0.508139
Com_2839_pos	Levalbuterol	C13 H21 N O3	261.132	1.298	262.139	Invalid mass	No results	No results	3.04413e+07	4.72905e+07	4.21624e+07	8.48527e+06	2.00099e+08	1.22094e+08	7.47574e+06	6.55819e+06	7.38105e+06	5.869e+06	2.6398e+08	2.22049e+08	0.877772	-0.188081	0.406848	0.666667	0.894835
Com_28400_pos	Methacycline	C22 H22 N2 O8	442.137	10.173	443.144	Full match	No results	No results	5.3945e+06	3.17383e+06	3.40267e+06	1.08011e+06	2.56783e+06	1.10774e+07	1.12619e+06	1.54707e+06	1.0061e+06	559943	4.32718e+06	8.39956e+06	1.57351	0.653991	0.239266	0.694444	1.03701
Com_28466_pos	Flunitrazepam-d3	C16 H9 [2]H3 F N3 O3	316.105	9.671	317.113	Full match	No results	No results	1.99054e+06	6.13662e+06	2.47477e+06	433247	2.70727e+06	1.33936e+07	1.33474e+06	1.74068e+06	502862	381922	6.00912e+06	4.57746e+06	1.86543	0.899509	0.375645	0.694444	0.938185
Com_28479_pos	PC (14:0e/21:2)	C43 H84 N O7 P	757.603	15.386	758.61	No results	Invalid mass	No results	1.2561e+06	1.02007e+06	627585	1.50755e+06	1.06263e+06	1.32022e+06	3.2573e+06	945919	4.35128e+06	1.17995e+06	8.55016e+06	769931	0.356563	-1.48777	0.148475	0.638889	1.48428
Com_2850_pos	2,4-dihydroxyheptadec-16-en-1-yl acetate	C19 H36 O4	328.261	14.774	329.268	Full match	No results	No results	7.55437e+07	1.49702e+08	5.49568e+07	2.30658e+07	7.28315e+07	1.9515e+08	5.97258e+08	1.64372e+08	1.21049e+08	4.28989e+07	4.28991e+07	5.26818e+07	0.559413	-0.838014	0.593808	0.5	0.609181
Com_28510_pos	8-[(4-phenethyl-1,4-diazepan-1-yl)sulfonyl]quinoline	C22 H25 N3 O2 S	395.169	6.781	396.176	Invalid mass	No results	No results	3.42586e+06	2.1557e+06	839017	1.50782e+06	2.97208e+06	1.45106e+06	713699	4.3625e+06	184312	228252	8.5302e+06	2.87397e+06	0.731166	-0.451729	0.561847	0.555556	0.596375
Com_28514_pos	NQH	C15 H23 N7 O6	375.183	9.195	376.19	Invalid mass	No results	No results	693994	2.06532e+06	1.51683e+06	376787	699024	903966	804380	964187	4.7539e+06	815792	806864	969673	0.686348	-0.542988	0.520244	0.638889	0.914608
Com_2856_pos	Guvacoline	C7 H11 N O2	141.079	1.453	142.086	Full match	No results	No results	3.43577e+08	3.62762e+07	1.96035e+08	7.33825e+06	1.79776e+07	1.29619e+07	7.23169e+07	3.01048e+07	1.46374e+07	6.42485e+07	2.55299e+07	2.38998e+07	2.66175	1.41238	0.776243	0.527778	0.364786
Com_28582_pos	Emetine	C29 H40 N2 O4	240.147	9.55	241.154	Invalid mass	No results	No results	917830	9.50421e+06	3.77456e+06	473458	4.02313e+06	1.10904e+06	1.0671e+06	1.4845e+06	902620	382545	8.48646e+06	2.78034e+06	1.3111	0.390774	0.666256	0.611111	1.08343
Com_285_pos	Acetylcholine	C7 H15 N O2	145.11	1.344	146.117	Full match	No results	No results	1.0301e+07	9.63078e+08	4.45394e+09	9.06571e+06	5.37595e+07	2.6866e+07	6.81778e+08	1.37413e+08	7.12531e+07	3.45994e+07	8.80968e+08	2.15746e+08	2.72882	1.44828	0.553489	0.638889	1.69528
Com_28602_pos	Deoxyguanosine	C10 H13 N5 O4	267.096	5.575	268.104	No results	No results	Full match	2.11263e+06	2.42371e+06	2.00856e+06	2.26024e+06	2.62307e+06	4.08357e+06	1.92574e+07	1.64671e+06	2.27199e+06	871621	2.40333e+06	2.69042e+06	0.532292	-0.90971	0.858933	0.527778	0.336916
Com_2861_pos	L-5-Hydroxytryptophan	C11 H12 N2 O3	220.084	2.565	221.092	Full match	No results	Full match	1.82687e+07	1.59862e+08	1.29373e+08	4.24398e+06	1.80312e+08	1.09455e+08	2.23236e+07	3.20687e+07	1.52924e+07	2.87739e+06	2.61281e+08	2.0781e+08	1.11052	0.151231	0.612089	0.527778	1.07808
Com_2862_pos	2-Deoxyuridine	C9 H12 N2 O5	228.074	1.383	229.082	No results	No results	Full match	1.33497e+07	2.17097e+07	2.66148e+08	3.82775e+06	1.81636e+07	2.89585e+07	1.46329e+07	3.00865e+06	3.34901e+06	5.51415e+06	2.81568e+07	3.23363e+07	4.04789	2.01717	0.240972	0.666667	1.1563
Com_28703_pos	Fenvalerate	C25 H22 Cl N O3	436.162	6.304	437.169	Invalid mass	No results	No results	511535	5.94786e+06	1.27848e+06	390725	3.42119e+06	1.88405e+06	733107	446463	190350	233451	8.40877e+06	2.43731e+06	1.07907	0.10979	0.45	0.638889	0.961181
Com_287_pos	Creatinine	C4 H7 N3 O	113.059	1.309	114.066	Full match	Full match	Full match	5.70753e+09	1.30678e+08	6.18808e+07	1.74354e+08	1.18716e+09	1.05561e+09	1.20917e+09	4.44832e+08	2.82413e+08	9.34841e+08	8.14436e+08	3.07973e+09	1.22937	0.29792	0.466238	0.611111	0.707658
Com_28837_pos	IPH	C17 H27 N5 O4	365.206	8.158	366.213	Full match	No results	No results	7.04406e+06	625548	414992	342348	658625	659929	764064	9.22432e+06	142403	165670	709006	827048	0.82362	-0.279948	0.826783	0.583333	0.19584
Com_28853_pos	5-(2,5-dihydroxyhexyl)oxolan-2-one	C10 H18 O4	224.105	7.455	225.112	Invalid mass	No results	No results	2.01943e+06	7.69673e+06	8.48538e+06	472410	5.118e+06	2.60462e+06	2.1194e+06	1.57707e+06	497250	838764	8.03152e+06	4.63698e+06	1.49125	0.576521	0.467541	0.638889	1.14146
Com_28894_pos	PC (16:0e/18:1)	C42 H84 N O7 P	745.586	15.647	746.593	No results	Invalid mass	No results	300511	599860	411982	267588	338108	490251	1.88798e+07	306656	312475	241763	148082	198522	0.119891	-3.0602	0.774346	0.722222	0.294543
Com_2893_pos	5-Methyluridine	C10 H14 N2 O6	258.085	1.39	276.119	No results	No results	Full match	8.79159e+07	4.48141e+07	5.99275e+07	8.12608e+07	1.50021e+08	2.5444e+08	5.8619e+08	1.41238e+08	8.754e+07	5.98763e+07	6.39884e+07	2.73552e+08	0.559541	-0.837684	0.407655	0.611111	0.854861
[truncated: 533 more rows]
