# Supplementary material for: Integration of the Microbiome, Metabolome and Transcriptome Reveals Escherichia coli F17 Susceptibility of Sheep
Source: Animals (Basel). 2023 Mar 14;13(6):1050. doi: 10.3390/ani13061050 (PMC10044122; doi:10.3390/ani13061050)
Supplement: Supplementary file 1 [file animals-13-01050-s001.zip › animals-2237832-supplementary/Supplementary Table S6.xlsx]

## Sheet: Parameters_training
Microbiome-Metabolome									Microbiome-Metabolome-Transcriptome

## Sheet: Microbiome-Metabolome
ID	VIM
Com_1324_neg	15.8566
Com_2752_pos	13.4169
Com_2578_pos	13.3416
Com_2995_neg	13.3245
Com_3800_pos	11.7029
Com_1766_neg	10.9976
Firmicutes_bacterium_M10.2	8.57648
Com_811_neg	6.0816
Com_570_pos	6.03149
Com_803_pos	6.00303
Com_99_neg	5.59043
Com_2389_pos	5.17977
Com_151_pos	5.04742
Com_1085_pos	4.9469
Com_2512_pos	4.87824
Com_3367_pos	4.85055
Com_558_pos	4.77487
Com_3750_pos	4.39436
Com_2856_pos	4.35732
Com_769_neg	4.28507
Com_1064_pos	4.19392
Com_2682_neg	4.19362
Com_3461_pos	4.17695
Com_4192_pos	4.16029
Com_5167_pos	4.13908
Com_3476_pos	4.13472
Com_1500_pos	3.80221
Com_284_neg	3.73927
Com_1372_pos	3.5019
Com_3220_neg	3.38262
Com_133_neg	3.36159
Com_961_neg	3.17097
Com_5390_pos	2.98032
Com_3485_neg	2.92274
Com_4063_pos	2.91527
Com_1272_pos	2.87887
Com_2225_pos	2.81999
Clostridium_paraputrificum	2.77923
Com_2383_pos	2.76419
Com_3141_neg	2.73614
Com_1_neg	2.68545
Com_1210_neg	2.67402
Com_3390_neg	2.66238
Com_1049_neg	2.66045
Com_78_pos	2.64515
Com_288_neg	2.61424
Com_930_neg	2.57215
Com_7079_pos	2.52685
Com_218_pos	2.51021
Com_821_pos	2.50844
Com_2862_pos	2.49858
Com_3945_pos	2.47701
Helicobacter_typhlonius	2.47261
Com_1687_neg	2.43126
Com_887_neg	2.38857
Escherichia_coli	2.33624
Com_5905_neg	2.26306
Com_1863_neg	2.23728
Com_1523_pos	2.22651
Com_1724_pos	2.20643
Com_580_pos	2.12607
Com_3520_pos	2.07498
Pseudoglutamicibacter_cumminsii	1.98838
Lactococcus_lactis	1.96593
Com_287_pos	1.93442
Com_569_neg	1.93348
Com_5445_pos	1.92716
Com_3451_neg	1.92695
TM7_phylum_sp_oral_clone_FR058	1.90667
Neisseria_sp_10022	1.86791
Lachnospiraceae_bacterium_28.4	1.85829
Com_1156_pos	1.85084
Com_619_pos	1.79575
Com_1755_neg	1.78216
Com_623_pos	1.73156
Com_9_pos	1.72617
Com_1230_neg	1.70926
Com_1143_neg	1.66855
Ruminococcus_flavefaciens	1.5969
Com_2944_pos	1.59167
Com_285_pos	1.54361
Com_68_neg	1.51515
Com_641_neg	1.50291
Campylobacter_jejuni	1.50008
Com_809_neg	1.47504
Com_250_pos	1.46928
Com_51_pos	1.45481
Com_82_neg	1.40002
Com_438_pos	1.37362
Com_1397_neg	1.35481
Com_1191_pos	1.35337
Lactobacillus_murinus	1.35213
Clostridium_perfringens	1.34284
Com_181_pos	1.31296
Com_2276_pos	1.3124
Com_456_pos	1.25731
Com_1210_pos	1.25205
Com_28_pos	1.23901
Com_2125_pos	1.22176
Com_453_neg	1.2199
Com_4562_pos	1.21858
Com_133_pos	1.16103
Com_1068_pos	1.15871
Com_297_neg	1.13512
Com_3166_pos	1.13096
Com_28_neg	1.12989
Com_479_neg	1.11293
Com_949_neg	1.06175
Com_406_neg	1.05525
Com_2339_pos	1.04255
Com_2115_neg	1.01238
Com_3122_neg	1.00437
Com_2426_neg	0.99456
Com_689_pos	0.99259
Com_3319_pos	0.934753
Com_487_pos	0.931017
Com_1554_pos	0.918895
Com_2471_pos	0.914132
Com_1726_neg	0.905276
Com_1170_pos	0.891027
Com_3309_pos	0.885963
Com_4719_pos	0.875343
Com_1240_pos	0.865835
Com_2331_pos	0.848935
Com_276_pos	0.847844
Com_1214_neg	0.82799
Com_4596_pos	0.815762
Com_2622_neg	0.809618
Com_757_neg	0.807599
Com_4747_pos	0.796699
Com_5288_pos	0.79349
Com_2345_pos	0.792729
Com_9048_pos	0.790353
Com_2386_pos	0.782828
Com_2208_pos	0.757775
Com_38_pos	0.748173
Com_140_pos	0.742922
Com_6320_pos	0.738457
Com_4018_pos	0.738431
Com_7159_pos	0.728595
Com_3579_neg	0.723996
Com_4182_neg	0.717914
Com_2588_pos	0.717662
Com_6974_pos	0.716279
Com_1671_pos	0.711666
Com_2549_neg	0.691016
Streptococcus_salivarius_subsp_thermophilus	0.659635
Com_996_pos	0.653681
Com_2095_pos	0.65057
Com_3828_pos	0.638825
Com_8365_neg	0.637851
Desulfovibrio_vulgaris	0.636827
Com_1128_neg	0.608672
Parabacteroides_distasonis	0.603251
Streptococcus_rupicaprae	0.597021
Com_9529_pos	0.596251
Com_4098_neg	0.59351
Com_6180_neg	0.591582
Helicobacter_hepaticus	0.588532
Com_15_pos	0.587629
Com_87_neg	0.587624
Com_2874_neg	0.587579
Com_12107_pos	0.58492
Com_361_pos	0.58481
Faecalicoccus_pleomorphus	0.579177
Com_2744_pos	0.577275
Com_5534_neg	0.565526
Com_12002_pos	0.563682
Com_778_neg	0.557018
Com_10948_neg	0.55646
Com_10025_pos	0.55643
Com_7768_pos	0.552623
Com_5146_neg	0.548751
Com_411_pos	0.546288
Com_1019_neg	0.53839
Com_16626_pos	0.532988
Com_14581_pos	0.52633
Com_2498_neg	0.523267
Com_1857_neg	0.518702
Com_111_neg	0.515965
Com_963_pos	0.510977
Com_11945_pos	0.506926
Com_2799_pos	0.499283
Com_227_neg	0.499061
Com_553_neg	0.496307
Com_2756_neg	0.494186
Com_32_pos	0.491073
Com_9_neg	0.489395
Com_662_neg	0.484103
Akkermansia_muciniphila	0.482994
Com_130_neg	0.4767
Com_1096_neg	0.469291
Anoxybacillus_flavithermus	0.466363
Bacteroides_thetaiotaomicron	0.465887
Lactobacillus_salivarius	0.464395
Com_714_neg	0.457071
Com_6393_neg	0.456898
Lachnospiraceae_bacterium_3.1	0.452311
Com_4841_neg	0.450128
Com_468_pos	0.446221
Com_184_neg	0.437405
Comamonas_kerstersii	0.435248
Proteus_mirabilis	0.430812
Com_8774_pos	0.42984
Com_277_neg	0.420953
Com_422_neg	0.42087
Com_684_pos	0.420108
Com_680_pos	0.420017
Com_2056_neg	0.41619
Com_934_neg	0.401561
Com_4738_neg	0.394061
Com_4120_pos	0.389406
Com_7830_pos	0.38722
Com_1223_neg	0.385908
Com_1240_neg	0.376316
Com_30_pos	0.376058
Com_7625_pos	0.372491
Com_435_neg	0.360037
Com_12_neg	0.358431
Com_712_neg	0.349793
Com_40_neg	0.349048
Com_1470_neg	0.348101
Com_1978_pos	0.346555
Pseudomonas_aeruginosa	0.343295
Com_141_neg	0.328554
Com_8168_pos	0.327263
Com_4207_neg	0.319721
Com_2667_neg	0.31072
Com_103_pos	0.308346
Com_1026_pos	0.306688
Com_7555_pos	0.292383
Com_43_neg	0.29232
Com_4568_pos	0.290797
Clostridium_sp_CL.6	0.286344
Blautia_sp_N6H1.15	0.27472
Com_1465_pos	0.27175
Com_5605_neg	0.26602
Com_2726_pos	0.264485
Com_3530_pos	0.260642
Lolium_perenne	0.25715
Com_140_neg	0.256684
Com_134_pos	0.256404
Com_2790_pos	0.256012
Com_678_neg	0.255463
Com_1167_neg	0.254941
Com_827_pos	0.250284
Com_1959_neg	0.249489
Com_1291_pos	0.241419
Com_2826_pos	0.238408
Com_126_pos	0.235238
Com_3174_pos	0.233045
Com_851_neg	0.232955
Com_2893_pos	0.229326
Com_1918_pos	0.226792
Com_945_neg	0.225776
Phascolarctobacterium_faecium	0.218898
Com_4331_pos	0.210894
Com_1226_pos	0.207362
Com_2784_neg	0.206881
Com_2588_neg	0.206074
Com_320_pos	0.204849
Com_307_neg	0.200935
Com_4928_pos	0.197571
Com_950_neg	0.197254
Com_1502_pos	0.192544
Brevibacterium_ravenspurgense	0.189444
Com_2502_neg	0.187635
Acinetobacter_sp_CIP_53.82	0.18534
Com_1959_pos	0.177798
Oligella_urethralis	0.177137
Com_2717_pos	0.177122
Neisseria_cinerea	0.174824
Com_3379_pos	0.172924
Com_467_neg	0.170111
Com_638_pos	0.169451
Com_1854_neg	0.16697
Com_127_pos	0.163241
Com_3014_neg	0.163009
Com_3426_pos	0.159344
Com_1888_pos	0.15672
Com_970_neg	0.155905
Com_308_pos	0.151241
Com_5068_pos	0.150025
Com_384_pos	0.149383
Com_2462_pos	0.146671
Com_131_neg	0.136661
Alistipes_sp_cv1	0.129941
Com_66_neg	0.127632
Com_152_neg	0.12628
Alysiella_crassa	0.125655
Com_891_neg	0.122731
Com_2263_pos	0.122516
Com_54_pos	0.121598
Com_3701_pos	0.121586
Com_5382_neg	0.121543
Com_1167_pos	0.120264
Com_4132_pos	0.119356
Com_3870_pos	0.118155
Com_1044_neg	0.117996
Com_2213_neg	0.109091
Faecalibaculum_rodentium	0.109004
Com_1904_pos	0.107356
Com_1164_neg	0.105658
Helcococcus_sueciensis	0.10529
Com_3072_neg	0.10444
Com_574_neg	0.104413
Com_2889_neg	0.103811
Com_1658_pos	0.103417
Com_520_neg	0.103332
Veillonella_magna	0.0997546
Com_616_neg	0.0993151
Com_60_pos	0.0990201
Gleditsia_sinensis	0.0988067
Com_2407_pos	0.0987792
Com_5476_pos	0.0969241
Com_1831_pos	0.0962309
Com_2516_neg	0.0926553
Com_349_pos	0.0893805
Com_6548_pos	0.0869167
Com_4127_pos	0.0859038
Com_4977_pos	0.0857453
Mannheimia_varigena	0.0840408
Com_651_neg	0.0815707
Trichinella_pseudospiralis	0.080171
Com_2033_neg	0.0774879
Com_2675_pos	0.0768872
Dermacoccus_nishinomiyaensis	0.0765406
Com_1693_pos	0.0756069
bacterium_1_from_Psoroptes_ovis	0.0738754
Megasphaera_elsdenii	0.073133
Lactobacillus_johnsonii	0.0713218
Com_5239_pos	0.0711649
Klebsiella_pneumoniae	0.0709208
Com_39_neg	0.0695365
Com_1625_pos	0.0690684
Com_4617_pos	0.0686958
Com_3401_neg	0.0686044
Com_5935_pos	0.0671884
Corynebacterium_stationis	0.0670145
Com_34_pos	0.0669543
Bifidobacterium_animalis	0.065803
Com_969_neg	0.0649581
Com_51_neg	0.0623807
Com_2513_pos	0.0623236
Brachybacterium_paraconglomeratum	0.0618143
Com_3095_pos	0.0616933
Com_214_neg	0.061047
Com_2803_neg	0.0598287
Com_3279_neg	0.0581099
Com_1159_neg	0.0579455
Com_3917_pos	0.0577157
Com_1857_pos	0.0562495
Com_4783_pos	0.0558141
Com_252_pos	0.0556926
Com_541_pos	0.0545212
Com_2360_pos	0.054239
Com_5527_pos	0.054099
Com_6509_neg	0.0535109
Com_4255_pos	0.0528441
Com_3764_pos	0.0518677
Com_451_neg	0.0517129
Com_2963_pos	0.0515591
Com_10774_pos	0.0507348
Com_4434_pos	0.0502588
Com_3229_pos	0.0496998
Com_3385_neg	0.0487931
Com_5034_neg	0.0481178
Com_1909_neg	0.0478594
Com_3726_neg	0.0467837
Com_421_neg	0.0461829
Com_648_neg	0.0451278
Com_1936_pos	0.0443304
Com_449_pos	0.0417805
Lactobacillus_saerimneri	0.0415391
Bacteroides_massiliensis	0.0406276
Com_9907_pos	0.039033
Com_8551_neg	0.038913
Com_1423_pos	0.0389072
Com_4649_pos	0.0360509
Com_10048_pos	0.0344219
Com_3627_pos	0.0343823
Com_2185_pos	0.0342618
Com_418_pos	0.0318345
Com_633_neg	0.0281142
Com_3572_neg	0.0278352
Com_4727_pos	0.0271974
Com_4483_neg	0.0265898
bacterium_YE57	0.0260836
Com_2978_pos	0.0246893
Com_5252_pos	0.0244467
Com_6859_pos	0.0238201
Com_9226_pos	0.0226159
Com_1983_neg	0.0210397
Com_10433_pos	0.0209885
Lachnospiraceae_bacterium_COE1	0.0207106
Com_4843_pos	0.0204723
Com_7051_pos	0.0174881
Com_3991_pos	0.0171219
Burkholderiales_bacterium_YL45	0.0167705
Com_1341_pos	0.016091
Com_1576_neg	0.0159817
Com_5400_pos	0.0159178
Jeotgalicoccus_sp_M3T9B12	0.0096391
Com_1549_pos	0.00856651
Com_1631_neg	0.00844445
Com_1135_pos	0.00837629
Com_3149_neg	0.00740303
X.Clostridium._spiroforme	0.00728415
Com_4241_pos	0.00682235
Com_5155_pos	0.00661206
Com_301_neg	0.00617932
bacterium_ic1277	0.00565623
Com_26_neg	0.00524093
Clostridium_sp_ND2	0.0041815
Corynebacterium_amycolatum	0.00314646
Com_1141_neg	0.00304449
Com_4782_pos	0.00250977
Com_195_pos	-0.00127813
Com_744_neg	-0.0016649
Bacteroides_uniformis	-0.00390683
Com_2831_pos	-0.0057936
Sporosarcina_pasteurii	-0.00657295
Com_5152_pos	-0.00723605
Ruegeria_sp_NKC1.1	-0.00946737
Com_3934_neg	-0.00977594
Com_12051_pos	-0.010196
Com_5112_pos	-0.0124585
Com_4053_pos	-0.014331
Com_356_pos	-0.0146174
Com_1232_neg	-0.0152684
Tissierella_praeacuta	-0.0156747
Com_1589_pos	-0.0173956
Com_3430_neg	-0.0178326
Com_2568_pos	-0.0184973
Com_4078_neg	-0.0186198
Lactobacillus_reuteri	-0.0192322
Com_10432_pos	-0.0196581
Com_4721_pos	-0.0207016
Com_2994_pos	-0.0231849
Com_525_neg	-0.0252324
Com_304_neg	-0.0268434
Com_7770_pos	-0.0310091
Com_5413_neg	-0.031622
X.Pasteurella._aerogenes	-0.0317964
Com_3343_pos	-0.0326137
Com_2404_neg	-0.0328399
Lachnospiraceae_bacterium_615	-0.0358976
Com_11045_neg	-0.036584
Com_44_pos	-0.0372059
Com_3584_neg	-0.0382172
Lactobacillus_rhamnosus	-0.0399877
Com_5433_neg	-0.0407861
Com_3212_pos	-0.040932
Com_7558_pos	-0.0415053
Com_4458_neg	-0.0418138
Com_15006_pos	-0.0418666
Com_3322_pos	-0.0421641
Com_1035_pos	-0.0422518
Com_12765_pos	-0.042665
Com_1067_pos	-0.0430037
Com_5007_pos	-0.0430571
Com_8545_neg	-0.044209
Com_1040_pos	-0.045375
Com_7148_neg	-0.0457634
Com_5407_pos	-0.0468878
Com_1300_pos	-0.0475102
Com_10963_pos	-0.0478938
Com_10050_pos	-0.0501901
Com_2990_neg	-0.0502567
Com_4773_neg	-0.0504992
Com_5866_pos	-0.0506498
Com_12159_pos	-0.0508152
Com_2116_neg	-0.0509214
Com_13738_pos	-0.0516716
Com_3540_pos	-0.0533735
Com_1399_pos	-0.0547045
Com_415_neg	-0.0555906
Com_1271_neg	-0.0563319
Com_144_neg	-0.0568465
Com_6922_pos	-0.0575683
Com_5547_pos	-0.0578451
Com_2694_neg	-0.0591
Com_8920_neg	-0.0598086
Com_2957_pos	-0.0602693
Com_3522_pos	-0.0614698
Com_3590_pos	-0.0628229
Com_7243_pos	-0.06287
Com_16545_pos	-0.063028
Com_5669_pos	-0.0650442
Com_5392_pos	-0.065449
Com_459_pos	-0.0655113
Com_7032_pos	-0.0661184
Com_9097_pos	-0.0664153
Com_7428_neg	-0.0673833
Com_194_neg	-0.0684168
Com_902_pos	-0.0699274
Com_89_neg	-0.0718629
Com_11336_pos	-0.0725244
Com_8152_pos	-0.0735811
Com_6310_pos	-0.07384
Com_2037_neg	-0.0774652
Com_542_neg	-0.0791792
Com_5192_neg	-0.0796352
Com_819_pos	-0.0800262
Com_5613_pos	-0.0801921
Streptococcus_equinus	-0.0808669
Com_6690_pos	-0.0823014
Com_3742_neg	-0.0828086
Com_321_pos	-0.0832604
Com_6461_pos	-0.0833629
Com_2271_pos	-0.083942
Com_982_pos	-0.086987
Com_571_pos	-0.0872765
Com_6291_pos	-0.0874969
Com_5164_neg	-0.088459
Com_7624_neg	-0.0887919
Com_2958_pos	-0.088878
Com_15061_pos	-0.0891264
Com_4033_neg	-0.0912827
Com_3929_pos	-0.0917266
Com_5942_pos	-0.0917291
Com_7358_pos	-0.0919278
Com_729_neg	-0.0929978
Parabacteroides_merdae	-0.0932514
Com_3116_pos	-0.0934691
Com_166_neg	-0.0934712
Com_852_neg	-0.0941295
Com_6721_pos	-0.0944143
Com_1677_neg	-0.0950288
Com_5821_pos	-0.0966509
Com_74_neg	-0.097379
Com_465_neg	-0.0974219
Com_468_neg	-0.0986761
Com_13563_neg	-0.0991596
Com_4325_pos	-0.0994587
Com_6821_pos	-0.100095
Com_43_pos	-0.100255
Com_2007_pos	-0.100403
Com_5087_neg	-0.10115
Com_53_pos	-0.102642
Com_3470_neg	-0.103186
Com_8592_neg	-0.10329
Enterococcus_cecorum	-0.104041
Com_6502_pos	-0.104578
Com_6443_pos	-0.104832
Com_272_neg	-0.106439
Com_4455_neg	-0.106673
Com_248_neg	-0.107462
Com_644_pos	-0.108395
Com_2861_pos	-0.108482
Com_7058_pos	-0.109279
Com_2010_neg	-0.109432
Com_4132_neg	-0.110395
Com_7517_pos	-0.110552
Com_5906_pos	-0.111224
Com_731_pos	-0.111599
Com_1012_neg	-0.112375
Com_1536_pos	-0.112688
Com_10463_pos	-0.113609
Com_3634_neg	-0.113646
Com_5783_pos	-0.114332
Com_647_neg	-0.115089
Com_4187_neg	-0.115403
Com_4425_neg	-0.117009
Com_2819_neg	-0.117753
Com_5596_neg	-0.117763
Com_295_pos	-0.11817
Com_4492_pos	-0.118393
Aerococcus_urinaeequi	-0.119206
Com_7211_pos	-0.119501
Com_212_pos	-0.119938
Acinetobacter_baumannii	-0.120897
Com_3707_neg	-0.120902
Com_2097_neg	-0.12137
Com_1239_neg	-0.121818
Com_657_pos	-0.122693
Com_24_neg	-0.122989
Com_6149_pos	-0.123453
Com_1093_neg	-0.123487
Com_4711_neg	-0.125335
Com_1322_neg	-0.127398
Com_205_pos	-0.127967
Com_6186_pos	-0.129018
Com_9295_neg	-0.129601
Com_371_pos	-0.13001
Com_12458_pos	-0.130077
Com_86_pos	-0.130157
Lactobacillus_agilis	-0.130324
Moraxella_oblonga	-0.130903
Com_1295_pos	-0.132174
Com_3280_pos	-0.132331
Com_1219_pos	-0.13314
Clostridiales_bacterium_CIEAF_020	-0.133483
Com_3210_neg	-0.133736
Com_6213_pos	-0.135189
Com_2741_pos	-0.135326
Com_1691_pos	-0.135759
Com_2461_neg	-0.136142
Com_629_neg	-0.137067
Com_4886_neg	-0.13766
Com_594_neg	-0.139356
Com_2011_pos	-0.139485
Com_668_neg	-0.139505
Com_2850_pos	-0.140014
Com_709_neg	-0.140741
Com_2442_pos	-0.140983
Com_6680_pos	-0.141246
Com_3679_neg	-0.143009
Com_14179_pos	-0.145604
Com_4185_pos	-0.147729
Com_2424_neg	-0.148385
Com_4051_pos	-0.148568
Com_31_neg	-0.1504
Com_7134_pos	-0.150425
Com_1078_pos	-0.150614
Com_668_pos	-0.151171
Com_412_pos	-0.151645
Suttonella_indologenes	-0.152736
Com_4834_neg	-0.152838
Com_46_neg	-0.153191
Com_875_pos	-0.153676
Ralstonia_pickettii	-0.154921
Com_539_neg	-0.156996
Com_1489_pos	-0.158093
Com_215_pos	-0.158096
bacterium_MB7.1	-0.158314
Com_549_pos	-0.158583
Com_4861_pos	-0.159437
Corynebacterium_urealyticum	-0.159694
Com_4754_neg	-0.160808
Com_1786_neg	-0.160903
Com_758_neg	-0.161502
Com_230_neg	-0.162108
Com_1260_pos	-0.162366
Com_256_neg	-0.16271
Com_1844_neg	-0.163414
Com_759_neg	-0.164566
Com_869_neg	-0.165919
Com_907_neg	-0.166668
Com_262_neg	-0.167445
Com_1525_neg	-0.167491
Com_5949_pos	-0.167918
Com_1492_pos	-0.168878
Com_317_pos	-0.168919
Com_25905_pos	-0.169036
Com_1062_neg	-0.169308
Com_4103_pos	-0.169348
Com_641_pos	-0.169442
Com_19112_pos	-0.169665
Com_4399_pos	-0.169858
Com_5797_pos	-0.170044
Com_749_pos	-0.170181
Com_23756_pos	-0.170749
Com_424_pos	-0.171446
Prevotella_heparinolytica	-0.171446
Com_181_neg	-0.17201
Com_6879_neg	-0.172156
Com_723_pos	-0.172205
Com_1672_pos	-0.17222
Com_2839_pos	-0.172395
Com_6627_pos	-0.172918
Com_4239_neg	-0.17325
Com_2791_neg	-0.173618
Com_6078_pos	-0.173663
Com_28165_pos	-0.173895
Com_180_neg	-0.175273
Com_1975_neg	-0.176885
Com_3391_pos	-0.177462
Com_2558_pos	-0.177585
Com_1297_pos	-0.177639
Com_100_pos	-0.178092
Com_1968_pos	-0.178916
Com_279_pos	-0.178926
Com_2894_neg	-0.17986
Brevibacterium_luteolum	-0.180088
Com_710_neg	-0.180255
Com_1125_neg	-0.181334
Com_3509_pos	-0.18396
Com_948_pos	-0.184745
Chryseobacterium_taklimakanense	-0.184886
Com_2090_neg	-0.185019
Com_12466_pos	-0.185066
Com_1732_neg	-0.1851
Com_11771_neg	-0.18611
Com_1935_neg	-0.186848
Com_1411_pos	-0.186995
Com_1010_pos	-0.187213
Com_9284_pos	-0.187234
Com_2122_pos	-0.187831
Com_455_pos	-0.188015
Com_11097_pos	-0.18884
Com_21502_pos	-0.189151
Com_725_pos	-0.189204
Com_3821_neg	-0.18939
Com_4217_pos	-0.189694
Com_2176_neg	-0.189802
Com_10671_neg	-0.19006
Com_273_pos	-0.190074
Com_1629_neg	-0.190223
Com_4757_pos	-0.190366
Com_958_neg	-0.191544
Com_239_neg	-0.192689
Com_1682_pos	-0.19301
Com_11146_neg	-0.193202
Com_12244_pos	-0.194173
Com_15454_pos	-0.194981
Com_3568_pos	-0.19521
Com_20382_pos	-0.19532
Com_14868_pos	-0.195536
Com_3292_neg	-0.195632
Com_548_neg	-0.195671
Com_268_neg	-0.195762
Com_3632_neg	-0.196102
Com_3941_neg	-0.196419
Com_14975_neg	-0.196654
Com_21952_pos	-0.196784
Com_17588_pos	-0.197359
Corynebacterium_tuberculostearicum	-0.197574
Com_2099_pos	-0.19791
Com_8401_pos	-0.198497
Com_26411_pos	-0.198587
Com_9560_neg	-0.198946
Com_1725_pos	-0.199153
Com_2898_neg	-0.199222
Com_8062_neg	-0.200383
Galliscardovia_ingluviei	-0.201608
Com_14428_pos	-0.201611
Com_15022_neg	-0.201632
Com_11914_pos	-0.201753
Com_13459_pos	-0.201844
Com_9934_neg	-0.202141
Com_15642_pos	-0.202211
Com_22644_pos	-0.20233
Com_14934_pos	-0.20261
Com_528_pos	-0.203081
Com_1869_pos	-0.203382
Com_9786_neg	-0.203433
Com_6764_neg	-0.203588
Com_5640_pos	-0.203661
Com_16935_pos	-0.204956
Com_8919_pos	-0.204993
Com_932_neg	-0.205495
Com_3563_pos	-0.205779
Com_942_pos	-0.205995
Com_7195_pos	-0.20617
Com_7013_neg	-0.206407
Com_7024_pos	-0.206931
Com_14676_pos	-0.206979
Com_21195_neg	-0.207109
Com_9525_neg	-0.207127
Com_27077_pos	-0.207592
Com_11903_pos	-0.207807
Com_1080_neg	-0.207809
Com_18900_pos	-0.207841
Com_300_pos	-0.207848
Com_1255_pos	-0.208103
Com_16003_pos	-0.209352
Com_4505_neg	-0.209844
Com_5420_neg	-0.20987
Com_11400_pos	-0.210275
Com_13812_pos	-0.210724
Bifidobacterium_longum	-0.210952
Com_15258_neg	-0.211029
Com_1100_neg	-0.211038
Com_12081_pos	-0.211056
Com_9638_pos	-0.211274
Com_18443_pos	-0.211308
Dielma_fastidiosa	-0.212423
Com_2323_neg	-0.212522
Com_16984_pos	-0.21264
Com_982_neg	-0.212739
Com_26203_pos	-0.212742
Com_675_pos	-0.213826
Com_1332_pos	-0.214094
Com_10710_neg	-0.214351
Com_10965_pos	-0.214382
Com_11566_neg	-0.214448
Com_20861_pos	-0.214627
Com_9795_pos	-0.214711
Com_18926_pos	-0.215039
Actinomyces_sp_PTS3505	-0.215187
Com_486_neg	-0.215199
Com_4999_neg	-0.215248
Com_1632_pos	-0.215451
Com_1970_pos	-0.215474
Com_7998_neg	-0.21551
Bacteroides_vulgatus	-0.215802
Com_18289_neg	-0.215934
Com_11701_pos	-0.216188
Com_5323_neg	-0.216493
Com_10481_pos	-0.21697
Com_10949_pos	-0.217085
Com_12297_pos	-0.217206
Com_19466_pos	-0.217492
Com_19994_pos	-0.21751
Com_6529_neg	-0.217701
Com_12204_pos	-0.217816
Com_367_neg	-0.218006
Com_10972_pos	-0.218096
Com_11929_pos	-0.218113
Com_7700_neg	-0.21815
Com_13336_neg	-0.218785
Com_4839_pos	-0.218897
Com_11794_neg	-0.219428
Com_15430_neg	-0.219624
Aquaspirillum_serpens	-0.219709
Com_2248_neg	-0.219757
Com_10098_pos	-0.219759
Com_20142_neg	-0.219976
Com_16968_pos	-0.219988
Com_30617_pos	-0.220468
Com_12334_pos	-0.220906
Com_11676_pos	-0.221075
Com_551_pos	-0.221107
Com_15415_neg	-0.221492
Com_8373_pos	-0.221701
Com_1985_pos	-0.221935
Com_4068_pos	-0.222308
Com_18537_neg	-0.222343
Com_9087_pos	-0.222544
Com_8243_pos	-0.222553
Com_4466_pos	-0.222698
Com_12050_pos	-0.223529
Com_3012_neg	-0.223589
Lachnospiraceae_bacterium_DW59	-0.223812
Com_10447_pos	-0.2241
Com_2339_neg	-0.224293
Com_3891_neg	-0.224499
Com_12867_neg	-0.224523
Com_11780_pos	-0.224542
Com_9245_pos	-0.22493
Com_2310_pos	-0.225137
Com_15765_neg	-0.225286
Com_2295_pos	-0.225325
Com_14059_pos	-0.22593
Com_13445_pos	-0.225939
Com_2233_pos	-0.22598
Com_5307_neg	-0.226523
Com_11167_pos	-0.226725
Com_6849_pos	-0.226894
Sphingobacterium_jejuense	-0.227009
Com_13133_neg	-0.227187
Com_21835_pos	-0.227203
Com_11189_pos	-0.227261
Com_19159_pos	-0.227389
Com_1956_pos	-0.227412
Com_1586_pos	-0.227812
Com_5699_neg	-0.227833
Com_10064_neg	-0.22789
Com_1087_neg	-0.228034
Com_24942_pos	-0.228062
Com_1144_pos	-0.228178
Com_3242_pos	-0.228584
Com_14614_pos	-0.228645
Com_3069_neg	-0.228699
Com_11457_pos	-0.228723
Com_8376_pos	-0.228835
Com_17628_pos	-0.228871
Com_8976_pos	-0.228918
Com_4996_neg	-0.228922
Com_11568_neg	-0.229024
Com_3357_pos	-0.229372
Com_1879_neg	-0.229376
Com_18840_neg	-0.229606
Com_14941_neg	-0.22968
Com_11171_pos	-0.229795
Com_129_pos	-0.230082
Com_10327_pos	-0.230347
Com_5954_neg	-0.230627
Com_13301_pos	-0.230902
Com_13291_pos	-0.23098
Com_13310_neg	-0.231257
Com_4024_pos	-0.231331
Com_14180_neg	-0.231374
Com_12303_pos	-0.2314
Com_9712_neg	-0.231479
Com_568_neg	-0.231505
Com_11798_neg	-0.231572
Com_17820_pos	-0.231643
Com_15489_pos	-0.231781
Com_16587_pos	-0.232088
Com_3988_neg	-0.232193
Com_14215_pos	-0.232211
Com_7558_neg	-0.232451
Com_4833_pos	-0.232518
Com_10049_pos	-0.23274
Com_9358_pos	-0.2329
Com_11592_pos	-0.232941
Com_3527_pos	-0.233249
Com_6361_neg	-0.233285
Com_6593_pos	-0.233384
Com_1246_neg	-0.233689
Com_12274_pos	-0.233766
Com_17080_pos	-0.233774
Com_15519_pos	-0.233912
Com_4858_pos	-0.234212
Com_18011_neg	-0.234423
Com_19699_pos	-0.234732
Com_13734_pos	-0.234799
Com_9587_pos	-0.235734
Com_7836_neg	-0.235977
Com_12397_pos	-0.236159
Com_1557_pos	-0.236632
Com_13026_pos	-0.236638
Com_906_neg	-0.23685
Com_13161_pos	-0.237209
Com_1954_pos	-0.237353
Com_8070_neg	-0.237564
Com_16374_pos	-0.237687
Com_16836_neg	-0.237793
Com_5193_neg	-0.237819
Com_8228_pos	-0.237825
Com_19240_pos	-0.237978
Com_771_neg	-0.238047
Com_22390_pos	-0.238082
Com_13311_pos	-0.238515
Com_10894_neg	-0.238619
Com_3446_neg	-0.238682
Com_13002_pos	-0.238704
Desulfovibrio_fairfieldensis	-0.238879
Com_5217_pos	-0.238955
Com_2106_pos	-0.239181
Com_3422_neg	-0.239184
Com_13157_pos	-0.240014
Com_1181_pos	-0.240047
Com_17110_pos	-0.240726
Com_14613_pos	-0.240873
Com_1168_pos	-0.241128
Com_12337_pos	-0.241377
Com_15362_neg	-0.241637
Com_6756_neg	-0.241741
Com_13196_pos	-0.241833
Com_3649_pos	-0.242007
Com_18963_pos	-0.242226
Com_17967_pos	-0.242233
Com_2004_pos	-0.242346
Com_11145_neg	-0.242508
Com_3973_pos	-0.242516
Com_12003_neg	-0.242787
Com_10951_pos	-0.243108
Com_2644_neg	-0.243188
Com_1852_neg	-0.243196
Com_14044_pos	-0.243338
Com_5713_neg	-0.243505
Com_10935_pos	-0.243748
Com_1061_pos	-0.243878
Com_3388_neg	-0.244273
Com_11607_pos	-0.244353
Com_13785_pos	-0.24451
Com_19354_neg	-0.244546
Com_3139_neg	-0.24476
Com_14975_pos	-0.244945
Com_13696_pos	-0.245292
Com_3980_pos	-0.245343
Com_1098_neg	-0.245596
Com_3959_pos	-0.246086
Com_8747_pos	-0.246144
Com_2364_pos	-0.246179
Com_4073_pos	-0.246646
Com_2065_pos	-0.246781
Com_9856_neg	-0.246787
Com_199_pos	-0.246954
Com_8523_neg	-0.247052
Com_9255_pos	-0.247902
Com_3246_neg	-0.247942
Com_15412_pos	-0.248002
Com_6394_pos	-0.248306
Com_13922_pos	-0.248399
Com_985_pos	-0.248522
X.Clostridium._leptum	-0.248835
Com_11310_pos	-0.248966
Com_805_pos	-0.24898
Com_7900_neg	-0.249119
Com_11487_neg	-0.249354
Com_12005_neg	-0.250102
Com_789_neg	-0.25026
Com_843_neg	-0.250379
Com_16624_pos	-0.250569
Com_13126_pos	-0.250597
Com_950_pos	-0.250852
Com_6254_pos	-0.251042
Com_12640_pos	-0.251125
Com_12666_pos	-0.251423
Com_6303_neg	-0.251493
Com_2181_neg	-0.251613
Com_3911_pos	-0.251618
Com_15234_pos	-0.251945
Com_8417_pos	-0.252179
Com_6622_pos	-0.252755
Com_2171_pos	-0.252893
Com_6083_pos	-0.254561
Com_21164_neg	-0.254656
Com_11174_pos	-0.255092
Com_5786_neg	-0.255558
Com_4706_neg	-0.255737
Com_3254_neg	-0.256262
Com_14748_pos	-0.25635
Com_5835_neg	-0.2564
Com_2408_pos	-0.256691
Bacteroides_caecigallinarum	-0.256825
Com_11550_neg	-0.257105
Com_1736_neg	-0.257734
Com_6650_pos	-0.257737
Com_3607_neg	-0.257778
Com_9093_pos	-0.257882
Com_1987_pos	-0.257905
Com_1303_neg	-0.258048
Com_225_pos	-0.25806
Com_10224_neg	-0.258752
Com_4179_pos	-0.25887
Com_1045_pos	-0.259031
Com_5720_pos	-0.259075
Com_5598_pos	-0.259337
Com_2108_pos	-0.259435
Com_15378_pos	-0.259461
Com_4100_pos	-0.259669
Com_1189_neg	-0.260363
Com_10762_pos	-0.260434
Com_1234_neg	-0.260507
Com_2941_neg	-0.260618
Com_566_neg	-0.260989
Lactobacillus_ingluviei	-0.261089
Com_6652_pos	-0.261104
Com_6437_neg	-0.261144
Com_12276_pos	-0.261247
Com_2201_neg	-0.261293
Lactococcus_raffinolactis	-0.261316
Com_899_neg	-0.261591
Com_2466_pos	-0.261619
Com_3261_pos	-0.261798
Macrococcus_caseolyticus	-0.262021
Com_1144_neg	-0.262261
Com_3326_pos	-0.262471
Com_4166_neg	-0.263751
Virgulinella_fragilis	-0.263964
Com_10358_neg	-0.264133
Komagataeibacter_hansenii	-0.264447
Com_70_neg	-0.26607
Com_3766_pos	-0.266504
Com_6633_pos	-0.266633
Brevundimonas_intermedia	-0.267448
Com_2942_neg	-0.267518
Com_3173_neg	-0.267639
Com_2416_neg	-0.268082
Com_10155_pos	-0.26812
Ruminococcaceae_bacterium_GD6	-0.268138
Rahnella_aquatilis	-0.268139
Lactobacillus_aviarius	-0.268233
Com_10748_pos	-0.268251
Bordetella_trematum	-0.268592
Novosphingobium_capsulatum	-0.268615
Com_2538_neg	-0.268721
Com_5072_neg	-0.268751
Pseudomonas_fragi	-0.268909
Sphingobacterium_wenxiniae	-0.268968
Bacillus_coagulans	-0.269601
Pseudomonas_azotoformans	-0.269739
Lactococcus_garvieae	-0.270279
Com_17922_pos	-0.270341
Com_4004_neg	-0.27048
Com_3323_pos	-0.270603
Lachnoclostridium_sp_YL32	-0.270888
Com_1781_neg	-0.271169
Com_4535_neg	-0.272031
Bacillus_trypoxylicola	-0.27267
Com_2300_pos	-0.272693
Com_8357_neg	-0.273003
Peptococcus_niger	-0.273223
Com_8399_pos	-0.273369
Com_2958_neg	-0.273473
Com_12005_pos	-0.273595
Com_4706_pos	-0.273991
Sphingomonas_paucimobilis	-0.274171
Stenotrophomonas_rhizophila	-0.274571
Com_5509_pos	-0.274916
Streptococcus_acidominimus	-0.274969
Com_1050_neg	-0.274971
Com_20310_pos	-0.274976
Weissella_paramesenteroides	-0.275009
Com_5125_pos	-0.27518
Megasphaera_hexanoica	-0.275476
Com_10317_neg	-0.275698
Bacteroides_caecimuris	-0.275721
X.Pseudomonas._geniculata	-0.275729
Com_7020_pos	-0.275755
Com_6634_neg	-0.275893
Com_1623_neg	-0.275931
Com_13537_pos	-0.276129
Com_10401_pos	-0.276447
Com_1581_pos	-0.276584
Com_7679_pos	-0.27697
Facklamia_tabacinasalis	-0.277027
Com_15341_neg	-0.277334
Com_13855_neg	-0.277433
Com_5334_neg	-0.277579
Mycobacterium_phlei	-0.277627
Com_7571_neg	-0.278079
Com_10971_pos	-0.278315
Com_7090_neg	-0.278339
Clostridiales_bacterium_feline_oral_taxon_339	-0.278379
Com_13172_neg	-0.278456
Com_6888_neg	-0.278508
Com_7432_neg	-0.278618
Com_5762_pos	-0.278655
Acinetobacter_johnsonii	-0.27888
Com_9129_pos	-0.278924
Com_4116_neg	-0.2791
Com_5450_neg	-0.279109
Com_7132_neg	-0.279165
Com_3748_neg	-0.279535
Com_1001_neg	-0.279551
Aneurinibacillus_terranovensis	-0.279647
Com_8638_neg	-0.279843
Lactobacillus_vaginalis	-0.27986
Nesterenkonia_sp	-0.280041
Com_6244_pos	-0.280277
Bacteroides_plebeius	-0.2803
Com_10849_pos	-0.280365
Com_11302_neg	-0.280446
Kurthia_sp_11kri321	-0.280469
Com_4645_pos	-0.280476
Com_8150_neg	-0.28068
Com_17264_pos	-0.280681
Com_5750_neg	-0.280745
Alkalibacterium_iburiense	-0.280783
Com_507_neg	-0.280885
Com_19429_neg	-0.281182
Com_15093_pos	-0.281246
Nocardioides_sp_78	-0.281261
Clostridium_sp_Culture.27	-0.281645
Com_23318_pos	-0.281681
Com_5116_pos	-0.281929
Cutibacterium_acnes	-0.281947
Com_383_pos	-0.28211
Bacteroides_salanitronis	-0.282121
Com_2521_neg	-0.282204
Parabacteroides_goldsteinii	-0.282297
Bacteroides_fragilis	-0.282546
Minutocellus_sp_CCMP1701	-0.282986
Com_16007_neg	-0.28306
Methylobacterium_brachiatum	-0.2831
Pseudomonas_psychrotolerans	-0.283162
Bacteroides_graminisolvens	-0.283451
Com_4794_neg	-0.283612
Planoglabratella_opercularis	-0.283651
Collinsella_aerofaciens	-0.283744
Com_4057_neg	-0.283818
Com_5244_neg	-0.283974
Com_7325_pos	-0.284093
Geomicrobium_halophilum	-0.284268
Com_5601_pos	-0.284312
Com_19436_neg	-0.284331
Com_20693_neg	-0.284332
Com_1609_neg	-0.284508
Com_5174_neg	-0.284523
Pseudaeromonas_sharmana	-0.284609
Com_25707_neg	-0.284698
Com_10916_neg	-0.284743
Com_8068_pos	-0.284865
Com_22805_pos	-0.285036
Com_7645_pos	-0.28513
Com_15416_neg	-0.285213
Brevundimonas_diminuta	-0.28524
Com_1996_pos	-0.285266
Leucobacter_holotrichiae	-0.285274
Com_26313_neg	-0.285308
Com_49043_pos	-0.285458
Com_33205_pos	-0.285463
Lactobacillus_plantarum	-0.285533
Com_13549_neg	-0.285574
Com_20363_pos	-0.285577
Com_5912_pos	-0.28584
Com_24556_neg	-0.285889
Eubacterium_plexicaudatum	-0.285937
Com_8215_pos	-0.286259
Com_9812_neg	-0.286286
Acinetobacter_ursingii	-0.286369
Com_10711_pos	-0.286387
Com_12999_pos	-0.286589
Com_18940_pos	-0.286905
Com_18460_pos	-0.286981
Com_13396_neg	-0.287146
Com_5049_neg	-0.287146
Com_6645_neg	-0.287158
Com_16273_neg	-0.287199
Com_19067_neg	-0.287333
Com_11240_neg	-0.287503
Com_23386_neg	-0.287565
Com_9710_neg	-0.28763
Com_9520_neg	-0.287805
Com_6016_neg	-0.287932
Com_20145_pos	-0.287972
Alloscardovia_omnicolens	-0.288088
Com_4787_neg	-0.288103
Com_8149_pos	-0.288173
Com_3044_neg	-0.288251
Com_32617_pos	-0.288382
Com_5062_pos	-0.288383
Com_36453_pos	-0.28843
Com_15906_neg	-0.288574
Com_12354_pos	-0.288592
Com_13732_pos	-0.288828
Com_7595_pos	-0.288837
Com_13211_neg	-0.288873
Com_839_neg	-0.288913
Com_18129_pos	-0.289023
Com_3968_pos	-0.289098
Com_25255_pos	-0.289277
Clostridium_sp_Culture.54	-0.289652
Com_15082_pos	-0.28969
Com_14696_neg	-0.289772
Lactobacillus_mucosae	-0.289784
Clostridiaceae_bacterium_OCF_9	-0.289825
Com_1860_pos	-0.28999
Com_587_pos	-0.290117
Com_3925_pos	-0.290268
Com_28888_neg	-0.290284
Com_14684_neg	-0.290559
Bacteroides_barnesiae	-0.290792
Com_14177_pos	-0.290824
Azospirillum_sp_47_25	-0.290985
Com_31273_pos	-0.29114
Com_22707_pos	-0.291216
Com_32027_pos	-0.291426
Methylobacterium_aquaticum	-0.291442
Com_43929_pos	-0.291538
Com_18022_neg	-0.291781
Com_7273_pos	-0.291823
Com_18354_pos	-0.29189
Com_15799_pos	-0.291904
Com_17692_neg	-0.291907
Com_5199_neg	-0.2921
Com_8042_neg	-0.292184
Com_34662_pos	-0.29225
Com_8363_pos	-0.292316
Com_7278_pos	-0.292344
Com_50616_neg	-0.292387
Com_38347_neg	-0.292569
Com_50333_neg	-0.292731
Com_2925_neg	-0.292774
Com_14387_neg	-0.292835
Com_41903_neg	-0.292951
Com_29915_neg	-0.293013
Com_5347_pos	-0.293023
Com_3804_pos	-0.293058
Com_23040_pos	-0.293203
Com_8230_neg	-0.293238
Com_20127_neg	-0.293376
Com_45762_neg	-0.293383
Com_28155_neg	-0.293488
Com_7964_neg	-0.293498
Com_12680_pos	-0.293511
Com_41290_neg	-0.293524
Com_9354_pos	-0.293593
Com_20062_neg	-0.293727
Com_29628_neg	-0.29379
Com_14266_neg	-0.293858
Com_9763_pos	-0.29408
Com_4330_pos	-0.294157
Com_20453_neg	-0.294176
Com_8357_pos	-0.2943
Com_8192_pos	-0.294349
Com_18586_pos	-0.294352
Com_10767_neg	-0.294484
Com_20288_pos	-0.294522
Com_21724_pos	-0.294589
Com_18927_neg	-0.294762
Com_27148_pos	-0.294786
Com_4441_neg	-0.294835
Com_13820_neg	-0.294842
Com_32896_pos	-0.294951
Erysipelatoclostridium_ramosum	-0.294995
Com_3942_neg	-0.295084
Com_28900_neg	-0.295084
Com_36319_neg	-0.295101
Com_11939_pos	-0.295162
Com_9583_neg	-0.295194
Com_18908_pos	-0.295224
Com_13408_pos	-0.295253
Com_2535_neg	-0.295279
Com_7247_neg	-0.295302
Com_52745_pos	-0.295357
Com_8291_neg	-0.29537
Com_31113_neg	-0.295388
Com_18465_neg	-0.295524
Com_24468_pos	-0.295565
Com_38656_neg	-0.295594
Com_19196_pos	-0.29565
Com_17401_neg	-0.295684
Com_47735_neg	-0.295708
Com_30933_neg	-0.295769
Com_19844_neg	-0.295927
Com_10237_pos	-0.295975
Com_4952_neg	-0.296034
Com_24638_pos	-0.296175
Com_32378_pos	-0.296175
Com_11157_pos	-0.296265
Com_30991_pos	-0.296389
Com_37835_pos	-0.296405
Com_6043_pos	-0.29647
Com_36503_neg	-0.296508
Com_11265_pos	-0.296558
Com_17774_pos	-0.296591
Com_16375_pos	-0.296637
Com_8412_neg	-0.296687
Com_26586_pos	-0.296742
Com_29839_neg	-0.296828
Com_900_pos	-0.296915
Com_25801_pos	-0.296994
Com_6964_neg	-0.297022
Com_8244_pos	-0.29704
Com_37054_pos	-0.297099
Com_36942_pos	-0.297228
Com_40900_neg	-0.297234
Com_32304_pos	-0.297237
Com_15250_neg	-0.297318
Com_8112_neg	-0.29737
Com_17188_pos	-0.297386
Com_30732_neg	-0.297429
Com_33216_pos	-0.29744
Com_19926_neg	-0.297449
Com_28347_pos	-0.297454
Com_4969_neg	-0.297475
Com_23978_pos	-0.297475
Com_18055_pos	-0.297483
Com_50102_pos	-0.297496
Com_47054_pos	-0.297562
Com_16406_pos	-0.297613
Com_17434_neg	-0.297768
Com_23394_pos	-0.297836
Com_12327_pos	-0.297875
Com_24507_pos	-0.297917
Com_50801_pos	-0.297919
Com_33449_neg	-0.297967
Ruminococcus_sp_N15.MGS.57	-0.297986
Com_36122_pos	-0.298012
Com_25617_neg	-0.298202
Com_12043_neg	-0.298221
Com_29739_pos	-0.298225
Com_31951_neg	-0.298252
Com_39669_pos	-0.298256
Com_2934_neg	-0.298261
Methylobacterium_adhaesivum	-0.298317
Com_9056_neg	-0.298332
Com_15078_pos	-0.298335
Com_22098_neg	-0.298355
Com_25770_pos	-0.298359
Com_26910_pos	-0.298389
Com_19009_neg	-0.298399
Com_9488_pos	-0.298461
Com_11722_neg	-0.298471
Com_26528_neg	-0.298492
Com_27482_neg	-0.298497
Com_35433_neg	-0.298516
Com_14138_neg	-0.298544
Com_5454_neg	-0.298547
Com_15504_pos	-0.298604
Com_22115_neg	-0.298653
Com_5167_neg	-0.298654
Com_22792_pos	-0.298656
Com_4879_neg	-0.298659
Com_21085_pos	-0.29867
Com_11883_neg	-0.298759
Com_45855_pos	-0.298835
Com_4324_pos	-0.298847
Com_5211_pos	-0.298848
Com_52818_pos	-0.29886
Com_6627_neg	-0.298886
Com_33159_neg	-0.298898
Com_10082_pos	-0.298922
Com_12690_pos	-0.298946
Com_24991_pos	-0.29904
Com_28583_neg	-0.299047
Com_21384_pos	-0.299079
Com_9430_neg	-0.299107
Com_30218_neg	-0.299136
Com_10423_pos	-0.299223
Com_6925_pos	-0.299332
Com_22718_neg	-0.299342
Com_12793_pos	-0.29938
Com_14945_pos	-0.299383
Com_10287_pos	-0.299477
Com_14134_neg	-0.299505
Com_20247_pos	-0.299536
Com_17207_neg	-0.299554
Com_28377_pos	-0.299604
Com_52942_pos	-0.299658
Com_7645_neg	-0.299664
Com_3054_neg	-0.299733
Com_15875_neg	-0.299733
Com_22011_pos	-0.299746
Com_5128_neg	-0.29975
Com_23787_pos	-0.29984
Com_25803_neg	-0.299841
Com_22721_neg	-0.299904
Com_27137_neg	-0.299926
Com_18548_neg	-0.29993
Com_24454_pos	-0.300008
Com_36839_neg	-0.300031
Com_50109_pos	-0.300031
Com_16264_pos	-0.300062
Com_17975_pos	-0.300103
Com_26976_neg	-0.300191
Com_19561_pos	-0.300286
Com_16826_pos	-0.300299
Com_11050_neg	-0.300301
Com_22325_pos	-0.300337
Com_23274_pos	-0.300355
Com_18016_neg	-0.30041
Com_16663_pos	-0.30042
Com_19039_neg	-0.300441
Com_9758_pos	-0.300491
Com_19387_pos	-0.300526
Com_5216_pos	-0.300588
Com_26998_pos	-0.30066
Com_30928_pos	-0.300719
Com_21749_pos	-0.300723
Com_42932_neg	-0.300737
Com_48570_pos	-0.300768
Com_45179_pos	-0.300846
Com_14221_neg	-0.300847
Com_3190_neg	-0.300902
Com_6222_neg	-0.300951
Bacteroides_pyogenes	-0.300957
Com_6018_neg	-0.300975
Com_15388_neg	-0.300978
Com_52131_pos	-0.301018
Com_36450_neg	-0.301081
Com_19377_pos	-0.301174
Com_50554_pos	-0.301225
Com_32022_pos	-0.301226
Com_49430_neg	-0.30124
Com_4514_neg	-0.30125
Com_45710_pos	-0.30132
Com_44948_pos	-0.301373
Com_23018_neg	-0.301376
Com_7788_neg	-0.301387
Com_23635_neg	-0.301407
Com_11410_pos	-0.301455
Com_10766_neg	-0.301495
Com_17029_pos	-0.301519
Com_10366_neg	-0.301548
Com_13821_neg	-0.301626
Com_23572_neg	-0.301631
Com_10235_neg	-0.301647
Com_6579_neg	-0.301671
Com_38160_pos	-0.301685
Com_28514_pos	-0.301758
Com_35343_neg	-0.301777
Com_13666_pos	-0.301778
Com_18746_neg	-0.301792
Com_9668_neg	-0.301855
Com_39132_pos	-0.301875
Com_13783_neg	-0.301982
Com_5927_neg	-0.301991
Com_12165_pos	-0.302035
Com_28223_pos	-0.302041
Com_3322_neg	-0.302118
Com_38406_neg	-0.302199
Com_10859_neg	-0.302223
Com_14462_neg	-0.302278
Com_20217_pos	-0.302297
Com_19903_pos	-0.302302
Com_15764_pos	-0.302363
Thermus_thermophilus	-0.302367
Com_17344_neg	-0.302387
Com_25608_neg	-0.302391
Com_45106_pos	-0.302475
Com_33692_neg	-0.302483
Com_12898_neg	-0.302503
Com_12561_pos	-0.302505
Com_20200_neg	-0.302532
Com_45852_neg	-0.302534
Com_54553_pos	-0.302668
Com_37886_pos	-0.302693
Com_16498_pos	-0.302695
Com_20303_pos	-0.302718
Com_46694_neg	-0.302745
Com_31317_pos	-0.302865
Com_19248_neg	-0.303072
Com_25665_neg	-0.303103
Com_14525_neg	-0.303132
Com_7481_pos	-0.303149
Com_27625_neg	-0.303156
Com_11459_neg	-0.303203
Com_6326_neg	-0.303233
Com_4090_pos	-0.303241
Com_8761_pos	-0.303294
Com_8265_pos	-0.303295
Com_11791_neg	-0.303335
Com_21256_pos	-0.303352
Com_11717_neg	-0.303416
Com_24488_pos	-0.303443
Com_16556_pos	-0.303446
Com_10398_pos	-0.303487
Com_38426_pos	-0.303506
Com_20774_pos	-0.303512
Com_32883_pos	-0.303514
Com_4587_pos	-0.303519
Com_19018_pos	-0.303655
Com_22895_pos	-0.303676
Com_20316_pos	-0.303679
Com_15574_pos	-0.303724
Com_32606_pos	-0.303735
Com_5432_pos	-0.303761
Com_11350_neg	-0.303763
Com_32186_neg	-0.303857
Com_8703_pos	-0.303914
Com_26732_pos	-0.30396
Com_56350_pos	-0.303963
Com_23602_neg	-0.303966
Com_57039_pos	-0.303969
Com_7924_pos	-0.303983
Com_8220_neg	-0.304018
Com_37989_neg	-0.304037
Com_925_pos	-0.304069
Com_29027_neg	-0.304096
Com_46641_pos	-0.304123
Com_26466_neg	-0.304188
Com_6151_neg	-0.304221
Com_2527_pos	-0.304223
Com_23732_pos	-0.304317
Com_39642_pos	-0.304337
Com_19451_pos	-0.304389
Com_17399_pos	-0.304467
Com_20110_pos	-0.304468
Com_28853_pos	-0.304483
Com_41026_pos	-0.304492
Com_11540_neg	-0.304494
Com_16951_neg	-0.30453
Com_23963_pos	-0.304531
Com_12283_neg	-0.304532
Com_37581_pos	-0.304592
Com_15961_neg	-0.304627
Com_7622_pos	-0.304639
Com_25779_neg	-0.304647
Com_17397_neg	-0.304704
Com_28510_pos	-0.304749
Com_6410_neg	-0.304803
Com_12384_neg	-0.304838
Com_1799_neg	-0.304841
Com_14330_neg	-0.304845
Com_14510_neg	-0.304911
Com_19187_neg	-0.304922
Com_8233_pos	-0.304945
Com_12445_pos	-0.304957
Com_33035_neg	-0.304978
Com_18450_neg	-0.304985
Com_23136_neg	-0.304986
Com_50623_pos	-0.304987
Com_9916_neg	-0.305015
Com_18527_neg	-0.30502
Com_35223_pos	-0.305025
Com_42946_pos	-0.305091
Com_19816_pos	-0.305112
Com_23427_neg	-0.305122
Com_44236_pos	-0.305129
Com_6036_pos	-0.305177
Com_16662_neg	-0.305226
Com_9089_pos	-0.30523
Com_28979_pos	-0.305232
Com_56200_pos	-0.305232
Com_15760_neg	-0.305237
Com_23741_neg	-0.305248
Com_4731_pos	-0.305257
Com_29176_pos	-0.305273
Com_13963_neg	-0.305353
Com_17877_pos	-0.305357
Com_28602_pos	-0.305375
Com_22556_pos	-0.305392
Com_2534_pos	-0.305393
Com_7630_pos	-0.305397
Com_14593_neg	-0.305399
Com_6065_pos	-0.305411
Com_21597_neg	-0.305427
Com_2200_pos	-0.305458
Com_18314_pos	-0.305477
Com_15707_neg	-0.305537
Com_18394_pos	-0.305551
Com_15459_neg	-0.30556
Com_20349_neg	-0.305562
Com_20779_pos	-0.305595
Com_25113_pos	-0.305634
Com_1079_neg	-0.30566
Com_15036_neg	-0.305664
Com_36925_pos	-0.305713
Com_25091_neg	-0.305717
Com_13779_pos	-0.30574
Com_7968_neg	-0.305749
Com_10525_pos	-0.305762
Com_22236_neg	-0.305792
Com_33044_pos	-0.305799
Com_7087_neg	-0.305801
Com_19541_pos	-0.305848
Com_15529_neg	-0.305852
Com_9829_pos	-0.305862
Com_35871_pos	-0.305874
Com_14927_pos	-0.305912
Com_6406_neg	-0.305918
Com_10521_neg	-0.305928
Com_22102_neg	-0.305953
Com_37322_pos	-0.30603
Com_20827_neg	-0.306038
Com_56679_pos	-0.30613
Com_6285_pos	-0.306133
Com_28734_neg	-0.306143
Com_36599_pos	-0.306173
Com_40939_neg	-0.306199
Com_27424_pos	-0.306237
Com_30402_pos	-0.306246
Com_4537_neg	-0.306289
Com_7233_neg	-0.306294
Com_12851_pos	-0.306302
Com_8261_neg	-0.306305
Com_20135_pos	-0.306315
Com_9119_pos	-0.306385
Com_14070_pos	-0.3065
Com_7543_pos	-0.306537
Com_4007_neg	-0.306546
Com_34026_pos	-0.306561
Com_18269_pos	-0.306566
Com_28837_pos	-0.30657
Com_27249_pos	-0.306597
Com_16459_neg	-0.306681
Com_2246_neg	-0.306695
Com_35795_pos	-0.306705
Com_2221_neg	-0.306789
Com_481_neg	-0.306804
Com_23244_pos	-0.306853
Com_44222_pos	-0.30687
Com_41613_pos	-0.306936
Com_11922_pos	-0.306972
Com_26139_neg	-0.30709
Com_43152_pos	-0.307129
Com_39761_neg	-0.307146
Com_9359_pos	-0.307177
Com_15979_pos	-0.307235
Com_16342_neg	-0.307247
Com_24109_neg	-0.307247
Com_18833_neg	-0.307323
Com_2409_pos	-0.307331
Com_6429_pos	-0.307338
Com_4593_pos	-0.307379
Com_6888_pos	-0.307459
Com_29017_pos	-0.307493
Com_12086_pos	-0.307521
Com_30956_pos	-0.307545
Com_36549_pos	-0.307554
Com_23066_neg	-0.307593
Com_27744_neg	-0.307599
Com_30894_pos	-0.307623
Com_27505_neg	-0.307656
Com_11875_neg	-0.307712
Com_27425_pos	-0.307727
Com_16814_pos	-0.30773
Com_8752_neg	-0.307755
Com_20641_pos	-0.307767
Com_12411_neg	-0.307897
Com_25010_neg	-0.307905
Com_25569_pos	-0.307905
Com_21737_pos	-0.307913
Com_17999_neg	-0.307968
Com_13326_neg	-0.308074
Com_12600_pos	-0.308104
Com_37695_pos	-0.308112
Com_10331_pos	-0.308113
Com_9356_pos	-0.308131
Com_49000_pos	-0.308147
Com_15853_pos	-0.308148
Com_28197_pos	-0.308151
Com_26856_pos	-0.308154
Com_18499_neg	-0.308164
Com_20378_pos	-0.308174
Com_15180_neg	-0.308217
Com_36801_neg	-0.308218
Com_22968_neg	-0.308259
Com_17247_neg	-0.308305
Com_15852_pos	-0.308307
Com_20180_neg	-0.308319
Com_21169_pos	-0.30833
Com_42477_pos	-0.308355
Com_27536_pos	-0.308396
Com_12108_neg	-0.308397
Com_20870_pos	-0.308427
Com_39745_pos	-0.308494
Com_3434_pos	-0.308529
Com_4072_pos	-0.308534
Com_11989_pos	-0.308539
Com_37036_pos	-0.308562
Com_14845_pos	-0.308599
Com_8096_neg	-0.30864
Com_7882_neg	-0.308682
Com_36624_pos	-0.308827
Com_3944_pos	-0.308842
Com_31271_neg	-0.308859
Com_8518_neg	-0.308911
Com_25714_pos	-0.308954
Com_15150_neg	-0.308978
Com_6934_pos	-0.308979
Com_30536_pos	-0.309043
Com_14328_neg	-0.309056
Com_36756_neg	-0.309115
Com_28252_pos	-0.309163
Com_6849_neg	-0.309165
Com_35775_pos	-0.309179
Com_24455_pos	-0.309211
Com_12402_neg	-0.309223
Com_39384_neg	-0.309324
Com_53123_pos	-0.30938
Com_5845_neg	-0.309394
Com_6991_neg	-0.309453
Com_38879_pos	-0.309466
Com_17959_pos	-0.309472
Com_33904_neg	-0.309474
Com_24256_pos	-0.309488
Com_16197_neg	-0.309538
Com_8919_neg	-0.309559
Com_12323_pos	-0.309564
Com_26637_neg	-0.30962
Com_4761_neg	-0.309643
Com_30089_pos	-0.309701
Com_14302_neg	-0.309707
Com_27413_neg	-0.309747
Com_18056_pos	-0.309756
Com_7611_neg	-0.309848
Com_29207_pos	-0.309849
Com_15230_pos	-0.309875
Com_5577_neg	-0.309921
Com_14001_pos	-0.309929
Com_703_pos	-0.309968
Com_10440_neg	-0.309999
Com_18636_pos	-0.310002
Com_10076_neg	-0.31004
Com_7297_pos	-0.310051
Com_16104_neg	-0.310067
Com_55822_pos	-0.310092
Com_39045_pos	-0.310099
Com_4698_pos	-0.310164
Com_24232_neg	-0.310165
Com_11025_pos	-0.310197
Com_22441_neg	-0.310212
Com_7832_neg	-0.310277
Com_20610_neg	-0.310278
Com_15677_pos	-0.310359
Com_13430_neg	-0.310384
Com_19166_pos	-0.310478
Com_6706_pos	-0.310486
Com_34879_neg	-0.310509
Com_7082_pos	-0.31052
Com_15053_neg	-0.310536
Com_2908_neg	-0.310561
Com_27490_pos	-0.310577
Com_35016_neg	-0.31065
Com_51154_pos	-0.310674
Com_10868_pos	-0.310683
Com_26268_neg	-0.310761
Com_11707_pos	-0.310781
Com_23474_neg	-0.310801
Com_34825_neg	-0.310818
Com_18517_neg	-0.310835
Com_21283_pos	-0.310861
Com_6655_neg	-0.310872
Com_12497_pos	-0.310934
Com_16770_neg	-0.310942
Com_24486_pos	-0.310961
Com_11498_pos	-0.310982
Com_8130_neg	-0.310988
Com_15557_neg	-0.310989
Com_11519_neg	-0.31099
Com_13431_pos	-0.310996
Com_26094_neg	-0.311043
Com_6911_pos	-0.311078
Com_47803_pos	-0.311115
Com_14959_pos	-0.311193
Com_25744_pos	-0.311202
Com_29564_pos	-0.311211
Com_27713_pos	-0.311229
Com_22609_neg	-0.311256
Com_12387_pos	-0.311267
Com_48946_pos	-0.3113
Com_21410_neg	-0.311376
Com_5659_neg	-0.311404
Com_8808_neg	-0.311409
Com_10419_pos	-0.311431
Com_26785_neg	-0.311476
Com_6815_pos	-0.311482
Com_18978_pos	-0.311514
Com_17752_neg	-0.311527
Com_34295_pos	-0.311548
Com_31085_pos	-0.311556
Com_38777_pos	-0.311565
Com_13942_pos	-0.311593
Com_9141_neg	-0.311612
Com_35474_neg	-0.31162
Com_3839_neg	-0.311627
Com_31652_neg	-0.311631
Com_26473_neg	-0.311639
Com_21237_pos	-0.311673
Com_26195_neg	-0.311674
Com_3802_pos	-0.311677
Com_39232_pos	-0.311725
Com_38408_pos	-0.311774
Com_29700_pos	-0.311813
Com_16293_pos	-0.311832
Com_21683_neg	-0.311833
Com_17045_neg	-0.311844
Com_18764_pos	-0.311848
Com_29901_neg	-0.31186
Com_15705_neg	-0.311868
Com_11377_pos	-0.311876
Com_49078_neg	-0.311952
Com_10106_neg	-0.311989
Com_31363_pos	-0.312216
Com_16007_pos	-0.312222
Com_23755_neg	-0.312233
Com_8887_neg	-0.312278
Com_8604_neg	-0.31229
Com_26304_pos	-0.312328
Com_51129_neg	-0.312364
Com_10855_pos	-0.312388
Com_12557_neg	-0.312465
Com_37795_neg	-0.312474
Com_12241_neg	-0.312557
Com_28479_pos	-0.312635
Com_5093_neg	-0.312643
Com_31131_pos	-0.312673
Com_625_neg	-0.312677
Com_7793_pos	-0.312693
Com_48450_pos	-0.312726
Com_41252_pos	-0.312758
Com_22665_neg	-0.312839
Com_23304_pos	-0.312855
Com_24993_pos	-0.312857
Com_20275_pos	-0.31286
Com_19604_neg	-0.312863
Com_21919_pos	-0.31288
Com_8063_pos	-0.312954
Com_15336_neg	-0.312961
Com_38898_pos	-0.312989
Com_17941_pos	-0.312993
Com_33675_pos	-0.313041
Com_37923_pos	-0.313047
Com_26172_neg	-0.313079
Com_34649_neg	-0.313191
Com_12180_neg	-0.313248
Com_36024_neg	-0.313251
Com_15094_neg	-0.313283
Com_18390_neg	-0.313318
Com_23234_pos	-0.313369
Com_7492_neg	-0.313391
Com_5266_neg	-0.313407
Com_22630_neg	-0.313416
Com_18178_pos	-0.313506
Com_4712_neg	-0.31353
Com_11153_neg	-0.313637
Com_16030_neg	-0.313638
Com_15652_neg	-0.313639
Com_22673_neg	-0.313692
Com_37307_neg	-0.313716
Com_17517_neg	-0.31379
Com_8755_pos	-0.313814
Com_8349_pos	-0.313862
Com_57202_pos	-0.313879
Com_8027_neg	-0.313893
Com_4694_neg	-0.313909
Com_27529_pos	-0.313974
Com_16427_pos	-0.313984
Com_7846_neg	-0.314019
Com_14473_neg	-0.31408
Com_12329_neg	-0.314091
Com_16378_neg	-0.314101
Com_8509_pos	-0.314101
Com_23428_pos	-0.314122
Com_1772_pos	-0.314124
Com_16289_neg	-0.314141
Com_40825_pos	-0.314163
Com_20497_pos	-0.314176
Com_9598_neg	-0.31419
Com_16427_neg	-0.314274
Com_25818_neg	-0.314277
Com_13159_neg	-0.314315
Com_12976_neg	-0.314337
Com_24654_neg	-0.314356
Com_5822_neg	-0.314386
Com_20245_pos	-0.314406
Com_24017_pos	-0.314412
Com_18310_neg	-0.314467
Com_26508_neg	-0.31447
Com_36766_pos	-0.314539
Com_41414_pos	-0.314578
Com_52400_pos	-0.31463
Com_13575_pos	-0.314656
Com_44117_neg	-0.314742
Com_13874_pos	-0.314922
Com_4119_pos	-0.314933
Com_16251_pos	-0.314946
Com_15545_neg	-0.314967
Com_4163_neg	-0.315043
Com_17894_neg	-0.315065
Com_12619_pos	-0.315081
Com_11834_neg	-0.315086
Com_6886_pos	-0.315155
Com_39961_neg	-0.315168
Com_4788_neg	-0.315175
Com_29017_neg	-0.315194
Com_27908_pos	-0.315203
Com_9706_neg	-0.315212
Com_21346_pos	-0.315249
Com_5135_pos	-0.315255
Com_19839_pos	-0.315279
Com_50946_pos	-0.315303
Com_21072_pos	-0.315313
Com_17068_pos	-0.31532
Com_25378_pos	-0.315336
Com_21994_pos	-0.315339
Com_39645_pos	-0.315344
Com_14436_neg	-0.315417
Com_4985_neg	-0.315427
Com_9117_neg	-0.315502
Com_48718_pos	-0.315505
Com_16047_pos	-0.315509
Com_11941_pos	-0.315592
Com_9725_pos	-0.315643
Com_32107_pos	-0.315649
Com_18275_pos	-0.315664
Com_9385_pos	-0.315735
Com_44040_neg	-0.315745
Com_4154_pos	-0.315756
Com_20726_neg	-0.315839
Com_6908_pos	-0.315878
Com_8483_neg	-0.315897
Com_1456_neg	-0.315951
Com_9378_pos	-0.316006
Com_33356_pos	-0.316036
Com_6234_pos	-0.316077
Com_7581_neg	-0.31609
Com_28703_pos	-0.316092
Com_37025_pos	-0.316101
Com_11551_neg	-0.316165
Com_31708_pos	-0.316182
Com_11116_neg	-0.316235
Com_22941_neg	-0.316244
Com_16277_neg	-0.316263
Com_13375_pos	-0.316292
Com_35009_pos	-0.316366
Com_12760_neg	-0.316372
Com_16914_pos	-0.31638
Com_10549_pos	-0.316445
Com_28336_pos	-0.316464
Com_24125_pos	-0.316468
Com_24096_neg	-0.316548
Com_44635_pos	-0.316581
Com_26774_pos	-0.316586
Com_26608_neg	-0.316597
Com_42134_pos	-0.316607
Com_19723_neg	-0.316636
Com_52430_pos	-0.316788
Com_24642_pos	-0.316794
Com_27909_neg	-0.316956
Com_5856_neg	-0.316981
Com_5950_neg	-0.317032
Com_37254_pos	-0.317063
Com_35424_pos	-0.317104
Com_28697_neg	-0.317222
Com_20553_pos	-0.317233
Com_38972_neg	-0.317324
Com_25951_neg	-0.317411
Com_46379_pos	-0.317413
Com_24712_neg	-0.317454
Com_22410_neg	-0.317461
Com_15565_neg	-0.317464
Com_21802_pos	-0.317542
Com_31276_neg	-0.317641
Com_19475_pos	-0.317644
Com_33182_neg	-0.317742
Com_9047_neg	-0.317782
Com_11125_neg	-0.31782
Com_23389_pos	-0.317847
Com_23577_pos	-0.31792
Com_44411_pos	-0.317942
Com_30077_pos	-0.318029
Com_11024_pos	-0.318061
Com_51778_pos	-0.318238
Com_38364_pos	-0.318264
Com_7540_pos	-0.318311
Com_30745_pos	-0.318315
Com_29000_pos	-0.318317
Com_24028_pos	-0.318323
Com_15267_pos	-0.318491
Com_41187_pos	-0.318497
Com_18471_pos	-0.318598
Com_7844_pos	-0.318646
Com_14707_neg	-0.318689
Com_8831_neg	-0.318774
Com_26847_neg	-0.318828
Com_11614_neg	-0.318851
Com_25357_pos	-0.318877
Com_57323_pos	-0.318918
Com_43800_pos	-0.31894
[truncated: 121 more rows]

## Sheet: Microbiome-Metabolome-Transcrip
ID	VIM
Com_2995_neg	6.31492
FBLIM1	5.89102
RNF213	5.7313
ATP5J	5.66202
VRK2	5.64916
MARS	5.44409
ABHD10	5.40474
COL12A1	5.29698
SGK1	5.2334
Com_3166_pos	5.23096
CXCL10	5.08033
SGPL1	5.06519
STK24	4.87392
Com_2512_pos	4.86741
EXOSC5	4.83511
C5H5orf15	4.73398
Com_14428_pos	4.70879
Com_46641_pos	4.69113
NRAS	4.66682
TMBIM1	4.4864
CD59	4.47734
TSPAN13	4.45929
Com_6320_pos	4.38396
MFSD12	4.38117
Com_16968_pos	4.31748
LOC101109268	4.30336
MYO1E	4.3008
FBXL5	4.29846
Com_16626_pos	4.24379
CFI	4.22545
LPP	4.19695
Clostridium_paraputrificum	4.16908
Com_4562_pos	4.14694
Com_10774_pos	4.1442
Com_887_neg	4.12075
Com_2752_pos	4.11494
EIF4EBP1	4.1094
Com_20110_pos	4.06411
MVD	4.04496
Com_21522_neg	4.0324
Com_1465_pos	3.98871
ZDHHC3	3.97443
Com_181_pos	3.9697
LOC101117965	3.96809
Com_99_neg	3.9323
NTPCR	3.9233
KIF1B	3.91519
LOC101108868	3.88885
Com_8152_pos	3.86356
SUSD3	3.8596
LOC101117107	3.85127
INSL5	3.83854
FABP1	3.80345
PSMD9	3.79921
UTP23	3.79017
LOC101116862	3.78015
Com_2856_pos	3.74662
Com_18586_pos	3.73849
HARS	3.71942
SLC37A3	3.71869
PSAT1	3.6918
LAMB1	3.67739
CFB	3.67142
LOC106991563	3.63358
Com_4706_neg	3.63063
Com_37835_pos	3.59868
Com_2963_pos	3.5857
RAB27A	3.56765
Com_12_neg	3.56287
Com_48450_pos	3.54834
EMG1	3.53674
SNRPB2	3.52228
LFNG	3.51559
ECT2	3.51477
NEU3	3.51451
ZHX1	3.51218
Com_2502_neg	3.50819
Com_34649_neg	3.50002
C21H11orf86	3.49801
HMGCS1	3.49151
HSPB6	3.48954
LSP1	3.48705
LEPROT	3.48645
Com_1766_neg	3.48617
Com_19039_neg	3.47619
CROT	3.47591
YAP1	3.47384
APH1A	3.4704
TSC22D3	3.46133
EPB41L5	3.44139
CXCL9	3.43276
APPBP2	3.41843
Com_17401_neg	3.40508
Com_5669_pos	3.39287
ANO10	3.39194
ACKR4	3.38464
C12H1orf27	3.36942
Com_3800_pos	3.36726
Com_4192_pos	3.36561
LOC101120875	3.36058
Com_2717_pos	3.35282
Com_11945_pos	3.35162
KIAA0226L	3.34623
Com_7148_neg	3.34265
Com_6925_pos	3.32881
PHLDA1	3.32706
ICK	3.32524
TSPAN31	3.3191
CFAP20	3.31278
CHMP1A	3.30965
Com_5476_pos	3.29695
GJB5	3.286
Com_12503_pos	3.28514
KCNK1	3.27234
IL7R	3.26597
UFM1	3.25863
TAF1D	3.24945
UBE2L6	3.23376
LOC101114226	3.23248
RAB11FIP1	3.22732
Com_5155_pos	3.22709
KRT15	3.22024
BMP2K	3.21911
TJP2	3.21645
LOC101111911	3.21281
ABO	3.20938
ANAPC13	3.20724
Com_15336_neg	3.19885
ARPC5	3.19828
AQR	3.18937
Com_40825_pos	3.18344
RNASE9	3.18158
Com_9907_pos	3.18055
PARP10	3.17695
LOC101105991	3.17302
Com_3750_pos	3.16558
Com_11707_pos	3.16173
Com_34258_neg	3.16102
PPA2	3.149
Com_5912_pos	3.14631
MRPL37	3.14623
SCYL2	3.14291
POLB	3.14063
LOC101106871	3.13872
YES1	3.13085
C15H11orf74	3.12798
CD3G	3.12202
Com_1500_pos	3.11198
Com_4127_pos	3.10337
SH3D19	3.1017
CD2	3.10146
DAPL1	3.09967
TNNT2	3.09643
LOC101114082	3.0942
MFN1	3.09298
MMGT1	3.08598
Com_37025_pos	3.08183
Com_41026_pos	3.0818
Com_9354_pos	3.07902
ERLIN1	3.07644
Com_18011_neg	3.07592
Com_5605_neg	3.06697
Com_2383_pos	3.06512
Com_15642_pos	3.06071
AP2M1	3.05384
AK2	3.05065
PRKAG2	3.04553
CRKL	3.04497
Com_7024_pos	3.04406
FAM169B	3.04371
METTL20	3.0406
Com_2682_neg	3.03656
LOC101104725	3.03607
MARK3	3.03598
LOC780772	3.03442
MRPL36	3.01919
Com_4783_pos	3.01852
Com_13738_pos	3.01823
CNOT6	3.01644
DVL1	3.00602
FASN	3.00504
HMGCL	2.9978
KLF10	2.99
APEX2	2.98431
RPL27	2.97841
NT5C2	2.97372
BIN1	2.96888
EGFR	2.95921
PRNP	2.95631
Com_11568_neg	2.93265
TTC19	2.93221
ATP8A1	2.92746
ZNF366	2.92624
Com_19159_pos	2.926
Com_2442_pos	2.92442
RHBDD1	2.92348
STAT2	2.92132
IL6ST	2.91592
Com_13211_neg	2.91095
MPZ	2.90974
UFL1	2.90794
NRG1	2.90304
PDE5A	2.8996
AP1S3	2.89879
LOC101121387	2.89168
Com_2345_pos	2.89
Com_6186_pos	2.88836
LOC101120200	2.88825
DSCAM	2.88444
LOC105604152	2.88342
IFI16	2.8831
Com_1724_pos	2.87856
ASIP	2.87696
ECE1	2.87265
KPNA6	2.87257
ABCA1	2.86895
Com_301_neg	2.86651
LOC105610484	2.86587
Com_17628_pos	2.865
LOC101105208	2.86428
Com_13445_pos	2.8634
SRSF9	2.86225
UGT2A1	2.86007
Com_13881_pos	2.84656
Com_4747_pos	2.84649
TAP2	2.84541
PRSS27	2.83817
Com_10025_pos	2.8371
UBAC2	2.83297
MRPS25	2.82668
Com_42946_pos	2.82432
LOC101106806	2.81817
PTPMT1	2.81774
Com_10048_pos	2.81527
Com_803_pos	2.81513
NMNAT3	2.81477
SUDS3	2.80807
YBEY	2.80262
LOC101111166	2.80124
TM7_phylum_sp_oral_clone_FR058	2.7962
Com_25378_pos	2.79475
Com_12691_pos	2.79105
KCNJ8	2.79074
SLC35G1	2.78704
Com_19699_pos	2.78497
QDPR	2.78346
AKIRIN1	2.78239
Com_23066_neg	2.77896
FAM107B	2.77852
MICU3	2.77485
WARS	2.77128
CDC5L	2.77086
Com_36624_pos	2.76978
E2F4	2.76815
LOC101117028	2.76793
GOLGA7	2.75875
IPO11	2.75639
CDS1	2.7502
LOC101117788	2.74994
Com_3917_pos	2.74854
AP5M1	2.74428
Com_2056_neg	2.74179
SPINT2	2.74029
ACIN1	2.73814
STK25	2.73192
RBM33	2.7292
PCSK7	2.72558
DNAJC13	2.72277
TRIM31	2.72056
Com_2125_pos	2.7199
CPOX	2.71365
Com_6922_pos	2.713
CORO2A	2.71145
Com_5786_neg	2.69954
Com_729_neg	2.69777
POLE3	2.69552
MRPL50	2.69545
FAM60A	2.69538
TCF12	2.69532
PDK4	2.69472
Com_4649_pos	2.6929
Com_25779_neg	2.69247
Com_5601_pos	2.69058
Com_1167_neg	2.6885
P3H1	2.68349
Com_4839_pos	2.68173
LOC101119517	2.67818
PTCD3	2.67514
LOC101118256	2.67256
LOC101122261	2.67099
IRF7	2.66976
WAC	2.66818
RAB38	2.66756
PLEKHH3	2.65682
Com_5146_neg	2.65606
Com_3367_pos	2.65584
SQLE	2.65225
Com_11701_pos	2.65119
THY1	2.64743
TGM2	2.64494
Com_5400_pos	2.64162
CYTH4	2.64
Com_1985_pos	2.63998
UBL7	2.63928
PRELID2	2.63835
Com_18978_pos	2.63554
Com_17517_neg	2.63453
SLC29A1	2.63004
Com_3527_pos	2.62996
FAM32A	2.6255
Com_23304_pos	2.62417
Com_9916_neg	2.62147
Com_21072_pos	2.61656
CREB3L2	2.61382
Com_3401_neg	2.61085
Com_12666_pos	2.60438
Com_821_pos	2.60398
Com_12557_neg	2.60324
SDHB	2.60146
SBD2	2.60073
ALDH1A2	2.60068
ZNF239	2.60017
LOC106990135	2.59814
ANAPC1	2.59794
PMPCB	2.59695
GPATCH2	2.59616
LOC101113217	2.5941
Com_2389_pos	2.59164
Com_14387_neg	2.5899
TFCP2	2.58914
Com_8412_neg	2.58584
CD7	2.58395
Com_28894_pos	2.58394
NDUFB1	2.58202
SNX10	2.57862
MAPK8IP1	2.57707
ABCF2	2.57444
HSPA8	2.57383
PLSCR4	2.57254
Com_28900_neg	2.5674
LOC101104790	2.56667
Com_24942_pos	2.56604
SS18L2	2.56489
WSB2	2.56473
Com_2958_neg	2.5645
MAP2K7	2.56418
Com_51_pos	2.56299
NR1I2	2.56284
ODC1	2.5597
NDC1	2.55968
Com_16662_neg	2.55267
Com_2990_neg	2.54742
DLAT	2.54676
POLR3K	2.54611
Com_16427_neg	2.54061
CDK6	2.53527
LOC105612165	2.53417
Com_23474_neg	2.53329
GPD2	2.53016
INTS10	2.52997
ZNF146	2.52725
TOMM40L	2.52611
PDIA3	2.52245
SLC10A3	2.52156
SLC25A33	2.52061
SCG2	2.52035
NUDT13	2.51921
Com_22968_neg	2.51915
HEBP2	2.51858
FAM177A1	2.51789
MRPL3	2.51428
LIPA	2.51311
Com_9119_pos	2.50968
AGFG1	2.50946
CENPM	2.50914
FUNDC2	2.50667
CARKD	2.50124
CENPV	2.5012
AQP11	2.50059
Com_4738_neg	2.49956
Com_4721_pos	2.49941
Com_1064_pos	2.49403
BPNT1	2.49359
Com_26065_pos	2.49089
RPS20	2.48748
Com_6303_neg	2.48443
DGAT1	2.48015
Com_35859_pos	2.47964
LOC101107957	2.47837
Com_25905_pos	2.47643
FBXO38	2.47308
PVRL2	2.46917
Com_5783_pos	2.46814
FAU	2.4679
CTSH	2.46745
IER3	2.46552
ATP5H	2.46111
APIP	2.45987
TST	2.45898
LOC101102078	2.45865
RNF187	2.45689
MRPL19	2.4558
ARHGEF6	2.4542
MRPL32	2.45379
CALU	2.4532
KIF13B	2.45172
DNAJB14	2.45171
Com_2578_pos	2.45079
ATP2C1	2.44943
DERL2	2.44744
LOC101114533	2.446
Com_44411_pos	2.44424
Com_8150_neg	2.44209
TMEM222	2.44023
LOC105606925	2.43907
GALT	2.43824
HDAC11	2.43624
STAM	2.42842
PLA2G12A	2.42665
Com_13459_pos	2.42638
Com_140_pos	2.42423
Com_52131_pos	2.4233
PELI2	2.41632
CD96	2.41555
RNF139	2.41501
FILIP1L	2.41485
Com_3220_neg	2.41475
C21H11orf24	2.41178
Com_934_neg	2.41121
LOC101117129	2.41002
EIF1	2.40939
KDM5C	2.40909
CLEC2D	2.40398
TMED10	2.40293
AIDA	2.39905
Com_15341_neg	2.39881
CROCC2	2.39625
LOC101123670	2.39595
Com_6078_pos	2.39522
Com_11929_pos	2.39451
LOC101116764	2.39432
Com_2957_pos	2.39217
DCAKD	2.39094
Com_14558_pos	2.39036
Com_1687_neg	2.38918
Com_6593_pos	2.38608
LOC101114861	2.38576
SNX18	2.38502
NDUFS8	2.38354
Com_23787_pos	2.38292
LOC101110185	2.38053
ABCD3	2.37643
LOC494436	2.37419
CCDC90B	2.37365
Com_3095_pos	2.37242
Com_6361_neg	2.36596
LPL	2.36519
AIG1	2.36431
TJP3	2.36372
Com_384_pos	2.35986
PRKAB1	2.35765
BTF3L4	2.35607
SNX22	2.35491
MAP3K1	2.35391
ATP11A	2.35368
MRPL38	2.35244
SMG1	2.35057
RETSAT	2.35012
Com_10894_neg	2.35006
LOC106990272	2.3491
XRCC3	2.34431
TIMM8B	2.34301
BLOC1S4	2.3404
TEPP	2.33882
HADHA	2.33722
Com_18900_pos	2.33604
Com_4711_neg	2.33454
RIOK3	2.33343
GPBP1L1	2.33266
EIF6	2.33261
Com_7090_neg	2.33181
CD3E	2.33178
Com_29700_pos	2.33067
Com_1863_neg	2.32803
MIEF1	2.32572
Com_1068_pos	2.31978
Com_3141_neg	2.31833
SURF4	2.31774
REV3L	2.31086
STAT3	2.31027
LOC106990881	2.309
LOC101103163	2.3084
Com_3149_neg	2.30808
ARCN1	2.30417
MGME1	2.30176
Com_3726_neg	2.30092
PSAP	2.29979
HPS3	2.29887
SUGP2	2.29496
Com_11167_pos	2.29336
Com_20217_pos	2.28981
Com_7900_neg	2.28946
Com_32027_pos	2.28752
ZFR	2.28554
TCN2	2.2836
Com_25770_pos	2.28327
TET3	2.2824
Com_42134_pos	2.28177
Com_3379_pos	2.28113
BCL2L1	2.27924
Com_13291_pos	2.27904
Com_7645_pos	2.27869
BNIP3L	2.27487
CCL21	2.27363
ITLN	2.27287
Com_10868_pos	2.27197
EHD2	2.27
ZFAND5	2.26989
MCU	2.26895
TNF	2.26854
DNASE1L1	2.26661
Com_2893_pos	2.26587
Com_25801_pos	2.26576
Com_12107_pos	2.26568
ECD	2.26485
Com_961_neg	2.26415
LOC101117153	2.26214
Com_1168_pos	2.26201
Com_5821_pos	2.26122
Com_17967_pos	2.25952
CXADR	2.2579
Com_33904_neg	2.25693
GGCX	2.25692
POLR3H	2.25632
Com_14707_neg	2.2544
Com_10481_pos	2.25377
Com_22236_neg	2.25348
MRPS22	2.25278
LOC101107340	2.25143
Com_49043_pos	2.25123
ALAS1	2.25123
Com_49000_pos	2.25091
LOC101113607	2.24986
Com_43766_pos	2.24914
Com_215_pos	2.24895
Com_36766_pos	2.24873
Com_4090_pos	2.24604
GCNT3	2.2445
SLC1A5	2.24447
PFKFB3	2.24329
Com_47979_pos	2.24293
LOC101102587	2.23866
Com_11771_neg	2.2377
NCOA1	2.23725
SNX25	2.23469
VAT1	2.23379
SFR1	2.23206
Com_4068_pos	2.23157
SYNCRIP	2.23151
Com_7325_pos	2.23115
SDCBP2	2.23085
YWHAQ	2.23056
RELL1	2.22942
TXNDC11	2.22899
Com_15234_pos	2.22876
SUB1	2.22847
TMEM261	2.2283
S100A5	2.2265
CDYL	2.22591
SLC36A4	2.22508
IL17RC	2.22446
Com_2498_neg	2.22432
Com_5906_pos	2.22244
Com_9358_pos	2.22197
MGAT4B	2.22019
CCDC127	2.21861
Com_6310_pos	2.21824
Com_16624_pos	2.21638
Com_558_pos	2.21622
PLCB3	2.21461
Com_3212_pos	2.21423
Com_4132_neg	2.20834
TMEM199	2.20566
LOC101112590	2.20432
Com_7079_pos	2.20311
DUSP26	2.20186
Com_15006_pos	2.20158
ZBTB39	2.20093
Com_16378_neg	2.19923
GLT8D1	2.19834
Com_3390_neg	2.19756
ITCH	2.19691
SIRPA	2.19671
Com_4719_pos	2.19462
NCOA3	2.19436
SLC3A2	2.19279
XLOC_163076	2.19211
ETFA	2.19208
EPC1	2.18982
AMPD2	2.18946
LOC101103187	2.18813
THG1L	2.18754
Com_4072_pos	2.18736
XLOC_037648	2.18644
Com_13522_neg	2.18524
Com_5420_neg	2.18332
Com_6627_pos	2.18302
Com_26466_neg	2.18152
UROD	2.1801
Com_31363_pos	2.17962
CHMP5	2.17811
HIF1A	2.17721
LOC101103222	2.17704
RCBTB2	2.17681
GPALPP1	2.17581
ATRAID	2.17263
SKP2	2.17151
KATNA1	2.17151
FAM110A	2.17122
DTNB	2.16771
LOC101112639	2.16767
NUDCD3	2.16708
ARID1A	2.16702
LCP1	2.16679
F11R	2.16513
SEC11A	2.16493
Com_3540_pos	2.16478
HILPDA	2.16466
TMEM33	2.16376
MFSD9	2.16233
LYPLA1	2.16169
AP2B1	2.16097
Com_757_neg	2.15997
Com_17188_pos	2.15968
LOC105603814	2.15903
Com_18840_neg	2.15819
ZNF592	2.15754
TNFRSF6B	2.15702
MFSD11	2.15588
IER5	2.15577
EEF2K	2.15538
ARPIN	2.15495
LOC101109129	2.15422
Com_4239_neg	2.15294
PRR15L	2.15166
ACTA2	2.14701
Com_9267_pos	2.1466
C7H15orf48	2.14557
NRG3	2.14491
Com_7540_pos	2.14346
Com_5942_pos	2.14298
GCHFR	2.14152
PRKCD	2.1411
SP140	2.14084
Com_2185_pos	2.14061
Com_3446_neg	2.14022
ADAMTS1	2.13973
ANKH	2.13951
TAF10	2.13842
Com_52818_pos	2.13807
Com_10710_neg	2.13778
Com_250_pos	2.13766
MXRA5	2.13694
Com_4645_pos	2.13478
Com_24096_neg	2.13371
FARSB	2.1336
CCDC25	2.13337
XPNPEP2	2.12932
LOC101123359	2.12915
Com_4018_pos	2.12904
TRAK2	2.12881
ACOX3	2.1287
Com_3309_pos	2.1287
PI4KA	2.12861
ADGRL2	2.12848
LOC101103981	2.12766
Com_47054_pos	2.12408
NTAN1	2.12324
Com_570_pos	2.12215
GFOD2	2.12149
TOR1AIP1	2.12104
Com_7645_neg	2.12064
NEK6	2.11973
CETN2	2.11958
KIAA0196	2.11945
Com_5239_pos	2.11878
Com_23386_neg	2.11808
C6H4orf19	2.11799
ANAPC15	2.11422
SYK	2.11122
Com_32896_pos	2.1108
NHSL1	2.11015
B4GALNT2	2.10882
Com_9295_neg	2.10766
LOC101109701	2.10465
RABGGTA	2.10381
Com_51778_pos	2.10319
MYCBP	2.10299
SPINK1	2.10296
RAB40C	2.10287
PNPLA2	2.10279
PPWD1	2.10157
HES6	2.10054
Com_4505_neg	2.0995
Com_3261_pos	2.09833
ZCCHC6	2.09655
LOC101109397	2.09345
MRPL16	2.09251
MSH3	2.09237
Com_27536_pos	2.09175
ZDHHC20	2.09137
Com_4834_neg	2.08951
Com_20861_pos	2.0891
ANXA5	2.089
SPECC1	2.08755
LMAN2	2.08687
Com_468_pos	2.08283
LOC101121082	2.08139
Com_6529_neg	2.08108
LOC101103358	2.08063
RAB25	2.08053
ICOS	2.08019
PTPRB	2.07807
APOA2	2.07758
Com_15430_neg	2.07454
SLC22A4	2.0737
RC3H1	2.07283
LOC101102216	2.07252
Com_14945_pos	2.07148
KCTD20	2.07097
TOMM70A	2.07071
Com_52942_pos	2.06869
NARS2	2.06463
Com_25744_pos	2.0638
MUT	2.06093
RELT	2.05884
EMILIN1	2.05822
CD86	2.058
LOC101121605	2.05782
Com_22325_pos	2.05773
Com_11045_neg	2.05732
MTDH	2.05685
RBM3	2.05638
Com_2894_neg	2.05621
EFNA4	2.05371
Bacteroides_uniformis	2.05354
Com_28888_neg	2.05235
SHE	2.05169
Com_21195_neg	2.05067
MAP9	2.04849
PIGC	2.04652
M6PR	2.04486
ABHD4	2.04425
LOC105605706	2.04362
ORC2	2.04343
Com_1978_pos	2.04014
NDUFB5	2.03884
PRKAR2A	2.03767
LOC101115509	2.03715
NRBP1	2.0349
SDC2	2.03283
Pseudomonas_aeruginosa	2.0326
SOCS6	2.03046
LOC101119076	2.03016
RYK	2.02959
MMP3	2.02931
DSE	2.02929
PHF6	2.02788
DOCK2	2.02565
RCC2	2.02363
DAZAP1	2.02333
Com_41903_neg	2.02288
SLC4A7	2.0225
Com_51154_pos	2.02169
PRKAG1	2.02148
EIF3E	2.0198
LOC101102204	2.01941
TNKS2	2.01699
Com_21737_pos	2.01639
BCAR3	2.01531
GAK	2.01367
PDPN	2.01298
MAPK14	2.01155
CPT1A	2.01145
LOC101107851	2.00897
Com_13785_pos	2.00757
U2AF1L4	2.0073
WDR45B	2.0063
Com_3701_pos	2.00572
VPS45	2.00536
Com_12159_pos	2.00455
TTLL11	2.00238
ECI2	2.00168
CLCN3	2.00132
Com_19137_neg	1.99987
STAT6	1.99851
CHRM5	1.99822
CNN2	1.99809
BPGM	1.99756
OSGEP	1.99707
Com_15220_pos	1.99572
CDC14B	1.99493
PIK3C3	1.99462
LOC101106722	1.99443
MCUR1	1.99421
SENP6	1.99265
LOC101122475	1.99226
Com_22098_neg	1.99145
COBLL1	1.99047
PHTF1	1.9899
ITLN2	1.98949
TOM1L1	1.98756
GUCY2D	1.98711
Com_11153_neg	1.9866
MIB1	1.98619
NCAPG	1.98463
CCDC181	1.98454
Com_15565_neg	1.98378
Com_4098_neg	1.98299
UGDH	1.98018
SMIM20	1.97854
SZRD1	1.97804
SEC24A	1.97791
OAZ2	1.97718
Com_8401_pos	1.97675
Com_15574_pos	1.9758
MUC13	1.97579
LOC105605091	1.97451
MTMR3	1.97309
SMURF2	1.97256
RBM10	1.97219
Oligella_urethralis	1.97132
PFKL	1.96992
PLA2G12B	1.9694
Com_17820_pos	1.96897
Com_1219_pos	1.9682
Helicobacter_hepaticus	1.96697
IL22RA1	1.96692
Com_4051_pos	1.96502
Com_14266_neg	1.9628
Com_7625_pos	1.96155
LDLRAD4	1.96152
ACAT1	1.96148
PTPRCAP	1.96043
LMBRD1	1.96043
Lactococcus_lactis	1.95877
RPS19BP1	1.9586
Com_3742_neg	1.95748
TSEN15	1.95487
GABARAPL2	1.95353
DNAJB9	1.9534
FAM84B	1.9524
S100PBP	1.95188
Com_36549_pos	1.95132
STK11	1.9498
LOC101109545	1.94972
Com_2471_pos	1.9493
MTOR	1.94923
ERAP2	1.94917
PAQR5	1.94671
NUDT4	1.94614
EML5	1.94517
DENND1B	1.94323
LOC101106292	1.9432
NID1	1.94145
MAP4	1.94061
IGF1R	1.93994
Com_2010_neg	1.93888
EFCAB14	1.93823
TBXAS1	1.93817
Com_8357_neg	1.93771
Com_4843_pos	1.93707
PRAM1	1.93373
SLIT2	1.93206
PELI1	1.932
TCN1	1.93183
LOC105604329	1.93018
Com_769_neg	1.92913
Com_12690_pos	1.92799
LOC100125610	1.92701
Com_9226_pos	1.92684
LOC101122904	1.92655
LOC105614177	1.92373
ASNA1	1.92347
KIAA0753	1.9224
LOC443441	1.91895
PPFIA1	1.9185
MRPS21	1.91844
PABPC4	1.91842
EGR1	1.91784
LOC101115614	1.91771
PPP1R16B	1.91762
LOC101112188	1.91747
HACL1	1.91671
AOC1	1.91438
SNRPD2	1.91396
ST13	1.91285
TMEM106B	1.91272
NCAPG2	1.91259
TBC1D22A	1.91244
ZFP28	1.91234
HIPK3	1.9121
Com_4166_neg	1.91197
E2F7	1.91186
Com_26732_pos	1.91108
Com_21085_pos	1.91108
Com_20827_neg	1.91097
HOOK3	1.91083
Com_8027_neg	1.91071
LOC101107266	1.91028
RPL12	1.90952
DTX1	1.90932
XLOC_164749	1.90882
Com_13336_neg	1.90864
Com_9097_pos	1.90739
Com_714_neg	1.90617
JAML	1.90575
LOC101108085	1.90416
CTDSP1	1.90402
AFF1	1.90381
TRA2A	1.90223
GALNT3	1.90135
Com_811_neg	1.90084
BBS12	1.90053
RGL2	1.9004
LOC101105186	1.90009
ABCB1	1.90002
COL4A1	1.89997
CRISPLD2	1.89799
PTX3	1.89795
BLCAP	1.89398
DSCC1	1.89351
KIAA0513	1.89251
HOXD13	1.89203
Com_27909_neg	1.89175
FOXP2	1.8909
EHMT2	1.89054
Com_38364_pos	1.89047
Com_133_neg	1.89039
CENPA	1.88936
BMPER	1.88808
LOC105608435	1.88558
FAM213B	1.88558
Com_12976_neg	1.88507
USP11	1.88357
Com_10949_pos	1.88334
RAB3GAP2	1.8831
Com_1141_neg	1.88271
HSPA6	1.88269
LOC101116534	1.8822
MYO16	1.88084
LOC101121607	1.88047
FBXO3	1.87967
EYA1	1.87875
GRTP1	1.87833
Com_3707_neg	1.87831
CTDSPL2	1.87789
LOC101107943	1.87757
Com_50946_pos	1.87754
Com_23136_neg	1.87706
LOC101122710	1.87559
Com_20453_neg	1.87553
RPS29	1.87372
PDSS1	1.87355
GLRX2	1.87331
LNX1	1.87208
UBAP2	1.87156
Com_7517_pos	1.87139
LOC106991401	1.86983
FGF13	1.86895
MRPL49	1.86703
TIPIN	1.867
SNTG1	1.86642
Com_2558_pos	1.86623
ECHS1	1.86531
HYAL2	1.86528
LRP5	1.86469
GPR68	1.86402
GRPEL2	1.86394
CHRNA5	1.86356
ARL14EP	1.86351
PSMD10	1.86319
LOC101121328	1.8631
NDC80	1.86141
XIAP	1.86126
CDADC1	1.86056
CUL5	1.85969
Com_2588_pos	1.85925
MRPS6	1.85882
HCST	1.85878
PTTG1	1.85848
LOC101121639	1.85775
CDKL5	1.85702
FAM213A	1.85588
UBE2E2	1.85528
CNNM4	1.85508
PEX6	1.85469
Com_19067_neg	1.85449
Com_2513_pos	1.85355
Com_18908_pos	1.85325
CD247	1.85266
SECISBP2L	1.85259
DLC1	1.85215
KCTD12	1.85164
ARRDC3	1.85143
Com_4568_pos	1.85013
STARD7	1.84984
FAM168B	1.84963
URI1	1.84858
NIPSNAP1	1.84856
HARBI1	1.84695
SP4	1.84688
Proteus_mirabilis	1.84609
HBEGF	1.84601
LMNTD2	1.84547
MAT2A	1.84481
RUNX1	1.84432
UMPS	1.84367
GPR108	1.84319
LOC106991822	1.84308
NADSYN1	1.84141
CREB3L1	1.84121
FAM234A	1.84094
Com_12466_pos	1.84074
Com_20245_pos	1.83963
SYT3	1.83941
HERPUD2	1.8393
PECAM1	1.83905
LOC101107675	1.83894
Com_48718_pos	1.83868
Com_2462_pos	1.83854
UBE2D3	1.83755
ARMCX1	1.83695
Com_22673_neg	1.83688
SSU72	1.83566
POLDIP2	1.8355
C1QB	1.83371
SLC25A16	1.83018
Com_24638_pos	1.82967
Com_14473_neg	1.82898
Com_9047_neg	1.82804
TIPARP	1.82751
CDK19	1.82687
NUCKS1	1.82669
MAML3	1.82665
MARK1	1.82628
Com_8062_neg	1.8262
ACKR3	1.82583
ZEB2	1.82547
SASS6	1.82511
XLOC_120597	1.82441
LOC105615174	1.82369
IRF2BP1	1.82366
Com_1156_pos	1.82317
LOC101105731	1.82194
STAU2	1.82192
Com_225_pos	1.82116
GPD1L	1.82105
TBCE	1.82014
NCK2	1.82005
DDB2	1.81909
SLC4A8	1.81851
Lactobacillus_agilis	1.81778
ENPP3	1.81736
LOC101110427	1.81319
PRMT7	1.81286
Com_19903_pos	1.81176
NR3C2	1.80888
Com_2803_neg	1.80858
BTBD2	1.80802
LOC105601985	1.808
COPS8	1.80738
PR	1.80714
ADAMTS2	1.80652
ASMTL	1.80638
SRSF10	1.80515
GSN	1.80483
LOC101112245	1.80459
Com_24454_pos	1.80449
Com_6645_neg	1.80429
GATAD2B	1.80332
RNF4	1.80244
TNFRSF17	1.80182
SEMA4D	1.80082
Com_10935_pos	1.80072
Com_10076_neg	1.8007
UNC5C	1.80063
IFFO2	1.8004
SLC30A10	1.80035
Com_4861_pos	1.80014
KCNE3	1.80012
C3H12orf56	1.79951
C1H21orf2	1.79859
DLST	1.79856
USP15	1.7981
MANF	1.79783
ANKRD29	1.79669
MUSTN1	1.79665
PLAU	1.79635
Com_594_neg	1.79459
LOC101120702	1.79371
C4H7orf55	1.79194
NEK7	1.79169
LRRC17	1.79081
APOE	1.79065
Com_13157_pos	1.78896
BBIP1	1.78815
RASD1	1.78772
GID4	1.78725
SLC22A23	1.78603
POLR3D	1.78485
Com_6213_pos	1.78472
ACBD6	1.78389
CTSZ	1.78247
SH3RF2	1.78187
Com_19604_neg	1.78071
LOC101112864	1.78063
CYYR1	1.78061
Com_2534_pos	1.78045
Com_39669_pos	1.78043
LOC105614851	1.77996
XRRA1	1.77983
GFOD1	1.77965
LOC101120383	1.77952
CHTOP	1.77937
LSM14A	1.77853
MAP7D3	1.77751
LOC101115838	1.77596
LOC101119269	1.77508
ARPC2	1.77497
Com_18289_neg	1.77386
SNRPE	1.77352
ARHGAP17	1.77236
TBC1D5	1.77211
RPL38	1.77144
Com_20641_pos	1.77028
PTRH2	1.77005
BBS7	1.76945
MAP1S	1.76847
EBF2	1.7681
NT5C	1.76765
LOC101116979	1.76736
LSM6	1.76682
SLC5A1	1.76565
Com_12337_pos	1.76535
RNMT	1.76534
PSTK	1.7651
Com_15765_neg	1.76508
MICU1	1.76484
THEG	1.76447
IHH	1.76437
SLC25A3	1.76363
SHARPIN	1.7627
LOC105609182	1.7626
NFKBIA	1.76132
SEC31A	1.76033
TRAPPC4	1.75842
ARRB1	1.75833
ANKUB1	1.75831
RABAC1	1.75765
Com_24993_pos	1.75741
Com_21169_pos	1.75633
DDX19A	1.75619
Com_29839_neg	1.75607
LOC101119842	1.75578
TRAF2	1.75393
Com_32022_pos	1.75284
H3F3B	1.75206
C1H21orf59	1.752
SHC1	1.75178
SRXN1	1.74836
Com_6879_neg	1.74832
Com_15979_pos	1.74831
MPHOSPH9	1.74824
AQP1	1.74767
MTIF3	1.74703
Com_4116_neg	1.74696
Com_15913_neg	1.74624
CMAS	1.74611
MAK16	1.74591
Com_16454_pos	1.74588
Com_1240_pos	1.74581
IRF1	1.74487
CDH11	1.74388
MEA1	1.74281
LOC101109313	1.74223
Com_8168_pos	1.742
MRPS23	1.74143
LOC101107171	1.74114
BRE	1.74078
MACF1	1.73983
THRA	1.7388
Com_5797_pos	1.73789
MRPL43	1.73735
GGCT	1.73513
MAP3K3	1.73511
PSMD8	1.73463
FBXO46	1.73378
PFN1	1.73307
LOC106990869	1.73297
GOLGA3	1.73124
Com_10050_pos	1.7296
Com_2331_pos	1.72943
KPNA4	1.72843
IFT43	1.72715
SGTA	1.72622
BCL2L15	1.72599
Com_1372_pos	1.72555
Com_12793_pos	1.72484
Com_1576_neg	1.72477
DHDDS	1.72469
ZNF672	1.72388
HNRNPDL	1.72344
CIB1	1.7227
Com_8149_pos	1.72213
Com_15188_neg	1.72199
PRDX4	1.72185
STARD10	1.7207
DOK4	1.71937
PICALM	1.71739
Com_2276_pos	1.71685
Com_11410_pos	1.71617
Com_15415_neg	1.7159
FAM19A5	1.71472
LOC105604781	1.71462
PIP4K2C	1.71424
WBP11	1.7127
TRABD	1.71168
PRKG2	1.71167
TICRR	1.71048
CHP2	1.7075
NXT1	1.70672
ZNF24	1.70626
ACP5	1.70528
GRINA	1.70515
Com_4004_neg	1.70514
PNMAL1	1.70467
FAM160A2	1.70455
ABHD16A	1.70394
Com_16836_neg	1.70356
Com_5167_pos	1.70203
LMNB1	1.70003
LOC105601953	1.70002
FKBP5	1.69984
GNAI2	1.69964
TMEM59	1.69953
NUP133	1.69933
Com_3945_pos	1.69917
GABRE	1.69788
Com_1554_pos	1.69694
SPIB	1.69673
EP300	1.69669
LOC101120236	1.69638
Com_6548_pos	1.69616
ITIH3	1.69599
PCDH20	1.69488
SLC38A1	1.69429
PRPF40B	1.69314
Com_623_pos	1.69212
TMEM18	1.69175
SLC4A4	1.69135
CCNT2	1.69129
SNRPA	1.69078
LOC105611318	1.6907
KIF13A	1.68976
APOD	1.68935
LOC106992039	1.68754
CAMSAP1	1.68719
LOC101114528	1.68551
PLAA	1.68339
LOC101115927	1.68288
UBR4	1.68238
LOC101107550	1.68183
PIGR	1.6816
DCTN5	1.68084
PKIB	1.68047
INPP5A	1.67992
YTHDF2	1.67972
MLEC	1.67964
Com_7358_pos	1.67948
ARMC10	1.6792
CORO1A	1.67917
Com_6849_neg	1.67879
Com_39642_pos	1.6785
YARS	1.67839
IFNGR2	1.67837
Com_74_neg	1.67833
IQCE	1.6783
Com_26637_neg	1.67823
MRPL27	1.6782
C9H8orf33	1.67542
Com_2208_pos	1.6753
XLOC_164745	1.67451
CCM2	1.67434
USH2A	1.6743
Com_45710_pos	1.67419
Com_8920_neg	1.67409
Com_1_neg	1.67384
MTX2	1.67335
SLC38A10	1.67332
SMIM12	1.67269
ADAMTS14	1.6725
ARF6	1.67227
PHACTR1	1.67207
WDR12	1.66921
LOC101113206	1.66845
Com_1672_pos	1.66836
PCOLCE2	1.66816
Com_18055_pos	1.66814
NAB1	1.66811
SUMO1	1.66788
ELMSAN1	1.66764
VIMP	1.6676
C24H16orf72	1.66631
Com_1143_neg	1.66614
TIMELESS	1.66561
C3H12orf73	1.66501
Com_15082_pos	1.66472
CD8B	1.66375
Com_4187_neg	1.66368
LRRC66	1.66214
MCM7	1.6616
Com_10971_pos	1.66154
LOC101121936	1.66
C11H17orf62	1.65775
RNF181	1.65764
ANKRD50	1.65754
Com_3322_neg	1.65686
CERS4	1.65668
MRPL20	1.65667
LOC101111669	1.65629
YY1	1.65626
POGK	1.65611
Com_19816_pos	1.65447
NFATC3	1.65421
LOC101110963	1.65358
LOC105605743	1.65219
HAAO	1.65161
ISG20L2	1.64966
NPM1	1.64959
Com_1181_pos	1.64944
TEX35	1.64907
Com_41290_neg	1.64881
ANP32E	1.64873
KLHL32	1.64832
DSN1	1.64807
APOA4	1.64692
UBALD2	1.64594
CHRAC1	1.64579
TM4SF5	1.64539
TMEM229B	1.6453
Com_36599_pos	1.64521
ASS1	1.6447
AFG3L2	1.64457
DUSP15	1.64441
ACOX1	1.64392
LOC101102711	1.64307
Com_2889_neg	1.6428
CDK7	1.64173
ATP6V1F	1.64104
MRPL35	1.64099
SLC43A1	1.63984
CUL2	1.63957
LOC100846990	1.63933
NDUFA11	1.63877
TGFB1I1	1.63835
LOC101122457	1.63644
NDUFB2	1.63588
NDRG3	1.63541
PDE8A	1.63539
SEMA3A	1.63511
RTN4	1.63385
LOC101103104	1.63363
PRKACB	1.63249
PRKX	1.63209
RAD9A	1.63145
LOC101120590	1.63122
LOC101109425	1.63065
Com_17941_pos	1.63016
Com_8228_pos	1.6295
GNA13	1.62941
PSMB5	1.62898
PDE2A	1.62885
Com_644_pos	1.62855
NFKBIE	1.62851
PAX7	1.62768
ABCG2	1.62611
Com_12458_pos	1.62573
SAP130	1.62516
GCLC	1.62512
PSMD13	1.62504
SRP54	1.62483
Com_22929_pos	1.62447
GINM1	1.62391
UBE2Q1	1.62333
UBE2N	1.62284
Com_18450_neg	1.62281
LOC101102057	1.6228
POLRMT	1.62245
TLE2	1.62245
DPEP1	1.62117
IL18	1.62102
CLIC5	1.61995
AOX1	1.61982
ITGA2	1.61974
GPATCH2L	1.61856
CSRNP2	1.61778
VAMP7	1.61746
LOC106990414	1.61603
PSME4	1.61554
MAX	1.61533
TUSC2	1.61364
SF3B4	1.61334
Com_18527_neg	1.61277
Com_1128_neg	1.61177
COLGALT2	1.6116
LOC101116036	1.6116
ID3	1.61142
CERS2	1.61104
AMBRA1	1.61076
SUN1	1.61061
Com_4694_neg	1.61051
GPM6A	1.61037
RNF6	1.60992
PPP2CB	1.60985
SLC26A9	1.60825
SETD2	1.6072
C17H12orf49	1.60697
KRT8	1.60686
Com_12327_pos	1.60314
XKR9	1.60237
SS18	1.601
TMEM259	1.60094
Com_285_pos	1.60078
GJA4	1.60072
KIF21B	1.60052
LOC101121887	1.60038
ASL	1.60015
ASB2	1.59922
IL1RL1	1.59842
GLUD1	1.5981
Com_10235_neg	1.59744
PTPN18	1.59646
FBXO36	1.5952
SVOP	1.59457
RNF5	1.59408
STAT5B	1.5938
Com_31_neg	1.59373
CIR1	1.59362
RBM23	1.59341
PPP1R12A	1.59216
Com_27482_neg	1.59204
CLEC7A	1.58996
LOC101105734	1.58973
Com_10849_pos	1.58964
LCK	1.58911
LOC101113001	1.58903
TGFBR2	1.5889
Com_1214_neg	1.58874
EML4	1.58859
Ruminococcus_flavefaciens	1.5878
Com_9638_pos	1.58751
FKBP15	1.58709
ZMPSTE24	1.58695
TLR10	1.58645
Com_5164_neg	1.5863
STAT5A	1.58573
Com_1170_pos	1.58568
FAM53B	1.58517
CTSS	1.58511
OTOF	1.58493
EXOC8	1.58462
LOC101120816	1.58407
LOC105611356	1.58271
MCM10	1.58248
ELMO1	1.58176
C1H21orf33	1.58168
FCF1	1.58041
OSGIN2	1.58039
COMMD6	1.58033
C2H9orf131	1.57847
Com_2323_neg	1.57767
NGF	1.57695
Com_25665_neg	1.57662
LOC101110727	1.57653
GPT	1.57643
BTD	1.57519
TMEM53	1.57483
ARID4A	1.57463
ANXA3	1.57454
TMED1	1.57369
SEC14L2	1.57348
Com_1736_neg	1.57332
ZNF644	1.57324
PPP1R15B	1.5731
Com_34879_neg	1.57298
NDUFC1	1.57296
ATXN7L1	1.57255
STIL	1.5721
IGF2BP2	1.57205
F2R	1.57192
ANKMY1	1.57188
PTER	1.57185
RBPJ	1.57074
LOC101102195	1.57063
HCN4	1.56978
FCHO2	1.56973
LOC101111327	1.56926
CAMSAP3	1.56924
PPP2R2A	1.56863
CMTM6	1.56833
Com_1159_neg	1.56815
LOC101118752	1.56744
SLC25A26	1.56739
Com_5216_pos	1.56629
LOC101104222	1.56628
PEPD	1.56579
EPHA10	1.56568
ALX1	1.56544
Com_14868_pos	1.56521
PPP1R2	1.56519
THAP5	1.56481
ATF7IP	1.56425
FAM134C	1.56353
PPM1G	1.56322
CLEC3B	1.5632
DFNB59	1.56279
LOC101104639	1.56241
ATP1A3	1.56198
LYPLA2	1.56183
RPL9	1.56176
GPX3	1.56061
MAML1	1.56045
CHRDL1	1.56012
CSRNP1	1.56003
MAPKAP1	1.55872
Com_4425_neg	1.55868
Com_16459_neg	1.55856
NUDT16	1.55838
Com_5390_pos	1.55818
Com_10521_neg	1.55778
POM121C	1.55721
Com_27490_pos	1.55668
SMIM3	1.55639
USB1	1.5563
CARS	1.55579
LRCH3	1.55473
D2HGDH	1.55453
GRWD1	1.554
Com_11618_pos	1.55274
OPTN	1.55251
NUMA1	1.55189
LOC105615373	1.55027
Com_3210_neg	1.55008
Com_486_neg	1.54992
RPS6KA6	1.54978
SLC8A1	1.54909
Com_11914_pos	1.54865
RHOJ	1.54836
NUP43	1.54731
LOC101111713	1.54636
PRRC2A	1.54454
AAAS	1.54311
FGFRL1	1.54311
PIRT	1.54268
LOC101110955	1.54191
Com_9117_neg	1.54172
LITAF	1.54152
Com_41478_neg	1.54148
PNRC1	1.54117
SNX1	1.5411
AKTIP	1.53982
SLC35C2	1.53943
ITGA4	1.53887
THBD	1.537
PTCD1	1.53565
AKAP8	1.53446
TNFAIP8L2	1.53371
Com_16951_neg	1.5328
MYBL2	1.53254
LOC105610127	1.53219
LOC780442	1.53169
Com_24468_pos	1.5312
Com_11125_neg	1.53102
2023-03-06	1.53055
TBCC	1.5299
FDX1L	1.52948
Com_21965_neg	1.52939
RPS9	1.52933
RIPK2	1.52925
LOC101114480	1.52899
TMEM220	1.52878
AHRR	1.52861
SNAP23	1.52837
ITPRIPL2	1.52779
CNOT2	1.52741
TSR2	1.52739
Com_5382_neg	1.52737
SDR9C7	1.52729
SPCS1	1.52681
GLDN	1.52668
Com_11457_pos	1.52617
TRPC6	1.52546
ZNF830	1.52544
Com_9706_neg	1.52476
LOC101109384	1.5242
SLC6A14	1.52303
Com_14975_neg	1.52302
TIGD2	1.52291
MGP	1.52213
EPB42	1.52103
MB21D1	1.52017
CALCR	1.51988
BDP1	1.51987
Blautia_sp_N6H1-15	1.51922
Com_6634_neg	1.51904
LOC101103180	1.5182
Com_5598_pos	1.51758
MYBPC2	1.51743
Com_5935_pos	1.51685
PIANP	1.51627
Com_14941_neg	1.51624
EXT1	1.51621
RIF1	1.51535
TM9SF2	1.51506
VMA21	1.51498
VWF	1.51485
PPME1	1.51482
LOC101114473	1.5144
VIM	1.51439
ZNRF1	1.51405
IL12B	1.51372
GPR22	1.51369
CTSB	1.51333
MLYCD	1.51323
GTF3C3	1.51319
VTI1B	1.51306
R3HCC1	1.51284
LOC101122462	1.51278
CCDC126	1.51247
Com_4879_neg	1.51103
RAB11B	1.51098
CDHR5	1.51075
Com_8063_pos	1.51065
STK38L	1.51033
RAE1	1.51015
CRELD1	1.51006
LOC101123417	1.50854
Com_29017_pos	1.50824
Com_4537_neg	1.50801
Com_10525_pos	1.5069
TP53RK	1.50688
Com_32883_pos	1.50601
PRKAB2	1.50507
NDUFB7	1.50479
Com_15239_pos	1.50357
ZBTB34	1.50313
RNF20	1.50147
Com_26785_neg	1.50064
KLHDC7A	1.50058
Sphingobacterium_wenxiniae	1.5003
FAM214A	1.49955
C1QC	1.4985
LOC101113604	1.49826
PKN2	1.49822
SNRK	1.49814
HELZ	1.49796
NDUFA1	1.49634
MORF4L2	1.49605
CD5	1.49599
RELA	1.49582
NIPAL1	1.49577
AREG	1.49546
LOC105606385	1.49475
WLS	1.49473
Com_3520_pos	1.49439
ZBTB10	1.49345
LOC105614142	1.49254
ST6GAL1	1.492
Com_2360_pos	1.49159
LOC101119426	1.49152
LMF2	1.49113
MYD88	1.49104
Com_45179_pos	1.49037
LOC101119236	1.48951
WWP1	1.48941
LRRC57	1.48921
Com_1167_pos	1.48843
Clostridium_sp_Culture-27	1.48837
LOC106991366	1.48721
LOC101113476	1.48634
CSTF1	1.4852
TEKT5	1.485
Com_22609_neg	1.48466
NMUR1	1.48417
ZNF274	1.48357
USP34	1.48318
FBXO25	1.48312
MNAT1	1.4823
GCH1	1.48183
Com_43152_pos	1.48138
Com_33182_neg	1.4808
METTL24	1.47982
COL4A3	1.47927
LOC105609456	1.47867
Com_14748_pos	1.47833
SCD5	1.47771
MALSU1	1.4777
GGH	1.47761
MRAP	1.47679
NUB1	1.47649
PDE12	1.47642
LOC106991027	1.47621
ARPP19	1.47619
LIPG	1.47595
UBXN1	1.47573
Com_7968_neg	1.47568
DYNC1LI2	1.47554
C3AR1	1.47505
NR5A2	1.47464
LOC101109345	1.47352
Com_12402_neg	1.47326
Com_758_neg	1.47247
ADD3	1.4707
GPT2	1.47046
FANK1	1.47015
Com_36864_pos	1.4699
LOC105605916	1.46967
KMT2E	1.46915
LOC105613453	1.4682
FCRLA	1.46771
FAM50A	1.4674
XLOC_104186	1.46713
WASF2	1.4664
AGO3	1.46621
Com_1085_pos	1.4659
HIF1AN	1.46501
ACP6	1.46481
SOCS3	1.46461
MYO7B	1.46398
ZSCAN30	1.46384
LOC101120022	1.46254
SIPA1L2	1.46231
MTMR12	1.46206
RBL1	1.46198
FH	1.46192
APOC3	1.46158
Com_1026_pos	1.46131
WDR74	1.46125
LOC101110701	1.46091
Com_25091_neg	1.46043
Com_24109_neg	1.46017
YPEL5	1.4598
LOC101123021	1.45963
FGF2	1.45923
LOC101117010	1.45874
C3H12orf45	1.45855
LIPH	1.4581
MFSD6	1.45751
CTTNBP2	1.4571
C18H14orf79	1.456
LOC101110298	1.45544
STON2	1.45457
OARD1	1.45436
BTN1A1	1.45435
CASP8	1.45286
CHIC2	1.45278
C1D	1.4525
UBA7	1.45146
FOCAD	1.45119
TRMT13	1.45118
KHK	1.45113
GCG	1.45105
Com_37322_pos	1.4504
ZKSCAN2	1.44989
HSD17B2	1.44984
C24H16orf62	1.44965
Com_26203_pos	1.4493
Com_36450_neg	1.44905
DNAJB12	1.44897
Com_1144_pos	1.44866
DDX23	1.44862
PPP2R1B	1.44777
RPL8	1.44609
UXS1	1.44547
Com_2225_pos	1.4446
Com_361_pos	1.44382
GNAO1	1.44367
PTGS1	1.44354
IVL	1.44346
Com_2122_pos	1.44323
FAM73A	1.4426
Com_12086_pos	1.44227
TRIM40	1.44218
MND1	1.44211
LOC101114665	1.44149
KDELR3	1.44122
NDUFS2	1.44083
ADCY9	1.44051
SYNM	1.43968
NUCB2	1.43886
KRT17	1.43883
Com_2799_pos	1.43881
Com_9048_pos	1.43821
Com_1682_pos	1.43808
PITPNC1	1.43783
TSPAN15	1.43778
ZBTB2	1.43687
Firmicutes_bacterium_M10-2	1.43677
AFTPH	1.43659
YKT6	1.43648
NIPBL	1.43642
Com_11174_pos	1.43612
MAB21L3	1.43538
RAB29	1.43483
PLEKHA1	1.43419
TRIM38	1.4341
LOC101114805	1.43402
ITPKA	1.43387
SPCS3	1.43303
Com_38777_pos	1.43225
CXHXorf56	1.43225
LOC101114849	1.43205
Com_22556_pos	1.432
Com_25612_neg	1.43142
Com_633_neg	1.43071
HNRNPUL2	1.43055
N4BP3	1.43055
TAX1BP3	1.43025
HAT1	1.43017
PPP2R5B	1.42948
CD14	1.42939
Com_2958_pos	1.42766
ZNF333	1.42663
Com_28347_pos	1.42644
Com_3579_neg	1.42601
TIMM22	1.426
FAM3B	1.42597
APBB2	1.42581
IGBP1	1.42578
LOC101109422	1.42562
Com_11903_pos	1.42543
PLK3	1.42536
Com_12561_pos	1.42532
Com_43_neg	1.42517
SLC2A1	1.42517
Com_23244_pos	1.42501
Com_7013_neg	1.42493
RBBP6	1.42389
LOC101108152	1.4229
FGL1	1.42256
Com_689_pos	1.42237
TARDBP	1.42203
CSN1S1	1.42196
MKKS	1.42113
DNAJC15	1.42091
TMEM45A	1.42088
FXYD3	1.42034
ICAM4	1.42001
LRRC61	1.41963
CD300E	1.41872
Com_12765_pos	1.41869
ELAC1	1.41753
LOC101121333	1.41686
LOC101103089	1.41558
SF3B3	1.41554
ECI1	1.41511
GPRIN3	1.41452
Com_11336_pos	1.41443
MYBPC1	1.41398
C1QL2	1.4138
Com_17752_neg	1.41289
TM6SF1	1.41259
Com_38879_pos	1.41255
Com_14179_pos	1.41252
RASSF3	1.41239
COL5A2	1.41211
CD74	1.41061
OMA1	1.41053
MRPS10	1.4097
PROB1	1.40944
Com_36942_pos	1.40926
Com_20288_pos	1.40846
LOC101110664	1.40828
TFEC	1.40778
MEDAG	1.40716
Com_7558_neg	1.40708
LOC105605867	1.40669
FUNDC1	1.40664
ST3GAL5	1.40596
DKC1	1.40588
AFF3	1.40567
FAM177B	1.4052
FAM136A	1.40513
VPS13B	1.40452
LOC105606818	1.40337
NEK1	1.40314
DOPEY2	1.40276
LOC101109150	1.4026
ICA1	1.40252
MITD1	1.40193
Com_17922_pos	1.40182
CHID1	1.40143
C5H19orf66	1.40121
TMEM256	1.40111
TSG101	1.40063
Com_308_pos	1.40046
KRT10	1.40046
USH1C	1.39994
NIT1	1.39977
KRT18	1.39919
MRPL17	1.39916
DNAH17	1.39844
LOC101118284	1.39803
NKG7	1.39778
Com_39961_neg	1.39742
ITGA8	1.39699
PLBD2	1.39659
NXF1	1.39654
PRIM1	1.39643
PLIN3	1.39633
TMEM70	1.39602
Com_7830_pos	1.39594
MRPS9	1.39573
BMF	1.39562
TMEM54	1.39522
CHST8	1.39506
Com_29915_neg	1.39499
TMEM225	1.39457
LOC101120175	1.39436
MIF4GD	1.39429
CCDC138	1.39389
SLC12A3	1.39198
SMCO3	1.39121
Com_16197_neg	1.39098
LOC101119111	1.39082
PI16	1.39032
SYNDIG1	1.3896
LOC101108730	1.38924
Com_1012_neg	1.38857
Com_4458_neg	1.38752
GEMIN5	1.38731
ISL1	1.38639
Com_284_neg	1.38561
HSF2	1.38555
Com_41414_pos	1.3854
SEC23B	1.38535
ANKRD7	1.38527
PTGES2	1.3847
PDAP1	1.38463
RTCB	1.38461
C2H9orf152	1.38446
ALDH6A1	1.38418
FGA	1.38347
LOC101112886	1.38326
SLC16A1	1.38299
TMEM257	1.38279
TAT	1.38263
LOC101106065	1.38246
LOC101103853	1.38199
LOC101106033	1.38146
IRF2	1.3809
LOC101110719	1.38083
RNF111	1.37984
LOC105603944	1.37919
PTPN3	1.37881
ADGRG7	1.37879
INPP5B	1.3781
ZZZ3	1.37741
Bifidobacterium_longum	1.37714
CLN5	1.37707
C4H7orf60	1.37669
GPAA1	1.3766
PRRG1	1.37647
GNAQ	1.37632
ACLY	1.37585
LOC101119626	1.37514
SMUG1	1.37392
C7H14orf169	1.37362
LOC101118262	1.37343
SNRPN	1.37341
B3GALT4	1.373
2023-09-06	1.3729
Com_52430_pos	1.37283
Com_16545_pos	1.37278
LOC101111046	1.37273
CCDC63	1.37271
ATF2	1.37234
WDR34	1.37178
ARL4C	1.37161
Com_809_neg	1.37099
LOC101111712	1.37061
Com_13126_pos	1.37003
PPM1H	1.3699
Com_32107_pos	1.36967
HEPACAM2	1.36951
LOC101115435	1.36936
Com_17884_pos	1.36907
FPGS	1.36868
[truncated: 20,709 more rows]
