# Supplementary material for: Integration of the Microbiome, Metabolome and Transcriptome Reveals Escherichia coli F17 Susceptibility of Sheep
Source: Animals (Basel). 2023 Mar 14;13(6):1050. doi: 10.3390/ani13061050 (PMC10044122; doi:10.3390/ani13061050)
Supplement: Supplementary file 1 [file animals-13-01050-s001.zip › animals-2237832-supplementary/Supplementary Table S7.xlsx]

## Sheet: Microbiome-Metabolome
var1	var2	cor
LPE 14:0	Campylobacter_jejuni	0.235317
L-Leucyl-L-alanine Hydrate	Campylobacter_jejuni	0.124848
Leucylproline	Campylobacter_jejuni	-0.309087
Lauric acid ethyl ester	Campylobacter_jejuni	-0.252672
Ethylmalonic acid	Campylobacter_jejuni	0.406522
Creatine	Campylobacter_jejuni	-0.263589
Oleoyl-L-伪-lysophosphatidic acid	Campylobacter_jejuni	0.350594
8-Hydroxyquinoline	Campylobacter_jejuni	0.241938
16-Hydroxyhexadecanoic acid	Campylobacter_jejuni	-0.0869023
Nervonic acid	Campylobacter_jejuni	-0.0805994
N-Glycolylneuraminic acid	Campylobacter_jejuni	0.54204
GlcADG (18:0-18:2)	Campylobacter_jejuni	0.133393
7-Methylguanosine	Campylobacter_jejuni	0.36358
2-(acetylamino)-3-(1H-indol-3-yl)propanoic acid	Campylobacter_jejuni	0.383427
L-Threonine	Campylobacter_jejuni	-0.159718
L-Aspartic acid	Campylobacter_jejuni	-0.13087
D-Galactosamine	Campylobacter_jejuni	0.467353
L-Glutamic acid	Campylobacter_jejuni	-0.134988
Clostridium_paraputrificum	Campylobacter_jejuni	0.796992
Ruminococcus_flavefaciens	Campylobacter_jejuni	-0.23794
methyl 2,5-dimethyl-1H-pyrrole-3-carboxylate	Campylobacter_jejuni	0.278371
Caprylic acid	Campylobacter_jejuni	-0.288447
Pipecolic acid	Campylobacter_jejuni	-0.301235
ethyl 4-amino-2-(methylsulfanyl)-1,3-thiazole-5-carboxylate	Campylobacter_jejuni	-0.202964
Allantoic acid	Campylobacter_jejuni	0.0148892
D-Saccharic acid	Campylobacter_jejuni	0.373699
Lactococcus_lactis	Campylobacter_jejuni	-0.220175
methyl 3,4,5-trihydroxycyclohex-1-ene-1-carboxylate	Campylobacter_jejuni	0.0862664
5-Hydroxyindole-3-acetic acid	Campylobacter_jejuni	0.0999559
Helicobacter_typhlonius	Campylobacter_jejuni	0.163493
1-Methylguanine	Campylobacter_jejuni	0.132134
Pseudoglutamicibacter_cumminsii	Campylobacter_jejuni	-0.0923438
Glycyl-L-leucine	Campylobacter_jejuni	0.0435162
N-Methylhydantoin	Campylobacter_jejuni	0.389808
Clostridium_perfringens	Campylobacter_jejuni	0.568254
LPA 16:1	Campylobacter_jejuni	0.410648
2'-Deoxyinosine	Campylobacter_jejuni	0.122083
2,6-Dimethyl-纬-pyrone	Campylobacter_jejuni	0.288901
LPE 16:1	Campylobacter_jejuni	0.31145
Nitrosoheptamethyleneimine	Campylobacter_jejuni	0.111795
Adenosine	Campylobacter_jejuni	0.552702
L-Homocitrulline	Campylobacter_jejuni	0.398027
Acetylcholine	Campylobacter_jejuni	0.051875
N-Isovalerylglycine	Campylobacter_jejuni	0.22979
2-Deoxyuridine	Campylobacter_jejuni	0.354013
Hydroxyprogesterone caproate	Campylobacter_jejuni	-0.152679
D-Tagatose	Campylobacter_jejuni	-0.211475
Arachidic acid	Campylobacter_jejuni	0.077556
Glucuronic acid-3,6-lactone	Campylobacter_jejuni	0.45132
L-Threonic acid	Campylobacter_jejuni	-0.259271
Nicotinamide	Campylobacter_jejuni	-0.215592
Linoleic acid	Campylobacter_jejuni	0.290085
N3,N4-Dimethyl-L-arginine	Campylobacter_jejuni	0.175193
Genistein 4'-O-glucuronide	Campylobacter_jejuni	0.428366
Ala-Ile	Campylobacter_jejuni	0.0542679
Lysopc 18:2	Campylobacter_jejuni	-0.128537
Thymidine	Campylobacter_jejuni	0.302766
6-Hydroxynicotinic acid	Campylobacter_jejuni	0.122155
LPC 18:2	Campylobacter_jejuni	0.0228447
2-(3,4-dihydroxyphenyl)-7-hydroxy-3,4-dihydro-2H-1-benzopyran-4-one	Campylobacter_jejuni	0.402366
2-(acetylamino)-3-[4-(acetylamino)phenyl]acrylic acid	Campylobacter_jejuni	0.0539761
H-Gly-Pro-OH	Campylobacter_jejuni	0.245811
Oleamide	Campylobacter_jejuni	-0.311299
2'-Deoxyguanosine	Campylobacter_jejuni	0.57911
Oxytetracycline	Campylobacter_jejuni	0.0900939
Glycerophospho-N-palmitoyl ethanolamine	Campylobacter_jejuni	-0.106398
Glycine anhydride	Campylobacter_jejuni	0.34023
FAHFA (18:2/18:1)	Campylobacter_jejuni	0.587712
DL-Carnitine	Campylobacter_jejuni	-0.277727
Guvacoline	Campylobacter_jejuni	0.0584755
3-Hydroxybutyric acid	Campylobacter_jejuni	-0.252812
Valylproline	Campylobacter_jejuni	0.226215
1a,1b-Dihomo prostaglandin F2伪	Campylobacter_jejuni	0.248216
LPG 18:2	Campylobacter_jejuni	0.00169644
Urocanic acid	Campylobacter_jejuni	0.325161
1-Methyluric acid	Campylobacter_jejuni	0.250993
Nicotinamide 1-oxide	Campylobacter_jejuni	0.186159
伪-Lapachone	Campylobacter_jejuni	0.500815
Thymine	Campylobacter_jejuni	0.369353
RLK	Campylobacter_jejuni	0.312202
Lactobacillus_murinus	Campylobacter_jejuni	-0.413302
Monoolein	Campylobacter_jejuni	-0.34181
5-(3-cyclohexylprop-1-ynyl)nicotinic acid	Campylobacter_jejuni	0.0810432
Escherichia_coli	Campylobacter_jejuni	-0.258719
Neisseria_sp_10022	Campylobacter_jejuni	-0.0052997
Creatinine	Campylobacter_jejuni	-0.22943
2-(2-oxo-2-{[2-(2-oxo-1-imidazolidinyl)ethyl]amino}ethoxy)acetic acid	Campylobacter_jejuni	0.230659
LPG 18:1	Campylobacter_jejuni	0.18377
Acetyl-L-carnitine	Campylobacter_jejuni	-0.225972
Betaine	Campylobacter_jejuni	-0.264943
Ethyl-尾-D-glucuronide	Campylobacter_jejuni	-0.209779
Guanidineacetic acid	Campylobacter_jejuni	0.200446
TM7_phylum_sp_oral_clone_FR058	Campylobacter_jejuni	-0.159053
Mestranol	Campylobacter_jejuni	-0.0816962
L-Tyrosine	Campylobacter_jejuni	-0.0206516
4-Acetamidobutanoic acid	Campylobacter_jejuni	-0.00111975
Decanoic acid	Campylobacter_jejuni	-0.255732
D-(-)-Glutamine	Campylobacter_jejuni	-0.0552939
N-[2-chloro-6-(trifluoromethoxy)phenyl]-2,2-dimethylpropanamide	Campylobacter_jejuni	0.0270753
D-(+)-Proline	Campylobacter_jejuni	0.327312
1-Palmitoylglycerol	Campylobacter_jejuni	-0.225231
Docosapentaenoic acid	Campylobacter_jejuni	0.216635
2-{2-[(1-methyl-1H-pyrazol-5-yl)amino]-2-oxoethoxy}acetic acid	Campylobacter_jejuni	0.324921
Ethylmalonic acid	Clostridium_paraputrificum	0.105083
Monoolein	Clostridium_paraputrificum	0.376095
2-(acetylamino)-3-[4-(acetylamino)phenyl]acrylic acid	Clostridium_paraputrificum	0.364479
LPG 18:2	Clostridium_paraputrificum	-0.246571
ethyl 4-amino-2-(methylsulfanyl)-1,3-thiazole-5-carboxylate	Clostridium_paraputrificum	-0.168279
N3,N4-Dimethyl-L-arginine	Clostridium_paraputrificum	0.119185
L-Glutamic acid	Clostridium_paraputrificum	0.0233156
Valylproline	Clostridium_paraputrificum	0.0680788
Glucuronic acid-3,6-lactone	Clostridium_paraputrificum	0.0834229
5-(3-cyclohexylprop-1-ynyl)nicotinic acid	Clostridium_paraputrificum	0.242531
2-(acetylamino)-3-(1H-indol-3-yl)propanoic acid	Clostridium_paraputrificum	-0.129216
DL-Carnitine	Clostridium_paraputrificum	-0.0423384
2-(2-oxo-2-{[2-(2-oxo-1-imidazolidinyl)ethyl]amino}ethoxy)acetic acid	Clostridium_paraputrificum	0.128695
2-Deoxyuridine	Clostridium_paraputrificum	-0.157544
L-Homocitrulline	Clostridium_paraputrificum	-0.292123
Nicotinamide	Clostridium_paraputrificum	-0.0854442
伪-Lapachone	Clostridium_paraputrificum	0.109139
1-Methyluric acid	Clostridium_paraputrificum	0.206241
H-Gly-Pro-OH	Clostridium_paraputrificum	0.357551
N-Isovalerylglycine	Clostridium_paraputrificum	0.26309
Acetylcholine	Clostridium_paraputrificum	0.209103
2'-Deoxyguanosine	Clostridium_paraputrificum	-0.135708
Thymine	Clostridium_paraputrificum	0.764056
Docosapentaenoic acid	Clostridium_paraputrificum	-0.0300786
Nicotinamide 1-oxide	Clostridium_paraputrificum	0.181954
Ethyl-尾-D-glucuronide	Clostridium_paraputrificum	0.494119
L-Threonic acid	Clostridium_paraputrificum	0.598852
1a,1b-Dihomo prostaglandin F2伪	Clostridium_paraputrificum	-0.19501
Decanoic acid	Clostridium_paraputrificum	-0.141279
Allantoic acid	Clostridium_paraputrificum	-0.0547372
Neisseria_sp_10022	Clostridium_paraputrificum	-0.147406
LPA 16:1	Clostridium_paraputrificum	-0.10892
16-Hydroxyhexadecanoic acid	Clostridium_paraputrificum	0.00382267
Ala-Ile	Clostridium_paraputrificum	0.0890155
Clostridium_perfringens	Clostridium_paraputrificum	-0.0626121
LPC 18:2	Clostridium_paraputrificum	0.207136
Pseudoglutamicibacter_cumminsii	Clostridium_paraputrificum	-0.0938065
Acetyl-L-carnitine	Clostridium_paraputrificum	-0.0964034
Linoleic acid	Clostridium_paraputrificum	-0.04375
5-Hydroxyindole-3-acetic acid	Clostridium_paraputrificum	0.0608282
Creatinine	Clostridium_paraputrificum	0.0850132
2,6-Dimethyl-纬-pyrone	Clostridium_paraputrificum	0.681591
LPE 16:1	Clostridium_paraputrificum	0.48571
Leucylproline	Clostridium_paraputrificum	0.0318433
D-Tagatose	Clostridium_paraputrificum	0.27697
Hydroxyprogesterone caproate	Clostridium_paraputrificum	0.0667975
methyl 2,5-dimethyl-1H-pyrrole-3-carboxylate	Clostridium_paraputrificum	-0.249088
Glycyl-L-leucine	Clostridium_paraputrificum	-0.152294
Clostridium_paraputrificum	Clostridium_paraputrificum	0.18631
LPE 14:0	Clostridium_paraputrificum	-0.0569276
Creatine	Clostridium_paraputrificum	0.22983
L-Threonine	Clostridium_paraputrificum	-0.145845
LPG 18:1	Clostridium_paraputrificum	0.11469
Oxytetracycline	Clostridium_paraputrificum	0.314871
Mestranol	Clostridium_paraputrificum	-0.123193
Adenosine	Clostridium_paraputrificum	-0.182581
Escherichia_coli	Clostridium_paraputrificum	-0.290112
N-Glycolylneuraminic acid	Clostridium_paraputrificum	-0.127607
Lauric acid ethyl ester	Clostridium_paraputrificum	-0.125199
N-[2-chloro-6-(trifluoromethoxy)phenyl]-2,2-dimethylpropanamide	Clostridium_paraputrificum	0.228096
Caprylic acid	Clostridium_paraputrificum	-0.0771131
Lactobacillus_murinus	Clostridium_paraputrificum	-0.0228614
Thymidine	Clostridium_paraputrificum	0.29931
3-Hydroxybutyric acid	Clostridium_paraputrificum	-0.166824
Genistein 4'-O-glucuronide	Clostridium_paraputrificum	0.388339
TM7_phylum_sp_oral_clone_FR058	Clostridium_paraputrificum	-0.0488541
L-Aspartic acid	Clostridium_paraputrificum	0.176682
Campylobacter_jejuni	Clostridium_paraputrificum	0.0667849
D-Galactosamine	Clostridium_paraputrificum	0.567421
L-Leucyl-L-alanine Hydrate	Clostridium_paraputrificum	-0.0726123
D-Saccharic acid	Clostridium_paraputrificum	0.18446
2-(3,4-dihydroxyphenyl)-7-hydroxy-3,4-dihydro-2H-1-benzopyran-4-one	Clostridium_paraputrificum	0.132196
Urocanic acid	Clostridium_paraputrificum	0.488578
Nervonic acid	Clostridium_paraputrificum	0.212789
8-Hydroxyquinoline	Clostridium_paraputrificum	0.121212
1-Palmitoylglycerol	Clostridium_paraputrificum	-0.0158598
GlcADG (18:0-18:2)	Clostridium_paraputrificum	-0.310636
Glycine anhydride	Clostridium_paraputrificum	0.122859
2'-Deoxyinosine	Clostridium_paraputrificum	0.0329393
Guvacoline	Clostridium_paraputrificum	-0.135652
D-(-)-Glutamine	Clostridium_paraputrificum	-0.174527
methyl 3,4,5-trihydroxycyclohex-1-ene-1-carboxylate	Clostridium_paraputrificum	-0.0765218
Helicobacter_typhlonius	Clostridium_paraputrificum	-0.11966
N-Methylhydantoin	Clostridium_paraputrificum	0.293571
Oleamide	Clostridium_paraputrificum	-0.0436154
L-Tyrosine	Clostridium_paraputrificum	-0.140062
6-Hydroxynicotinic acid	Clostridium_paraputrificum	0.107579
Betaine	Clostridium_paraputrificum	0.0858618
2-{2-[(1-methyl-1H-pyrazol-5-yl)amino]-2-oxoethoxy}acetic acid	Clostridium_paraputrificum	0.196978
RLK	Clostridium_paraputrificum	0.672292
Nitrosoheptamethyleneimine	Clostridium_paraputrificum	0.609346
Pipecolic acid	Clostridium_paraputrificum	0.090099
Arachidic acid	Clostridium_paraputrificum	-0.269258
Ruminococcus_flavefaciens	Clostridium_paraputrificum	0.198914
Lactococcus_lactis	Clostridium_paraputrificum	-0.133616
Guanidineacetic acid	Clostridium_paraputrificum	0.646915
7-Methylguanosine	Clostridium_paraputrificum	-0.244518
4-Acetamidobutanoic acid	Clostridium_paraputrificum	-0.0398026
D-(+)-Proline	Clostridium_paraputrificum	-0.265051
Lysopc 18:2	Clostridium_paraputrificum	-0.103768
Oleoyl-L-伪-lysophosphatidic acid	Clostridium_paraputrificum	0.117538
Glycerophospho-N-palmitoyl ethanolamine	Clostridium_paraputrificum	-0.214018
1-Methylguanine	Clostridium_paraputrificum	-0.0399633
FAHFA (18:2/18:1)	Clostridium_paraputrificum	0.0907497
2-{2-[(1-methyl-1H-pyrazol-5-yl)amino]-2-oxoethoxy}acetic acid	Clostridium_perfringens	-0.124619
Oxytetracycline	Clostridium_perfringens	-0.0989543
D-(-)-Glutamine	Clostridium_perfringens	0.388136
Decanoic acid	Clostridium_perfringens	-0.113568
D-Saccharic acid	Clostridium_perfringens	0.266156
Glucuronic acid-3,6-lactone	Clostridium_perfringens	0.31881
Escherichia_coli	Clostridium_perfringens	-0.0993321
LPC 18:2	Clostridium_perfringens	0.0284758
伪-Lapachone	Clostridium_perfringens	0.17318
Thymine	Clostridium_perfringens	-0.124715
Caprylic acid	Clostridium_perfringens	0.237885
N-Isovalerylglycine	Clostridium_perfringens	-0.175911
methyl 2,5-dimethyl-1H-pyrrole-3-carboxylate	Clostridium_perfringens	0.327548
N3,N4-Dimethyl-L-arginine	Clostridium_perfringens	-0.184374
Urocanic acid	Clostridium_perfringens	0.392489
2'-Deoxyinosine	Clostridium_perfringens	-0.165077
Genistein 4'-O-glucuronide	Clostridium_perfringens	-0.230113
Acetyl-L-carnitine	Clostridium_perfringens	-0.0178594
Ethyl-尾-D-glucuronide	Clostridium_perfringens	-0.0799841
Docosapentaenoic acid	Clostridium_perfringens	0.0505671
Guvacoline	Clostridium_perfringens	-0.292954
Nicotinamide	Clostridium_perfringens	0.204433
1-Methyluric acid	Clostridium_perfringens	0.336625
Creatinine	Clostridium_perfringens	0.343226
D-Galactosamine	Clostridium_perfringens	0.295017
LPG 18:2	Clostridium_perfringens	-0.33048
L-Aspartic acid	Clostridium_perfringens	0.267552
Linoleic acid	Clostridium_perfringens	0.246795
1a,1b-Dihomo prostaglandin F2伪	Clostridium_perfringens	0.380228
6-Hydroxynicotinic acid	Clostridium_perfringens	-0.21122
Adenosine	Clostridium_perfringens	-0.0924725
LPE 16:1	Clostridium_perfringens	-0.106305
L-Leucyl-L-alanine Hydrate	Clostridium_perfringens	-0.0433858
Glycyl-L-leucine	Clostridium_perfringens	-0.000120147
3-Hydroxybutyric acid	Clostridium_perfringens	-0.13107
Hydroxyprogesterone caproate	Clostridium_perfringens	0.0863137
Glycerophospho-N-palmitoyl ethanolamine	Clostridium_perfringens	-0.250707
Neisseria_sp_10022	Clostridium_perfringens	0.248365
Mestranol	Clostridium_perfringens	-0.0394767
Ethylmalonic acid	Clostridium_perfringens	0.424861
2,6-Dimethyl-纬-pyrone	Clostridium_perfringens	-0.240841
N-[2-chloro-6-(trifluoromethoxy)phenyl]-2,2-dimethylpropanamide	Clostridium_perfringens	0.0882832
Clostridium_perfringens	Clostridium_perfringens	-0.0283484
ethyl 4-amino-2-(methylsulfanyl)-1,3-thiazole-5-carboxylate	Clostridium_perfringens	0.214081
Betaine	Clostridium_perfringens	-0.118967
Oleamide	Clostridium_perfringens	0.187976
RLK	Clostridium_perfringens	-0.127794
1-Methylguanine	Clostridium_perfringens	-0.0928459
5-(3-cyclohexylprop-1-ynyl)nicotinic acid	Clostridium_perfringens	0.415571
Campylobacter_jejuni	Clostridium_perfringens	-0.0290035
7-Methylguanosine	Clostridium_perfringens	0.358761
2-Deoxyuridine	Clostridium_perfringens	0.282216
L-Threonine	Clostridium_perfringens	-0.187898
Oleoyl-L-伪-lysophosphatidic acid	Clostridium_perfringens	0.303128
Lysopc 18:2	Clostridium_perfringens	0.334659
Acetylcholine	Clostridium_perfringens	0.262536
Monoolein	Clostridium_perfringens	-0.105106
D-Tagatose	Clostridium_perfringens	0.267506
Ala-Ile	Clostridium_perfringens	0.0414933
5-Hydroxyindole-3-acetic acid	Clostridium_perfringens	0.305026
Creatine	Clostridium_perfringens	-0.193344
Arachidic acid	Clostridium_perfringens	-0.105608
Pipecolic acid	Clostridium_perfringens	-0.187003
TM7_phylum_sp_oral_clone_FR058	Clostridium_perfringens	0.240328
Leucylproline	Clostridium_perfringens	0.247965
L-Threonic acid	Clostridium_perfringens	-0.0416182
GlcADG (18:0-18:2)	Clostridium_perfringens	0.126726
LPE 14:0	Clostridium_perfringens	0.143392
D-(+)-Proline	Clostridium_perfringens	-0.19695
L-Tyrosine	Clostridium_perfringens	-0.116113
16-Hydroxyhexadecanoic acid	Clostridium_perfringens	-0.128962
2-(acetylamino)-3-(1H-indol-3-yl)propanoic acid	Clostridium_perfringens	0.529578
N-Glycolylneuraminic acid	Clostridium_perfringens	0.155724
Lactococcus_lactis	Clostridium_perfringens	0.392057
Nervonic acid	Clostridium_perfringens	0.398387
Nicotinamide 1-oxide	Clostridium_perfringens	0.353931
2-(3,4-dihydroxyphenyl)-7-hydroxy-3,4-dihydro-2H-1-benzopyran-4-one	Clostridium_perfringens	0.152072
2-(2-oxo-2-{[2-(2-oxo-1-imidazolidinyl)ethyl]amino}ethoxy)acetic acid	Clostridium_perfringens	0.202805
Pseudoglutamicibacter_cumminsii	Clostridium_perfringens	0.205799
N-Methylhydantoin	Clostridium_perfringens	-0.111649
Thymidine	Clostridium_perfringens	-0.118823
LPG 18:1	Clostridium_perfringens	0.188281
Nitrosoheptamethyleneimine	Clostridium_perfringens	0.438849
L-Glutamic acid	Clostridium_perfringens	-0.145165
L-Homocitrulline	Clostridium_perfringens	0.22074
Lactobacillus_murinus	Clostridium_perfringens	0.109911
methyl 3,4,5-trihydroxycyclohex-1-ene-1-carboxylate	Clostridium_perfringens	0.0179131
Ruminococcus_flavefaciens	Clostridium_perfringens	0.236666
8-Hydroxyquinoline	Clostridium_perfringens	0.197821
H-Gly-Pro-OH	Clostridium_perfringens	0.276227
Glycine anhydride	Clostridium_perfringens	0.369664
2-(acetylamino)-3-[4-(acetylamino)phenyl]acrylic acid	Clostridium_perfringens	-0.127668
Lauric acid ethyl ester	Clostridium_perfringens	0.239521
FAHFA (18:2/18:1)	Clostridium_perfringens	-0.000623236
Clostridium_paraputrificum	Clostridium_perfringens	-0.0708386
DL-Carnitine	Clostridium_perfringens	0.400579
LPA 16:1	Clostridium_perfringens	0.44985
2'-Deoxyguanosine	Clostridium_perfringens	-0.12597
Valylproline	Clostridium_perfringens	-0.339473
4-Acetamidobutanoic acid	Clostridium_perfringens	0.358669
Helicobacter_typhlonius	Clostridium_perfringens	0.107082
Guanidineacetic acid	Clostridium_perfringens	0.637386
1-Palmitoylglycerol	Clostridium_perfringens	-0.175808
Allantoic acid	Clostridium_perfringens	0.133793
LPA 16:1	Linoleic acid	0.325234
Glycyl-L-leucine	Linoleic acid	0.491547
TM7_phylum_sp_oral_clone_FR058	Linoleic acid	0.00761851
5-(3-cyclohexylprop-1-ynyl)nicotinic acid	Linoleic acid	0.404476
DL-Carnitine	Linoleic acid	-0.967295
16-Hydroxyhexadecanoic acid	Linoleic acid	0.370428
Clostridium_perfringens	Linoleic acid	0.357865
Pipecolic acid	Linoleic acid	0.19353
L-Threonic acid	Linoleic acid	-0.265182
Glucuronic acid-3,6-lactone	Linoleic acid	0.426999
LPG 18:1	Linoleic acid	0.110222
methyl 3,4,5-trihydroxycyclohex-1-ene-1-carboxylate	Linoleic acid	0.171696
2-{2-[(1-methyl-1H-pyrazol-5-yl)amino]-2-oxoethoxy}acetic acid	Linoleic acid	-0.148491
Lysopc 18:2	Linoleic acid	-0.302098
Allantoic acid	Linoleic acid	0.269407
Oxytetracycline	Linoleic acid	-0.0276669
2-(3,4-dihydroxyphenyl)-7-hydroxy-3,4-dihydro-2H-1-benzopyran-4-one	Linoleic acid	-0.0115995
Ethylmalonic acid	Linoleic acid	0.113813
2-(acetylamino)-3-[4-(acetylamino)phenyl]acrylic acid	Linoleic acid	-0.253279
Arachidic acid	Linoleic acid	0.899999
FAHFA (18:2/18:1)	Linoleic acid	0.366508
Leucylproline	Linoleic acid	0.784229
LPE 14:0	Linoleic acid	0.129358
RLK	Linoleic acid	0.486203
2-(acetylamino)-3-(1H-indol-3-yl)propanoic acid	Linoleic acid	-0.974231
2-Deoxyuridine	Linoleic acid	0.259466
ethyl 4-amino-2-(methylsulfanyl)-1,3-thiazole-5-carboxylate	Linoleic acid	-0.949964
Clostridium_paraputrificum	Linoleic acid	0.175244
Nervonic acid	Linoleic acid	0.192894
Creatine	Linoleic acid	0.305559
D-Tagatose	Linoleic acid	-0.563609
7-Methylguanosine	Linoleic acid	0.433214
2-(2-oxo-2-{[2-(2-oxo-1-imidazolidinyl)ethyl]amino}ethoxy)acetic acid	Linoleic acid	0.134682
Decanoic acid	Linoleic acid	0.213099
1-Methylguanine	Linoleic acid	0.138202
Valylproline	Linoleic acid	0.452133
LPC 18:2	Linoleic acid	0.168686
Campylobacter_jejuni	Linoleic acid	0.231804
Ruminococcus_flavefaciens	Linoleic acid	0.438261
Lauric acid ethyl ester	Linoleic acid	0.203005
Urocanic acid	Linoleic acid	-0.964131
Genistein 4'-O-glucuronide	Linoleic acid	0.365309
Oleoyl-L-伪-lysophosphatidic acid	Linoleic acid	0.236075
Ala-Ile	Linoleic acid	0.351292
N-Methylhydantoin	Linoleic acid	-0.956526
D-(-)-Glutamine	Linoleic acid	0.307471
D-Saccharic acid	Linoleic acid	0.0194178
Nitrosoheptamethyleneimine	Linoleic acid	0.47002
L-Glutamic acid	Linoleic acid	-0.0908009
Thymine	Linoleic acid	-0.824501
L-Threonine	Linoleic acid	0.209242
2'-Deoxyinosine	Linoleic acid	0.0188189
1a,1b-Dihomo prostaglandin F2伪	Linoleic acid	0.293727
Acetylcholine	Linoleic acid	0.245315
Creatinine	Linoleic acid	0.494522
Glycine anhydride	Linoleic acid	0.318433
Acetyl-L-carnitine	Linoleic acid	0.422246
Neisseria_sp_10022	Linoleic acid	0.0364798
methyl 2,5-dimethyl-1H-pyrrole-3-carboxylate	Linoleic acid	0.0605935
L-Aspartic acid	Linoleic acid	0.306906
Nicotinamide 1-oxide	Linoleic acid	0.0784324
Guvacoline	Linoleic acid	0.255815
L-Tyrosine	Linoleic acid	0.567512
伪-Lapachone	Linoleic acid	-0.667346
L-Homocitrulline	Linoleic acid	-0.121524
D-Galactosamine	Linoleic acid	0.435556
GlcADG (18:0-18:2)	Linoleic acid	0.100123
Ethyl-尾-D-glucuronide	Linoleic acid	0.088148
6-Hydroxynicotinic acid	Linoleic acid	-0.964344
Adenosine	Linoleic acid	-0.944972
H-Gly-Pro-OH	Linoleic acid	0.482343
Docosapentaenoic acid	Linoleic acid	-0.571132
Hydroxyprogesterone caproate	Linoleic acid	0.439531
2'-Deoxyguanosine	Linoleic acid	-0.286274
1-Methyluric acid	Linoleic acid	0.278778
5-Hydroxyindole-3-acetic acid	Linoleic acid	0.291198
N-Glycolylneuraminic acid	Linoleic acid	-0.336915
Monoolein	Linoleic acid	0.0800554
4-Acetamidobutanoic acid	Linoleic acid	0.281509
LPE 16:1	Linoleic acid	0.501247
Glycerophospho-N-palmitoyl ethanolamine	Linoleic acid	-0.554416
Helicobacter_typhlonius	Linoleic acid	0.254692
Thymidine	Linoleic acid	-0.822378
Escherichia_coli	Linoleic acid	0.0260299
1-Palmitoylglycerol	Linoleic acid	0.372092
Nicotinamide	Linoleic acid	0.390574
Lactococcus_lactis	Linoleic acid	0.233913
Caprylic acid	Linoleic acid	0.365859
Lactobacillus_murinus	Linoleic acid	0.00402429
L-Leucyl-L-alanine Hydrate	Linoleic acid	0.312086
Pseudoglutamicibacter_cumminsii	Linoleic acid	0.517844
N-Isovalerylglycine	Linoleic acid	0.491018
N3,N4-Dimethyl-L-arginine	Linoleic acid	0.36833
8-Hydroxyquinoline	Linoleic acid	-0.62554
Mestranol	Linoleic acid	0.230617
2,6-Dimethyl-纬-pyrone	Linoleic acid	0.423411
D-(+)-Proline	Linoleic acid	0.367019
LPG 18:2	Linoleic acid	0.662354
Oleamide	Linoleic acid	0.00952286
Linoleic acid	Linoleic acid	0.255509
N-[2-chloro-6-(trifluoromethoxy)phenyl]-2,2-dimethylpropanamide	Linoleic acid	-0.0970413
Betaine	Linoleic acid	0.377007
3-Hydroxybutyric acid	Linoleic acid	-0.0954216
Guanidineacetic acid	Linoleic acid	-0.260244
Betaine	Mestranol	0.361173
Glucuronic acid-3,6-lactone	Mestranol	-0.200568
DL-Carnitine	Mestranol	-0.318759
Glycine anhydride	Mestranol	-0.648485
2'-Deoxyinosine	Mestranol	-0.419162
N-Methylhydantoin	Mestranol	-0.633839
RLK	Mestranol	0.202428
1a,1b-Dihomo prostaglandin F2伪	Mestranol	0.455118
FAHFA (18:2/18:1)	Mestranol	0.920984
Linoleic acid	Mestranol	-0.665236
LPC 18:2	Mestranol	-0.649398
TM7_phylum_sp_oral_clone_FR058	Mestranol	-0.101081
2-(acetylamino)-3-[4-(acetylamino)phenyl]acrylic acid	Mestranol	-0.411412
Clostridium_paraputrificum	Mestranol	0.17152
L-Homocitrulline	Mestranol	0.155521
Nicotinamide 1-oxide	Mestranol	0.293051
Leucylproline	Mestranol	-0.379405
Nervonic acid	Mestranol	0.34894
N3,N4-Dimethyl-L-arginine	Mestranol	0.455488
Lactococcus_lactis	Mestranol	-0.121426
ethyl 4-amino-2-(methylsulfanyl)-1,3-thiazole-5-carboxylate	Mestranol	0.822548
Thymidine	Mestranol	0.403673
D-(-)-Glutamine	Mestranol	-0.318673
Guvacoline	Mestranol	-0.0112367
6-Hydroxynicotinic acid	Mestranol	0.511664
2,6-Dimethyl-纬-pyrone	Mestranol	0.200147
5-Hydroxyindole-3-acetic acid	Mestranol	0.555312
Glycyl-L-leucine	Mestranol	-0.183866
L-Aspartic acid	Mestranol	0.524194
Ruminococcus_flavefaciens	Mestranol	0.983347
伪-Lapachone	Mestranol	0.513587
L-Leucyl-L-alanine Hydrate	Mestranol	-0.200072
Monoolein	Mestranol	0.0906941
N-Isovalerylglycine	Mestranol	0.323409
2-(acetylamino)-3-(1H-indol-3-yl)propanoic acid	Mestranol	0.562038
Mestranol	Mestranol	0.448362
Oleamide	Mestranol	-0.283951
D-Saccharic acid	Mestranol	0.492397
Pseudoglutamicibacter_cumminsii	Mestranol	-0.243128
LPE 16:1	Mestranol	0.32539
Campylobacter_jejuni	Mestranol	0.269719
2-(2-oxo-2-{[2-(2-oxo-1-imidazolidinyl)ethyl]amino}ethoxy)acetic acid	Mestranol	0.41836
D-Galactosamine	Mestranol	-0.322646
2-Deoxyuridine	Mestranol	-0.0433282
Oxytetracycline	Mestranol	0.147883
16-Hydroxyhexadecanoic acid	Mestranol	0.0394485
D-Tagatose	Mestranol	-0.340867
Acetyl-L-carnitine	Mestranol	0.144001
Urocanic acid	Mestranol	0.445262
Acetylcholine	Mestranol	0.132133
GlcADG (18:0-18:2)	Mestranol	-0.473153
4-Acetamidobutanoic acid	Mestranol	0.194583
H-Gly-Pro-OH	Mestranol	-0.407036
Creatinine	Mestranol	0.495206
Clostridium_perfringens	Mestranol	-0.0159085
Lactobacillus_murinus	Mestranol	-0.00138898
8-Hydroxyquinoline	Mestranol	0.560107
Helicobacter_typhlonius	Mestranol	-0.265524
methyl 2,5-dimethyl-1H-pyrrole-3-carboxylate	Mestranol	-0.285329
Oleoyl-L-伪-lysophosphatidic acid	Mestranol	0.102864
2-(3,4-dihydroxyphenyl)-7-hydroxy-3,4-dihydro-2H-1-benzopyran-4-one	Mestranol	0.535692
N-Glycolylneuraminic acid	Mestranol	0.20991
Lauric acid ethyl ester	Mestranol	0.0382253
Nicotinamide	Mestranol	-0.575917
Nitrosoheptamethyleneimine	Mestranol	-0.369856
Lysopc 18:2	Mestranol	0.0629378
L-Glutamic acid	Mestranol	-0.542518
1-Palmitoylglycerol	Mestranol	-0.105753
methyl 3,4,5-trihydroxycyclohex-1-ene-1-carboxylate	Mestranol	-0.38603
Guanidineacetic acid	Mestranol	-0.290702
5-(3-cyclohexylprop-1-ynyl)nicotinic acid	Mestranol	0.375281
2-{2-[(1-methyl-1H-pyrazol-5-yl)amino]-2-oxoethoxy}acetic acid	Mestranol	-0.265588
Ethyl-尾-D-glucuronide	Mestranol	-0.0317752
Adenosine	Mestranol	-0.0573787
2'-Deoxyguanosine	Mestranol	-0.139687
L-Tyrosine	Mestranol	0.0150347
1-Methyluric acid	Mestranol	0.273445
Glycerophospho-N-palmitoyl ethanolamine	Mestranol	0.968587
Creatine	Mestranol	-0.3268
LPG 18:2	Mestranol	0.433858
LPA 16:1	Mestranol	-0.18907
1-Methylguanine	Mestranol	0.760393
Valylproline	Mestranol	-0.523093
N-[2-chloro-6-(trifluoromethoxy)phenyl]-2,2-dimethylpropanamide	Mestranol	-0.393038
Genistein 4'-O-glucuronide	Mestranol	-0.405387
3-Hydroxybutyric acid	Mestranol	-0.226192
Docosapentaenoic acid	Mestranol	0.155471
Decanoic acid	Mestranol	0.610793
Neisseria_sp_10022	Mestranol	-0.13055
Thymine	Mestranol	0.0510525
Ala-Ile	Mestranol	0.195913
Allantoic acid	Mestranol	0.28558
L-Threonine	Mestranol	0.344481
Caprylic acid	Mestranol	0.420921
D-(+)-Proline	Mestranol	-0.220484
7-Methylguanosine	Mestranol	0.285079
LPG 18:1	Mestranol	-0.371284
Ethylmalonic acid	Mestranol	-0.0925125
Hydroxyprogesterone caproate	Mestranol	0.337449
Pipecolic acid	Mestranol	0.248993
L-Threonic acid	Mestranol	0.950127
Arachidic acid	Mestranol	0.00979954
LPE 14:0	Mestranol	-0.21734
Escherichia_coli	Mestranol	0.982859
Lauric acid ethyl ester	L-Leucyl-L-alanine Hydrate	0.741792
D-Tagatose	L-Leucyl-L-alanine Hydrate	-0.447632
Creatine	L-Leucyl-L-alanine Hydrate	-0.00454575
methyl 3,4,5-trihydroxycyclohex-1-ene-1-carboxylate	L-Leucyl-L-alanine Hydrate	-0.362318
Decanoic acid	L-Leucyl-L-alanine Hydrate	-0.269853
Oleamide	L-Leucyl-L-alanine Hydrate	-0.0962629
Mestranol	L-Leucyl-L-alanine Hydrate	-0.0873369
TM7_phylum_sp_oral_clone_FR058	L-Leucyl-L-alanine Hydrate	0.559611
2-{2-[(1-methyl-1H-pyrazol-5-yl)amino]-2-oxoethoxy}acetic acid	L-Leucyl-L-alanine Hydrate	0.653122
methyl 2,5-dimethyl-1H-pyrrole-3-carboxylate	L-Leucyl-L-alanine Hydrate	0.188016
Caprylic acid	L-Leucyl-L-alanine Hydrate	-0.250601
Glycerophospho-N-palmitoyl ethanolamine	L-Leucyl-L-alanine Hydrate	-0.166014
2,6-Dimethyl-纬-pyrone	L-Leucyl-L-alanine Hydrate	-0.185619
LPA 16:1	L-Leucyl-L-alanine Hydrate	-0.336819
Lactococcus_lactis	L-Leucyl-L-alanine Hydrate	0.17044
L-Threonic acid	L-Leucyl-L-alanine Hydrate	-0.189444
D-Saccharic acid	L-Leucyl-L-alanine Hydrate	-0.130511
1-Palmitoylglycerol	L-Leucyl-L-alanine Hydrate	0.384827
Lactobacillus_murinus	L-Leucyl-L-alanine Hydrate	-0.249322
Linoleic acid	L-Leucyl-L-alanine Hydrate	0.351454
16-Hydroxyhexadecanoic acid	L-Leucyl-L-alanine Hydrate	0.619201
FAHFA (18:2/18:1)	L-Leucyl-L-alanine Hydrate	0.734357
Adenosine	L-Leucyl-L-alanine Hydrate	0.278961
Nervonic acid	L-Leucyl-L-alanine Hydrate	0.383463
Betaine	L-Leucyl-L-alanine Hydrate	0.564379
Guvacoline	L-Leucyl-L-alanine Hydrate	-0.0688961
Nicotinamide	L-Leucyl-L-alanine Hydrate	-0.21912
5-(3-cyclohexylprop-1-ynyl)nicotinic acid	L-Leucyl-L-alanine Hydrate	-0.338914
L-Aspartic acid	L-Leucyl-L-alanine Hydrate	0.12427
Pipecolic acid	L-Leucyl-L-alanine Hydrate	-0.239277
DL-Carnitine	L-Leucyl-L-alanine Hydrate	-0.151943
D-(+)-Proline	L-Leucyl-L-alanine Hydrate	-0.0415584
LPC 18:2	L-Leucyl-L-alanine Hydrate	0.892352
Campylobacter_jejuni	L-Leucyl-L-alanine Hydrate	0.260058
Monoolein	L-Leucyl-L-alanine Hydrate	-0.119644
8-Hydroxyquinoline	L-Leucyl-L-alanine Hydrate	0.35206
Helicobacter_typhlonius	L-Leucyl-L-alanine Hydrate	0.0158527
Glycine anhydride	L-Leucyl-L-alanine Hydrate	-0.111871
Neisseria_sp_10022	L-Leucyl-L-alanine Hydrate	0.00796615
L-Homocitrulline	L-Leucyl-L-alanine Hydrate	-0.129535
Lysopc 18:2	L-Leucyl-L-alanine Hydrate	-0.261772
1-Methylguanine	L-Leucyl-L-alanine Hydrate	0.191665
D-Galactosamine	L-Leucyl-L-alanine Hydrate	-0.448385
Oxytetracycline	L-Leucyl-L-alanine Hydrate	0.460758
2-(2-oxo-2-{[2-(2-oxo-1-imidazolidinyl)ethyl]amino}ethoxy)acetic acid	L-Leucyl-L-alanine Hydrate	-0.00215198
N-Glycolylneuraminic acid	L-Leucyl-L-alanine Hydrate	0.953996
ethyl 4-amino-2-(methylsulfanyl)-1,3-thiazole-5-carboxylate	L-Leucyl-L-alanine Hydrate	-0.171645
1-Methyluric acid	L-Leucyl-L-alanine Hydrate	0.482723
伪-Lapachone	L-Leucyl-L-alanine Hydrate	0.398947
2'-Deoxyinosine	L-Leucyl-L-alanine Hydrate	0.975247
N3,N4-Dimethyl-L-arginine	L-Leucyl-L-alanine Hydrate	-0.236334
2-(acetylamino)-3-(1H-indol-3-yl)propanoic acid	L-Leucyl-L-alanine Hydrate	-0.246617
Guanidineacetic acid	L-Leucyl-L-alanine Hydrate	-0.0983737
Arachidic acid	L-Leucyl-L-alanine Hydrate	0.603324
Escherichia_coli	L-Leucyl-L-alanine Hydrate	-0.169608
GlcADG (18:0-18:2)	L-Leucyl-L-alanine Hydrate	-0.163227
N-Methylhydantoin	L-Leucyl-L-alanine Hydrate	-0.192716
Clostridium_paraputrificum	L-Leucyl-L-alanine Hydrate	-0.198772
Clostridium_perfringens	L-Leucyl-L-alanine Hydrate	0.172092
N-Isovalerylglycine	L-Leucyl-L-alanine Hydrate	0.396123
Oleoyl-L-伪-lysophosphatidic acid	L-Leucyl-L-alanine Hydrate	-0.185886
Ala-Ile	L-Leucyl-L-alanine Hydrate	0.335426
L-Tyrosine	L-Leucyl-L-alanine Hydrate	0.669173
Pseudoglutamicibacter_cumminsii	L-Leucyl-L-alanine Hydrate	-0.144389
Acetylcholine	L-Leucyl-L-alanine Hydrate	0.587469
Thymine	L-Leucyl-L-alanine Hydrate	-0.0216297
Acetyl-L-carnitine	L-Leucyl-L-alanine Hydrate	0.95876
Nitrosoheptamethyleneimine	L-Leucyl-L-alanine Hydrate	-0.0059309
N-[2-chloro-6-(trifluoromethoxy)phenyl]-2,2-dimethylpropanamide	L-Leucyl-L-alanine Hydrate	0.136989
Glycyl-L-leucine	L-Leucyl-L-alanine Hydrate	0.554491
L-Glutamic acid	L-Leucyl-L-alanine Hydrate	0.885154
Nicotinamide 1-oxide	L-Leucyl-L-alanine Hydrate	-0.0198452
7-Methylguanosine	L-Leucyl-L-alanine Hydrate	-0.173863
2'-Deoxyguanosine	L-Leucyl-L-alanine Hydrate	-0.358868
LPE 14:0	L-Leucyl-L-alanine Hydrate	-0.135141
LPG 18:2	L-Leucyl-L-alanine Hydrate	0.797559
4-Acetamidobutanoic acid	L-Leucyl-L-alanine Hydrate	-0.462932
2-Deoxyuridine	L-Leucyl-L-alanine Hydrate	0.00320539
6-Hydroxynicotinic acid	L-Leucyl-L-alanine Hydrate	-0.446706
3-Hydroxybutyric acid	L-Leucyl-L-alanine Hydrate	0.931562
Hydroxyprogesterone caproate	L-Leucyl-L-alanine Hydrate	-0.336635
LPE 16:1	L-Leucyl-L-alanine Hydrate	-0.198509
L-Threonine	L-Leucyl-L-alanine Hydrate	-0.279921
LPG 18:1	L-Leucyl-L-alanine Hydrate	0.0551928
Glucuronic acid-3,6-lactone	L-Leucyl-L-alanine Hydrate	0.990845
Valylproline	L-Leucyl-L-alanine Hydrate	0.902038
Ethyl-尾-D-glucuronide	L-Leucyl-L-alanine Hydrate	0.34669
Leucylproline	L-Leucyl-L-alanine Hydrate	0.901095
Allantoic acid	L-Leucyl-L-alanine Hydrate	0.812824
1a,1b-Dihomo prostaglandin F2伪	L-Leucyl-L-alanine Hydrate	0.802543
5-Hydroxyindole-3-acetic acid	L-Leucyl-L-alanine Hydrate	-0.310274
D-(-)-Glutamine	L-Leucyl-L-alanine Hydrate	-0.345214
2-(acetylamino)-3-[4-(acetylamino)phenyl]acrylic acid	L-Leucyl-L-alanine Hydrate	-0.125547
Ethylmalonic acid	L-Leucyl-L-alanine Hydrate	-0.0604266
RLK	L-Leucyl-L-alanine Hydrate	0.350548
Ruminococcus_flavefaciens	L-Leucyl-L-alanine Hydrate	-0.5131
Urocanic acid	L-Leucyl-L-alanine Hydrate	0.601606
Genistein 4'-O-glucuronide	L-Leucyl-L-alanine Hydrate	-0.185129
H-Gly-Pro-OH	L-Leucyl-L-alanine Hydrate	0.478431
L-Leucyl-L-alanine Hydrate	L-Leucyl-L-alanine Hydrate	-0.625213
2-(3,4-dihydroxyphenyl)-7-hydroxy-3,4-dihydro-2H-1-benzopyran-4-one	L-Leucyl-L-alanine Hydrate	-0.0693267
Creatinine	L-Leucyl-L-alanine Hydrate	-0.163985
Docosapentaenoic acid	L-Leucyl-L-alanine Hydrate	0.799458
Thymidine	L-Leucyl-L-alanine Hydrate	-0.250917
Helicobacter_typhlonius	Allantoic acid	-0.313536
Valylproline	Allantoic acid	-0.175788
LPG 18:1	Allantoic acid	-0.0686278
Caprylic acid	Allantoic acid	-0.179316
Decanoic acid	Allantoic acid	-0.20121
LPE 14:0	Allantoic acid	-0.105354
N-Isovalerylglycine	Allantoic acid	-0.159443
methyl 3,4,5-trihydroxycyclohex-1-ene-1-carboxylate	Allantoic acid	0.355859
D-Tagatose	Allantoic acid	-0.246528
2-(2-oxo-2-{[2-(2-oxo-1-imidazolidinyl)ethyl]amino}ethoxy)acetic acid	Allantoic acid	0.609714
2-(acetylamino)-3-(1H-indol-3-yl)propanoic acid	Allantoic acid	-0.202235
GlcADG (18:0-18:2)	Allantoic acid	0.0273448
Nitrosoheptamethyleneimine	Allantoic acid	-0.0593487
Glycerophospho-N-palmitoyl ethanolamine	Allantoic acid	0.178342
2-Deoxyuridine	Allantoic acid	0.0378363
Lysopc 18:2	Allantoic acid	-0.0434696
Glycyl-L-leucine	Allantoic acid	-0.34196
H-Gly-Pro-OH	Allantoic acid	-0.200767
Campylobacter_jejuni	Allantoic acid	0.0433461
Oleamide	Allantoic acid	0.242512
L-Threonine	Allantoic acid	0.837373
2,6-Dimethyl-纬-pyrone	Allantoic acid	0.299388
LPA 16:1	Allantoic acid	0.976839
Ala-Ile	Allantoic acid	0.546087
Ethyl-尾-D-glucuronide	Allantoic acid	-0.398668
Creatine	Allantoic acid	-0.213216
Lauric acid ethyl ester	Allantoic acid	0.00542259
Betaine	Allantoic acid	0.722894
2-{2-[(1-methyl-1H-pyrazol-5-yl)amino]-2-oxoethoxy}acetic acid	Allantoic acid	-0.33001
LPC 18:2	Allantoic acid	0.512575
RLK	Allantoic acid	-0.172327
LPE 16:1	Allantoic acid	0.272942
8-Hydroxyquinoline	Allantoic acid	0.591789
Ethylmalonic acid	Allantoic acid	0.414218
Lactobacillus_murinus	Allantoic acid	-0.255143
Nervonic acid	Allantoic acid	0.898783
Nicotinamide	Allantoic acid	0.14249
2-(acetylamino)-3-[4-(acetylamino)phenyl]acrylic acid	Allantoic acid	-0.213058
1a,1b-Dihomo prostaglandin F2伪	Allantoic acid	0.426896
D-Saccharic acid	Allantoic acid	-0.281188
Acetylcholine	Allantoic acid	0.283369
4-Acetamidobutanoic acid	Allantoic acid	0.704847
7-Methylguanosine	Allantoic acid	-0.116238
1-Methyluric acid	Allantoic acid	-0.0589139
2'-Deoxyguanosine	Allantoic acid	0.362259
TM7_phylum_sp_oral_clone_FR058	Allantoic acid	0.488158
Hydroxyprogesterone caproate	Allantoic acid	-0.120516
Mestranol	Allantoic acid	0.778516
Thymidine	Allantoic acid	0.953317
Clostridium_perfringens	Allantoic acid	-0.16199
Pseudoglutamicibacter_cumminsii	Allantoic acid	-0.501492
Monoolein	Allantoic acid	0.0488107
L-Leucyl-L-alanine Hydrate	Allantoic acid	-0.586917
1-Methylguanine	Allantoic acid	-0.629056
Oleoyl-L-伪-lysophosphatidic acid	Allantoic acid	-0.207405
Thymine	Allantoic acid	-0.147172
L-Tyrosine	Allantoic acid	-0.428873
5-(3-cyclohexylprop-1-ynyl)nicotinic acid	Allantoic acid	-0.258207
L-Aspartic acid	Allantoic acid	0.83827
D-(+)-Proline	Allantoic acid	-0.235177
L-Threonic acid	Allantoic acid	-0.0595051
2-(3,4-dihydroxyphenyl)-7-hydroxy-3,4-dihydro-2H-1-benzopyran-4-one	Allantoic acid	-0.211838
L-Homocitrulline	Allantoic acid	-0.0232958
Allantoic acid	Allantoic acid	0.695315
L-Glutamic acid	Allantoic acid	0.723642
Adenosine	Allantoic acid	-0.131368
Nicotinamide 1-oxide	Allantoic acid	0.0780096
Clostridium_paraputrificum	Allantoic acid	-0.292792
methyl 2,5-dimethyl-1H-pyrrole-3-carboxylate	Allantoic acid	0.504683
D-Galactosamine	Allantoic acid	0.396043
5-Hydroxyindole-3-acetic acid	Allantoic acid	0.717425
Guanidineacetic acid	Allantoic acid	0.495942
Urocanic acid	Allantoic acid	-0.084752
Docosapentaenoic acid	Allantoic acid	0.189772
Genistein 4'-O-glucuronide	Allantoic acid	0.896987
Glucuronic acid-3,6-lactone	Allantoic acid	0.319027
Creatinine	Allantoic acid	0.306324
Neisseria_sp_10022	Allantoic acid	0.908687
Guvacoline	Allantoic acid	0.400367
D-(-)-Glutamine	Allantoic acid	0.133266
Ruminococcus_flavefaciens	Allantoic acid	0.864886
FAHFA (18:2/18:1)	Allantoic acid	0.769678
N-Glycolylneuraminic acid	Allantoic acid	0.489675
ethyl 4-amino-2-(methylsulfanyl)-1,3-thiazole-5-carboxylate	Allantoic acid	-0.234661
Lactococcus_lactis	Allantoic acid	-0.350996
N-Methylhydantoin	Allantoic acid	-0.311243
Pipecolic acid	Allantoic acid	0.548697
6-Hydroxynicotinic acid	Allantoic acid	0.61428
Acetyl-L-carnitine	Allantoic acid	0.039892
Arachidic acid	Allantoic acid	-0.161058
2'-Deoxyinosine	Allantoic acid	0.92169
16-Hydroxyhexadecanoic acid	Allantoic acid	0.342096
Escherichia_coli	Allantoic acid	-0.234131
LPG 18:2	Allantoic acid	0.503389
Glycine anhydride	Allantoic acid	0.0903529
1-Palmitoylglycerol	Allantoic acid	0.661923
N-[2-chloro-6-(trifluoromethoxy)phenyl]-2,2-dimethylpropanamide	Allantoic acid	0.125667
伪-Lapachone	Allantoic acid	-0.255336
3-Hydroxybutyric acid	Allantoic acid	-0.0654078
Leucylproline	Allantoic acid	-0.0892992
Oxytetracycline	Allantoic acid	0.204524
N3,N4-Dimethyl-L-arginine	Allantoic acid	-0.475463
Linoleic acid	Allantoic acid	-0.150214
DL-Carnitine	Allantoic acid	0.30071
2-(acetylamino)-3-(1H-indol-3-yl)propanoic acid	methyl 3,4,5-trihydroxycyclohex-1-ene-1-carboxylate	0.895536
Clostridium_perfringens	methyl 3,4,5-trihydroxycyclohex-1-ene-1-carboxylate	0.682854
Acetyl-L-carnitine	methyl 3,4,5-trihydroxycyclohex-1-ene-1-carboxylate	0.632043
Ruminococcus_flavefaciens	methyl 3,4,5-trihydroxycyclohex-1-ene-1-carboxylate	0.134743
2-(2-oxo-2-{[2-(2-oxo-1-imidazolidinyl)ethyl]amino}ethoxy)acetic acid	methyl 3,4,5-trihydroxycyclohex-1-ene-1-carboxylate	0.265106
1a,1b-Dihomo prostaglandin F2伪	methyl 3,4,5-trihydroxycyclohex-1-ene-1-carboxylate	0.102033
Linoleic acid	methyl 3,4,5-trihydroxycyclohex-1-ene-1-carboxylate	-0.113451
Clostridium_paraputrificum	methyl 3,4,5-trihydroxycyclohex-1-ene-1-carboxylate	0.868921
4-Acetamidobutanoic acid	methyl 3,4,5-trihydroxycyclohex-1-ene-1-carboxylate	0.718344
Oxytetracycline	methyl 3,4,5-trihydroxycyclohex-1-ene-1-carboxylate	0.0487499
1-Methyluric acid	methyl 3,4,5-trihydroxycyclohex-1-ene-1-carboxylate	-0.201434
Helicobacter_typhlonius	methyl 3,4,5-trihydroxycyclohex-1-ene-1-carboxylate	0.236249
Caprylic acid	methyl 3,4,5-trihydroxycyclohex-1-ene-1-carboxylate	-0.199275
Lactobacillus_murinus	methyl 3,4,5-trihydroxycyclohex-1-ene-1-carboxylate	0.518115
Adenosine	methyl 3,4,5-trihydroxycyclohex-1-ene-1-carboxylate	0.460343
16-Hydroxyhexadecanoic acid	methyl 3,4,5-trihydroxycyclohex-1-ene-1-carboxylate	0.544317
6-Hydroxynicotinic acid	methyl 3,4,5-trihydroxycyclohex-1-ene-1-carboxylate	-0.230313
N3,N4-Dimethyl-L-arginine	methyl 3,4,5-trihydroxycyclohex-1-ene-1-carboxylate	0.594755
RLK	methyl 3,4,5-trihydroxycyclohex-1-ene-1-carboxylate	-0.321784
Leucylproline	methyl 3,4,5-trihydroxycyclohex-1-ene-1-carboxylate	0.0463339
Oleamide	methyl 3,4,5-trihydroxycyclohex-1-ene-1-carboxylate	-0.078428
2,6-Dimethyl-纬-pyrone	methyl 3,4,5-trihydroxycyclohex-1-ene-1-carboxylate	0.50001
Valylproline	methyl 3,4,5-trihydroxycyclohex-1-ene-1-carboxylate	0.10519
2-(acetylamino)-3-[4-(acetylamino)phenyl]acrylic acid	methyl 3,4,5-trihydroxycyclohex-1-ene-1-carboxylate	-0.433818
Mestranol	methyl 3,4,5-trihydroxycyclohex-1-ene-1-carboxylate	0.782354
methyl 2,5-dimethyl-1H-pyrrole-3-carboxylate	methyl 3,4,5-trihydroxycyclohex-1-ene-1-carboxylate	-0.395826
Hydroxyprogesterone caproate	methyl 3,4,5-trihydroxycyclohex-1-ene-1-carboxylate	0.0868654
LPE 14:0	methyl 3,4,5-trihydroxycyclohex-1-ene-1-carboxylate	0.70331
Lauric acid ethyl ester	methyl 3,4,5-trihydroxycyclohex-1-ene-1-carboxylate	-0.216598
Ethylmalonic acid	methyl 3,4,5-trihydroxycyclohex-1-ene-1-carboxylate	-0.201661
LPC 18:2	methyl 3,4,5-trihydroxycyclohex-1-ene-1-carboxylate	-0.0592461
Guanidineacetic acid	methyl 3,4,5-trihydroxycyclohex-1-ene-1-carboxylate	0.100679
L-Tyrosine	methyl 3,4,5-trihydroxycyclohex-1-ene-1-carboxylate	0.96341
Nitrosoheptamethyleneimine	methyl 3,4,5-trihydroxycyclohex-1-ene-1-carboxylate	0.278135
Creatinine	methyl 3,4,5-trihydroxycyclohex-1-ene-1-carboxylate	0.576295
N-[2-chloro-6-(trifluoromethoxy)phenyl]-2,2-dimethylpropanamide	methyl 3,4,5-trihydroxycyclohex-1-ene-1-carboxylate	-0.194024
Neisseria_sp_10022	methyl 3,4,5-trihydroxycyclohex-1-ene-1-carboxylate	-0.045469
Thymine	methyl 3,4,5-trihydroxycyclohex-1-ene-1-carboxylate	-0.022498
Lactococcus_lactis	methyl 3,4,5-trihydroxycyclohex-1-ene-1-carboxylate	-0.0168996
L-Threonine	methyl 3,4,5-trihydroxycyclohex-1-ene-1-carboxylate	0.292347
Creatine	methyl 3,4,5-trihydroxycyclohex-1-ene-1-carboxylate	0.0533606
N-Methylhydantoin	methyl 3,4,5-trihydroxycyclohex-1-ene-1-carboxylate	-0.165127
H-Gly-Pro-OH	methyl 3,4,5-trihydroxycyclohex-1-ene-1-carboxylate	-0.331527
LPA 16:1	methyl 3,4,5-trihydroxycyclohex-1-ene-1-carboxylate	-0.294098
GlcADG (18:0-18:2)	methyl 3,4,5-trihydroxycyclohex-1-ene-1-carboxylate	0.466413
3-Hydroxybutyric acid	methyl 3,4,5-trihydroxycyclohex-1-ene-1-carboxylate	0.729865
methyl 3,4,5-trihydroxycyclohex-1-ene-1-carboxylate	methyl 3,4,5-trihydroxycyclohex-1-ene-1-carboxylate	-0.174287
DL-Carnitine	methyl 3,4,5-trihydroxycyclohex-1-ene-1-carboxylate	-0.177481
Pipecolic acid	methyl 3,4,5-trihydroxycyclohex-1-ene-1-carboxylate	0.103169
Arachidic acid	methyl 3,4,5-trihydroxycyclohex-1-ene-1-carboxylate	-0.327995
伪-Lapachone	methyl 3,4,5-trihydroxycyclohex-1-ene-1-carboxylate	-0.16304
TM7_phylum_sp_oral_clone_FR058	methyl 3,4,5-trihydroxycyclohex-1-ene-1-carboxylate	-0.460811
2'-Deoxyguanosine	methyl 3,4,5-trihydroxycyclohex-1-ene-1-carboxylate	-0.28553
Pseudoglutamicibacter_cumminsii	methyl 3,4,5-trihydroxycyclohex-1-ene-1-carboxylate	-0.0210599
L-Leucyl-L-alanine Hydrate	methyl 3,4,5-trihydroxycyclohex-1-ene-1-carboxylate	0.492709
ethyl 4-amino-2-(methylsulfanyl)-1,3-thiazole-5-carboxylate	methyl 3,4,5-trihydroxycyclohex-1-ene-1-carboxylate	0.0905982
Decanoic acid	methyl 3,4,5-trihydroxycyclohex-1-ene-1-carboxylate	-0.403965
Nicotinamide	methyl 3,4,5-trihydroxycyclohex-1-ene-1-carboxylate	0.655732
2-Deoxyuridine	methyl 3,4,5-trihydroxycyclohex-1-ene-1-carboxylate	-0.141338
Thymidine	methyl 3,4,5-trihydroxycyclohex-1-ene-1-carboxylate	-0.41585
Guvacoline	methyl 3,4,5-trihydroxycyclohex-1-ene-1-carboxylate	-0.0685503
Nervonic acid	methyl 3,4,5-trihydroxycyclohex-1-ene-1-carboxylate	-0.309463
2-(3,4-dihydroxyphenyl)-7-hydroxy-3,4-dihydro-2H-1-benzopyran-4-one	methyl 3,4,5-trihydroxycyclohex-1-ene-1-carboxylate	-0.38342
Betaine	methyl 3,4,5-trihydroxycyclohex-1-ene-1-carboxylate	0.335929
Genistein 4'-O-glucuronide	methyl 3,4,5-trihydroxycyclohex-1-ene-1-carboxylate	-0.439346
Ethyl-尾-D-glucuronide	methyl 3,4,5-trihydroxycyclohex-1-ene-1-carboxylate	0.822787
Nicotinamide 1-oxide	methyl 3,4,5-trihydroxycyclohex-1-ene-1-carboxylate	-0.0162508
Campylobacter_jejuni	methyl 3,4,5-trihydroxycyclohex-1-ene-1-carboxylate	-0.135298
1-Methylguanine	methyl 3,4,5-trihydroxycyclohex-1-ene-1-carboxylate	0.242477
1-Palmitoylglycerol	methyl 3,4,5-trihydroxycyclohex-1-ene-1-carboxylate	-0.0283899
2'-Deoxyinosine	methyl 3,4,5-trihydroxycyclohex-1-ene-1-carboxylate	0.0308484
Glycine anhydride	methyl 3,4,5-trihydroxycyclohex-1-ene-1-carboxylate	0.291088
Glycyl-L-leucine	methyl 3,4,5-trihydroxycyclohex-1-ene-1-carboxylate	-0.435486
Lysopc 18:2	methyl 3,4,5-trihydroxycyclohex-1-ene-1-carboxylate	0.886632
LPG 18:1	methyl 3,4,5-trihydroxycyclohex-1-ene-1-carboxylate	0.512029
D-Saccharic acid	methyl 3,4,5-trihydroxycyclohex-1-ene-1-carboxylate	0.981052
Glycerophospho-N-palmitoyl ethanolamine	methyl 3,4,5-trihydroxycyclohex-1-ene-1-carboxylate	-0.110377
5-Hydroxyindole-3-acetic acid	methyl 3,4,5-trihydroxycyclohex-1-ene-1-carboxylate	0.542872
N-Isovalerylglycine	methyl 3,4,5-trihydroxycyclohex-1-ene-1-carboxylate	-0.231595
2-{2-[(1-methyl-1H-pyrazol-5-yl)amino]-2-oxoethoxy}acetic acid	methyl 3,4,5-trihydroxycyclohex-1-ene-1-carboxylate	-0.118484
Docosapentaenoic acid	methyl 3,4,5-trihydroxycyclohex-1-ene-1-carboxylate	0.148995
L-Glutamic acid	methyl 3,4,5-trihydroxycyclohex-1-ene-1-carboxylate	0.489882
Ala-Ile	methyl 3,4,5-trihydroxycyclohex-1-ene-1-carboxylate	0.0518796
LPG 18:2	methyl 3,4,5-trihydroxycyclohex-1-ene-1-carboxylate	0.698527
Urocanic acid	methyl 3,4,5-trihydroxycyclohex-1-ene-1-carboxylate	0.139942
L-Homocitrulline	methyl 3,4,5-trihydroxycyclohex-1-ene-1-carboxylate	0.0144706
L-Aspartic acid	methyl 3,4,5-trihydroxycyclohex-1-ene-1-carboxylate	-0.187461
D-(-)-Glutamine	methyl 3,4,5-trihydroxycyclohex-1-ene-1-carboxylate	-0.143824
Oleoyl-L-伪-lysophosphatidic acid	methyl 3,4,5-trihydroxycyclohex-1-ene-1-carboxylate	-0.162106
Monoolein	methyl 3,4,5-trihydroxycyclohex-1-ene-1-carboxylate	0.0925231
N-Glycolylneuraminic acid	methyl 3,4,5-trihydroxycyclohex-1-ene-1-carboxylate	0.458752
L-Threonic acid	methyl 3,4,5-trihydroxycyclohex-1-ene-1-carboxylate	-0.0748996
Glucuronic acid-3,6-lactone	methyl 3,4,5-trihydroxycyclohex-1-ene-1-carboxylate	-0.127102
7-Methylguanosine	methyl 3,4,5-trihydroxycyclohex-1-ene-1-carboxylate	-0.201005
8-Hydroxyquinoline	methyl 3,4,5-trihydroxycyclohex-1-ene-1-carboxylate	-0.188862
Escherichia_coli	methyl 3,4,5-trihydroxycyclohex-1-ene-1-carboxylate	-0.0442325
Allantoic acid	methyl 3,4,5-trihydroxycyclohex-1-ene-1-carboxylate	-0.425954
D-Galactosamine	methyl 3,4,5-trihydroxycyclohex-1-ene-1-carboxylate	0.333786
5-(3-cyclohexylprop-1-ynyl)nicotinic acid	methyl 3,4,5-trihydroxycyclohex-1-ene-1-carboxylate	0.390564
Acetylcholine	methyl 3,4,5-trihydroxycyclohex-1-ene-1-carboxylate	-0.00370163
D-Tagatose	methyl 3,4,5-trihydroxycyclohex-1-ene-1-carboxylate	-0.14521
LPE 16:1	methyl 3,4,5-trihydroxycyclohex-1-ene-1-carboxylate	0.000178427
FAHFA (18:2/18:1)	methyl 3,4,5-trihydroxycyclohex-1-ene-1-carboxylate	0.0450422
D-(+)-Proline	methyl 3,4,5-trihydroxycyclohex-1-ene-1-carboxylate	-0.245623
1-Methyluric acid	Lysopc 18:2	0.0543739
5-(3-cyclohexylprop-1-ynyl)nicotinic acid	Lysopc 18:2	0.269999
L-Homocitrulline	Lysopc 18:2	0.830264
8-Hydroxyquinoline	Lysopc 18:2	-0.260554
Nicotinamide	Lysopc 18:2	0.208344
Lactococcus_lactis	Lysopc 18:2	-0.308592
ethyl 4-amino-2-(methylsulfanyl)-1,3-thiazole-5-carboxylate	Lysopc 18:2	0.48027
Creatinine	Lysopc 18:2	-0.586942
2-(acetylamino)-3-(1H-indol-3-yl)propanoic acid	Lysopc 18:2	0.207575
DL-Carnitine	Lysopc 18:2	-0.0902131
Helicobacter_typhlonius	Lysopc 18:2	-0.261936
16-Hydroxyhexadecanoic acid	Lysopc 18:2	-0.177017
5-Hydroxyindole-3-acetic acid	Lysopc 18:2	0.34463
Creatine	Lysopc 18:2	-0.217176
D-Galactosamine	Lysopc 18:2	0.406762
Caprylic acid	Lysopc 18:2	0.878561
1a,1b-Dihomo prostaglandin F2伪	Lysopc 18:2	0.201612
Urocanic acid	Lysopc 18:2	0.108309
methyl 2,5-dimethyl-1H-pyrrole-3-carboxylate	Lysopc 18:2	-0.0919805
N3,N4-Dimethyl-L-arginine	Lysopc 18:2	-0.277824
Guvacoline	Lysopc 18:2	0.481584
Acetyl-L-carnitine	Lysopc 18:2	-0.110262
Ruminococcus_flavefaciens	Lysopc 18:2	0.299503
L-Threonine	Lysopc 18:2	-0.379878
L-Threonic acid	Lysopc 18:2	0.878093
Nervonic acid	Lysopc 18:2	-0.0613535
4-Acetamidobutanoic acid	Lysopc 18:2	0.480353
Clostridium_paraputrificum	Lysopc 18:2	-0.106581
L-Aspartic acid	Lysopc 18:2	0.333052
Glycyl-L-leucine	Lysopc 18:2	0.36562
GlcADG (18:0-18:2)	Lysopc 18:2	0.49209
Docosapentaenoic acid	Lysopc 18:2	0.754971
Decanoic acid	Lysopc 18:2	-0.384735
H-Gly-Pro-OH	Lysopc 18:2	0.241825
Guanidineacetic acid	Lysopc 18:2	0.172512
TM7_phylum_sp_oral_clone_FR058	Lysopc 18:2	-0.0183749
methyl 3,4,5-trihydroxycyclohex-1-ene-1-carboxylate	Lysopc 18:2	0.449208
6-Hydroxynicotinic acid	Lysopc 18:2	0.581539
Oxytetracycline	Lysopc 18:2	-0.0372506
Campylobacter_jejuni	Lysopc 18:2	0.433532
Ethyl-尾-D-glucuronide	Lysopc 18:2	-0.616098
N-Methylhydantoin	Lysopc 18:2	-0.213814
LPC 18:2	Lysopc 18:2	0.324066
LPG 18:1	Lysopc 18:2	0.595289
L-Glutamic acid	Lysopc 18:2	-0.0589673
Clostridium_perfringens	Lysopc 18:2	0.467188
Betaine	Lysopc 18:2	0.158164
Thymidine	Lysopc 18:2	0.918435
Adenosine	Lysopc 18:2	-0.175316
RLK	Lysopc 18:2	-0.275201
Linoleic acid	Lysopc 18:2	-0.175733
L-Tyrosine	Lysopc 18:2	0.0542239
Arachidic acid	Lysopc 18:2	-0.21234
Ethylmalonic acid	Lysopc 18:2	-0.114549
N-[2-chloro-6-(trifluoromethoxy)phenyl]-2,2-dimethylpropanamide	Lysopc 18:2	-0.312078
Glucuronic acid-3,6-lactone	Lysopc 18:2	-0.272844
Nicotinamide 1-oxide	Lysopc 18:2	0.488389
1-Palmitoylglycerol	Lysopc 18:2	-0.0943898
Thymine	Lysopc 18:2	-0.234447
2-(2-oxo-2-{[2-(2-oxo-1-imidazolidinyl)ethyl]amino}ethoxy)acetic acid	Lysopc 18:2	0.541544
D-Tagatose	Lysopc 18:2	0.423569
D-Saccharic acid	Lysopc 18:2	0.623074
1-Methylguanine	Lysopc 18:2	0.502522
2-(acetylamino)-3-[4-(acetylamino)phenyl]acrylic acid	Lysopc 18:2	0.724091
Lysopc 18:2	Lysopc 18:2	0.548821
Acetylcholine	Lysopc 18:2	-0.171348
Lauric acid ethyl ester	Lysopc 18:2	0.0791532
伪-Lapachone	Lysopc 18:2	0.601204
2-{2-[(1-methyl-1H-pyrazol-5-yl)amino]-2-oxoethoxy}acetic acid	Lysopc 18:2	0.807067
LPE 16:1	Lysopc 18:2	0.921943
7-Methylguanosine	Lysopc 18:2	-0.0622613
FAHFA (18:2/18:1)	Lysopc 18:2	0.679055
D-(+)-Proline	Lysopc 18:2	0.37122
2'-Deoxyguanosine	Lysopc 18:2	-0.0947097
Valylproline	Lysopc 18:2	0.709302
2,6-Dimethyl-纬-pyrone	Lysopc 18:2	-0.315434
Allantoic acid	Lysopc 18:2	0.0536674
L-Leucyl-L-alanine Hydrate	Lysopc 18:2	-0.410135
LPA 16:1	Lysopc 18:2	-0.165496
Oleamide	Lysopc 18:2	-0.268201
Lactobacillus_murinus	Lysopc 18:2	-0.127682
N-Glycolylneuraminic acid	Lysopc 18:2	0.0623216
Glycerophospho-N-palmitoyl ethanolamine	Lysopc 18:2	-0.341683
Leucylproline	Lysopc 18:2	0.8256
LPE 14:0	Lysopc 18:2	0.31624
Escherichia_coli	Lysopc 18:2	0.0871205
Mestranol	Lysopc 18:2	-0.0323648
2'-Deoxyinosine	Lysopc 18:2	0.655151
Pipecolic acid	Lysopc 18:2	0.430197
Hydroxyprogesterone caproate	Lysopc 18:2	0.173885
Glycine anhydride	Lysopc 18:2	0.86771
2-Deoxyuridine	Lysopc 18:2	-0.509978
Pseudoglutamicibacter_cumminsii	Lysopc 18:2	0.455934
Monoolein	Lysopc 18:2	0.129952
D-(-)-Glutamine	Lysopc 18:2	0.902647
Ala-Ile	Lysopc 18:2	-0.235255
N-Isovalerylglycine	Lysopc 18:2	0.00150855
Neisseria_sp_10022	Lysopc 18:2	0.539905
Oleoyl-L-伪-lysophosphatidic acid	Lysopc 18:2	-0.194633
Nitrosoheptamethyleneimine	Lysopc 18:2	0.380792
Genistein 4'-O-glucuronide	Lysopc 18:2	-0.37142
LPG 18:2	Lysopc 18:2	0.534118
3-Hydroxybutyric acid	Lysopc 18:2	0.39164
2-(3,4-dihydroxyphenyl)-7-hydroxy-3,4-dihydro-2H-1-benzopyran-4-one	Lysopc 18:2	0.309448
Mestranol	5-Hydroxyindole-3-acetic acid	0.472804
TM7_phylum_sp_oral_clone_FR058	5-Hydroxyindole-3-acetic acid	0.349274
Oleamide	5-Hydroxyindole-3-acetic acid	-0.0786211
1-Methyluric acid	5-Hydroxyindole-3-acetic acid	0.759803
Ethylmalonic acid	5-Hydroxyindole-3-acetic acid	0.550443
Glucuronic acid-3,6-lactone	5-Hydroxyindole-3-acetic acid	0.189213
2,6-Dimethyl-纬-pyrone	5-Hydroxyindole-3-acetic acid	-0.0787505
D-Galactosamine	5-Hydroxyindole-3-acetic acid	0.0185526
Leucylproline	5-Hydroxyindole-3-acetic acid	-0.206493
N-Methylhydantoin	5-Hydroxyindole-3-acetic acid	-0.554277
Monoolein	5-Hydroxyindole-3-acetic acid	0.773134
2-Deoxyuridine	5-Hydroxyindole-3-acetic acid	-0.225194
Nicotinamide 1-oxide	5-Hydroxyindole-3-acetic acid	-0.264193
Glycyl-L-leucine	5-Hydroxyindole-3-acetic acid	-0.244659
16-Hydroxyhexadecanoic acid	5-Hydroxyindole-3-acetic acid	-0.143947
2-(2-oxo-2-{[2-(2-oxo-1-imidazolidinyl)ethyl]amino}ethoxy)acetic acid	5-Hydroxyindole-3-acetic acid	-0.234813
Hydroxyprogesterone caproate	5-Hydroxyindole-3-acetic acid	0.355499
LPE 14:0	5-Hydroxyindole-3-acetic acid	-0.13086
Campylobacter_jejuni	5-Hydroxyindole-3-acetic acid	0.0721756
Creatine	5-Hydroxyindole-3-acetic acid	0.523517
6-Hydroxynicotinic acid	5-Hydroxyindole-3-acetic acid	-0.194402
L-Aspartic acid	5-Hydroxyindole-3-acetic acid	-0.159906
H-Gly-Pro-OH	5-Hydroxyindole-3-acetic acid	-0.0862276
Thymine	5-Hydroxyindole-3-acetic acid	-0.133376
Guvacoline	5-Hydroxyindole-3-acetic acid	-0.376509
Nervonic acid	5-Hydroxyindole-3-acetic acid	-0.378921
L-Homocitrulline	5-Hydroxyindole-3-acetic acid	0.828335
1a,1b-Dihomo prostaglandin F2伪	5-Hydroxyindole-3-acetic acid	0.429477
methyl 3,4,5-trihydroxycyclohex-1-ene-1-carboxylate	5-Hydroxyindole-3-acetic acid	0.680342
Ala-Ile	5-Hydroxyindole-3-acetic acid	-0.0755328
L-Tyrosine	5-Hydroxyindole-3-acetic acid	0.31135
Valylproline	5-Hydroxyindole-3-acetic acid	-0.115496
Ethyl-尾-D-glucuronide	5-Hydroxyindole-3-acetic acid	0.702031
Thymidine	5-Hydroxyindole-3-acetic acid	-0.049872
伪-Lapachone	5-Hydroxyindole-3-acetic acid	-0.361039
L-Threonic acid	5-Hydroxyindole-3-acetic acid	0.275066
5-(3-cyclohexylprop-1-ynyl)nicotinic acid	5-Hydroxyindole-3-acetic acid	-0.326375
FAHFA (18:2/18:1)	5-Hydroxyindole-3-acetic acid	-0.0622911
Genistein 4'-O-glucuronide	5-Hydroxyindole-3-acetic acid	0.579407
Lauric acid ethyl ester	5-Hydroxyindole-3-acetic acid	0.933599
DL-Carnitine	5-Hydroxyindole-3-acetic acid	0.0169886
L-Glutamic acid	5-Hydroxyindole-3-acetic acid	0.0797391
Oxytetracycline	5-Hydroxyindole-3-acetic acid	-0.177963
LPG 18:2	5-Hydroxyindole-3-acetic acid	-0.0877805
D-Saccharic acid	5-Hydroxyindole-3-acetic acid	0.0183032
Acetylcholine	5-Hydroxyindole-3-acetic acid	-0.00251658
LPC 18:2	5-Hydroxyindole-3-acetic acid	-0.266276
Creatinine	5-Hydroxyindole-3-acetic acid	-0.386966
Lactococcus_lactis	5-Hydroxyindole-3-acetic acid	0.511167
Ruminococcus_flavefaciens	5-Hydroxyindole-3-acetic acid	0.282345
Glycine anhydride	5-Hydroxyindole-3-acetic acid	-0.262781
Nitrosoheptamethyleneimine	5-Hydroxyindole-3-acetic acid	-0.0927463
L-Leucyl-L-alanine Hydrate	5-Hydroxyindole-3-acetic acid	0.000940929
Linoleic acid	5-Hydroxyindole-3-acetic acid	0.542704
Neisseria_sp_10022	5-Hydroxyindole-3-acetic acid	0.655222
8-Hydroxyquinoline	5-Hydroxyindole-3-acetic acid	-0.127773
Nicotinamide	5-Hydroxyindole-3-acetic acid	0.521413
3-Hydroxybutyric acid	5-Hydroxyindole-3-acetic acid	0.464278
Clostridium_perfringens	5-Hydroxyindole-3-acetic acid	-0.260474
methyl 2,5-dimethyl-1H-pyrrole-3-carboxylate	5-Hydroxyindole-3-acetic acid	0.214593
Lactobacillus_murinus	5-Hydroxyindole-3-acetic acid	0.261169
LPA 16:1	5-Hydroxyindole-3-acetic acid	0.622464
LPG 18:1	5-Hydroxyindole-3-acetic acid	-0.223289
2-{2-[(1-methyl-1H-pyrazol-5-yl)amino]-2-oxoethoxy}acetic acid	5-Hydroxyindole-3-acetic acid	0.165638
Urocanic acid	5-Hydroxyindole-3-acetic acid	0.664091
Caprylic acid	5-Hydroxyindole-3-acetic acid	-0.268867
Helicobacter_typhlonius	5-Hydroxyindole-3-acetic acid	0.71167
4-Acetamidobutanoic acid	5-Hydroxyindole-3-acetic acid	0.0472446
L-Threonine	5-Hydroxyindole-3-acetic acid	-0.349958
Allantoic acid	5-Hydroxyindole-3-acetic acid	0.666484
N3,N4-Dimethyl-L-arginine	5-Hydroxyindole-3-acetic acid	0.943515
Oleoyl-L-伪-lysophosphatidic acid	5-Hydroxyindole-3-acetic acid	-0.328537
Guanidineacetic acid	5-Hydroxyindole-3-acetic acid	-0.0262022
Pseudoglutamicibacter_cumminsii	5-Hydroxyindole-3-acetic acid	0.614371
2-(acetylamino)-3-[4-(acetylamino)phenyl]acrylic acid	5-Hydroxyindole-3-acetic acid	0.796712
2-(acetylamino)-3-(1H-indol-3-yl)propanoic acid	5-Hydroxyindole-3-acetic acid	0.280347
Escherichia_coli	5-Hydroxyindole-3-acetic acid	0.74764
Lysopc 18:2	5-Hydroxyindole-3-acetic acid	0.675241
7-Methylguanosine	5-Hydroxyindole-3-acetic acid	-0.57281
5-Hydroxyindole-3-acetic acid	5-Hydroxyindole-3-acetic acid	0.422796
GlcADG (18:0-18:2)	5-Hydroxyindole-3-acetic acid	0.235404
2'-Deoxyguanosine	5-Hydroxyindole-3-acetic acid	0.56875
Betaine	5-Hydroxyindole-3-acetic acid	0.473809
Decanoic acid	5-Hydroxyindole-3-acetic acid	0.633536
Pipecolic acid	5-Hydroxyindole-3-acetic acid	0.461223
ethyl 4-amino-2-(methylsulfanyl)-1,3-thiazole-5-carboxylate	5-Hydroxyindole-3-acetic acid	0.658512
D-(-)-Glutamine	5-Hydroxyindole-3-acetic acid	-0.12974
2-(3,4-dihydroxyphenyl)-7-hydroxy-3,4-dihydro-2H-1-benzopyran-4-one	5-Hydroxyindole-3-acetic acid	0.011003
Acetyl-L-carnitine	5-Hydroxyindole-3-acetic acid	-0.0732769
Adenosine	5-Hydroxyindole-3-acetic acid	0.12381
N-Glycolylneuraminic acid	5-Hydroxyindole-3-acetic acid	0.48357
RLK	5-Hydroxyindole-3-acetic acid	-0.0242518
Docosapentaenoic acid	5-Hydroxyindole-3-acetic acid	0.542442
N-Isovalerylglycine	5-Hydroxyindole-3-acetic acid	-0.0817167
N-[2-chloro-6-(trifluoromethoxy)phenyl]-2,2-dimethylpropanamide	5-Hydroxyindole-3-acetic acid	-0.239687
Glycerophospho-N-palmitoyl ethanolamine	5-Hydroxyindole-3-acetic acid	0.64177
LPE 16:1	5-Hydroxyindole-3-acetic acid	0.0244261
1-Palmitoylglycerol	5-Hydroxyindole-3-acetic acid	-0.216603
2'-Deoxyinosine	5-Hydroxyindole-3-acetic acid	-0.226977
1-Methylguanine	5-Hydroxyindole-3-acetic acid	-0.0219078
D-Tagatose	5-Hydroxyindole-3-acetic acid	-0.227903
Arachidic acid	5-Hydroxyindole-3-acetic acid	-0.522128
Clostridium_paraputrificum	5-Hydroxyindole-3-acetic acid	-0.263697
D-(+)-Proline	5-Hydroxyindole-3-acetic acid	0.67725
Guvacoline	4-Acetamidobutanoic acid	-0.5595
2-{2-[(1-methyl-1H-pyrazol-5-yl)amino]-2-oxoethoxy}acetic acid	4-Acetamidobutanoic acid	0.728898
Ruminococcus_flavefaciens	4-Acetamidobutanoic acid	-0.214869
Urocanic acid	4-Acetamidobutanoic acid	-0.558392
Oxytetracycline	4-Acetamidobutanoic acid	-0.361598
ethyl 4-amino-2-(methylsulfanyl)-1,3-thiazole-5-carboxylate	4-Acetamidobutanoic acid	0.826107
LPG 18:2	4-Acetamidobutanoic acid	-0.217411
LPC 18:2	4-Acetamidobutanoic acid	0.0135344
Neisseria_sp_10022	4-Acetamidobutanoic acid	0.673983
Ala-Ile	4-Acetamidobutanoic acid	0.15266
Lactobacillus_murinus	4-Acetamidobutanoic acid	0.630526
Lauric acid ethyl ester	4-Acetamidobutanoic acid	-0.0545276
DL-Carnitine	4-Acetamidobutanoic acid	0.889314
Nervonic acid	4-Acetamidobutanoic acid	0.248859
Creatinine	4-Acetamidobutanoic acid	-0.139434
Linoleic acid	4-Acetamidobutanoic acid	-0.463453
2'-Deoxyinosine	4-Acetamidobutanoic acid	0.863637
Valylproline	4-Acetamidobutanoic acid	0.76333
Nicotinamide 1-oxide	4-Acetamidobutanoic acid	0.891242
Escherichia_coli	4-Acetamidobutanoic acid	0.19258
伪-Lapachone	4-Acetamidobutanoic acid	0.0970215
Oleoyl-L-伪-lysophosphatidic acid	4-Acetamidobutanoic acid	-0.265541
L-Threonine	4-Acetamidobutanoic acid	0.506112
Pseudoglutamicibacter_cumminsii	4-Acetamidobutanoic acid	-0.642204
FAHFA (18:2/18:1)	4-Acetamidobutanoic acid	-0.300647
TM7_phylum_sp_oral_clone_FR058	4-Acetamidobutanoic acid	0.874387
1-Methylguanine	4-Acetamidobutanoic acid	-0.406967
Lactococcus_lactis	4-Acetamidobutanoic acid	0.217432
Glucuronic acid-3,6-lactone	4-Acetamidobutanoic acid	-0.325097
L-Threonic acid	4-Acetamidobutanoic acid	-0.228256
Hydroxyprogesterone caproate	4-Acetamidobutanoic acid	0.871491
Helicobacter_typhlonius	4-Acetamidobutanoic acid	-0.167909
LPA 16:1	4-Acetamidobutanoic acid	0.378604
Acetyl-L-carnitine	4-Acetamidobutanoic acid	-0.238401
N-[2-chloro-6-(trifluoromethoxy)phenyl]-2,2-dimethylpropanamide	4-Acetamidobutanoic acid	0.0400119
L-Homocitrulline	4-Acetamidobutanoic acid	0.0389614
LPE 16:1	4-Acetamidobutanoic acid	-0.199166
Pipecolic acid	4-Acetamidobutanoic acid	-0.240086
Thymidine	4-Acetamidobutanoic acid	0.118584
Decanoic acid	4-Acetamidobutanoic acid	-0.0469826
5-(3-cyclohexylprop-1-ynyl)nicotinic acid	4-Acetamidobutanoic acid	-0.294837
Ethylmalonic acid	4-Acetamidobutanoic acid	0.595197
Nicotinamide	4-Acetamidobutanoic acid	0.47123
Glycerophospho-N-palmitoyl ethanolamine	4-Acetamidobutanoic acid	-0.00369818
D-Saccharic acid	4-Acetamidobutanoic acid	-0.281352
GlcADG (18:0-18:2)	4-Acetamidobutanoic acid	-0.169409
2'-Deoxyguanosine	4-Acetamidobutanoic acid	0.174802
D-(-)-Glutamine	4-Acetamidobutanoic acid	-0.483445
methyl 3,4,5-trihydroxycyclohex-1-ene-1-carboxylate	4-Acetamidobutanoic acid	0.140055
3-Hydroxybutyric acid	4-Acetamidobutanoic acid	0.420612
methyl 2,5-dimethyl-1H-pyrrole-3-carboxylate	4-Acetamidobutanoic acid	-0.263438
Lysopc 18:2	4-Acetamidobutanoic acid	0.358915
1-Palmitoylglycerol	4-Acetamidobutanoic acid	0.150223
6-Hydroxynicotinic acid	4-Acetamidobutanoic acid	0.356238
RLK	4-Acetamidobutanoic acid	0.928668
Ethyl-尾-D-glucuronide	4-Acetamidobutanoic acid	0.296632
2-(acetylamino)-3-(1H-indol-3-yl)propanoic acid	4-Acetamidobutanoic acid	-0.367203
Caprylic acid	4-Acetamidobutanoic acid	0.505013
1a,1b-Dihomo prostaglandin F2伪	4-Acetamidobutanoic acid	-0.180006
L-Aspartic acid	4-Acetamidobutanoic acid	0.0563041
Thymine	4-Acetamidobutanoic acid	0.362781
LPE 14:0	4-Acetamidobutanoic acid	-0.025427
2-(acetylamino)-3-[4-(acetylamino)phenyl]acrylic acid	4-Acetamidobutanoic acid	-0.356133
Glycine anhydride	4-Acetamidobutanoic acid	0.944968
Acetylcholine	4-Acetamidobutanoic acid	-0.227652
H-Gly-Pro-OH	4-Acetamidobutanoic acid	0.941089
Monoolein	4-Acetamidobutanoic acid	0.841129
N-Isovalerylglycine	4-Acetamidobutanoic acid	-0.386685
Adenosine	4-Acetamidobutanoic acid	-0.178496
L-Glutamic acid	4-Acetamidobutanoic acid	0.347971
D-Tagatose	4-Acetamidobutanoic acid	-0.252598
Genistein 4'-O-glucuronide	4-Acetamidobutanoic acid	0.0803422
Clostridium_paraputrificum	4-Acetamidobutanoic acid	-0.210635
2-(3,4-dihydroxyphenyl)-7-hydroxy-3,4-dihydro-2H-1-benzopyran-4-one	4-Acetamidobutanoic acid	0.924716
Mestranol	4-Acetamidobutanoic acid	0.475999
2,6-Dimethyl-纬-pyrone	4-Acetamidobutanoic acid	-0.0300209
1-Methyluric acid	4-Acetamidobutanoic acid	0.19299
2-(2-oxo-2-{[2-(2-oxo-1-imidazolidinyl)ethyl]amino}ethoxy)acetic acid	4-Acetamidobutanoic acid	-0.198057
Nitrosoheptamethyleneimine	4-Acetamidobutanoic acid	-0.604999
L-Leucyl-L-alanine Hydrate	4-Acetamidobutanoic acid	0.404225
D-(+)-Proline	4-Acetamidobutanoic acid	0.93425
Glycyl-L-leucine	4-Acetamidobutanoic acid	0.04748
Leucylproline	4-Acetamidobutanoic acid	0.0344964
Docosapentaenoic acid	4-Acetamidobutanoic acid	0.709355
5-Hydroxyindole-3-acetic acid	4-Acetamidobutanoic acid	-0.228121
LPG 18:1	4-Acetamidobutanoic acid	0.40716
N-Methylhydantoin	4-Acetamidobutanoic acid	0.190516
Campylobacter_jejuni	4-Acetamidobutanoic acid	-0.0878421
Betaine	4-Acetamidobutanoic acid	-0.165545
Allantoic acid	4-Acetamidobutanoic acid	0.453058
4-Acetamidobutanoic acid	4-Acetamidobutanoic acid	-0.235138
Arachidic acid	4-Acetamidobutanoic acid	0.746147
Oleamide	4-Acetamidobutanoic acid	0.293036
Guanidineacetic acid	4-Acetamidobutanoic acid	0.397985
7-Methylguanosine	4-Acetamidobutanoic acid	0.508839
N3,N4-Dimethyl-L-arginine	4-Acetamidobutanoic acid	0.0944884
L-Tyrosine	4-Acetamidobutanoic acid	0.311461
16-Hydroxyhexadecanoic acid	4-Acetamidobutanoic acid	0.122105
N-Glycolylneuraminic acid	4-Acetamidobutanoic acid	-0.289628
8-Hydroxyquinoline	4-Acetamidobutanoic acid	-0.0887534
D-Galactosamine	4-Acetamidobutanoic acid	-0.630151
Clostridium_perfringens	4-Acetamidobutanoic acid	-0.0775951
2-Deoxyuridine	4-Acetamidobutanoic acid	0.963467
Creatine	4-Acetamidobutanoic acid	0.193552
Arachidic acid	Valylproline	-0.565418
Lactococcus_lactis	Valylproline	-0.447761
D-Galactosamine	Valylproline	0.401767
Valylproline	Valylproline	-0.204915
Neisseria_sp_10022	Valylproline	-0.113047
Decanoic acid	Valylproline	-0.457114
Acetyl-L-carnitine	Valylproline	0.800111
Hydroxyprogesterone caproate	Valylproline	-0.0743603
L-Aspartic acid	Valylproline	-0.214773
TM7_phylum_sp_oral_clone_FR058	Valylproline	0.261169
Ethylmalonic acid	Valylproline	0.918645
Ala-Ile	Valylproline	-0.421316
3-Hydroxybutyric acid	Valylproline	0.0448607
ethyl 4-amino-2-(methylsulfanyl)-1,3-thiazole-5-carboxylate	Valylproline	0.961902
1-Methyluric acid	Valylproline	0.643055
5-Hydroxyindole-3-acetic acid	Valylproline	-0.0963249
Guanidineacetic acid	Valylproline	0.536398
Creatine	Valylproline	0.566605
1a,1b-Dihomo prostaglandin F2伪	Valylproline	-0.0610002
8-Hydroxyquinoline	Valylproline	-0.332409
Caprylic acid	Valylproline	0.922275
Nervonic acid	Valylproline	0.27063
LPE 14:0	Valylproline	0.0530861
LPG 18:2	Valylproline	-0.0694591
D-Saccharic acid	Valylproline	0.840875
Linoleic acid	Valylproline	-0.15846
Nicotinamide	Valylproline	-0.259922
Glycine anhydride	Valylproline	-0.104736
GlcADG (18:0-18:2)	Valylproline	-0.218661
16-Hydroxyhexadecanoic acid	Valylproline	-0.354773
Guvacoline	Valylproline	-0.423068
伪-Lapachone	Valylproline	0.0733864
Monoolein	Valylproline	-0.130637
RLK	Valylproline	-0.363952
Oxytetracycline	Valylproline	0.450509
Adenosine	Valylproline	-0.0215058
FAHFA (18:2/18:1)	Valylproline	0.620018
Glycyl-L-leucine	Valylproline	0.00859016
Urocanic acid	Valylproline	0.925377
D-(-)-Glutamine	Valylproline	0.0796198
Lactobacillus_murinus	Valylproline	-0.144368
DL-Carnitine	Valylproline	0.214863
Thymidine	Valylproline	-0.340617
D-(+)-Proline	Valylproline	0.342985
2-(3,4-dihydroxyphenyl)-7-hydroxy-3,4-dihydro-2H-1-benzopyran-4-one	Valylproline	-0.723339
2-(acetylamino)-3-(1H-indol-3-yl)propanoic acid	Valylproline	0.0190838
Pseudoglutamicibacter_cumminsii	Valylproline	0.466809
N-Isovalerylglycine	Valylproline	-0.191798
L-Leucyl-L-alanine Hydrate	Valylproline	-0.246548
2-(2-oxo-2-{[2-(2-oxo-1-imidazolidinyl)ethyl]amino}ethoxy)acetic acid	Valylproline	0.252114
L-Homocitrulline	Valylproline	0.222127
2,6-Dimethyl-纬-pyrone	Valylproline	0.13011
Acetylcholine	Valylproline	-0.311748
L-Glutamic acid	Valylproline	-0.504252
Leucylproline	Valylproline	0.103886
D-Tagatose	Valylproline	-0.282029
Thymine	Valylproline	0.632276
Glucuronic acid-3,6-lactone	Valylproline	-0.315052
LPE 16:1	Valylproline	0.196103
6-Hydroxynicotinic acid	Valylproline	0.256808
Escherichia_coli	Valylproline	-0.182522
Lauric acid ethyl ester	Valylproline	0.860923
Ruminococcus_flavefaciens	Valylproline	-0.392725
Glycerophospho-N-palmitoyl ethanolamine	Valylproline	0.550717
Clostridium_paraputrificum	Valylproline	0.25697
1-Methylguanine	Valylproline	-0.114671
Clostridium_perfringens	Valylproline	-0.00949962
2-{2-[(1-methyl-1H-pyrazol-5-yl)amino]-2-oxoethoxy}acetic acid	Valylproline	-0.189206
Genistein 4'-O-glucuronide	Valylproline	0.0657612
Lysopc 18:2	Valylproline	-0.642108
H-Gly-Pro-OH	Valylproline	0.841387
L-Threonine	Valylproline	-0.190656
LPC 18:2	Valylproline	-0.280755
2'-Deoxyguanosine	Valylproline	0.433212
Nitrosoheptamethyleneimine	Valylproline	-0.0521034
Allantoic acid	Valylproline	0.517237
5-(3-cyclohexylprop-1-ynyl)nicotinic acid	Valylproline	0.569711
Creatinine	Valylproline	-0.499411
L-Threonic acid	Valylproline	-0.117184
methyl 2,5-dimethyl-1H-pyrrole-3-carboxylate	Valylproline	-0.220861
methyl 3,4,5-trihydroxycyclohex-1-ene-1-carboxylate	Valylproline	-0.16635
Docosapentaenoic acid	Valylproline	-0.177635
7-Methylguanosine	Valylproline	0.421439
N-[2-chloro-6-(trifluoromethoxy)phenyl]-2,2-dimethylpropanamide	Valylproline	0.968954
2'-Deoxyinosine	Valylproline	0.5716
Mestranol	Valylproline	0.708692
2-(acetylamino)-3-[4-(acetylamino)phenyl]acrylic acid	Valylproline	0.678866
L-Tyrosine	Valylproline	-0.458784
Campylobacter_jejuni	Valylproline	0.606329
Oleamide	Valylproline	0.0642413
Betaine	Valylproline	0.861283
Nicotinamide 1-oxide	Valylproline	0.38251
N3,N4-Dimethyl-L-arginine	Valylproline	-0.200879
4-Acetamidobutanoic acid	Valylproline	0.447752
Helicobacter_typhlonius	Valylproline	0.439574
Oleoyl-L-伪-lysophosphatidic acid	Valylproline	-0.580051
N-Glycolylneuraminic acid	Valylproline	-0.363865
N-Methylhydantoin	Valylproline	0.540831
1-Palmitoylglycerol	Valylproline	-0.216112
Ethyl-尾-D-glucuronide	Valylproline	0.738961
2-Deoxyuridine	Valylproline	0.91203
LPG 18:1	Valylproline	0.0332428
LPA 16:1	Valylproline	0.00183267
Pipecolic acid	Valylproline	-0.229641
1-Methylguanine	6-Hydroxynicotinic acid	-0.183106
D-Saccharic acid	6-Hydroxynicotinic acid	0.34819
2-(acetylamino)-3-(1H-indol-3-yl)propanoic acid	6-Hydroxynicotinic acid	0.137047
L-Tyrosine	6-Hydroxynicotinic acid	0.186562
Oxytetracycline	6-Hydroxynicotinic acid	0.00869938
Lauric acid ethyl ester	6-Hydroxynicotinic acid	-0.121479
Escherichia_coli	6-Hydroxynicotinic acid	0.35592
Helicobacter_typhlonius	6-Hydroxynicotinic acid	0.162566
H-Gly-Pro-OH	6-Hydroxynicotinic acid	0.468581
TM7_phylum_sp_oral_clone_FR058	6-Hydroxynicotinic acid	0.817285
L-Threonic acid	6-Hydroxynicotinic acid	-0.0101674
Genistein 4'-O-glucuronide	6-Hydroxynicotinic acid	0.519138
Valylproline	6-Hydroxynicotinic acid	-0.325775
Thymidine	6-Hydroxynicotinic acid	0.176843
Creatine	6-Hydroxynicotinic acid	-0.0687216
Guvacoline	6-Hydroxynicotinic acid	0.15909
L-Homocitrulline	6-Hydroxynicotinic acid	0.224515
Decanoic acid	6-Hydroxynicotinic acid	-0.147264
Urocanic acid	6-Hydroxynicotinic acid	0.123556
6-Hydroxynicotinic acid	6-Hydroxynicotinic acid	-0.2772
LPA 16:1	6-Hydroxynicotinic acid	0.531185
Caprylic acid	6-Hydroxynicotinic acid	-0.143458
5-(3-cyclohexylprop-1-ynyl)nicotinic acid	6-Hydroxynicotinic acid	-0.0405047
FAHFA (18:2/18:1)	6-Hydroxynicotinic acid	0.172955
1a,1b-Dihomo prostaglandin F2伪	6-Hydroxynicotinic acid	-0.306991
D-Galactosamine	6-Hydroxynicotinic acid	0.377106
methyl 3,4,5-trihydroxycyclohex-1-ene-1-carboxylate	6-Hydroxynicotinic acid	0.00167534
2-(2-oxo-2-{[2-(2-oxo-1-imidazolidinyl)ethyl]amino}ethoxy)acetic acid	6-Hydroxynicotinic acid	0.276382
L-Aspartic acid	6-Hydroxynicotinic acid	-0.389651
Docosapentaenoic acid	6-Hydroxynicotinic acid	-0.35534
2-Deoxyuridine	6-Hydroxynicotinic acid	-0.0577166
1-Palmitoylglycerol	6-Hydroxynicotinic acid	-0.124374
Ethyl-尾-D-glucuronide	6-Hydroxynicotinic acid	-0.20208
Pseudoglutamicibacter_cumminsii	6-Hydroxynicotinic acid	0.0670238
1-Methyluric acid	6-Hydroxynicotinic acid	0.250471
ethyl 4-amino-2-(methylsulfanyl)-1,3-thiazole-5-carboxylate	6-Hydroxynicotinic acid	-0.484548
Acetylcholine	6-Hydroxynicotinic acid	-0.402987
Monoolein	6-Hydroxynicotinic acid	-0.0213135
DL-Carnitine	6-Hydroxynicotinic acid	-0.183284
L-Glutamic acid	6-Hydroxynicotinic acid	-0.445046
Nitrosoheptamethyleneimine	6-Hydroxynicotinic acid	0.278027
L-Leucyl-L-alanine Hydrate	6-Hydroxynicotinic acid	0.371811
5-Hydroxyindole-3-acetic acid	6-Hydroxynicotinic acid	-0.175669
Glycine anhydride	6-Hydroxynicotinic acid	-0.0558476
RLK	6-Hydroxynicotinic acid	0.309034
N-Glycolylneuraminic acid	6-Hydroxynicotinic acid	0.140246
2'-Deoxyguanosine	6-Hydroxynicotinic acid	0.515063
Creatinine	6-Hydroxynicotinic acid	0.104973
LPC 18:2	6-Hydroxynicotinic acid	-0.151709
Leucylproline	6-Hydroxynicotinic acid	-0.110042
8-Hydroxyquinoline	6-Hydroxynicotinic acid	-0.134166
Guanidineacetic acid	6-Hydroxynicotinic acid	-0.240329
LPG 18:2	6-Hydroxynicotinic acid	0.194553
Mestranol	6-Hydroxynicotinic acid	0.971419
N-Methylhydantoin	6-Hydroxynicotinic acid	0.117273
LPE 16:1	6-Hydroxynicotinic acid	0.121537
Allantoic acid	6-Hydroxynicotinic acid	-0.114682
LPE 14:0	6-Hydroxynicotinic acid	0.109245
Adenosine	6-Hydroxynicotinic acid	0.623027
Ethylmalonic acid	6-Hydroxynicotinic acid	-0.116996
Clostridium_paraputrificum	6-Hydroxynicotinic acid	-0.182054
Campylobacter_jejuni	6-Hydroxynicotinic acid	-0.19585
D-Tagatose	6-Hydroxynicotinic acid	-0.337737
Nicotinamide 1-oxide	6-Hydroxynicotinic acid	0.107598
Oleamide	6-Hydroxynicotinic acid	-0.120681
2-(3,4-dihydroxyphenyl)-7-hydroxy-3,4-dihydro-2H-1-benzopyran-4-one	6-Hydroxynicotinic acid	-0.00412736
2-{2-[(1-methyl-1H-pyrazol-5-yl)amino]-2-oxoethoxy}acetic acid	6-Hydroxynicotinic acid	0.0583922
2-(acetylamino)-3-[4-(acetylamino)phenyl]acrylic acid	6-Hydroxynicotinic acid	-0.305007
Neisseria_sp_10022	6-Hydroxynicotinic acid	-0.29704
Arachidic acid	6-Hydroxynicotinic acid	0.58794
3-Hydroxybutyric acid	6-Hydroxynicotinic acid	-0.186784
D-(+)-Proline	6-Hydroxynicotinic acid	0.495534
Hydroxyprogesterone caproate	6-Hydroxynicotinic acid	0.17076
GlcADG (18:0-18:2)	6-Hydroxynicotinic acid	0.883494
N-Isovalerylglycine	6-Hydroxynicotinic acid	0.321202
4-Acetamidobutanoic acid	6-Hydroxynicotinic acid	-0.275475
D-(-)-Glutamine	6-Hydroxynicotinic acid	0.000911023
Nervonic acid	6-Hydroxynicotinic acid	0.0537009
Ruminococcus_flavefaciens	6-Hydroxynicotinic acid	0.695474
Acetyl-L-carnitine	6-Hydroxynicotinic acid	-0.0614131
2,6-Dimethyl-纬-pyrone	6-Hydroxynicotinic acid	-0.0632836
7-Methylguanosine	6-Hydroxynicotinic acid	0.453107
LPG 18:1	6-Hydroxynicotinic acid	-0.248867
Glycerophospho-N-palmitoyl ethanolamine	6-Hydroxynicotinic acid	0.970082
Linoleic acid	6-Hydroxynicotinic acid	-0.224759
Oleoyl-L-伪-lysophosphatidic acid	6-Hydroxynicotinic acid	0.634538
Glycyl-L-leucine	6-Hydroxynicotinic acid	0.815349
Lactococcus_lactis	6-Hydroxynicotinic acid	-0.1236
2'-Deoxyinosine	6-Hydroxynicotinic acid	-0.0893195
Pipecolic acid	6-Hydroxynicotinic acid	0.108608
Nicotinamide	6-Hydroxynicotinic acid	-0.0543189
16-Hydroxyhexadecanoic acid	6-Hydroxynicotinic acid	0.11388
L-Threonine	6-Hydroxynicotinic acid	-0.20755
N3,N4-Dimethyl-L-arginine	6-Hydroxynicotinic acid	-0.474968
N-[2-chloro-6-(trifluoromethoxy)phenyl]-2,2-dimethylpropanamide	6-Hydroxynicotinic acid	0.150392
Thymine	6-Hydroxynicotinic acid	0.105051
Lysopc 18:2	6-Hydroxynicotinic acid	-0.346507
Glucuronic acid-3,6-lactone	6-Hydroxynicotinic acid	0.585911
伪-Lapachone	6-Hydroxynicotinic acid	0.542042
Ala-Ile	6-Hydroxynicotinic acid	0.818433
Betaine	6-Hydroxynicotinic acid	-0.145804
Clostridium_perfringens	6-Hydroxynicotinic acid	0.0547737
Lactobacillus_murinus	6-Hydroxynicotinic acid	0.539264
methyl 2,5-dimethyl-1H-pyrrole-3-carboxylate	6-Hydroxynicotinic acid	-0.0736421
Valylproline	LPC 18:2	0.486596
N-Methylhydantoin	LPC 18:2	0.0537868
2-(acetylamino)-3-(1H-indol-3-yl)propanoic acid	LPC 18:2	0.463482
Glucuronic acid-3,6-lactone	LPC 18:2	0.40986
Caprylic acid	LPC 18:2	0.440243
Hydroxyprogesterone caproate	LPC 18:2	0.0555038
GlcADG (18:0-18:2)	LPC 18:2	-0.233907
Oxytetracycline	LPC 18:2	0.207491
5-(3-cyclohexylprop-1-ynyl)nicotinic acid	LPC 18:2	0.616436
1-Methyluric acid	LPC 18:2	-0.217567
DL-Carnitine	LPC 18:2	0.323191
Decanoic acid	LPC 18:2	0.222219
L-Homocitrulline	LPC 18:2	0.355277
L-Tyrosine	LPC 18:2	0.530627
D-Saccharic acid	LPC 18:2	-0.464289
Neisseria_sp_10022	LPC 18:2	-0.407076
L-Aspartic acid	LPC 18:2	0.398015
2-(2-oxo-2-{[2-(2-oxo-1-imidazolidinyl)ethyl]amino}ethoxy)acetic acid	LPC 18:2	-0.35303
L-Leucyl-L-alanine Hydrate	LPC 18:2	0.693751
Pipecolic acid	LPC 18:2	0.0514729
6-Hydroxynicotinic acid	LPC 18:2	-0.547034
LPG 18:2	LPC 18:2	-0.0360288
4-Acetamidobutanoic acid	LPC 18:2	-0.121215
Lactobacillus_murinus	LPC 18:2	-0.174171
N-Glycolylneuraminic acid	LPC 18:2	0.631633
Creatine	LPC 18:2	-0.501461
Genistein 4'-O-glucuronide	LPC 18:2	0.00826113
Ethylmalonic acid	LPC 18:2	0.631471
D-(+)-Proline	LPC 18:2	0.12962
N-[2-chloro-6-(trifluoromethoxy)phenyl]-2,2-dimethylpropanamide	LPC 18:2	-0.111224
Thymidine	LPC 18:2	0.227174
16-Hydroxyhexadecanoic acid	LPC 18:2	0.146991
7-Methylguanosine	LPC 18:2	0.50892
Acetyl-L-carnitine	LPC 18:2	-0.332755
D-(-)-Glutamine	LPC 18:2	0.479246
Clostridium_perfringens	LPC 18:2	-0.576086
LPE 14:0	LPC 18:2	0.0127755
伪-Lapachone	LPC 18:2	-0.0133553
Acetylcholine	LPC 18:2	0.113735
D-Galactosamine	LPC 18:2	0.392043
Monoolein	LPC 18:2	-0.481092
5-Hydroxyindole-3-acetic acid	LPC 18:2	0.928994
H-Gly-Pro-OH	LPC 18:2	0.0611389
L-Threonic acid	LPC 18:2	0.603649
Oleoyl-L-伪-lysophosphatidic acid	LPC 18:2	0.00192602
L-Threonine	LPC 18:2	0.469058
Lysopc 18:2	LPC 18:2	0.441178
2-(acetylamino)-3-[4-(acetylamino)phenyl]acrylic acid	LPC 18:2	0.866612
Oleamide	LPC 18:2	-0.33483
Thymine	LPC 18:2	-0.184886
1a,1b-Dihomo prostaglandin F2伪	LPC 18:2	0.465739
Guanidineacetic acid	LPC 18:2	0.268619
2,6-Dimethyl-纬-pyrone	LPC 18:2	0.343165
LPE 16:1	LPC 18:2	0.173685
D-Tagatose	LPC 18:2	0.250669
TM7_phylum_sp_oral_clone_FR058	LPC 18:2	-0.0874206
ethyl 4-amino-2-(methylsulfanyl)-1,3-thiazole-5-carboxylate	LPC 18:2	-0.416843
1-Palmitoylglycerol	LPC 18:2	0.33884
L-Glutamic acid	LPC 18:2	0.193556
Ethyl-尾-D-glucuronide	LPC 18:2	-0.523354
Betaine	LPC 18:2	0.290684
Ala-Ile	LPC 18:2	0.343513
methyl 2,5-dimethyl-1H-pyrrole-3-carboxylate	LPC 18:2	0.318156
Adenosine	LPC 18:2	0.689501
Linoleic acid	LPC 18:2	0.0679918
LPG 18:1	LPC 18:2	-0.157947
Guvacoline	LPC 18:2	0.3716
LPA 16:1	LPC 18:2	-0.328078
Escherichia_coli	LPC 18:2	0.340265
Glycine anhydride	LPC 18:2	-0.187243
Creatinine	LPC 18:2	0.351265
Pseudoglutamicibacter_cumminsii	LPC 18:2	-0.307702
LPC 18:2	LPC 18:2	-0.262739
Nicotinamide 1-oxide	LPC 18:2	0.496827
Arachidic acid	LPC 18:2	0.743573
2'-Deoxyguanosine	LPC 18:2	-0.163874
Ruminococcus_flavefaciens	LPC 18:2	-0.0680752
Urocanic acid	LPC 18:2	0.60649
8-Hydroxyquinoline	LPC 18:2	-0.205623
Lauric acid ethyl ester	LPC 18:2	0.489552
Mestranol	LPC 18:2	-0.277319
Glycerophospho-N-palmitoyl ethanolamine	LPC 18:2	-0.0812846
Nicotinamide	LPC 18:2	-0.361243
methyl 3,4,5-trihydroxycyclohex-1-ene-1-carboxylate	LPC 18:2	-0.308784
1-Methylguanine	LPC 18:2	-0.406855
Helicobacter_typhlonius	LPC 18:2	0.942148
2-(3,4-dihydroxyphenyl)-7-hydroxy-3,4-dihydro-2H-1-benzopyran-4-one	LPC 18:2	0.440596
Clostridium_paraputrificum	LPC 18:2	-0.468454
Nitrosoheptamethyleneimine	LPC 18:2	-0.397178
2-{2-[(1-methyl-1H-pyrazol-5-yl)amino]-2-oxoethoxy}acetic acid	LPC 18:2	-0.0831339
Nervonic acid	LPC 18:2	-0.163351
2-Deoxyuridine	LPC 18:2	0.327256
RLK	LPC 18:2	0.654365
Campylobacter_jejuni	LPC 18:2	0.892979
N3,N4-Dimethyl-L-arginine	LPC 18:2	0.169322
Allantoic acid	LPC 18:2	-0.379397
N-Isovalerylglycine	LPC 18:2	-0.21757
3-Hydroxybutyric acid	LPC 18:2	-0.0979157
Docosapentaenoic acid	LPC 18:2	-0.482978
Lactococcus_lactis	LPC 18:2	0.340712
Glycyl-L-leucine	LPC 18:2	-0.0416523
2'-Deoxyinosine	LPC 18:2	0.672545
Leucylproline	LPC 18:2	-0.413038
FAHFA (18:2/18:1)	LPC 18:2	-0.191537
7-Methylguanosine	Glycyl-L-leucine	0.396336
Thymine	Glycyl-L-leucine	-0.0322684
Oleamide	Glycyl-L-leucine	-0.377183
6-Hydroxynicotinic acid	Glycyl-L-leucine	-0.315157
Linoleic acid	Glycyl-L-leucine	0.340729
N-Isovalerylglycine	Glycyl-L-leucine	-0.546097
Docosapentaenoic acid	Glycyl-L-leucine	-0.361384
Glucuronic acid-3,6-lactone	Glycyl-L-leucine	0.0190265
RLK	Glycyl-L-leucine	-0.0411821
Arachidic acid	Glycyl-L-leucine	0.0556143
N-[2-chloro-6-(trifluoromethoxy)phenyl]-2,2-dimethylpropanamide	Glycyl-L-leucine	0.443776
Oleoyl-L-伪-lysophosphatidic acid	Glycyl-L-leucine	-0.0766564
5-Hydroxyindole-3-acetic acid	Glycyl-L-leucine	0.00280354
Monoolein	Glycyl-L-leucine	-0.370739
Decanoic acid	Glycyl-L-leucine	-0.46252
Pseudoglutamicibacter_cumminsii	Glycyl-L-leucine	-0.307264
Ruminococcus_flavefaciens	Glycyl-L-leucine	-0.201696
Creatine	Glycyl-L-leucine	-0.558648
Adenosine	Glycyl-L-leucine	0.571916
Acetylcholine	Glycyl-L-leucine	-0.442542
H-Gly-Pro-OH	Glycyl-L-leucine	-0.146838
L-Homocitrulline	Glycyl-L-leucine	0.22638
2-(acetylamino)-3-[4-(acetylamino)phenyl]acrylic acid	Glycyl-L-leucine	-0.319163
N-Methylhydantoin	Glycyl-L-leucine	0.63974
16-Hydroxyhexadecanoic acid	Glycyl-L-leucine	0.457653
2'-Deoxyinosine	Glycyl-L-leucine	-0.267509
L-Aspartic acid	Glycyl-L-leucine	-0.196225
Guvacoline	Glycyl-L-leucine	-0.207827
N-Glycolylneuraminic acid	Glycyl-L-leucine	0.632638
2-(acetylamino)-3-(1H-indol-3-yl)propanoic acid	Glycyl-L-leucine	0.196523
Valylproline	Glycyl-L-leucine	-0.330815
L-Threonic acid	Glycyl-L-leucine	-0.544752
Escherichia_coli	Glycyl-L-leucine	-0.508386
Mestranol	Glycyl-L-leucine	-0.245757
2-Deoxyuridine	Glycyl-L-leucine	-0.196316
Helicobacter_typhlonius	Glycyl-L-leucine	0.309328
N3,N4-Dimethyl-L-arginine	Glycyl-L-leucine	0.538304
D-(-)-Glutamine	Glycyl-L-leucine	-0.142004
8-Hydroxyquinoline	Glycyl-L-leucine	0.443239
Clostridium_paraputrificum	Glycyl-L-leucine	0.177859
Neisseria_sp_10022	Glycyl-L-leucine	-0.531593
Nervonic acid	Glycyl-L-leucine	0.361324
伪-Lapachone	Glycyl-L-leucine	0.493475
LPE 16:1	Glycyl-L-leucine	-0.00405887
2'-Deoxyguanosine	Glycyl-L-leucine	0.323319
DL-Carnitine	Glycyl-L-leucine	0.168712
Pipecolic acid	Glycyl-L-leucine	-0.272453
D-(+)-Proline	Glycyl-L-leucine	0.73917
Nicotinamide	Glycyl-L-leucine	0.345261
LPA 16:1	Glycyl-L-leucine	0.548001
Campylobacter_jejuni	Glycyl-L-leucine	0.126915
Glycyl-L-leucine	Glycyl-L-leucine	0.188959
LPG 18:2	Glycyl-L-leucine	0.585153
3-Hydroxybutyric acid	Glycyl-L-leucine	0.721377
Hydroxyprogesterone caproate	Glycyl-L-leucine	0.229736
Lactobacillus_murinus	Glycyl-L-leucine	0.138189
TM7_phylum_sp_oral_clone_FR058	Glycyl-L-leucine	-0.370179
Allantoic acid	Glycyl-L-leucine	0.316377
GlcADG (18:0-18:2)	Glycyl-L-leucine	0.117825
1a,1b-Dihomo prostaglandin F2伪	Glycyl-L-leucine	0.190294
Guanidineacetic acid	Glycyl-L-leucine	-0.38628
4-Acetamidobutanoic acid	Glycyl-L-leucine	-0.0256553
1-Methylguanine	Glycyl-L-leucine	-0.469333
Oxytetracycline	Glycyl-L-leucine	-0.0774837
LPG 18:1	Glycyl-L-leucine	0.558113
D-Galactosamine	Glycyl-L-leucine	-0.274538
5-(3-cyclohexylprop-1-ynyl)nicotinic acid	Glycyl-L-leucine	0.655289
Creatinine	Glycyl-L-leucine	0.0888932
L-Threonine	Glycyl-L-leucine	-0.641562
Glycine anhydride	Glycyl-L-leucine	0.917783
FAHFA (18:2/18:1)	Glycyl-L-leucine	-0.417863
Ethylmalonic acid	Glycyl-L-leucine	0.204007
D-Tagatose	Glycyl-L-leucine	0.447932
Urocanic acid	Glycyl-L-leucine	0.585185
Nicotinamide 1-oxide	Glycyl-L-leucine	-0.376405
Ethyl-尾-D-glucuronide	Glycyl-L-leucine	0.74739
L-Glutamic acid	Glycyl-L-leucine	-0.14803
LPE 14:0	Glycyl-L-leucine	0.297768
Lysopc 18:2	Glycyl-L-leucine	0.282536
methyl 3,4,5-trihydroxycyclohex-1-ene-1-carboxylate	Glycyl-L-leucine	0.657314
2-{2-[(1-methyl-1H-pyrazol-5-yl)amino]-2-oxoethoxy}acetic acid	Glycyl-L-leucine	0.0586385
LPC 18:2	Glycyl-L-leucine	0.281788
L-Tyrosine	Glycyl-L-leucine	0.685244
Thymidine	Glycyl-L-leucine	0.279588
Glycerophospho-N-palmitoyl ethanolamine	Glycyl-L-leucine	-0.0798744
methyl 2,5-dimethyl-1H-pyrrole-3-carboxylate	Glycyl-L-leucine	0.63234
2,6-Dimethyl-纬-pyrone	Glycyl-L-leucine	-0.387945
Lauric acid ethyl ester	Glycyl-L-leucine	0.415364
L-Leucyl-L-alanine Hydrate	Glycyl-L-leucine	0.163555
Lactococcus_lactis	Glycyl-L-leucine	0.0301805
Caprylic acid	Glycyl-L-leucine	0.662862
Genistein 4'-O-glucuronide	Glycyl-L-leucine	-0.300558
1-Methyluric acid	Glycyl-L-leucine	-0.160236
Ala-Ile	Glycyl-L-leucine	0.595072
Clostridium_perfringens	Glycyl-L-leucine	0.166746
2-(3,4-dihydroxyphenyl)-7-hydroxy-3,4-dihydro-2H-1-benzopyran-4-one	Glycyl-L-leucine	0.176667
Leucylproline	Glycyl-L-leucine	-0.22325
D-Saccharic acid	Glycyl-L-leucine	-0.565967
Betaine	Glycyl-L-leucine	0.185941
Acetyl-L-carnitine	Glycyl-L-leucine	-0.131321
1-Palmitoylglycerol	Glycyl-L-leucine	0.360437
ethyl 4-amino-2-(methylsulfanyl)-1,3-thiazole-5-carboxylate	Glycyl-L-leucine	-0.137542
Nitrosoheptamethyleneimine	Glycyl-L-leucine	0.503728
2-(2-oxo-2-{[2-(2-oxo-1-imidazolidinyl)ethyl]amino}ethoxy)acetic acid	Glycyl-L-leucine	0.630514
1-Palmitoylglycerol	GlcADG (18:0-18:2)	-0.550234
Nicotinamide	GlcADG (18:0-18:2)	-0.258292
GlcADG (18:0-18:2)	GlcADG (18:0-18:2)	-0.477383
Pseudoglutamicibacter_cumminsii	GlcADG (18:0-18:2)	-0.759221
Monoolein	GlcADG (18:0-18:2)	-0.0412429
伪-Lapachone	GlcADG (18:0-18:2)	0.54272
RLK	GlcADG (18:0-18:2)	0.4972
7-Methylguanosine	GlcADG (18:0-18:2)	-0.636771
N-Methylhydantoin	GlcADG (18:0-18:2)	-0.528025
Glycine anhydride	GlcADG (18:0-18:2)	0.0712122
Creatine	GlcADG (18:0-18:2)	0.0687563
1-Methyluric acid	GlcADG (18:0-18:2)	-0.363142
Acetylcholine	GlcADG (18:0-18:2)	-0.413372
Docosapentaenoic acid	GlcADG (18:0-18:2)	-0.226718
Acetyl-L-carnitine	GlcADG (18:0-18:2)	-0.501674
1-Methylguanine	GlcADG (18:0-18:2)	-0.38589
Genistein 4'-O-glucuronide	GlcADG (18:0-18:2)	0.517267
2-(acetylamino)-3-(1H-indol-3-yl)propanoic acid	GlcADG (18:0-18:2)	0.406611
Clostridium_perfringens	GlcADG (18:0-18:2)	-0.0689217
2-Deoxyuridine	GlcADG (18:0-18:2)	-0.0716092
Lactococcus_lactis	GlcADG (18:0-18:2)	-0.518203
Oleamide	GlcADG (18:0-18:2)	-0.349176
Ethylmalonic acid	GlcADG (18:0-18:2)	-0.271438
N-Glycolylneuraminic acid	GlcADG (18:0-18:2)	-0.457282
6-Hydroxynicotinic acid	GlcADG (18:0-18:2)	-0.446287
Guvacoline	GlcADG (18:0-18:2)	-0.247768
Glycerophospho-N-palmitoyl ethanolamine	GlcADG (18:0-18:2)	-0.796083
3-Hydroxybutyric acid	GlcADG (18:0-18:2)	0.564993
LPE 16:1	GlcADG (18:0-18:2)	-0.521282
Escherichia_coli	GlcADG (18:0-18:2)	0.0549707
Creatinine	GlcADG (18:0-18:2)	-0.287319
2'-Deoxyinosine	GlcADG (18:0-18:2)	0.0617387
Adenosine	GlcADG (18:0-18:2)	-0.353066
Arachidic acid	GlcADG (18:0-18:2)	-0.177235
LPE 14:0	GlcADG (18:0-18:2)	0.329284
H-Gly-Pro-OH	GlcADG (18:0-18:2)	0.115649
Glycyl-L-leucine	GlcADG (18:0-18:2)	-0.402958
Decanoic acid	GlcADG (18:0-18:2)	0.216778
LPA 16:1	GlcADG (18:0-18:2)	0.168133
Nervonic acid	GlcADG (18:0-18:2)	0.29748
2-{2-[(1-methyl-1H-pyrazol-5-yl)amino]-2-oxoethoxy}acetic acid	GlcADG (18:0-18:2)	-0.768122
Pipecolic acid	GlcADG (18:0-18:2)	-0.574663
Valylproline	GlcADG (18:0-18:2)	-0.687395
5-(3-cyclohexylprop-1-ynyl)nicotinic acid	GlcADG (18:0-18:2)	-0.116938
D-Saccharic acid	GlcADG (18:0-18:2)	0.280336
methyl 3,4,5-trihydroxycyclohex-1-ene-1-carboxylate	GlcADG (18:0-18:2)	-0.427122
Leucylproline	GlcADG (18:0-18:2)	-0.813989
Neisseria_sp_10022	GlcADG (18:0-18:2)	-0.479066
D-(-)-Glutamine	GlcADG (18:0-18:2)	0.26603
ethyl 4-amino-2-(methylsulfanyl)-1,3-thiazole-5-carboxylate	GlcADG (18:0-18:2)	0.0629998
Lysopc 18:2	GlcADG (18:0-18:2)	-0.564748
methyl 2,5-dimethyl-1H-pyrrole-3-carboxylate	GlcADG (18:0-18:2)	-0.12566
LPG 18:1	GlcADG (18:0-18:2)	-0.0667055
Guanidineacetic acid	GlcADG (18:0-18:2)	-0.184094
Betaine	GlcADG (18:0-18:2)	-0.499902
LPC 18:2	GlcADG (18:0-18:2)	-0.451005
L-Leucyl-L-alanine Hydrate	GlcADG (18:0-18:2)	-0.595138
D-Galactosamine	GlcADG (18:0-18:2)	-0.172599
Nitrosoheptamethyleneimine	GlcADG (18:0-18:2)	-0.207176
Nicotinamide 1-oxide	GlcADG (18:0-18:2)	-0.594424
Hydroxyprogesterone caproate	GlcADG (18:0-18:2)	-0.107187
Campylobacter_jejuni	GlcADG (18:0-18:2)	-0.320929
L-Homocitrulline	GlcADG (18:0-18:2)	-0.712004
Caprylic acid	GlcADG (18:0-18:2)	-0.0872579
2-(2-oxo-2-{[2-(2-oxo-1-imidazolidinyl)ethyl]amino}ethoxy)acetic acid	GlcADG (18:0-18:2)	-0.336001
L-Aspartic acid	GlcADG (18:0-18:2)	0.157597
L-Tyrosine	GlcADG (18:0-18:2)	0.656457
Urocanic acid	GlcADG (18:0-18:2)	0.241425
Oleoyl-L-伪-lysophosphatidic acid	GlcADG (18:0-18:2)	-0.0940466
4-Acetamidobutanoic acid	GlcADG (18:0-18:2)	-0.423684
Ethyl-尾-D-glucuronide	GlcADG (18:0-18:2)	-0.232344
D-Tagatose	GlcADG (18:0-18:2)	-0.601806
Lauric acid ethyl ester	GlcADG (18:0-18:2)	0.265391
L-Threonine	GlcADG (18:0-18:2)	0.657665
2-(3,4-dihydroxyphenyl)-7-hydroxy-3,4-dihydro-2H-1-benzopyran-4-one	GlcADG (18:0-18:2)	-0.077593
1a,1b-Dihomo prostaglandin F2伪	GlcADG (18:0-18:2)	0.209119
Clostridium_paraputrificum	GlcADG (18:0-18:2)	0.813872
5-Hydroxyindole-3-acetic acid	GlcADG (18:0-18:2)	-0.566227
L-Threonic acid	GlcADG (18:0-18:2)	-0.249807
2,6-Dimethyl-纬-pyrone	GlcADG (18:0-18:2)	0.408276
Lactobacillus_murinus	GlcADG (18:0-18:2)	-0.661135
8-Hydroxyquinoline	GlcADG (18:0-18:2)	-0.441681
TM7_phylum_sp_oral_clone_FR058	GlcADG (18:0-18:2)	-0.676711
DL-Carnitine	GlcADG (18:0-18:2)	0.232711
Ruminococcus_flavefaciens	GlcADG (18:0-18:2)	-0.131197
FAHFA (18:2/18:1)	GlcADG (18:0-18:2)	-0.100353
N3,N4-Dimethyl-L-arginine	GlcADG (18:0-18:2)	-0.355516
Oxytetracycline	GlcADG (18:0-18:2)	0.299643
N-Isovalerylglycine	GlcADG (18:0-18:2)	-0.361912
2'-Deoxyguanosine	GlcADG (18:0-18:2)	0.962311
Helicobacter_typhlonius	GlcADG (18:0-18:2)	-0.266891
Glucuronic acid-3,6-lactone	GlcADG (18:0-18:2)	-0.37659
Thymine	GlcADG (18:0-18:2)	-0.591558
Thymidine	GlcADG (18:0-18:2)	-0.157151
L-Glutamic acid	GlcADG (18:0-18:2)	-0.629024
2-(acetylamino)-3-[4-(acetylamino)phenyl]acrylic acid	GlcADG (18:0-18:2)	-0.551766
Allantoic acid	GlcADG (18:0-18:2)	-0.597596
Mestranol	GlcADG (18:0-18:2)	-0.580795
LPG 18:2	GlcADG (18:0-18:2)	-0.486571
16-Hydroxyhexadecanoic acid	GlcADG (18:0-18:2)	0.261435
Ala-Ile	GlcADG (18:0-18:2)	-0.574783
Linoleic acid	GlcADG (18:0-18:2)	-0.603749
D-(+)-Proline	GlcADG (18:0-18:2)	-0.638007
N-[2-chloro-6-(trifluoromethoxy)phenyl]-2,2-dimethylpropanamide	GlcADG (18:0-18:2)	-0.257116
Arachidic acid	L-Glutamic acid	0.129906
Nitrosoheptamethyleneimine	L-Glutamic acid	0.927451
Acetyl-L-carnitine	L-Glutamic acid	-0.169501
methyl 2,5-dimethyl-1H-pyrrole-3-carboxylate	L-Glutamic acid	0.0868125
N-[2-chloro-6-(trifluoromethoxy)phenyl]-2,2-dimethylpropanamide	L-Glutamic acid	0.141262
Oleamide	L-Glutamic acid	0.563314
Guanidineacetic acid	L-Glutamic acid	-0.171246
D-Saccharic acid	L-Glutamic acid	0.31985
伪-Lapachone	L-Glutamic acid	-0.140515
N-Isovalerylglycine	L-Glutamic acid	0.393603
L-Aspartic acid	L-Glutamic acid	-0.51042
Linoleic acid	L-Glutamic acid	-0.255055
1a,1b-Dihomo prostaglandin F2伪	L-Glutamic acid	0.955585
methyl 3,4,5-trihydroxycyclohex-1-ene-1-carboxylate	L-Glutamic acid	-0.744981
Glucuronic acid-3,6-lactone	L-Glutamic acid	0.529974
Creatine	L-Glutamic acid	-0.186802
Glycine anhydride	L-Glutamic acid	-0.474724
1-Methylguanine	L-Glutamic acid	-0.190131
Lauric acid ethyl ester	L-Glutamic acid	-0.221201
TM7_phylum_sp_oral_clone_FR058	L-Glutamic acid	-0.139198
Adenosine	L-Glutamic acid	-0.0723666
16-Hydroxyhexadecanoic acid	L-Glutamic acid	0.446327
Oxytetracycline	L-Glutamic acid	-0.195662
Campylobacter_jejuni	L-Glutamic acid	0.23789
Neisseria_sp_10022	L-Glutamic acid	0.664165
D-(+)-Proline	L-Glutamic acid	0.313202
Allantoic acid	L-Glutamic acid	-0.561588
Docosapentaenoic acid	L-Glutamic acid	-0.152403
Creatinine	L-Glutamic acid	-0.468701
2-(3,4-dihydroxyphenyl)-7-hydroxy-3,4-dihydro-2H-1-benzopyran-4-one	L-Glutamic acid	0.345225
4-Acetamidobutanoic acid	L-Glutamic acid	-0.153382
L-Threonic acid	L-Glutamic acid	-0.520552
LPG 18:1	L-Glutamic acid	-0.188872
Pseudoglutamicibacter_cumminsii	L-Glutamic acid	-0.22184
D-(-)-Glutamine	L-Glutamic acid	-0.31141
2-Deoxyuridine	L-Glutamic acid	0.857108
FAHFA (18:2/18:1)	L-Glutamic acid	0.959693
N3,N4-Dimethyl-L-arginine	L-Glutamic acid	-0.028683
D-Tagatose	L-Glutamic acid	-0.493817
Monoolein	L-Glutamic acid	0.345233
L-Glutamic acid	L-Glutamic acid	0.136083
D-Galactosamine	L-Glutamic acid	-0.197124
Oleoyl-L-伪-lysophosphatidic acid	L-Glutamic acid	0.916874
LPG 18:2	L-Glutamic acid	-0.181971
L-Leucyl-L-alanine Hydrate	L-Glutamic acid	-0.613581
Ruminococcus_flavefaciens	L-Glutamic acid	0.419847
6-Hydroxynicotinic acid	L-Glutamic acid	-0.59847
Lactobacillus_murinus	L-Glutamic acid	-0.113274
Caprylic acid	L-Glutamic acid	-0.219827
Ala-Ile	L-Glutamic acid	0.441991
Helicobacter_typhlonius	L-Glutamic acid	0.0864025
Nervonic acid	L-Glutamic acid	0.148286
5-(3-cyclohexylprop-1-ynyl)nicotinic acid	L-Glutamic acid	-0.322381
Leucylproline	L-Glutamic acid	-0.301196
Clostridium_paraputrificum	L-Glutamic acid	0.690772
Acetylcholine	L-Glutamic acid	-0.0305546
2-(acetylamino)-3-(1H-indol-3-yl)propanoic acid	L-Glutamic acid	0.0316718
5-Hydroxyindole-3-acetic acid	L-Glutamic acid	0.079821
Guvacoline	L-Glutamic acid	-0.604685
2-{2-[(1-methyl-1H-pyrazol-5-yl)amino]-2-oxoethoxy}acetic acid	L-Glutamic acid	-0.28898
7-Methylguanosine	L-Glutamic acid	0.873971
Urocanic acid	L-Glutamic acid	0.00543216
Nicotinamide	L-Glutamic acid	0.676152
LPC 18:2	L-Glutamic acid	-0.223901
Mestranol	L-Glutamic acid	0.0982972
Thymine	L-Glutamic acid	0.224641
L-Tyrosine	L-Glutamic acid	0.162149
2,6-Dimethyl-纬-pyrone	L-Glutamic acid	-0.230336
N-Glycolylneuraminic acid	L-Glutamic acid	0.252474
3-Hydroxybutyric acid	L-Glutamic acid	0.121598
H-Gly-Pro-OH	L-Glutamic acid	0.633174
N-Methylhydantoin	L-Glutamic acid	0.0831927
ethyl 4-amino-2-(methylsulfanyl)-1,3-thiazole-5-carboxylate	L-Glutamic acid	0.553525
2-(2-oxo-2-{[2-(2-oxo-1-imidazolidinyl)ethyl]amino}ethoxy)acetic acid	L-Glutamic acid	0.322234
Escherichia_coli	L-Glutamic acid	0.602882
Betaine	L-Glutamic acid	-0.571635
LPE 16:1	L-Glutamic acid	0.925816
2'-Deoxyguanosine	L-Glutamic acid	-0.263242
L-Threonine	L-Glutamic acid	0.703447
Genistein 4'-O-glucuronide	L-Glutamic acid	0.811877
Lysopc 18:2	L-Glutamic acid	0.871692
Glycyl-L-leucine	L-Glutamic acid	0.121549
Lactococcus_lactis	L-Glutamic acid	-0.133502
RLK	L-Glutamic acid	0.251536
1-Palmitoylglycerol	L-Glutamic acid	-0.123728
L-Homocitrulline	L-Glutamic acid	-0.0678137
2-(acetylamino)-3-[4-(acetylamino)phenyl]acrylic acid	L-Glutamic acid	0.431298
Nicotinamide 1-oxide	L-Glutamic acid	0.850225
DL-Carnitine	L-Glutamic acid	-0.234904
Hydroxyprogesterone caproate	L-Glutamic acid	-0.599872
GlcADG (18:0-18:2)	L-Glutamic acid	-0.360868
Ethylmalonic acid	L-Glutamic acid	0.908344
8-Hydroxyquinoline	L-Glutamic acid	-0.155498
Decanoic acid	L-Glutamic acid	0.687587
1-Methyluric acid	L-Glutamic acid	-0.377816
Thymidine	L-Glutamic acid	0.645206
Valylproline	L-Glutamic acid	-0.217171
Glycerophospho-N-palmitoyl ethanolamine	L-Glutamic acid	0.0655963
LPE 14:0	L-Glutamic acid	0.227304
Ethyl-尾-D-glucuronide	L-Glutamic acid	-0.100076
Clostridium_perfringens	L-Glutamic acid	0.24089
LPA 16:1	L-Glutamic acid	-0.0383178
Pipecolic acid	L-Glutamic acid	0.701538
2'-Deoxyinosine	L-Glutamic acid	-0.323639
D-Galactosamine	Betaine	-0.234496
8-Hydroxyquinoline	Betaine	0.417894
Thymine	Betaine	-0.281711
Linoleic acid	Betaine	-0.306517
Pipecolic acid	Betaine	-0.245933
L-Leucyl-L-alanine Hydrate	Betaine	-0.159404
L-Aspartic acid	Betaine	0.211794
Lactococcus_lactis	Betaine	-0.238047
L-Threonic acid	Betaine	-0.251088
Valylproline	Betaine	-0.0867383
TM7_phylum_sp_oral_clone_FR058	Betaine	-0.454868
Leucylproline	Betaine	-0.318199
Campylobacter_jejuni	Betaine	-0.484169
16-Hydroxyhexadecanoic acid	Betaine	-0.0265469
Pseudoglutamicibacter_cumminsii	Betaine	-0.265449
N-[2-chloro-6-(trifluoromethoxy)phenyl]-2,2-dimethylpropanamide	Betaine	-0.230657
Lysopc 18:2	Betaine	-0.378405
4-Acetamidobutanoic acid	Betaine	0.426614
GlcADG (18:0-18:2)	Betaine	-0.278949
LPA 16:1	Betaine	-0.213943
Decanoic acid	Betaine	-0.291183
5-(3-cyclohexylprop-1-ynyl)nicotinic acid	Betaine	0.657238
Glycyl-L-leucine	Betaine	-0.194407
Creatine	Betaine	-0.464202
Ethyl-尾-D-glucuronide	Betaine	-0.0926057
LPE 14:0	Betaine	0.248086
7-Methylguanosine	Betaine	-0.283623
1a,1b-Dihomo prostaglandin F2伪	Betaine	-0.119519
N-Isovalerylglycine	Betaine	-0.513061
D-(+)-Proline	Betaine	-0.292675
2-{2-[(1-methyl-1H-pyrazol-5-yl)amino]-2-oxoethoxy}acetic acid	Betaine	-0.127599
Adenosine	Betaine	-0.229901
LPG 18:2	Betaine	-0.314583
3-Hydroxybutyric acid	Betaine	0.36022
L-Threonine	Betaine	-0.113739
Glucuronic acid-3,6-lactone	Betaine	-0.345438
D-(-)-Glutamine	Betaine	-0.377649
Ethylmalonic acid	Betaine	-0.360525
2'-Deoxyinosine	Betaine	0.42281
Arachidic acid	Betaine	0.767696
Caprylic acid	Betaine	-0.494978
Genistein 4'-O-glucuronide	Betaine	-0.273237
H-Gly-Pro-OH	Betaine	-0.329745
1-Palmitoylglycerol	Betaine	-0.0750988
2'-Deoxyguanosine	Betaine	-0.236094
2-(acetylamino)-3-[4-(acetylamino)phenyl]acrylic acid	Betaine	-0.070038
RLK	Betaine	-0.35094
2,6-Dimethyl-纬-pyrone	Betaine	-0.484742
Oleoyl-L-伪-lysophosphatidic acid	Betaine	-0.33831
Creatinine	Betaine	-0.460113
Neisseria_sp_10022	Betaine	0.0777804
ethyl 4-amino-2-(methylsulfanyl)-1,3-thiazole-5-carboxylate	Betaine	-0.31753
Acetyl-L-carnitine	Betaine	-0.342078
L-Glutamic acid	Betaine	-0.310681
N3,N4-Dimethyl-L-arginine	Betaine	-0.164512
DL-Carnitine	Betaine	0.205509
Lactobacillus_murinus	Betaine	-0.391266
Allantoic acid	Betaine	-0.183089
2-(3,4-dihydroxyphenyl)-7-hydroxy-3,4-dihydro-2H-1-benzopyran-4-one	Betaine	-0.46689
Nitrosoheptamethyleneimine	Betaine	-0.50024
Helicobacter_typhlonius	Betaine	-0.432855
Glycine anhydride	Betaine	-0.257721
Clostridium_paraputrificum	Betaine	-0.144608
Urocanic acid	Betaine	-0.194754
Docosapentaenoic acid	Betaine	0.247197
Acetylcholine	Betaine	-0.370005
Hydroxyprogesterone caproate	Betaine	-0.33745
L-Homocitrulline	Betaine	-0.0537213
LPC 18:2	Betaine	-0.377437
Nicotinamide 1-oxide	Betaine	-0.423462
FAHFA (18:2/18:1)	Betaine	-0.234689
Nervonic acid	Betaine	0.805618
LPG 18:1	Betaine	-0.475599
D-Tagatose	Betaine	0.669636
1-Methylguanine	Betaine	0.199414
Glycerophospho-N-palmitoyl ethanolamine	Betaine	-0.447944
Lauric acid ethyl ester	Betaine	0.586429
methyl 2,5-dimethyl-1H-pyrrole-3-carboxylate	Betaine	-0.197923
5-Hydroxyindole-3-acetic acid	Betaine	0.925766
N-Methylhydantoin	Betaine	-0.407986
LPE 16:1	Betaine	-0.334232
Guvacoline	Betaine	-0.193626
Monoolein	Betaine	-0.231195
1-Methyluric acid	Betaine	-0.394695
Betaine	Betaine	-0.248892
Nicotinamide	Betaine	0.947855
伪-Lapachone	Betaine	-0.10369
Mestranol	Betaine	0.376291
methyl 3,4,5-trihydroxycyclohex-1-ene-1-carboxylate	Betaine	-0.14915
Guanidineacetic acid	Betaine	-0.12064
Clostridium_perfringens	Betaine	0.38578
Oleamide	Betaine	-0.0931889
Ala-Ile	Betaine	0.48032
L-Tyrosine	Betaine	0.0887972
Thymidine	Betaine	-0.425723
Oxytetracycline	Betaine	-0.270641
2-Deoxyuridine	Betaine	-0.267413
Escherichia_coli	Betaine	0.297382
2-(2-oxo-2-{[2-(2-oxo-1-imidazolidinyl)ethyl]amino}ethoxy)acetic acid	Betaine	0.0573614
N-Glycolylneuraminic acid	Betaine	-0.476232
D-Saccharic acid	Betaine	-0.274509
6-Hydroxynicotinic acid	Betaine	0.0100347
Ruminococcus_flavefaciens	Betaine	-0.142493
2-(acetylamino)-3-(1H-indol-3-yl)propanoic acid	Betaine	0.411633
LPG 18:2	Guanidineacetic acid	-0.314462
Lysopc 18:2	Guanidineacetic acid	-0.341192
1a,1b-Dihomo prostaglandin F2伪	Guanidineacetic acid	0.0482684
Escherichia_coli	Guanidineacetic acid	-0.385338
H-Gly-Pro-OH	Guanidineacetic acid	-0.321632
Acetylcholine	Guanidineacetic acid	0.797277
GlcADG (18:0-18:2)	Guanidineacetic acid	0.123849
Ala-Ile	Guanidineacetic acid	-0.375249
Ethylmalonic acid	Guanidineacetic acid	0.496777
Guvacoline	Guanidineacetic acid	-0.365684
Lactobacillus_murinus	Guanidineacetic acid	-0.495359
2-{2-[(1-methyl-1H-pyrazol-5-yl)amino]-2-oxoethoxy}acetic acid	Guanidineacetic acid	0.409046
Adenosine	Guanidineacetic acid	0.413148
LPE 14:0	Guanidineacetic acid	0.178412
Monoolein	Guanidineacetic acid	-0.426732
6-Hydroxynicotinic acid	Guanidineacetic acid	0.697246
LPG 18:1	Guanidineacetic acid	0.0988252
FAHFA (18:2/18:1)	Guanidineacetic acid	-0.090735
3-Hydroxybutyric acid	Guanidineacetic acid	-0.227026
Caprylic acid	Guanidineacetic acid	0.198819
Helicobacter_typhlonius	Guanidineacetic acid	-0.26118
4-Acetamidobutanoic acid	Guanidineacetic acid	-0.0461269
Glycine anhydride	Guanidineacetic acid	-0.329878
RLK	Guanidineacetic acid	-0.588021
Creatinine	Guanidineacetic acid	-0.0444036
Nervonic acid	Guanidineacetic acid	0.0155427
LPE 16:1	Guanidineacetic acid	-0.250643
Urocanic acid	Guanidineacetic acid	0.69832
Oleoyl-L-伪-lysophosphatidic acid	Guanidineacetic acid	0.741373
Pseudoglutamicibacter_cumminsii	Guanidineacetic acid	0.145314
L-Threonine	Guanidineacetic acid	0.32251
D-(+)-Proline	Guanidineacetic acid	0.223781
16-Hydroxyhexadecanoic acid	Guanidineacetic acid	0.357785
L-Threonic acid	Guanidineacetic acid	-0.339225
methyl 3,4,5-trihydroxycyclohex-1-ene-1-carboxylate	Guanidineacetic acid	-0.162064
Campylobacter_jejuni	Guanidineacetic acid	-0.219889
1-Methyluric acid	Guanidineacetic acid	0.48076
LPA 16:1	Guanidineacetic acid	-0.369311
DL-Carnitine	Guanidineacetic acid	0.247149
L-Aspartic acid	Guanidineacetic acid	0.401774
D-Galactosamine	Guanidineacetic acid	0.196271
D-Tagatose	Guanidineacetic acid	0.13126
Clostridium_paraputrificum	Guanidineacetic acid	0.502357
2'-Deoxyguanosine	Guanidineacetic acid	0.418944
Pipecolic acid	Guanidineacetic acid	0.135779
Neisseria_sp_10022	Guanidineacetic acid	0.517465
8-Hydroxyquinoline	Guanidineacetic acid	0.630285
D-Saccharic acid	Guanidineacetic acid	0.776044
Valylproline	Guanidineacetic acid	0.428499
Hydroxyprogesterone caproate	Guanidineacetic acid	0.230069
Lactococcus_lactis	Guanidineacetic acid	-0.383878
Lauric acid ethyl ester	Guanidineacetic acid	0.355676
methyl 2,5-dimethyl-1H-pyrrole-3-carboxylate	Guanidineacetic acid	0.451291
ethyl 4-amino-2-(methylsulfanyl)-1,3-thiazole-5-carboxylate	Guanidineacetic acid	0.418074
Nicotinamide	Guanidineacetic acid	-0.295144
N-Methylhydantoin	Guanidineacetic acid	-0.548644
Mestranol	Guanidineacetic acid	0.532583
N3,N4-Dimethyl-L-arginine	Guanidineacetic acid	-0.0296438
Betaine	Guanidineacetic acid	0.543343
Nitrosoheptamethyleneimine	Guanidineacetic acid	-0.464525
Clostridium_perfringens	Guanidineacetic acid	0.557698
Leucylproline	Guanidineacetic acid	-0.376847
LPC 18:2	Guanidineacetic acid	-0.0649849
L-Glutamic acid	Guanidineacetic acid	0.82159
Acetyl-L-carnitine	Guanidineacetic acid	0.167526
2-(3,4-dihydroxyphenyl)-7-hydroxy-3,4-dihydro-2H-1-benzopyran-4-one	Guanidineacetic acid	0.375834
Glucuronic acid-3,6-lactone	Guanidineacetic acid	0.545047
Glycyl-L-leucine	Guanidineacetic acid	0.423407
Linoleic acid	Guanidineacetic acid	-0.208812
Ethyl-尾-D-glucuronide	Guanidineacetic acid	0.208118
2-Deoxyuridine	Guanidineacetic acid	-0.196657
Nicotinamide 1-oxide	Guanidineacetic acid	-0.283222
Genistein 4'-O-glucuronide	Guanidineacetic acid	-0.217946
TM7_phylum_sp_oral_clone_FR058	Guanidineacetic acid	-0.0435981
Oleamide	Guanidineacetic acid	0.407225
1-Palmitoylglycerol	Guanidineacetic acid	0.0405055
5-(3-cyclohexylprop-1-ynyl)nicotinic acid	Guanidineacetic acid	-0.331848
2-(acetylamino)-3-[4-(acetylamino)phenyl]acrylic acid	Guanidineacetic acid	0.0260506
N-Isovalerylglycine	Guanidineacetic acid	0.508158
L-Homocitrulline	Guanidineacetic acid	-0.437331
L-Tyrosine	Guanidineacetic acid	0.682408
Guanidineacetic acid	Guanidineacetic acid	-0.168346
2-(acetylamino)-3-(1H-indol-3-yl)propanoic acid	Guanidineacetic acid	0.738636
N-[2-chloro-6-(trifluoromethoxy)phenyl]-2,2-dimethylpropanamide	Guanidineacetic acid	0.472098
Glycerophospho-N-palmitoyl ethanolamine	Guanidineacetic acid	-0.361109
N-Glycolylneuraminic acid	Guanidineacetic acid	0.521977
D-(-)-Glutamine	Guanidineacetic acid	-0.54955
5-Hydroxyindole-3-acetic acid	Guanidineacetic acid	0.318432
1-Methylguanine	Guanidineacetic acid	-0.641091
Decanoic acid	Guanidineacetic acid	-0.121926
Allantoic acid	Guanidineacetic acid	-0.259953
L-Leucyl-L-alanine Hydrate	Guanidineacetic acid	-0.508711
Ruminococcus_flavefaciens	Guanidineacetic acid	-0.0231757
Thymine	Guanidineacetic acid	-0.265578
伪-Lapachone	Guanidineacetic acid	-0.155111
Arachidic acid	Guanidineacetic acid	-0.119972
Docosapentaenoic acid	Guanidineacetic acid	0.616886
Creatine	Guanidineacetic acid	0.20108
2'-Deoxyinosine	Guanidineacetic acid	0.260168
2-(2-oxo-2-{[2-(2-oxo-1-imidazolidinyl)ethyl]amino}ethoxy)acetic acid	Guanidineacetic acid	0.620136
Oxytetracycline	Guanidineacetic acid	0.319221
Thymidine	Guanidineacetic acid	0.492021
7-Methylguanosine	Guanidineacetic acid	-0.190168
2,6-Dimethyl-纬-pyrone	Guanidineacetic acid	-0.0193985
Urocanic acid	1a,1b-Dihomo prostaglandin F2伪	0.0216495
Ruminococcus_flavefaciens	1a,1b-Dihomo prostaglandin F2伪	-0.297562
Nitrosoheptamethyleneimine	1a,1b-Dihomo prostaglandin F2伪	-0.111126
Glucuronic acid-3,6-lactone	1a,1b-Dihomo prostaglandin F2伪	0.594659
Glycine anhydride	1a,1b-Dihomo prostaglandin F2伪	-0.0702095
methyl 2,5-dimethyl-1H-pyrrole-3-carboxylate	1a,1b-Dihomo prostaglandin F2伪	-0.275749
D-Saccharic acid	1a,1b-Dihomo prostaglandin F2伪	-0.189982
2-(acetylamino)-3-(1H-indol-3-yl)propanoic acid	1a,1b-Dihomo prostaglandin F2伪	0.0889195
LPG 18:1	1a,1b-Dihomo prostaglandin F2伪	-0.610949
Docosapentaenoic acid	1a,1b-Dihomo prostaglandin F2伪	0.0563202
D-Tagatose	1a,1b-Dihomo prostaglandin F2伪	-0.473259
1-Methylguanine	1a,1b-Dihomo prostaglandin F2伪	0.0493597
Acetylcholine	1a,1b-Dihomo prostaglandin F2伪	-0.326969
Lysopc 18:2	1a,1b-Dihomo prostaglandin F2伪	-0.43672
Oleamide	1a,1b-Dihomo prostaglandin F2伪	-0.366757
Ethylmalonic acid	1a,1b-Dihomo prostaglandin F2伪	-0.307971
methyl 3,4,5-trihydroxycyclohex-1-ene-1-carboxylate	1a,1b-Dihomo prostaglandin F2伪	-0.513425
Decanoic acid	1a,1b-Dihomo prostaglandin F2伪	0.0606405
Glycyl-L-leucine	1a,1b-Dihomo prostaglandin F2伪	-0.455157
2'-Deoxyguanosine	1a,1b-Dihomo prostaglandin F2伪	0.571668
L-Glutamic acid	1a,1b-Dihomo prostaglandin F2伪	-0.271691
L-Threonic acid	1a,1b-Dihomo prostaglandin F2伪	-0.440551
D-(+)-Proline	1a,1b-Dihomo prostaglandin F2伪	-0.499284
1a,1b-Dihomo prostaglandin F2伪	1a,1b-Dihomo prostaglandin F2伪	-0.415491
[truncated: 3,357 more rows]

## Sheet: Microbiome-Metabolome-Transcrip
var1	var2	cor
ABCA1	ABCA1	1
ABCF2	ABCA1	0.312951
ABHD10	ABCA1	0.603706
ABO	ABCA1	0.429581
ACIN1	ABCA1	0.317831
ACKR4	ABCA1	-0.116007
AGFG1	ABCA1	0.344734
AIDA	ABCA1	0.105814
AK2	ABCA1	0.0320556
AKIRIN1	ABCA1	0.350166
ALDH1A2	ABCA1	-0.156619
ANAPC1	ABCA1	0.0892041
ANAPC13	ABCA1	-0.613076
ANO10	ABCA1	-0.0185421
AP1S3	ABCA1	0.546269
AP2M1	ABCA1	0.281655
AP5M1	ABCA1	0.64157
APEX2	ABCA1	0.180224
APH1A	ABCA1	0.144104
APIP	ABCA1	-0.159467
APPBP2	ABCA1	0.234873
AQP11	ABCA1	-0.0406674
AQR	ABCA1	0.218783
ARHGEF6	ABCA1	0.085101
ARPC5	ABCA1	0.0254738
ASIP	ABCA1	0.275191
ATP2C1	ABCA1	0.258306
ATP5H	ABCA1	0.0027978
ATP5J	ABCA1	0.175796
ATP8A1	ABCA1	0.130123
BIN1	ABCA1	0.0339359
BMP2K	ABCA1	0.187128
BPNT1	ABCA1	0.125836
C12H1orf27	ABCA1	0.192663
C15H11orf74	ABCA1	-0.279142
C21H11orf24	ABCA1	0.156518
C21H11orf86	ABCA1	0.182513
C5H5orf15	ABCA1	-0.109696
CALU	ABCA1	0.169503
CARKD	ABCA1	-0.15858
CD2	ABCA1	0.624351
CD3G	ABCA1	-0.664637
CD59	ABCA1	0.589814
CD7	ABCA1	-0.279128
CD96	ABCA1	-0.266832
CDC5L	ABCA1	0.201682
CDK6	ABCA1	0.386468
CDS1	ABCA1	0.0765744
CENPM	ABCA1	0.047918
CENPV	ABCA1	0.193933
CFAP20	ABCA1	0.0394627
CFB	ABCA1	0.0357165
CFI	ABCA1	-0.104044
CHMP1A	ABCA1	0.140645
CLEC2D	ABCA1	-0.457843
Clostridium_paraputrificum	ABCA1	0.0933259
CNOT6	ABCA1	0.520921
COL12A1	ABCA1	0.589492
Com_10025_pos	ABCA1	0.683554
Com_10048_pos	ABCA1	0.646429
Com_1064_pos	ABCA1	0.431952
Com_10774_pos	ABCA1	0.605809
Com_11568_neg	ABCA1	0.571516
Com_1167_neg	ABCA1	0.467149
Com_11701_pos	ABCA1	0.631483
Com_11707_pos	ABCA1	0.39109
Com_11929_pos	ABCA1	0.614308
Com_11945_pos	ABCA1	0.625431
Com_12_neg	ABCA1	0.1034
Com_12503_pos	ABCA1	0.578476
Com_12557_neg	ABCA1	0.571007
Com_12666_pos	ABCA1	0.593836
Com_12691_pos	ABCA1	0.526143
Com_13211_neg	ABCA1	0.50285
Com_13445_pos	ABCA1	0.61949
Com_13459_pos	ABCA1	0.570815
Com_13738_pos	ABCA1	0.567376
Com_13881_pos	ABCA1	0.575534
Com_140_pos	ABCA1	-0.635675
Com_14387_neg	ABCA1	0.564445
Com_14428_pos	ABCA1	0.632495
Com_14558_pos	ABCA1	0.579675
Com_1465_pos	ABCA1	0.317993
Com_1500_pos	ABCA1	0.360412
Com_15336_neg	ABCA1	0.584738
Com_15341_neg	ABCA1	0.545585
Com_15642_pos	ABCA1	0.565672
Com_16427_neg	ABCA1	0.594889
Com_16626_pos	ABCA1	0.6184
Com_16662_neg	ABCA1	0.579215
Com_1687_neg	ABCA1	0.271592
Com_16968_pos	ABCA1	0.606993
Com_1724_pos	ABCA1	0.602533
Com_17401_neg	ABCA1	0.553549
Com_17517_neg	ABCA1	0.552516
Com_17628_pos	ABCA1	0.604305
Com_1766_neg	ABCA1	0.662322
Com_18011_neg	ABCA1	0.605041
Com_181_pos	ABCA1	-0.571496
Com_18586_pos	ABCA1	0.577178
Com_18978_pos	ABCA1	0.551007
Com_19039_neg	ABCA1	0.592872
Com_19159_pos	ABCA1	0.570276
Com_19699_pos	ABCA1	0.601165
Com_1985_pos	ABCA1	0.60153
Com_20110_pos	ABCA1	0.576007
Com_2056_neg	ABCA1	0.408647
Com_21072_pos	ABCA1	0.598604
Com_2125_pos	ABCA1	-0.140537
Com_21522_neg	ABCA1	0.5656
Com_22968_neg	ABCA1	0.560874
Com_23066_neg	ABCA1	0.58761
Com_23304_pos	ABCA1	0.558473
Com_2345_pos	ABCA1	0.645687
Com_23474_neg	ABCA1	0.577214
Com_2383_pos	ABCA1	0.671403
Com_2389_pos	ABCA1	0.427196
Com_2442_pos	ABCA1	0.209558
Com_24942_pos	ABCA1	0.605414
Com_2502_neg	ABCA1	0.377862
Com_2512_pos	ABCA1	0.642645
Com_25378_pos	ABCA1	0.583445
Com_25779_neg	ABCA1	0.566064
Com_2578_pos	ABCA1	0.664091
Com_25905_pos	ABCA1	0.593242
Com_26065_pos	ABCA1	0.565383
Com_2682_neg	ABCA1	0.277429
Com_2717_pos	ABCA1	0.477914
Com_2752_pos	ABCA1	0.715506
Com_2856_pos	ABCA1	0.384846
Com_28894_pos	ABCA1	0.583267
Com_28900_neg	ABCA1	0.565879
Com_2957_pos	ABCA1	0.568736
Com_2958_neg	ABCA1	0.331168
Com_2963_pos	ABCA1	0.570632
Com_2990_neg	ABCA1	0.238144
Com_2995_neg	ABCA1	0.511158
Com_301_neg	ABCA1	-0.382079
Com_3166_pos	ABCA1	0.413704
Com_3220_neg	ABCA1	0.441148
Com_3367_pos	ABCA1	0.520957
Com_3401_neg	ABCA1	0.684984
Com_34258_neg	ABCA1	0.578344
Com_34649_neg	ABCA1	0.573782
Com_3527_pos	ABCA1	0.42691
Com_35859_pos	ABCA1	0.576576
Com_36624_pos	ABCA1	0.585471
Com_37025_pos	ABCA1	0.583218
Com_3750_pos	ABCA1	0.714078
Com_37835_pos	ABCA1	0.583138
Com_3800_pos	ABCA1	0.737894
Com_3917_pos	ABCA1	0.645958
Com_40825_pos	ABCA1	0.577358
Com_41026_pos	ABCA1	0.567979
Com_4127_pos	ABCA1	0.664956
Com_4192_pos	ABCA1	0.404106
Com_42946_pos	ABCA1	0.581141
Com_44411_pos	ABCA1	0.578235
Com_4562_pos	ABCA1	0.581112
Com_4649_pos	ABCA1	0.677527
Com_46641_pos	ABCA1	0.578916
Com_4706_neg	ABCA1	0.526293
Com_4721_pos	ABCA1	0.648718
Com_4738_neg	ABCA1	0.615518
Com_4747_pos	ABCA1	0.709309
Com_4783_pos	ABCA1	0.672228
Com_4839_pos	ABCA1	0.541895
Com_48450_pos	ABCA1	0.577469
Com_51_pos	ABCA1	0.166126
Com_5146_neg	ABCA1	0.589684
Com_5155_pos	ABCA1	0.592802
Com_52131_pos	ABCA1	0.580235
Com_5400_pos	ABCA1	0.676638
Com_5476_pos	ABCA1	0.665765
Com_5601_pos	ABCA1	0.373613
Com_5605_neg	ABCA1	0.563715
Com_5669_pos	ABCA1	0.65157
Com_5783_pos	ABCA1	0.650244
Com_5786_neg	ABCA1	0.599619
Com_5912_pos	ABCA1	0.412557
Com_6078_pos	ABCA1	0.578838
Com_6186_pos	ABCA1	0.657099
Com_6303_neg	ABCA1	0.523457
Com_6320_pos	ABCA1	0.666381
Com_6922_pos	ABCA1	0.572233
Com_6925_pos	ABCA1	0.496162
Com_7024_pos	ABCA1	0.656068
Com_7148_neg	ABCA1	0.51888
Com_729_neg	ABCA1	0.41113
Com_803_pos	ABCA1	0.0770266
Com_8150_neg	ABCA1	0.568964
Com_8152_pos	ABCA1	0.482325
Com_821_pos	ABCA1	-0.214167
Com_8412_neg	ABCA1	0.498045
Com_887_neg	ABCA1	0.352605
Com_9119_pos	ABCA1	0.508009
Com_934_neg	ABCA1	0.324832
Com_9354_pos	ABCA1	0.550711
Com_99_neg	ABCA1	0.346888
Com_9907_pos	ABCA1	0.606106
Com_9916_neg	ABCA1	0.577156
CORO2A	ABCA1	0.0416391
CPOX	ABCA1	-0.191817
CREB3L2	ABCA1	0.143945
CRKL	ABCA1	0.256787
CROCC2	ABCA1	0.00941399
CROT	ABCA1	-0.738414
CTSH	ABCA1	0.416013
CXCL10	ABCA1	-0.601272
CXCL9	ABCA1	-0.240017
CYTH4	ABCA1	0.0655715
DAPL1	ABCA1	0.177759
DCAKD	ABCA1	0.0450951
DERL2	ABCA1	-0.0660017
DGAT1	ABCA1	-0.0944017
DLAT	ABCA1	0.308714
DNAJB14	ABCA1	0.331131
DNAJC13	ABCA1	0.0945427
DSCAM	ABCA1	0.0363542
DVL1	ABCA1	-0.332767
E2F4	ABCA1	0.544241
ECE1	ABCA1	0.373906
ECT2	ABCA1	0.197179
EGFR	ABCA1	0.482204
EIF1	ABCA1	0.0056967
EIF4EBP1	ABCA1	0.506702
EMG1	ABCA1	0.379391
EPB41L5	ABCA1	0.256809
ERLIN1	ABCA1	0.102982
EXOSC5	ABCA1	-0.463434
FABP1	ABCA1	0.0781111
FAM107B	ABCA1	0.3192
FAM169B	ABCA1	0.0108651
FAM177A1	ABCA1	0.309989
FAM32A	ABCA1	0.487098
FAM60A	ABCA1	-0.0227975
FASN	ABCA1	0.19823
FAU	ABCA1	0.109038
FBLIM1	ABCA1	0.595615
FBXL5	ABCA1	-0.0020142
FBXO38	ABCA1	0.124403
FILIP1L	ABCA1	0.464398
FUNDC2	ABCA1	0.171115
GALT	ABCA1	-0.649037
GJB5	ABCA1	-0.219428
GOLGA7	ABCA1	-0.154732
GPATCH2	ABCA1	0.393807
GPD2	ABCA1	0.16393
HARS	ABCA1	0.431086
HDAC11	ABCA1	-0.00695468
HEBP2	ABCA1	-0.211193
HMGCL	ABCA1	-0.68534
HMGCS1	ABCA1	-0.557555
HSPA8	ABCA1	0.22991
HSPB6	ABCA1	-0.0491176
ICK	ABCA1	0.23551
IER3	ABCA1	0.248152
IFI16	ABCA1	-0.354348
IL6ST	ABCA1	0.400178
IL7R	ABCA1	-0.642357
INSL5	ABCA1	-0.397589
INTS10	ABCA1	0.260377
IPO11	ABCA1	0.260668
IRF7	ABCA1	-0.423392
KCNJ8	ABCA1	0.416227
KCNK1	ABCA1	0.206172
KDM5C	ABCA1	0.626563
KIAA0226L	ABCA1	0.115867
KIF13B	ABCA1	0.284322
KIF1B	ABCA1	0.491427
KLF10	ABCA1	-0.0245278
KPNA6	ABCA1	0.261005
KRT15	ABCA1	0.125401
LAMB1	ABCA1	0.507993
LEPROT	ABCA1	0.150168
LFNG	ABCA1	0.00381393
LIPA	ABCA1	0.0209146
LOC101102078	ABCA1	-0.283491
LOC101104725	ABCA1	0.0525221
LOC101104790	ABCA1	0.0672322
LOC101105208	ABCA1	0.274549
LOC101105991	ABCA1	0.235703
LOC101106806	ABCA1	-0.541815
LOC101106871	ABCA1	-0.207473
LOC101107957	ABCA1	-0.747623
LOC101108868	ABCA1	0.00512048
LOC101109268	ABCA1	0.0991096
LOC101111166	ABCA1	-0.204955
LOC101111911	ABCA1	-0.298451
LOC101113217	ABCA1	0.0713809
LOC101114082	ABCA1	0.249346
LOC101114226	ABCA1	-0.0643579
LOC101114533	ABCA1	0.252847
LOC101116764	ABCA1	0.00870413
LOC101116862	ABCA1	-0.75677
LOC101117028	ABCA1	-0.430076
LOC101117107	ABCA1	-0.550964
LOC101117129	ABCA1	0.0504934
LOC101117788	ABCA1	0.00870413
LOC101117965	ABCA1	-0.0747992
LOC101118256	ABCA1	0.355676
LOC101119517	ABCA1	-0.635443
LOC101120200	ABCA1	0.0899541
LOC101120875	ABCA1	-0.220468
LOC101121387	ABCA1	0.0678404
LOC101122261	ABCA1	0.405697
LOC101123670	ABCA1	0.0820924
LOC105604152	ABCA1	-0.0055181
LOC105606925	ABCA1	0.122199
LOC105610484	ABCA1	-0.283892
LOC105612165	ABCA1	-0.592579
LOC106990135	ABCA1	-0.0247204
LOC106991563	ABCA1	0.153599
LOC780772	ABCA1	-0.0933079
LPP	ABCA1	0.170776
LSP1	ABCA1	-0.154022
MAP2K7	ABCA1	0.00945454
MAPK8IP1	ABCA1	0.0308788
MARK3	ABCA1	0.256246
MARS	ABCA1	0.386366
METTL20	ABCA1	-0.0280809
MFN1	ABCA1	0.220868
MFSD12	ABCA1	-0.496569
MICU3	ABCA1	-0.010959
MMGT1	ABCA1	0.684421
MPZ	ABCA1	-0.0503319
MRPL19	ABCA1	0.0775565
MRPL3	ABCA1	-0.104022
MRPL32	ABCA1	0.488058
MRPL36	ABCA1	-0.0896604
MRPL37	ABCA1	0.122958
MRPL50	ABCA1	0.491623
MRPS25	ABCA1	0.117028
MVD	ABCA1	-0.514388
MYO1E	ABCA1	0.483609
NDC1	ABCA1	0.24745
NDUFB1	ABCA1	-0.203779
NEU3	ABCA1	0.118342
NMNAT3	ABCA1	-0.0722946
NR1I2	ABCA1	0.232012
NRAS	ABCA1	0.280001
NRG1	ABCA1	0.375075
NT5C2	ABCA1	0.268159
NTPCR	ABCA1	0.436933
NUDT13	ABCA1	-0.0705066
ODC1	ABCA1	0.154829
P3H1	ABCA1	0.00273869
PARP10	ABCA1	-0.165099
PCSK7	ABCA1	0.34831
PDE5A	ABCA1	0.10862
PDIA3	ABCA1	0.123356
PDK4	ABCA1	0.121374
PELI2	ABCA1	0.0417551
PHLDA1	ABCA1	0.462831
PLA2G12A	ABCA1	0.43179
PLEKHH3	ABCA1	-0.000674001
PLSCR4	ABCA1	0.222983
PMPCB	ABCA1	0.276572
POLB	ABCA1	-0.185869
POLE3	ABCA1	0.100452
POLR3K	ABCA1	0.552296
PPA2	ABCA1	-0.0971515
PRELID2	ABCA1	0.297212
PRKAG2	ABCA1	0.228574
PRNP	ABCA1	0.268568
PRSS27	ABCA1	0.0079204
PSAT1	ABCA1	0.569472
PSMD9	ABCA1	-0.262865
PTCD3	ABCA1	0.279071
PTPMT1	ABCA1	0.195485
PVRL2	ABCA1	0.0500481
QDPR	ABCA1	-0.61871
RAB11FIP1	ABCA1	-0.164469
RAB27A	ABCA1	-0.052916
RAB38	ABCA1	-0.0358032
RBM33	ABCA1	0.0737834
RHBDD1	ABCA1	0.170534
RNASE9	ABCA1	-0.464705
RNF139	ABCA1	0.250836
RNF187	ABCA1	-0.427169
RNF213	ABCA1	-0.263966
RPL27	ABCA1	0.257915
RPS20	ABCA1	0.0165752
SBD2	ABCA1	-0.374298
SCG2	ABCA1	0.497934
SCYL2	ABCA1	0.0952346
SDHB	ABCA1	0.140676
SGK1	ABCA1	-0.00250463
SGPL1	ABCA1	-0.147931
SH3D19	ABCA1	0.170576
SLC10A3	ABCA1	0.291354
SLC25A33	ABCA1	-0.219003
SLC29A1	ABCA1	-0.109725
SLC35G1	ABCA1	0.162196
SLC37A3	ABCA1	0.194643
SNRPB2	ABCA1	-0.0549096
SNX10	ABCA1	-0.318729
SPINT2	ABCA1	0.170846
SQLE	ABCA1	-0.517006
SRSF9	ABCA1	-0.24783
SS18L2	ABCA1	0.0453397
STAM	ABCA1	0.0906917
STAT2	ABCA1	-0.691072
STK24	ABCA1	0.559412
STK25	ABCA1	0.0920314
SUDS3	ABCA1	0.257497
SUSD3	ABCA1	0.018927
TAF1D	ABCA1	0.323659
TAP2	ABCA1	-0.300205
TCF12	ABCA1	0.316177
TFCP2	ABCA1	0.0316002
TGM2	ABCA1	0.274573
THY1	ABCA1	-0.00832391
TJP2	ABCA1	0.00324265
TM7_phylum_sp_oral_clone_FR058	ABCA1	0.191969
TMBIM1	ABCA1	0.220988
TMED10	ABCA1	0.101396
TMEM222	ABCA1	0.245911
TNNT2	ABCA1	-0.356412
TOMM40L	ABCA1	0.0323326
TRIM31	ABCA1	0.104313
TSC22D3	ABCA1	0.69438
TSPAN13	ABCA1	0.0264092
TSPAN31	ABCA1	0.246061
TST	ABCA1	-0.0596229
TTC19	ABCA1	0.263683
UBAC2	ABCA1	0.184377
UBE2L6	ABCA1	0.209954
UBL7	ABCA1	-0.423948
UFL1	ABCA1	0.043905
UFM1	ABCA1	0.137422
UGT2A1	ABCA1	-0.144266
UTP23	ABCA1	0.603743
VRK2	ABCA1	-0.443484
WAC	ABCA1	-0.0567809
WARS	ABCA1	-0.34506
WSB2	ABCA1	0.247814
YAP1	ABCA1	0.379895
YBEY	ABCA1	-0.0874826
YES1	ABCA1	0.122512
ZDHHC3	ABCA1	0.340477
ZHX1	ABCA1	0.125603
ZNF146	ABCA1	0.270223
ZNF239	ABCA1	0.0316069
ZNF366	ABCA1	0.0928608
ABCA1	ABCF2	0.312951
ABCF2	ABCF2	1
ABHD10	ABCF2	0.365587
ABO	ABCF2	0.260404
ACIN1	ABCF2	0.27792
ACKR4	ABCF2	0.835069
AGFG1	ABCF2	0.255132
AIDA	ABCF2	-0.311751
AK2	ABCF2	-0.696338
AKIRIN1	ABCF2	0.342804
ALDH1A2	ABCF2	0.677929
ANAPC1	ABCF2	0.830707
ANAPC13	ABCF2	-0.374842
ANO10	ABCF2	-0.596008
AP1S3	ABCF2	0.174726
AP2M1	ABCF2	-0.126396
AP5M1	ABCF2	0.731688
APEX2	ABCF2	0.80509
APH1A	ABCF2	-0.465451
APIP	ABCF2	0.521383
APPBP2	ABCF2	0.0252842
AQP11	ABCF2	0.614697
AQR	ABCF2	0.755127
ARHGEF6	ABCF2	0.783651
ARPC5	ABCF2	-0.675686
ASIP	ABCF2	-0.288882
ATP2C1	ABCF2	-0.283942
ATP5H	ABCF2	-0.574515
ATP5J	ABCF2	-0.425853
ATP8A1	ABCF2	0.404549
BIN1	ABCF2	0.773482
BMP2K	ABCF2	-0.347125
BPNT1	ABCF2	-0.561798
C12H1orf27	ABCF2	0.423907
C15H11orf74	ABCF2	0.693589
C21H11orf24	ABCF2	0.765694
C21H11orf86	ABCF2	-0.504098
C5H5orf15	ABCF2	0.067747
CALU	ABCF2	-0.290783
CARKD	ABCF2	0.799753
CD2	ABCF2	0.144972
CD3G	ABCF2	-0.520934
CD59	ABCF2	-0.00622984
CD7	ABCF2	0.430618
CD96	ABCF2	0.437149
CDC5L	ABCF2	-0.343961
CDK6	ABCF2	0.659555
CDS1	ABCF2	-0.539568
CENPM	ABCF2	0.402648
CENPV	ABCF2	0.0986399
CFAP20	ABCF2	0.74958
CFB	ABCF2	-0.575283
CFI	ABCF2	-0.654275
CHMP1A	ABCF2	-0.545958
CLEC2D	ABCF2	-0.183038
Clostridium_paraputrificum	ABCF2	0.432535
CNOT6	ABCF2	0.0190328
COL12A1	ABCF2	0.266665
Com_10025_pos	ABCF2	0.462109
Com_10048_pos	ABCF2	0.510495
Com_1064_pos	ABCF2	-0.0575159
Com_10774_pos	ABCF2	0.463096
Com_11568_neg	ABCF2	0.456065
Com_1167_neg	ABCF2	0.163814
Com_11701_pos	ABCF2	0.460318
Com_11707_pos	ABCF2	0.36069
Com_11929_pos	ABCF2	0.456999
Com_11945_pos	ABCF2	0.462031
Com_12_neg	ABCF2	0.530257
Com_12503_pos	ABCF2	0.461615
Com_12557_neg	ABCF2	0.468807
Com_12666_pos	ABCF2	0.453367
Com_12691_pos	ABCF2	0.460558
Com_13211_neg	ABCF2	0.452763
Com_13445_pos	ABCF2	0.46516
Com_13459_pos	ABCF2	0.48184
Com_13738_pos	ABCF2	0.508789
Com_13881_pos	ABCF2	0.462252
Com_140_pos	ABCF2	-0.422056
Com_14387_neg	ABCF2	0.493297
Com_14428_pos	ABCF2	0.529692
Com_14558_pos	ABCF2	0.455989
Com_1465_pos	ABCF2	0.151207
Com_1500_pos	ABCF2	0.352862
Com_15336_neg	ABCF2	0.475739
Com_15341_neg	ABCF2	0.473226
Com_15642_pos	ABCF2	0.493962
Com_16427_neg	ABCF2	0.477991
Com_16626_pos	ABCF2	0.478499
Com_16662_neg	ABCF2	0.475547
Com_1687_neg	ABCF2	0.129989
Com_16968_pos	ABCF2	0.472546
Com_1724_pos	ABCF2	0.4893
Com_17401_neg	ABCF2	0.470203
Com_17517_neg	ABCF2	0.47974
Com_17628_pos	ABCF2	0.471731
Com_1766_neg	ABCF2	0.270295
Com_18011_neg	ABCF2	0.513517
Com_181_pos	ABCF2	-0.436165
Com_18586_pos	ABCF2	0.469584
Com_18978_pos	ABCF2	0.448211
Com_19039_neg	ABCF2	0.476117
Com_19159_pos	ABCF2	0.527938
Com_19699_pos	ABCF2	0.474463
Com_1985_pos	ABCF2	0.488332
Com_20110_pos	ABCF2	0.466895
Com_2056_neg	ABCF2	0.239475
Com_21072_pos	ABCF2	0.474529
Com_2125_pos	ABCF2	0.448655
Com_21522_neg	ABCF2	0.469062
Com_22968_neg	ABCF2	0.468616
Com_23066_neg	ABCF2	0.477298
Com_23304_pos	ABCF2	0.467794
Com_2345_pos	ABCF2	0.189431
Com_23474_neg	ABCF2	0.49595
Com_2383_pos	ABCF2	0.193308
Com_2389_pos	ABCF2	-0.00718571
Com_2442_pos	ABCF2	0.0875862
Com_24942_pos	ABCF2	0.504956
Com_2502_neg	ABCF2	0.20831
Com_2512_pos	ABCF2	0.169872
Com_25378_pos	ABCF2	0.491494
Com_25779_neg	ABCF2	0.476417
Com_2578_pos	ABCF2	0.320172
Com_25905_pos	ABCF2	0.516134
Com_26065_pos	ABCF2	0.485267
Com_2682_neg	ABCF2	0.407675
Com_2717_pos	ABCF2	0.492431
Com_2752_pos	ABCF2	0.322886
Com_2856_pos	ABCF2	0.0897054
Com_28894_pos	ABCF2	0.470384
Com_28900_neg	ABCF2	0.467093
Com_2957_pos	ABCF2	0.329114
Com_2958_neg	ABCF2	0.301918
Com_2963_pos	ABCF2	0.204279
Com_2990_neg	ABCF2	0.305078
Com_2995_neg	ABCF2	-0.0299821
Com_301_neg	ABCF2	-0.480616
Com_3166_pos	ABCF2	0.213276
Com_3220_neg	ABCF2	0.44723
Com_3367_pos	ABCF2	0.555064
Com_3401_neg	ABCF2	0.394624
Com_34258_neg	ABCF2	0.476156
Com_34649_neg	ABCF2	0.479283
Com_3527_pos	ABCF2	0.129044
Com_35859_pos	ABCF2	0.474776
Com_36624_pos	ABCF2	0.497939
Com_37025_pos	ABCF2	0.494445
Com_3750_pos	ABCF2	0.239138
Com_37835_pos	ABCF2	0.49601
Com_3800_pos	ABCF2	0.202318
Com_3917_pos	ABCF2	0.264913
Com_40825_pos	ABCF2	0.477975
Com_41026_pos	ABCF2	0.475931
Com_4127_pos	ABCF2	0.336596
Com_4192_pos	ABCF2	0.487735
Com_42946_pos	ABCF2	0.490555
Com_44411_pos	ABCF2	0.479074
Com_4562_pos	ABCF2	0.354631
Com_4649_pos	ABCF2	0.365257
Com_46641_pos	ABCF2	0.478961
Com_4706_neg	ABCF2	0.387632
Com_4721_pos	ABCF2	0.351615
Com_4738_neg	ABCF2	0.456004
Com_4747_pos	ABCF2	0.384261
Com_4783_pos	ABCF2	0.364578
Com_4839_pos	ABCF2	0.309624
Com_48450_pos	ABCF2	0.479051
Com_51_pos	ABCF2	0.281544
Com_5146_neg	ABCF2	0.359186
Com_5155_pos	ABCF2	0.403334
Com_52131_pos	ABCF2	0.479063
Com_5400_pos	ABCF2	0.397548
Com_5476_pos	ABCF2	0.383906
Com_5601_pos	ABCF2	0.367387
Com_5605_neg	ABCF2	0.445076
Com_5669_pos	ABCF2	0.390101
Com_5783_pos	ABCF2	0.406004
Com_5786_neg	ABCF2	0.333588
Com_5912_pos	ABCF2	0.354454
Com_6078_pos	ABCF2	0.37776
Com_6186_pos	ABCF2	0.407032
Com_6303_neg	ABCF2	0.362998
Com_6320_pos	ABCF2	0.406309
Com_6922_pos	ABCF2	0.610171
Com_6925_pos	ABCF2	0.459074
Com_7024_pos	ABCF2	0.429874
Com_7148_neg	ABCF2	0.466241
Com_729_neg	ABCF2	0.0236424
Com_803_pos	ABCF2	0.622874
Com_8150_neg	ABCF2	0.393858
Com_8152_pos	ABCF2	0.529216
Com_821_pos	ABCF2	-0.00164101
Com_8412_neg	ABCF2	0.450363
Com_887_neg	ABCF2	0.124177
Com_9119_pos	ABCF2	0.385734
Com_934_neg	ABCF2	0.565464
Com_9354_pos	ABCF2	0.395831
Com_99_neg	ABCF2	0.17774
Com_9907_pos	ABCF2	0.504135
Com_9916_neg	ABCF2	0.488441
CORO2A	ABCF2	-0.592284
CPOX	ABCF2	0.405359
CREB3L2	ABCF2	-0.3056
CRKL	ABCF2	-0.103691
CROCC2	ABCF2	0.798698
CROT	ABCF2	-0.390263
CTSH	ABCF2	-0.432467
CXCL10	ABCF2	-0.0253018
CXCL9	ABCF2	0.505655
CYTH4	ABCF2	0.689127
DAPL1	ABCF2	0.501815
DCAKD	ABCF2	0.833109
DERL2	ABCF2	-0.501141
DGAT1	ABCF2	-0.605574
DLAT	ABCF2	0.123362
DNAJB14	ABCF2	-0.114645
DNAJC13	ABCF2	-0.498531
DSCAM	ABCF2	0.805268
DVL1	ABCF2	0.0665262
E2F4	ABCF2	0.430941
ECE1	ABCF2	0.0264948
ECT2	ABCF2	0.459325
EGFR	ABCF2	0.728595
EIF1	ABCF2	-0.656722
EIF4EBP1	ABCF2	0.8565
EMG1	ABCF2	-0.437801
EPB41L5	ABCF2	0.295155
ERLIN1	ABCF2	-0.545185
EXOSC5	ABCF2	0.441413
FABP1	ABCF2	-0.556123
FAM107B	ABCF2	0.32996
FAM169B	ABCF2	0.801288
FAM177A1	ABCF2	-0.0313851
FAM32A	ABCF2	-0.220792
FAM60A	ABCF2	0.839121
FASN	ABCF2	0.445865
FAU	ABCF2	-0.370876
FBLIM1	ABCF2	0.118132
FBXL5	ABCF2	-0.562934
FBXO38	ABCF2	0.307649
FILIP1L	ABCF2	0.658148
FUNDC2	ABCF2	0.90493
GALT	ABCF2	-0.0839331
GJB5	ABCF2	0.743617
GOLGA7	ABCF2	-0.533131
GPATCH2	ABCF2	0.427147
GPD2	ABCF2	-0.352677
HARS	ABCF2	0.49402
HDAC11	ABCF2	0.27896
HEBP2	ABCF2	-0.187306
HMGCL	ABCF2	-0.591863
HMGCS1	ABCF2	-0.0414206
HSPA8	ABCF2	-0.612785
HSPB6	ABCF2	0.838729
ICK	ABCF2	0.806942
IER3	ABCF2	0.579155
IFI16	ABCF2	-0.287849
IL6ST	ABCF2	-0.204976
IL7R	ABCF2	-0.168083
INSL5	ABCF2	0.596735
INTS10	ABCF2	-0.215263
IPO11	ABCF2	0.670394
IRF7	ABCF2	0.625532
KCNJ8	ABCF2	0.685525
KCNK1	ABCF2	0.253052
KDM5C	ABCF2	0.413613
KIAA0226L	ABCF2	0.656988
KIF13B	ABCF2	0.367024
KIF1B	ABCF2	0.280669
KLF10	ABCF2	0.581516
KPNA6	ABCF2	-0.160124
KRT15	ABCF2	0.598564
LAMB1	ABCF2	0.215161
LEPROT	ABCF2	-0.332472
LFNG	ABCF2	0.783085
LIPA	ABCF2	-0.694779
LOC101102078	ABCF2	-0.49527
LOC101104725	ABCF2	0.588296
LOC101104790	ABCF2	-0.179967
LOC101105208	ABCF2	0.467217
LOC101105991	ABCF2	-0.373695
LOC101106806	ABCF2	-0.784692
LOC101106871	ABCF2	0.597344
LOC101107957	ABCF2	-0.382154
LOC101108868	ABCF2	-0.253022
LOC101109268	ABCF2	-0.150719
LOC101111166	ABCF2	0.0321209
LOC101111911	ABCF2	-0.0364036
LOC101113217	ABCF2	0.832279
LOC101114082	ABCF2	0.365284
LOC101114226	ABCF2	0.159052
LOC101114533	ABCF2	-0.497885
LOC101116764	ABCF2	0.797914
LOC101116862	ABCF2	-0.446619
LOC101117028	ABCF2	-0.274425
LOC101117107	ABCF2	-0.610846
LOC101117129	ABCF2	0.739434
LOC101117788	ABCF2	0.797914
LOC101117965	ABCF2	-0.612098
LOC101118256	ABCF2	0.870957
LOC101119517	ABCF2	-0.00842926
LOC101120200	ABCF2	-0.147559
LOC101120875	ABCF2	0.349791
LOC101121387	ABCF2	-0.150087
LOC101122261	ABCF2	0.940252
LOC101123670	ABCF2	-0.120639
LOC105604152	ABCF2	0.796443
LOC105606925	ABCF2	0.133118
LOC105610484	ABCF2	0.582162
LOC105612165	ABCF2	-0.407035
LOC106990135	ABCF2	0.733017
LOC106991563	ABCF2	-0.161513
LOC780772	ABCF2	-0.182704
LPP	ABCF2	0.169944
LSP1	ABCF2	-0.397192
MAP2K7	ABCF2	0.773817
MAPK8IP1	ABCF2	0.821354
MARK3	ABCF2	0.204662
MARS	ABCF2	-0.209456
METTL20	ABCF2	0.818369
MFN1	ABCF2	0.293774
MFSD12	ABCF2	0.0112354
MICU3	ABCF2	0.826295
MMGT1	ABCF2	0.542804
MPZ	ABCF2	0.747015
MRPL19	ABCF2	-0.399158
MRPL3	ABCF2	0.206096
MRPL32	ABCF2	0.607592
MRPL36	ABCF2	0.0473802
MRPL37	ABCF2	-0.232641
MRPL50	ABCF2	-0.115188
MRPS25	ABCF2	0.822661
MVD	ABCF2	0.27898
MYO1E	ABCF2	0.122422
NDC1	ABCF2	0.209494
NDUFB1	ABCF2	-0.0727571
NEU3	ABCF2	0.584684
NMNAT3	ABCF2	0.660516
NR1I2	ABCF2	0.0981402
NRAS	ABCF2	-0.402874
NRG1	ABCF2	0.775415
NT5C2	ABCF2	0.173756
NTPCR	ABCF2	0.0110648
NUDT13	ABCF2	0.526821
ODC1	ABCF2	-0.542487
P3H1	ABCF2	0.841005
PARP10	ABCF2	0.648303
PCSK7	ABCF2	0.620011
PDE5A	ABCF2	-0.575997
PDIA3	ABCF2	-0.46866
PDK4	ABCF2	-0.302532
PELI2	ABCF2	0.822268
PHLDA1	ABCF2	0.544322
PLA2G12A	ABCF2	0.426051
PLEKHH3	ABCF2	0.836199
PLSCR4	ABCF2	0.65744
PMPCB	ABCF2	-0.231937
POLB	ABCF2	-0.622991
POLE3	ABCF2	-0.335891
POLR3K	ABCF2	0.362583
PPA2	ABCF2	-0.595462
PRELID2	ABCF2	-0.159942
PRKAG2	ABCF2	0.353894
PRNP	ABCF2	0.320742
PRSS27	ABCF2	0.798013
PSAT1	ABCF2	0.193267
PSMD9	ABCF2	-0.578125
PTCD3	ABCF2	-0.00545826
PTPMT1	ABCF2	0.454015
PVRL2	ABCF2	-0.292382
QDPR	ABCF2	0.0178903
RAB11FIP1	ABCF2	-0.632872
RAB27A	ABCF2	0.632378
RAB38	ABCF2	0.755873
RBM33	ABCF2	0.806291
RHBDD1	ABCF2	0.893851
RNASE9	ABCF2	0.2318
RNF139	ABCF2	-0.204067
RNF187	ABCF2	0.378912
RNF213	ABCF2	-0.457799
RPL27	ABCF2	-0.0323138
RPS20	ABCF2	-0.464136
SBD2	ABCF2	-0.475238
SCG2	ABCF2	0.589663
SCYL2	ABCF2	-0.338178
SDHB	ABCF2	-0.272292
SGK1	ABCF2	-0.0954055
SGPL1	ABCF2	-0.6816
SH3D19	ABCF2	-0.211117
SLC10A3	ABCF2	0.842744
SLC25A33	ABCF2	0.767254
SLC29A1	ABCF2	-0.683908
SLC35G1	ABCF2	-0.473493
SLC37A3	ABCF2	0.402961
SNRPB2	ABCF2	-0.0432784
SNX10	ABCF2	0.355227
SPINT2	ABCF2	-0.431433
SQLE	ABCF2	0.0958758
SRSF9	ABCF2	0.0368363
SS18L2	ABCF2	-0.499107
STAM	ABCF2	0.744491
STAT2	ABCF2	-0.572811
STK24	ABCF2	0.379203
STK25	ABCF2	0.497942
SUDS3	ABCF2	0.847999
SUSD3	ABCF2	-0.172745
TAF1D	ABCF2	0.152501
TAP2	ABCF2	-0.0224379
TCF12	ABCF2	0.125641
TFCP2	ABCF2	0.775999
TGM2	ABCF2	0.577762
THY1	ABCF2	0.297763
TJP2	ABCF2	-0.00853474
TM7_phylum_sp_oral_clone_FR058	ABCF2	-0.0827185
TMBIM1	ABCF2	-0.257067
TMED10	ABCF2	-0.441658
TMEM222	ABCF2	0.653139
TNNT2	ABCF2	-0.420917
TOMM40L	ABCF2	0.817783
TRIM31	ABCF2	-0.555904
TSC22D3	ABCF2	-0.0314529
TSPAN13	ABCF2	-0.6722
TSPAN31	ABCF2	0.216829
TST	ABCF2	-0.284542
TTC19	ABCF2	0.74129
UBAC2	ABCF2	-0.142957
UBE2L6	ABCF2	0.252437
UBL7	ABCF2	-0.523354
UFL1	ABCF2	0.0699326
UFM1	ABCF2	-0.240369
UGT2A1	ABCF2	-0.701087
UTP23	ABCF2	0.459833
VRK2	ABCF2	0.225012
WAC	ABCF2	-0.589585
WARS	ABCF2	-0.0369375
WSB2	ABCF2	-0.190363
YAP1	ABCF2	-0.110873
YBEY	ABCF2	0.671127
YES1	ABCF2	-0.141989
ZDHHC3	ABCF2	0.177806
ZHX1	ABCF2	-0.191808
ZNF146	ABCF2	0.11552
ZNF239	ABCF2	0.864312
ZNF366	ABCF2	0.807338
ABCA1	ABHD10	0.603706
ABCF2	ABHD10	0.365587
ABHD10	ABHD10	1
ABO	ABHD10	0.809363
ACIN1	ABHD10	0.308884
ACKR4	ABHD10	-0.041649
AGFG1	ABHD10	0.490107
AIDA	ABHD10	0.241041
AK2	ABHD10	0.0949907
AKIRIN1	ABHD10	0.559696
ALDH1A2	ABHD10	-0.0420501
ANAPC1	ABHD10	0.136037
ANAPC13	ABHD10	-0.621763
ANO10	ABHD10	0.324569
AP1S3	ABHD10	0.583998
AP2M1	ABHD10	0.49597
AP5M1	ABHD10	0.516343
APEX2	ABHD10	-0.00986738
APH1A	ABHD10	0.214558
APIP	ABHD10	0.240252
APPBP2	ABHD10	0.224692
AQP11	ABHD10	0.073587
AQR	ABHD10	0.0618066
ARHGEF6	ABHD10	0.080884
ARPC5	ABHD10	0.0923681
ASIP	ABHD10	0.274855
ATP2C1	ABHD10	0.115552
ATP5H	ABHD10	0.19365
ATP5J	ABHD10	0.266698
ATP8A1	ABHD10	-0.279341
BIN1	ABHD10	-0.00108775
BMP2K	ABHD10	0.231038
BPNT1	ABHD10	0.164553
C12H1orf27	ABHD10	0.658424
C15H11orf74	ABHD10	0.0476915
C21H11orf24	ABHD10	0.411454
C21H11orf86	ABHD10	0.460618
C5H5orf15	ABHD10	-0.41467
CALU	ABHD10	0.158808
CARKD	ABHD10	-0.00484556
CD2	ABHD10	0.272247
CD3G	ABHD10	-0.464871
CD59	ABHD10	0.197659
CD7	ABHD10	-0.174616
CD96	ABHD10	-0.00651067
CDC5L	ABHD10	0.215655
CDK6	ABHD10	0.219548
CDS1	ABHD10	0.33958
CENPM	ABHD10	-0.337723
CENPV	ABHD10	0.52604
CFAP20	ABHD10	0.0193511
CFB	ABHD10	0.0792437
CFI	ABHD10	0.0209025
CHMP1A	ABHD10	0.295275
CLEC2D	ABHD10	-0.415457
Clostridium_paraputrificum	ABHD10	0.194831
CNOT6	ABHD10	0.520933
COL12A1	ABHD10	0.490679
Com_10025_pos	ABHD10	0.139605
Com_10048_pos	ABHD10	0.165102
Com_1064_pos	ABHD10	0.234972
Com_10774_pos	ABHD10	0.0555537
Com_11568_neg	ABHD10	0.0711123
Com_1167_neg	ABHD10	0.446738
Com_11701_pos	ABHD10	0.084124
Com_11707_pos	ABHD10	-0.0363862
Com_11929_pos	ABHD10	0.0754266
Com_11945_pos	ABHD10	0.0820165
Com_12_neg	ABHD10	0.243566
Com_12503_pos	ABHD10	0.03557
Com_12557_neg	ABHD10	0.0284613
Com_12666_pos	ABHD10	0.0466009
Com_12691_pos	ABHD10	-0.0227219
Com_13211_neg	ABHD10	0.0455442
Com_13445_pos	ABHD10	0.0746272
Com_13459_pos	ABHD10	0.0797786
Com_13738_pos	ABHD10	0.0702695
Com_13881_pos	ABHD10	0.0360648
Com_140_pos	ABHD10	-0.167417
Com_14387_neg	ABHD10	0.0180104
Com_14428_pos	ABHD10	0.123933
Com_14558_pos	ABHD10	0.0150136
Com_1465_pos	ABHD10	0.344205
Com_1500_pos	ABHD10	0.482244
Com_15336_neg	ABHD10	0.0671369
Com_15341_neg	ABHD10	0.00535211
Com_15642_pos	ABHD10	0.0671703
Com_16427_neg	ABHD10	0.0577864
Com_16626_pos	ABHD10	0.0801274
Com_16662_neg	ABHD10	0.0430225
Com_1687_neg	ABHD10	-0.148494
Com_16968_pos	ABHD10	0.0655816
Com_1724_pos	ABHD10	0.551967
Com_17401_neg	ABHD10	0.00909296
Com_17517_neg	ABHD10	0.024849
Com_17628_pos	ABHD10	0.0635497
Com_1766_neg	ABHD10	0.316486
Com_18011_neg	ABHD10	0.0930172
Com_181_pos	ABHD10	-0.0498173
Com_18586_pos	ABHD10	0.0422482
Com_18978_pos	ABHD10	0.0323386
Com_19039_neg	ABHD10	0.056238
Com_19159_pos	ABHD10	0.0681414
Com_19699_pos	ABHD10	0.0618256
Com_1985_pos	ABHD10	0.0623219
Com_20110_pos	ABHD10	0.0300954
Com_2056_neg	ABHD10	0.308204
Com_21072_pos	ABHD10	0.060102
Com_2125_pos	ABHD10	0.136875
Com_21522_neg	ABHD10	0.0224632
Com_22968_neg	ABHD10	0.0429012
Com_23066_neg	ABHD10	0.05395
Com_23304_pos	ABHD10	0.0187717
Com_2345_pos	ABHD10	0.241886
Com_23474_neg	ABHD10	0.0394801
Com_2383_pos	ABHD10	0.277159
Com_2389_pos	ABHD10	0.107331
Com_2442_pos	ABHD10	0.266249
Com_24942_pos	ABHD10	0.0805787
Com_2502_neg	ABHD10	0.251003
Com_2512_pos	ABHD10	0.258569
Com_25378_pos	ABHD10	0.0590254
Com_25779_neg	ABHD10	0.0307021
Com_2578_pos	ABHD10	0.374632
Com_25905_pos	ABHD10	0.0612774
Com_26065_pos	ABHD10	0.0326816
Com_2682_neg	ABHD10	0.262635
Com_2717_pos	ABHD10	0.267978
Com_2752_pos	ABHD10	0.349978
Com_2856_pos	ABHD10	0.35618
Com_28894_pos	ABHD10	0.0446439
Com_28900_neg	ABHD10	0.0415649
Com_2957_pos	ABHD10	-0.0198262
Com_2958_neg	ABHD10	-0.172308
Com_2963_pos	ABHD10	0.0532619
Com_2990_neg	ABHD10	-0.028648
Com_2995_neg	ABHD10	0.105599
Com_301_neg	ABHD10	0.0725684
Com_3166_pos	ABHD10	0.317521
Com_3220_neg	ABHD10	0.155724
Com_3367_pos	ABHD10	0.393229
Com_3401_neg	ABHD10	0.145031
Com_34258_neg	ABHD10	0.0404716
Com_34649_neg	ABHD10	0.040145
Com_3527_pos	ABHD10	-0.329893
Com_35859_pos	ABHD10	0.0404102
Com_36624_pos	ABHD10	0.0550661
Com_37025_pos	ABHD10	0.050883
Com_3750_pos	ABHD10	0.254241
Com_37835_pos	ABHD10	0.0525937
Com_3800_pos	ABHD10	0.320448
Com_3917_pos	ABHD10	0.0804528
Com_40825_pos	ABHD10	0.0466366
Com_41026_pos	ABHD10	0.042742
Com_4127_pos	ABHD10	0.142328
Com_4192_pos	ABHD10	0.230439
Com_42946_pos	ABHD10	0.0502119
Com_44411_pos	ABHD10	0.0495045
Com_4562_pos	ABHD10	0.285686
Com_4649_pos	ABHD10	0.141095
Com_46641_pos	ABHD10	0.0476559
Com_4706_neg	ABHD10	-0.0920353
Com_4721_pos	ABHD10	0.0667014
Com_4738_neg	ABHD10	0.200658
Com_4747_pos	ABHD10	0.179233
Com_4783_pos	ABHD10	0.121973
Com_4839_pos	ABHD10	-0.105361
Com_48450_pos	ABHD10	0.046186
Com_51_pos	ABHD10	-0.0155895
Com_5146_neg	ABHD10	0.0634717
Com_5155_pos	ABHD10	0.0296642
Com_52131_pos	ABHD10	0.0487533
Com_5400_pos	ABHD10	0.135498
Com_5476_pos	ABHD10	0.112583
Com_5601_pos	ABHD10	-0.200275
Com_5605_neg	ABHD10	0.134797
Com_5669_pos	ABHD10	0.113319
Com_5783_pos	ABHD10	0.09851
Com_5786_neg	ABHD10	-0.0197255
Com_5912_pos	ABHD10	-0.21212
Com_6078_pos	ABHD10	-0.00164793
Com_6186_pos	ABHD10	0.101128
Com_6303_neg	ABHD10	-0.138055
Com_6320_pos	ABHD10	0.127677
Com_6922_pos	ABHD10	0.181965
Com_6925_pos	ABHD10	-0.0859003
Com_7024_pos	ABHD10	0.0858837
Com_7148_neg	ABHD10	0.0432414
Com_729_neg	ABHD10	-0.111141
Com_803_pos	ABHD10	0.0315878
Com_8150_neg	ABHD10	-0.00899884
Com_8152_pos	ABHD10	-0.0622266
Com_821_pos	ABHD10	-0.0351424
Com_8412_neg	ABHD10	-0.052823
Com_887_neg	ABHD10	0.581885
Com_9119_pos	ABHD10	-0.112165
Com_934_neg	ABHD10	0.494971
Com_9354_pos	ABHD10	-0.0787406
Com_99_neg	ABHD10	0.154326
Com_9907_pos	ABHD10	0.120908
Com_9916_neg	ABHD10	0.0525416
CORO2A	ABHD10	0.271657
CPOX	ABHD10	-0.032882
CREB3L2	ABHD10	0.454117
CRKL	ABHD10	0.253059
CROCC2	ABHD10	0.107263
CROT	ABHD10	-0.429637
CTSH	ABHD10	-0.127745
CXCL10	ABHD10	-0.721718
CXCL9	ABHD10	-0.506011
CYTH4	ABHD10	-0.083311
DAPL1	ABHD10	0.32689
DCAKD	ABHD10	0.141965
DERL2	ABHD10	0.223332
DGAT1	ABHD10	0.237107
DLAT	ABHD10	0.340107
DNAJB14	ABHD10	0.466765
DNAJC13	ABHD10	0.153064
DSCAM	ABHD10	0.111537
DVL1	ABHD10	0.192599
E2F4	ABHD10	0.197276
ECE1	ABHD10	0.472894
ECT2	ABHD10	0.133776
EGFR	ABHD10	0.7095
EIF1	ABHD10	-0.124685
EIF4EBP1	ABHD10	0.525082
EMG1	ABHD10	0.0342321
EPB41L5	ABHD10	0.533598
ERLIN1	ABHD10	0.261521
EXOSC5	ABHD10	-0.321032
FABP1	ABHD10	0.33283
FAM107B	ABHD10	-0.251981
FAM169B	ABHD10	0.108561
FAM177A1	ABHD10	0.494371
FAM32A	ABHD10	0.495248
FAM60A	ABHD10	0.00701289
FASN	ABHD10	0.0276607
FAU	ABHD10	-0.2107
FBLIM1	ABHD10	0.768123
FBXL5	ABHD10	0.311887
FBXO38	ABHD10	0.4072
FILIP1L	ABHD10	0.516526
FUNDC2	ABHD10	0.22248
GALT	ABHD10	-0.241318
GJB5	ABHD10	-0.147221
GOLGA7	ABHD10	0.153959
GPATCH2	ABHD10	0.536709
GPD2	ABHD10	0.431369
HARS	ABHD10	0.635669
HDAC11	ABHD10	0.332207
HEBP2	ABHD10	-0.108208
HMGCL	ABHD10	-0.225236
HMGCS1	ABHD10	-0.538647
HSPA8	ABHD10	-0.223568
HSPB6	ABHD10	0.0261778
ICK	ABHD10	0.549426
IER3	ABHD10	0.281992
IFI16	ABHD10	-0.70324
IL6ST	ABHD10	0.142332
IL7R	ABHD10	-0.318924
INSL5	ABHD10	-0.291775
INTS10	ABHD10	-0.115028
IPO11	ABHD10	0.211851
IRF7	ABHD10	-0.312902
KCNJ8	ABHD10	0.303253
KCNK1	ABHD10	0.427185
KDM5C	ABHD10	0.645357
KIAA0226L	ABHD10	-0.120456
KIF13B	ABHD10	0.592052
KIF1B	ABHD10	0.631586
KLF10	ABHD10	0.28636
KPNA6	ABHD10	0.384848
KRT15	ABHD10	0.253318
LAMB1	ABHD10	0.548218
LEPROT	ABHD10	0.349138
LFNG	ABHD10	0.0841166
LIPA	ABHD10	-0.396912
LOC101102078	ABHD10	-0.316881
LOC101104725	ABHD10	-0.154823
LOC101104790	ABHD10	-0.403303
LOC101105208	ABHD10	0.290123
LOC101105991	ABHD10	0.164275
LOC101106806	ABHD10	-0.263228
LOC101106871	ABHD10	-0.0220472
LOC101107957	ABHD10	-0.615465
LOC101108868	ABHD10	-0.432554
LOC101109268	ABHD10	0.34737
LOC101111166	ABHD10	-0.033801
LOC101111911	ABHD10	-0.531138
LOC101113217	ABHD10	0.223498
LOC101114082	ABHD10	0.38151
LOC101114226	ABHD10	-0.580586
LOC101114533	ABHD10	0.207754
LOC101116764	ABHD10	0.106446
LOC101116862	ABHD10	-0.566364
LOC101117028	ABHD10	-0.0639899
LOC101117107	ABHD10	-0.56295
LOC101117129	ABHD10	0.148564
LOC101117788	ABHD10	0.106446
LOC101117965	ABHD10	0.207417
LOC101118256	ABHD10	0.377519
LOC101119517	ABHD10	-0.651177
LOC101120200	ABHD10	-0.388632
LOC101120875	ABHD10	-0.587435
LOC101121387	ABHD10	-0.40761
LOC101122261	ABHD10	0.403438
LOC101123670	ABHD10	-0.349844
LOC105604152	ABHD10	0.107931
LOC105606925	ABHD10	0.124535
LOC105610484	ABHD10	-0.0887147
LOC105612165	ABHD10	-0.293382
LOC106990135	ABHD10	0.00109409
LOC106991563	ABHD10	0.203824
LOC780772	ABHD10	0.21219
LPP	ABHD10	0.242114
LSP1	ABHD10	-0.437874
MAP2K7	ABHD10	0.0578927
MAPK8IP1	ABHD10	0.131572
MARK3	ABHD10	0.431344
MARS	ABHD10	0.406051
METTL20	ABHD10	0.0486609
MFN1	ABHD10	0.281041
MFSD12	ABHD10	-0.593692
MICU3	ABHD10	0.0683185
MMGT1	ABHD10	0.709214
MPZ	ABHD10	0.114492
MRPL19	ABHD10	0.113868
MRPL3	ABHD10	-0.01565
MRPL32	ABHD10	0.332775
MRPL36	ABHD10	0.186687
MRPL37	ABHD10	0.220219
MRPL50	ABHD10	0.510462
MRPS25	ABHD10	0.189124
MVD	ABHD10	-0.631866
MYO1E	ABHD10	0.713565
NDC1	ABHD10	-0.307213
NDUFB1	ABHD10	0.299693
NEU3	ABHD10	0.389945
NMNAT3	ABHD10	-0.182054
NR1I2	ABHD10	0.611872
NRAS	ABHD10	0.403903
NRG1	ABHD10	0.689325
NT5C2	ABHD10	0.482259
NTPCR	ABHD10	0.207485
NUDT13	ABHD10	0.093306
ODC1	ABHD10	0.316021
P3H1	ABHD10	0.0584725
PARP10	ABHD10	-0.234444
PCSK7	ABHD10	0.803092
PDE5A	ABHD10	0.24601
PDIA3	ABHD10	0.0486556
PDK4	ABHD10	0.606491
PELI2	ABHD10	0.132136
PHLDA1	ABHD10	0.866749
PLA2G12A	ABHD10	0.539929
PLEKHH3	ABHD10	0.0886182
PLSCR4	ABHD10	0.299207
PMPCB	ABHD10	0.235319
POLB	ABHD10	0.147551
POLE3	ABHD10	-0.171877
POLR3K	ABHD10	0.572477
PPA2	ABHD10	0.223405
PRELID2	ABHD10	0.405949
PRKAG2	ABHD10	0.649434
PRNP	ABHD10	0.256424
PRSS27	ABHD10	0.106478
PSAT1	ABHD10	0.612595
PSMD9	ABHD10	-0.0272442
PTCD3	ABHD10	0.331611
PTPMT1	ABHD10	0.3425
PVRL2	ABHD10	0.445444
QDPR	ABHD10	-0.30251
RAB11FIP1	ABHD10	0.264956
RAB27A	ABHD10	-0.334816
RAB38	ABHD10	0.0616213
RBM33	ABHD10	0.223747
RHBDD1	ABHD10	0.00348292
RNASE9	ABHD10	-0.413288
RNF139	ABHD10	0.111065
RNF187	ABHD10	-0.478051
RNF213	ABHD10	-0.327648
RPL27	ABHD10	0.273769
RPS20	ABHD10	-0.304959
SBD2	ABHD10	-0.371021
SCG2	ABHD10	0.55378
SCYL2	ABHD10	0.168378
SDHB	ABHD10	0.499079
SGK1	ABHD10	0.276475
SGPL1	ABHD10	0.21476
SH3D19	ABHD10	0.363753
SLC10A3	ABHD10	0.666927
SLC25A33	ABHD10	-0.135589
SLC29A1	ABHD10	-0.402004
SLC35G1	ABHD10	0.413934
SLC37A3	ABHD10	0.623766
SNRPB2	ABHD10	-0.195718
SNX10	ABHD10	-0.290925
SPINT2	ABHD10	0.361951
SQLE	ABHD10	-0.532433
SRSF9	ABHD10	-0.297577
SS18L2	ABHD10	0.117931
STAM	ABHD10	0.297065
STAT2	ABHD10	-0.458657
STK24	ABHD10	0.597854
STK25	ABHD10	0.309049
SUDS3	ABHD10	0.474834
SUSD3	ABHD10	-0.48683
TAF1D	ABHD10	0.276871
TAP2	ABHD10	-0.414317
TCF12	ABHD10	0.0230815
TFCP2	ABHD10	0.0337207
TGM2	ABHD10	-0.257606
THY1	ABHD10	-0.466266
TJP2	ABHD10	0.500581
TM7_phylum_sp_oral_clone_FR058	ABHD10	0.493176
TMBIM1	ABHD10	0.351837
TMED10	ABHD10	0.187615
TMEM222	ABHD10	0.282224
TNNT2	ABHD10	0.159736
TOMM40L	ABHD10	0.183476
TRIM31	ABHD10	-0.0624171
TSC22D3	ABHD10	0.602205
TSPAN13	ABHD10	0.168423
TSPAN31	ABHD10	0.44476
TST	ABHD10	0.0946886
TTC19	ABHD10	0.564558
UBAC2	ABHD10	-0.415667
UBE2L6	ABHD10	0.430609
UBL7	ABHD10	-0.373345
UFL1	ABHD10	0.180059
UFM1	ABHD10	0.231994
UGT2A1	ABHD10	-0.0395316
UTP23	ABHD10	0.616914
VRK2	ABHD10	-0.586213
WAC	ABHD10	0.108302
WARS	ABHD10	-0.404462
WSB2	ABHD10	0.503559
YAP1	ABHD10	0.517371
YBEY	ABHD10	-0.186317
YES1	ABHD10	0.252435
ZDHHC3	ABHD10	0.564661
ZHX1	ABHD10	0.234055
ZNF146	ABHD10	0.243995
ZNF239	ABHD10	0.111
ZNF366	ABHD10	0.186134
ABCA1	ABO	0.429581
ABCF2	ABO	0.260404
ABHD10	ABO	0.809363
ABO	ABO	1
ACIN1	ABO	0.12416
ACKR4	ABO	-0.00245972
AGFG1	ABO	0.359488
AIDA	ABO	0.433915
AK2	ABO	0.131926
AKIRIN1	ABO	0.428692
ALDH1A2	ABO	0.0414193
ANAPC1	ABO	-0.0290272
ANAPC13	ABO	-0.45628
ANO10	ABO	0.387333
AP1S3	ABO	0.493987
AP2M1	ABO	0.496611
AP5M1	ABO	0.384751
APEX2	ABO	0.0278542
APH1A	ABO	0.444861
APIP	ABO	0.21854
APPBP2	ABO	0.31894
AQP11	ABO	-0.0700544
AQR	ABO	0.00227989
ARHGEF6	ABO	-0.114082
ARPC5	ABO	0.194429
ASIP	ABO	0.38697
ATP2C1	ABO	0.304252
ATP5H	ABO	0.311552
ATP5J	ABO	0.373767
ATP8A1	ABO	-0.239554
BIN1	ABO	0.01002
BMP2K	ABO	0.0799156
BPNT1	ABO	0.133567
C12H1orf27	ABO	0.613425
C15H11orf74	ABO	0.105707
C21H11orf24	ABO	0.228884
C21H11orf86	ABO	0.48178
C5H5orf15	ABO	-0.133672
CALU	ABO	0.435249
CARKD	ABO	-0.00894919
CD2	ABO	-0.14374
CD3G	ABO	-0.561077
CD59	ABO	0.250126
CD7	ABO	-0.434345
CD96	ABO	-0.237068
CDC5L	ABO	0.249225
CDK6	ABO	0.0370921
CDS1	ABO	0.335695
CENPM	ABO	-0.454388
CENPV	ABO	0.520377
CFAP20	ABO	-0.114142
CFB	ABO	0.148147
CFI	ABO	-0.0833399
CHMP1A	ABO	0.442533
CLEC2D	ABO	-0.58397
Clostridium_paraputrificum	ABO	0.156007
CNOT6	ABO	0.290081
COL12A1	ABO	0.561218
Com_10025_pos	ABO	0.199374
Com_10048_pos	ABO	0.249186
Com_1064_pos	ABO	0.173677
Com_10774_pos	ABO	0.131628
Com_11568_neg	ABO	0.128327
Com_1167_neg	ABO	0.590827
Com_11701_pos	ABO	0.142906
Com_11707_pos	ABO	-0.0224187
Com_11929_pos	ABO	0.12945
Com_11945_pos	ABO	0.1599
Com_12_neg	ABO	0.0657238
Com_12503_pos	ABO	0.110271
Com_12557_neg	ABO	0.119017
Com_12666_pos	ABO	0.114339
Com_12691_pos	ABO	0.0947539
Com_13211_neg	ABO	0.0902132
Com_13445_pos	ABO	0.135131
Com_13459_pos	ABO	0.137028
Com_13738_pos	ABO	0.12837
Com_13881_pos	ABO	0.111231
Com_140_pos	ABO	-0.31775
Com_14387_neg	ABO	0.113095
Com_14428_pos	ABO	0.191608
Com_14558_pos	ABO	0.104534
Com_1465_pos	ABO	0.390277
Com_1500_pos	ABO	0.487688
Com_15336_neg	ABO	0.142829
Com_15341_neg	ABO	0.106658
Com_15642_pos	ABO	0.0919084
Com_16427_neg	ABO	0.121063
Com_16626_pos	ABO	0.145622
Com_16662_neg	ABO	0.118937
Com_1687_neg	ABO	0.157756
Com_16968_pos	ABO	0.128751
Com_1724_pos	ABO	0.629374
Com_17401_neg	ABO	0.103576
Com_17517_neg	ABO	0.116381
Com_17628_pos	ABO	0.128577
Com_1766_neg	ABO	0.354856
Com_18011_neg	ABO	0.158638
Com_181_pos	ABO	-0.248428
Com_18586_pos	ABO	0.112764
Com_18978_pos	ABO	0.0950049
Com_19039_neg	ABO	0.124205
Com_19159_pos	ABO	0.107793
Com_19699_pos	ABO	0.126418
Com_1985_pos	ABO	0.111512
Com_20110_pos	ABO	0.115358
Com_2056_neg	ABO	0.363071
Com_21072_pos	ABO	0.125381
Com_2125_pos	ABO	-0.171351
Com_21522_neg	ABO	0.1082
Com_22968_neg	ABO	0.100077
Com_23066_neg	ABO	0.122721
Com_23304_pos	ABO	0.107254
Com_2345_pos	ABO	0.208709
Com_23474_neg	ABO	0.101575
Com_2383_pos	ABO	0.231021
Com_2389_pos	ABO	0.0964309
Com_2442_pos	ABO	0.274996
Com_24942_pos	ABO	0.149656
Com_2502_neg	ABO	0.305625
Com_2512_pos	ABO	0.221857
Com_25378_pos	ABO	0.129036
Com_25779_neg	ABO	0.113586
Com_2578_pos	ABO	0.382406
Com_25905_pos	ABO	0.126078
Com_26065_pos	ABO	0.116871
Com_2682_neg	ABO	0.287251
Com_2717_pos	ABO	0.320831
Com_2752_pos	ABO	0.31646
Com_2856_pos	ABO	0.328234
Com_28894_pos	ABO	0.115166
Com_28900_neg	ABO	0.106392
Com_2957_pos	ABO	0.0593812
Com_2958_neg	ABO	0.101542
Com_2963_pos	ABO	0.113833
Com_2990_neg	ABO	0.0622547
Com_2995_neg	ABO	0.172626
Com_301_neg	ABO	0.00349003
Com_3166_pos	ABO	0.359484
Com_3220_neg	ABO	0.221638
Com_3367_pos	ABO	0.419179
Com_3401_neg	ABO	0.1707
Com_34258_neg	ABO	0.109689
Com_34649_neg	ABO	0.114541
Com_3527_pos	ABO	-0.212382
Com_35859_pos	ABO	0.115808
Com_36624_pos	ABO	0.120414
Com_37025_pos	ABO	0.115008
Com_3750_pos	ABO	0.294022
Com_37835_pos	ABO	0.118316
Com_3800_pos	ABO	0.403608
Com_3917_pos	ABO	0.139738
Com_40825_pos	ABO	0.118011
Com_41026_pos	ABO	0.108276
Com_4127_pos	ABO	0.162643
Com_4192_pos	ABO	0.250089
Com_42946_pos	ABO	0.117993
Com_44411_pos	ABO	0.118504
Com_4562_pos	ABO	0.342988
Com_4649_pos	ABO	0.155985
Com_46641_pos	ABO	0.117906
Com_4706_neg	ABO	0.0509218
Com_4721_pos	ABO	0.12205
Com_4738_neg	ABO	0.271736
Com_4747_pos	ABO	0.207993
Com_4783_pos	ABO	0.146024
Com_4839_pos	ABO	-0.0957183
Com_48450_pos	ABO	0.11763
Com_51_pos	ABO	0.0602129
Com_5146_neg	ABO	0.0990885
Com_5155_pos	ABO	0.112642
Com_52131_pos	ABO	0.119512
Com_5400_pos	ABO	0.162829
Com_5476_pos	ABO	0.152136
Com_5601_pos	ABO	0.02637
Com_5605_neg	ABO	0.220746
Com_5669_pos	ABO	0.128936
Com_5783_pos	ABO	0.157765
Com_5786_neg	ABO	0.0806277
Com_5912_pos	ABO	-0.0302271
Com_6078_pos	ABO	0.112883
Com_6186_pos	ABO	0.154006
Com_6303_neg	ABO	-0.0581211
Com_6320_pos	ABO	0.165788
Com_6922_pos	ABO	0.190398
Com_6925_pos	ABO	0.0860714
Com_7024_pos	ABO	0.123631
Com_7148_neg	ABO	0.10818
Com_729_neg	ABO	-0.0213496
Com_803_pos	ABO	-0.134301
Com_8150_neg	ABO	0.0923358
Com_8152_pos	ABO	0.0703765
Com_821_pos	ABO	-0.258016
Com_8412_neg	ABO	0.0828581
Com_887_neg	ABO	0.662434
Com_9119_pos	ABO	0.0154621
Com_934_neg	ABO	0.344407
Com_9354_pos	ABO	0.0100865
Com_99_neg	ABO	0.301959
Com_9907_pos	ABO	0.200146
Com_9916_neg	ABO	0.117708
CORO2A	ABO	0.222042
CPOX	ABO	0.0311144
CREB3L2	ABO	0.415034
CRKL	ABO	0.386123
CROCC2	ABO	-0.0381393
CROT	ABO	-0.377634
CTSH	ABO	-0.18453
CXCL10	ABO	-0.291874
CXCL9	ABO	-0.369076
CYTH4	ABO	-0.306738
DAPL1	ABO	0.209305
DCAKD	ABO	-0.024492
DERL2	ABO	0.549486
DGAT1	ABO	0.232508
DLAT	ABO	0.328483
DNAJB14	ABO	0.420162
DNAJC13	ABO	0.10191
DSCAM	ABO	-0.0397894
DVL1	ABO	0.397329
E2F4	ABO	-0.0476655
ECE1	ABO	0.328828
ECT2	ABO	-0.0739866
EGFR	ABO	0.690184
EIF1	ABO	0.0669644
EIF4EBP1	ABO	0.254058
EMG1	ABO	-0.0254623
EPB41L5	ABO	0.522087
ERLIN1	ABO	0.220365
EXOSC5	ABO	-0.368642
FABP1	ABO	0.340584
FAM107B	ABO	-0.400963
FAM169B	ABO	-0.0376132
FAM177A1	ABO	0.551405
FAM32A	ABO	0.582427
FAM60A	ABO	-0.0627029
FASN	ABO	-0.0393646
FAU	ABO	0.119153
FBLIM1	ABO	0.78401
FBXL5	ABO	0.245834
FBXO38	ABO	0.615434
FILIP1L	ABO	0.469399
FUNDC2	ABO	0.145047
GALT	ABO	-0.461441
GJB5	ABO	-0.0531867
GOLGA7	ABO	0.242176
GPATCH2	ABO	0.507555
GPD2	ABO	0.520905
HARS	ABO	0.879849
HDAC11	ABO	0.167552
HEBP2	ABO	0.324388
HMGCL	ABO	0.0579926
HMGCS1	ABO	-0.125906
HSPA8	ABO	-0.167802
HSPB6	ABO	0.0498086
ICK	ABO	0.399391
IER3	ABO	0.200237
IFI16	ABO	-0.784535
IL6ST	ABO	0.256
IL7R	ABO	-0.204194
INSL5	ABO	-0.00614095
INTS10	ABO	0.156958
IPO11	ABO	0.151009
IRF7	ABO	-0.36447
KCNJ8	ABO	0.164063
KCNK1	ABO	0.513488
KDM5C	ABO	0.438086
KIAA0226L	ABO	-0.312263
KIF13B	ABO	0.411779
KIF1B	ABO	0.632985
KLF10	ABO	-0.00337022
KPNA6	ABO	0.350533
KRT15	ABO	0.412271
LAMB1	ABO	0.565161
LEPROT	ABO	0.500636
LFNG	ABO	0.209622
LIPA	ABO	-0.2955
LOC101102078	ABO	-0.277913
LOC101104725	ABO	-0.0389462
LOC101104790	ABO	-0.498128
LOC101105208	ABO	-0.0776591
LOC101105991	ABO	0.153158
LOC101106806	ABO	-0.21745
LOC101106871	ABO	0.102013
LOC101107957	ABO	-0.670844
LOC101108868	ABO	-0.581565
LOC101109268	ABO	0.718651
LOC101111166	ABO	0.238045
LOC101111911	ABO	-0.427296
LOC101113217	ABO	0.0780515
LOC101114082	ABO	0.448636
LOC101114226	ABO	-0.453554
LOC101114533	ABO	0.225015
LOC101116764	ABO	-0.0385143
LOC101116862	ABO	-0.586718
LOC101117028	ABO	-0.0265757
LOC101117107	ABO	-0.550864
LOC101117129	ABO	0.233869
LOC101117788	ABO	-0.0385143
LOC101117965	ABO	0.364503
LOC101118256	ABO	0.197662
LOC101119517	ABO	-0.404178
LOC101120200	ABO	-0.500294
LOC101120875	ABO	-0.623565
LOC101121387	ABO	-0.523945
LOC101122261	ABO	0.178818
LOC101123670	ABO	-0.464686
LOC105604152	ABO	-0.0350336
LOC105606925	ABO	0.162898
LOC105610484	ABO	-0.112736
LOC105612165	ABO	-0.0237967
LOC106990135	ABO	-0.174501
LOC106991563	ABO	0.0022792
LOC780772	ABO	0.570827
LPP	ABO	0.275059
LSP1	ABO	-0.509068
MAP2K7	ABO	-0.0960245
MAPK8IP1	ABO	-0.00035335
MARK3	ABO	0.420606
MARS	ABO	0.350806
METTL20	ABO	-0.0233239
MFN1	ABO	0.255747
MFSD12	ABO	-0.803202
MICU3	ABO	0.00674128
MMGT1	ABO	0.721004
MPZ	ABO	-0.0261166
MRPL19	ABO	0.185177
MRPL3	ABO	0.104785
MRPL32	ABO	0.503645
MRPL36	ABO	0.271463
MRPL37	ABO	0.554371
MRPL50	ABO	0.419186
MRPS25	ABO	-0.101935
MVD	ABO	-0.374238
MYO1E	ABO	0.808001
NDC1	ABO	-0.424047
NDUFB1	ABO	0.407108
NEU3	ABO	0.130513
NMNAT3	ABO	-0.344312
NR1I2	ABO	0.642919
NRAS	ABO	0.491127
NRG1	ABO	0.540079
NT5C2	ABO	0.544209
NTPCR	ABO	0.579379
NUDT13	ABO	0.0738881
ODC1	ABO	0.300629
P3H1	ABO	-0.00753903
PARP10	ABO	-0.249298
PCSK7	ABO	0.662673
PDE5A	ABO	0.284611
PDIA3	ABO	0.236144
PDK4	ABO	0.656674
PELI2	ABO	0.00594467
PHLDA1	ABO	0.819035
PLA2G12A	ABO	0.549745
PLEKHH3	ABO	-0.00790039
PLSCR4	ABO	0.40897
PMPCB	ABO	0.190633
POLB	ABO	0.0786478
POLE3	ABO	-0.211031
POLR3K	ABO	0.504939
PPA2	ABO	0.334135
PRELID2	ABO	0.378519
PRKAG2	ABO	0.653463
PRNP	ABO	0.181795
PRSS27	ABO	-0.037102
PSAT1	ABO	0.504176
PSMD9	ABO	-0.0148818
PTCD3	ABO	0.344364
PTPMT1	ABO	0.583789
PVRL2	ABO	0.529118
QDPR	ABO	-0.368452
RAB11FIP1	ABO	0.29686
RAB27A	ABO	-0.279256
RAB38	ABO	-0.0997489
RBM33	ABO	-0.00273338
RHBDD1	ABO	-0.0312691
RNASE9	ABO	0.0844935
RNF139	ABO	0.352645
RNF187	ABO	-0.264892
RNF213	ABO	-0.394347
RPL27	ABO	0.160793
RPS20	ABO	-0.267558
SBD2	ABO	-0.113157
SCG2	ABO	0.337061
SCYL2	ABO	0.165294
SDHB	ABO	0.576605
SGK1	ABO	0.695594
SGPL1	ABO	0.140824
SH3D19	ABO	0.288529
SLC10A3	ABO	0.534284
SLC25A33	ABO	-0.0381313
SLC29A1	ABO	-0.589623
SLC35G1	ABO	0.542562
SLC37A3	ABO	0.708779
SNRPB2	ABO	-0.245129
SNX10	ABO	-0.484791
SPINT2	ABO	0.520071
SQLE	ABO	-0.13067
SRSF9	ABO	-0.228082
SS18L2	ABO	0.0143638
STAM	ABO	0.158466
STAT2	ABO	-0.344702
STK24	ABO	0.701115
STK25	ABO	0.545601
SUDS3	ABO	0.445384
SUSD3	ABO	-0.615335
TAF1D	ABO	0.182732
TAP2	ABO	-0.61847
TCF12	ABO	-0.283559
TFCP2	ABO	-0.0750077
TGM2	ABO	-0.298445
THY1	ABO	-0.396724
TJP2	ABO	0.669402
TM7_phylum_sp_oral_clone_FR058	ABO	0.643423
TMBIM1	ABO	0.599983
TMED10	ABO	0.412206
TMEM222	ABO	0.431099
TNNT2	ABO	0.210069
TOMM40L	ABO	0.0338559
TRIM31	ABO	-0.0793931
TSC22D3	ABO	0.434485
TSPAN13	ABO	0.164242
TSPAN31	ABO	0.759582
TST	ABO	0.321633
TTC19	ABO	0.526185
UBAC2	ABO	-0.497965
UBE2L6	ABO	0.481772
UBL7	ABO	-0.500508
UFL1	ABO	0.198859
UFM1	ABO	0.423518
UGT2A1	ABO	-0.0458281
UTP23	ABO	0.63676
VRK2	ABO	-0.541941
WAC	ABO	0.0232028
WARS	ABO	-0.0163717
WSB2	ABO	0.790919
YAP1	ABO	0.564566
YBEY	ABO	-0.237008
YES1	ABO	0.308051
ZDHHC3	ABO	0.773994
ZHX1	ABO	0.138629
ZNF146	ABO	0.233634
ZNF239	ABO	-0.00758946
ZNF366	ABO	-0.0350215
ABCA1	ACIN1	0.317831
ABCF2	ACIN1	0.27792
ABHD10	ACIN1	0.308884
ABO	ACIN1	0.12416
ACIN1	ACIN1	1
ACKR4	ACIN1	-0.0165183
AGFG1	ACIN1	0.825759
AIDA	ACIN1	0.453065
AK2	ACIN1	0.230483
AKIRIN1	ACIN1	0.278021
ALDH1A2	ACIN1	0.290802
ANAPC1	ACIN1	0.158707
ANAPC13	ACIN1	-0.642027
ANO10	ACIN1	0.256212
AP1S3	ACIN1	0.653031
AP2M1	ACIN1	0.619627
AP5M1	ACIN1	0.384402
APEX2	ACIN1	0.23284
APH1A	ACIN1	-0.0507788
APIP	ACIN1	0.292545
APPBP2	ACIN1	0.575655
AQP11	ACIN1	-0.0234982
AQR	ACIN1	0.488088
ARHGEF6	ACIN1	0.10744
ARPC5	ACIN1	0.38768
ASIP	ACIN1	0.18439
ATP2C1	ACIN1	0.546616
ATP5H	ACIN1	0.217587
ATP5J	ACIN1	0.337699
ATP8A1	ACIN1	0.111278
BIN1	ACIN1	-0.1828
BMP2K	ACIN1	0.709246
BPNT1	ACIN1	0.133794
C12H1orf27	ACIN1	0.195371
C15H11orf74	ACIN1	0.0397714
C21H11orf24	ACIN1	0.392926
C21H11orf86	ACIN1	0.174734
C5H5orf15	ACIN1	-0.0313205
CALU	ACIN1	0.326482
CARKD	ACIN1	-0.106869
CD2	ACIN1	0.0329421
CD3G	ACIN1	-0.527699
CD59	ACIN1	0.0859652
CD7	ACIN1	-0.162585
CD96	ACIN1	-0.166606
CDC5L	ACIN1	0.489039
CDK6	ACIN1	0.527975
CDS1	ACIN1	0.327576
CENPM	ACIN1	-0.0837474
CENPV	ACIN1	0.0622842
CFAP20	ACIN1	0.153114
CFB	ACIN1	0.145564
CFI	ACIN1	0.00141281
CHMP1A	ACIN1	-0.12911
CLEC2D	ACIN1	-0.323698
Clostridium_paraputrificum	ACIN1	0.15956
CNOT6	ACIN1	0.610055
COL12A1	ACIN1	0.650175
Com_10025_pos	ACIN1	0.124476
Com_10048_pos	ACIN1	-0.0764094
Com_1064_pos	ACIN1	0.658154
Com_10774_pos	ACIN1	0.166099
Com_11568_neg	ACIN1	-0.0388941
Com_1167_neg	ACIN1	-0.0492596
Com_11701_pos	ACIN1	0.156211
Com_11707_pos	ACIN1	-0.0307821
Com_11929_pos	ACIN1	0.166284
Com_11945_pos	ACIN1	0.106183
Com_12_neg	ACIN1	0.0365389
Com_12503_pos	ACIN1	0.0636215
Com_12557_neg	ACIN1	0.112955
Com_12666_pos	ACIN1	0.0977503
Com_12691_pos	ACIN1	0.0746225
Com_13211_neg	ACIN1	0.00177449
Com_13445_pos	ACIN1	0.137114
Com_13459_pos	ACIN1	0.00983764
Com_13738_pos	ACIN1	0.0779166
Com_13881_pos	ACIN1	0.0588062
Com_140_pos	ACIN1	-0.230043
Com_14387_neg	ACIN1	0.0524661
Com_14428_pos	ACIN1	-0.00595261
Com_14558_pos	ACIN1	0.117433
Com_1465_pos	ACIN1	-0.463668
Com_1500_pos	ACIN1	0.396709
Com_15336_neg	ACIN1	0.0669084
Com_15341_neg	ACIN1	0.0593742
Com_15642_pos	ACIN1	-0.0413146
Com_16427_neg	ACIN1	0.0942826
Com_16626_pos	ACIN1	0.108557
Com_16662_neg	ACIN1	0.095609
Com_1687_neg	ACIN1	0.0815102
Com_16968_pos	ACIN1	0.12665
Com_1724_pos	ACIN1	-0.102397
Com_17401_neg	ACIN1	0.0607814
Com_17517_neg	ACIN1	0.0607559
Com_17628_pos	ACIN1	0.122899
Com_1766_neg	ACIN1	0.498297
Com_18011_neg	ACIN1	0.0403021
Com_181_pos	ACIN1	-0.410725
Com_18586_pos	ACIN1	0.056192
Com_18978_pos	ACIN1	0.0400559
Com_19039_neg	ACIN1	0.092107
Com_19159_pos	ACIN1	0.0374616
Com_19699_pos	ACIN1	0.115268
Com_1985_pos	ACIN1	0.0402773
Com_20110_pos	ACIN1	0.103863
Com_2056_neg	ACIN1	-0.454217
Com_21072_pos	ACIN1	0.109249
Com_2125_pos	ACIN1	-0.104753
Com_21522_neg	ACIN1	0.0722567
Com_22968_neg	ACIN1	0.0409037
Com_23066_neg	ACIN1	0.0836949
Com_23304_pos	ACIN1	0.058512
Com_2345_pos	ACIN1	0.60372
Com_23474_neg	ACIN1	0.0732194
Com_2383_pos	ACIN1	0.551231
Com_2389_pos	ACIN1	0.420907
Com_2442_pos	ACIN1	-0.538105
Com_24942_pos	ACIN1	0.0411212
Com_2502_neg	ACIN1	-0.181657
Com_2512_pos	ACIN1	0.510785
Com_25378_pos	ACIN1	0.0724925
Com_25779_neg	ACIN1	0.0648552
Com_2578_pos	ACIN1	0.120058
Com_25905_pos	ACIN1	0.0506777
Com_26065_pos	ACIN1	0.0706562
Com_2682_neg	ACIN1	-0.0193144
Com_2717_pos	ACIN1	0.0727062
Com_2752_pos	ACIN1	0.517226
Com_2856_pos	ACIN1	-0.255536
Com_28894_pos	ACIN1	0.067917
Com_28900_neg	ACIN1	0.0563192
Com_2957_pos	ACIN1	0.118701
Com_2958_neg	ACIN1	0.268211
Com_2963_pos	ACIN1	0.418184
Com_2990_neg	ACIN1	-0.292829
Com_2995_neg	ACIN1	-0.0934787
Com_301_neg	ACIN1	-0.448837
Com_3166_pos	ACIN1	-0.384901
Com_3220_neg	ACIN1	0.228046
Com_3367_pos	ACIN1	-0.173251
Com_3401_neg	ACIN1	0.364187
Com_34258_neg	ACIN1	0.0679579
Com_34649_neg	ACIN1	0.0697934
Com_3527_pos	ACIN1	0.0898869
Com_35859_pos	ACIN1	0.0754897
Com_36624_pos	ACIN1	0.0708046
Com_37025_pos	ACIN1	0.0734022
Com_3750_pos	ACIN1	0.222167
Com_37835_pos	ACIN1	0.0732038
Com_3800_pos	ACIN1	0.146155
Com_3917_pos	ACIN1	0.387626
Com_40825_pos	ACIN1	0.0682992
Com_41026_pos	ACIN1	0.0624526
Com_4127_pos	ACIN1	0.46084
Com_4192_pos	ACIN1	0.0587579
Com_42946_pos	ACIN1	0.0721551
Com_44411_pos	ACIN1	0.065526
Com_4562_pos	ACIN1	-0.298675
Com_4649_pos	ACIN1	0.403203
Com_46641_pos	ACIN1	0.0672241
Com_4706_neg	ACIN1	0.213558
Com_4721_pos	ACIN1	0.394357
Com_4738_neg	ACIN1	-0.210069
Com_4747_pos	ACIN1	0.358056
Com_4783_pos	ACIN1	0.373839
Com_4839_pos	ACIN1	0.0909266
Com_48450_pos	ACIN1	0.0681291
Com_51_pos	ACIN1	-0.378991
Com_5146_neg	ACIN1	0.135427
Com_5155_pos	ACIN1	0.353798
Com_52131_pos	ACIN1	0.0713214
Com_5400_pos	ACIN1	0.36526
Com_5476_pos	ACIN1	0.304117
Com_5601_pos	ACIN1	-0.0874558
Com_5605_neg	ACIN1	-0.192619
Com_5669_pos	ACIN1	0.322832
Com_5783_pos	ACIN1	0.328025
Com_5786_neg	ACIN1	0.169337
Com_5912_pos	ACIN1	0.0680704
Com_6078_pos	ACIN1	0.275572
Com_6186_pos	ACIN1	0.303501
Com_6303_neg	ACIN1	0.0312555
Com_6320_pos	ACIN1	0.275571
Com_6922_pos	ACIN1	-1.6938e-05
Com_6925_pos	ACIN1	0.0426236
Com_7024_pos	ACIN1	0.248918
Com_7148_neg	ACIN1	0.0726146
Com_729_neg	ACIN1	0.108991
Com_803_pos	ACIN1	0.204249
Com_8150_neg	ACIN1	0.100652
Com_8152_pos	ACIN1	0.0719339
Com_821_pos	ACIN1	0.178078
Com_8412_neg	ACIN1	0.0310598
Com_887_neg	ACIN1	-0.245102
Com_9119_pos	ACIN1	0.0422001
Com_934_neg	ACIN1	-0.320534
Com_9354_pos	ACIN1	0.0414558
Com_99_neg	ACIN1	0.2241
Com_9907_pos	ACIN1	0.0629217
Com_9916_neg	ACIN1	0.0723203
CORO2A	ACIN1	0.345196
CPOX	ACIN1	0.26791
CREB3L2	ACIN1	0.607115
CRKL	ACIN1	-0.260905
CROCC2	ACIN1	-0.00960736
CROT	ACIN1	-0.106798
CTSH	ACIN1	0.213743
CXCL10	ACIN1	-0.219927
CXCL9	ACIN1	-0.132214
CYTH4	ACIN1	0.030517
DAPL1	ACIN1	0.0579916
DCAKD	ACIN1	0.137906
DERL2	ACIN1	-0.135039
DGAT1	ACIN1	0.22758
DLAT	ACIN1	0.840949
DNAJB14	ACIN1	0.484242
DNAJC13	ACIN1	0.498938
DSCAM	ACIN1	-0.00983896
[truncated: 196,026 more rows]
