# Supplementary material for: Integration of the Microbiome, Metabolome and Transcriptome Reveals Escherichia coli F17 Susceptibility of Sheep
Source: Animals (Basel). 2023 Mar 14;13(6):1050. doi: 10.3390/ani13061050 (PMC10044122; doi:10.3390/ani13061050)
Supplement: Supplementary file 1 [file animals-13-01050-s001.zip › animals-2237832-supplementary/Supplementary Table S8.xlsx]

## Sheet: Microbiome-Metabolome
name	NumberOfUndirectedEdges	BetweennessCentrality
2-(acetylamino)-3-(1H-indol-3-yl)propanoic acid	4	0.00512637
Linoleic acid	15	0.0603127
DL-Carnitine	4	0.00371211
6-Hydroxynicotinic acid	8	0.0220994
Urocanic acid	5	0.00449836
N-Methylhydantoin	2	0.00049806
ethyl 4-amino-2-(methylsulfanyl)-1,3-thiazole-5-carboxylate	10	0.0329952
Adenosine	19	0.0925744
Clostridium_paraputrificum	3	0.00259685
L-Aspartic acid	8	0.0228247
3-Hydroxybutyric acid	8	0.0126522
Caprylic acid	10	0.0289704
Mestranol	11	0.0281905
2-Deoxyuridine	13	0.039229
H-Gly-Pro-OH	6	0.00711807
1a,1b-Dihomo prostaglandin F2浼?,12.5"	0	0.0265629
Guvacoline	17	0.0834774
2-(3,4-dihydroxyphenyl)-7-hydroxy-3,4-dihydro-2H-1-benzopyran-4-one	10	0.0245509
methyl 2,5-dimethyl-1H-pyrrole-3-carboxylate	7	0.0181109
1-Methyluric acid	4	0.00543363
L-Leucyl-L-alanine Hydrate	15	0.0603848
Oxytetracycline	6	0.0104503
1-Methylguanine	2	0.000864057
Creatinine	13	0.0520292
Leucylproline	9	0.0216913
Acetylcholine	8	0.0135383
Thymine	3	0.00251951
Thymidine	3	0.00321907
2,6-Dimethyl-绾?pyrone	12	0.0410843
GlcADG (18:0-18:2)	5	0.00556673
N-Glycolylneuraminic acid	12	0.051662
Acetyl-L-carnitine	4	0.00154389
Valylproline	13	0.0368599
Escherichia_coli	3	0.000899791
8-Hydroxyquinoline	14	0.0625756
Allantoic acid	13	0.0530723
Ethylmalonic acid	5	0.00199908
1-Palmitoylglycerol	9	0.0173216
Nitrosoheptamethyleneimine	4	0.0223466
LPG 18:2	1	0
N3,N4-Dimethyl-L-arginine	13	0.0516021
16-Hydroxyhexadecanoic acid	13	0.0387776
Nervonic acid	3	0.00216146
Betaine	6	0.0105406
2-{2-[(1-methyl-1H-pyrazol-5-yl)amino]-2-oxoethoxy}acetic acid	1	0
Lysopc 18:2	15	0.0849912
Pseudoglutamicibacter_cumminsii	3	0.00257699
Nicotinamide	12	0.0434814
Campylobacter_jejuni	2	0.000585991
Lauric acid ethyl ester	10	0.0316331
Lactobacillus_murinus	1	0
5-(3-cyclohexylprop-1-ynyl)nicotinic acid	6	0.0265647
Genistein 4'-O-glucuronide	3	0.00474066
L-Glutamic acid	15	0.0768745
Creatine	4	0.000906611
Glycyl-L-leucine	3	0.0025772
Ethyl-灏?D-glucuronide	5	0.0111731
2-(2-oxo-2-{[2-(2-oxo-1-imidazolidinyl)ethyl]amino}ethoxy)acetic acid	9	0.0295898
TM7_phylum_sp_oral_clone_FR058	3	0.00314276
Ala-Ile	2	0.00092857
L-Homocitrulline	4	0.00555319
Lactococcus_lactis	2	0.000687336
Hydroxyprogesterone caproate	13	0.0588585
Guanidineacetic acid	1	0
Ruminococcus_flavefaciens	5	0.00793228
methyl 3,4,5-trihydroxycyclohex-1-ene-1-carboxylate	6	0.0140549
Docosapentaenoic acid	2	0.000525323
Helicobacter_typhlonius	4	0.00490579
N-[2-chloro-6-(trifluoromethoxy)phenyl]-2,2-dimethylpropanamide	7	0.00893689
4-Acetamidobutanoic acid	13	0.0622602
5-Hydroxyindole-3-acetic acid	5	0.00790665
Clostridium_perfringens	1	0
LPG 18:1	3	0.0212378
L-Threonic acid	5	0.00610006
2'-Deoxyguanosine	3	0.00230036
Pipecolic acid	7	0.0310288
2-(acetylamino)-3-[4-(acetylamino)phenyl]acrylic acid	2	0.00106463
LPA 16:1	3	0.0011263
L-Threonine	2	0.000868745
L-Tyrosine	7	0.0164267
D-Saccharic acid	2	0.00148146
Monoolein	2	0.000752435
Oleamide	2	0.000539979
Arachidic acid	2	0.00049806
N-Isovalerylglycine	3	0.00310423
LPE 14:0	9	0.0277865
Nicotinamide 1-oxide	7	0.0486117
D-Tagatose	3	0.003505
2'-Deoxyinosine	6	0.0125875
LPC 18:2	6	0.0147756
Glycine anhydride	3	0.00540082
7-Methylguanosine	2	0.000866481
Neisseria_sp_10022	2	0.00064564
Oleoyl-L-浼?lysophosphatidic acid	5	0.00522388
FAHFA (18:2/18:1)	5	0.00280264
RLK	2	0.000653382
D-Galactosamine	1	0
D-(-)-Glutamine	3	0.00171291
浼?Lapachone	2	0.00200174
Glycerophospho-N-palmitoyl ethanolamine	4	0.00246264
LPE 16:1	2	0
D-(+)-Proline	2	0.000752435
Decanoic acid	1	0
Glucuronic acid-3,6-lactone	2	0.000359025

## Sheet: Microbiome-Metabolome-Transcrip
name	NumberOfUndirectedEdges	BetweennessCentrality
ACKR4	50	0.0179107
ABCF2	28	0.00508418
ANAPC1	53	0.00265781
APEX2	18	0.0396213
DCAKD	54	0.00284657
DSCAM	54	0.00344092
EIF4EBP1	5	8.95097e-05
FAM169B	51	0.00174303
FAM60A	39	0.0040012
FUNDC2	47	0.0107498
HSPB6	53	0.0150317
ICK	7	0.00160727
LOC101113217	46	0.00130336
LOC101118256	5	5.31073e-05
LOC101122261	34	0.00197285
MAPK8IP1	55	0.00440965
METTL20	54	0.00382313
MICU3	51	0.00603554
MRPS25	40	0.00199984
P3H1	55	0.0100893
PELI2	56	0.00648337
PLEKHH3	54	0.00433376
RBM33	49	0.00692068
RHBDD1	34	0.00245737
SLC10A3	12	0.00506681
SUDS3	26	0.0122472
TOMM40L	51	0.00349016
ZNF239	56	0.00686121
ZNF366	50	0.00207328
ABO	5	0.00768026
ABHD10	3	0.00018676
PCSK7	7	0.00591855
PHLDA1	7	0.0524489
HARS	4	0.0129167
MFSD12	6	0.00603241
MYO1E	3	0.0053037
AGFG1	13	0.0116186
ACIN1	7	0.00985521
DLAT	24	0.00795545
ECE1	12	0.0491158
ECT2	2	0
FASN	2	0
LOC106991563	10	0.00224885
TAF1D	18	0.00605862
AK2	42	0.0238352
ALDH1A2	24	0.0012148
AQP11	31	0.000888504
ARHGEF6	51	0.00639295
ARPC5	25	0.00537048
BIN1	37	0.0109744
C15H11orf74	35	0.00868872
CARKD	49	0.0148395
CFAP20	48	0.00280189
CROCC2	51	0.00223143
GJB5	44	0.00861403
INSL5	7	0.0110672
LFNG	8	0.0195147
LOC101106871	4	4.99112e-05
LOC101114533	26	0.0423371
LOC101116764	51	0.00223143
LOC101117129	11	0.0370062
LOC105604152	52	0.00256678
LOC105610484	37	0.00603501
LOC106990135	49	0.00436923
MAP2K7	48	0.00741412
MPZ	46	0.00119056
NMNAT3	52	0.011314
PRSS27	51	0.00223143
RAB38	49	0.0019997
SLC25A33	31	0.00307067
TFCP2	50	0.00279809
YBEY	51	0.0156951
EPB41L5	10	0.00537705
KIF13B	7	0.00509895
MFN1	14	0.00981291
NR1I2	9	0.0107563
PRELID2	22	0.00536088
PRKAG2	6	0.00236117
SH3D19	21	0.00981008
UFL1	11	0.0012693
ZHX1	12	0.00548325
APPBP2	18	0.00401768
AIDA	12	0.00100051
ATP2C1	19	0.00224113
FAM177A1	21	0.00831792
LEPROT	11	0.00400557
MRPL19	22	0.128497
NRAS	33	0.0140632
PDE5A	31	0.0173399
PDIA3	14	0.00295462
SCYL2	23	0.00327239
TMED10	23	0.012574
YAP1	28	0.0134205
YES1	24	0.00622024
ANO10	38	0.0159628
ATP5H	45	0.0634543
ATP5J	25	0.0328913
BMP2K	16	0.00656989
C21H11orf86	20	0.00218311
CDS1	27	0.00508949
CORO2A	29	0.0126727
DGAT1	23	0.00666612
DNAJC13	24	0.00737074
ERLIN1	31	0.0110804
FABP1	22	0.00195217
FBXL5	25	0.00686869
ODC1	23	0.00460568
POLB	19	0.00821949
RAB27A	16	0.0355361
SGPL1	23	0.00253643
SLC35G1	22	0.00172909
TRIM31	6	0.000260527
TSPAN13	25	0.00648513
UGT2A1	13	0.0121111
WAC	24	0.0173772
ANAPC13	10	0.0063564
AKIRIN1	3	0.000559672
MARK3	14	0.0154788
SCG2	6	0.001326
AQR	7	0.00117386
IPO11	6	0.00334162
STAM	20	0.00637098
C21H11orf24	35	0.017614
CYTH4	46	0.0109274
EIF1	24	0.000443567
HSPA8	28	0.000951112
KIAA0226L	44	0.00575999
LOC101117965	14	0.000176039
NUDT13	25	0.0107085
PPA2	32	0.001114
CNOT6	6	0.000193719
COL12A1	10	0.0010361
FILIP1L	11	0.0207138
KIF1B	16	0.00437101
LAMB1	16	0.00250845
PLA2G12A	5	0.0123215
CENPM	17	0.017766
CREB3L2	27	0.0200039
GOLGA7	7	0.000132357
GPD2	14	0.000437001
LOC101120875	11	0.00452343
RAB11FIP1	17	0.00367708
SPINT2	20	0.0112635
THY1	9	0.00624773
VRK2	16	0.00711561
Com_1064_pos	10	0.221345
AP1S3	11	0.0665654
Com_1766_neg	25	0.0722397
Com_2345_pos	21	0.052537
Com_2383_pos	17	0.0330925
Com_2512_pos	17	0.0330925
Com_2752_pos	26	0.154728
MMGT1	10	0.103577
POLR3K	3	0.00129829
PSAT1	4	0.00893782
PTCD3	16	0.0660687
AP2M1	1	0
CDK6	5	0.00373508
AP5M1	3	0.000345721
ATP8A1	6	0.002466
LOC101106806	5	0.0433742
TGM2	4	0.00876645
APH1A	8	6.58158e-05
CHMP1A	18	0.00989239
DERL2	17	0.0101383
CDC5L	27	0.0130684
DNAJB14	18	0.00530957
IL6ST	3	0
LOC101111166	2	2.80015e-05
LOC105606925	9	0.00359422
PMPCB	21	0.00593905
ZNF146	20	0.00764974
LIPA	5	6.42627e-05
CD7	27	0.00250836
CD96	28	0.00445903
ASIP	1	0
CALU	10	0.00116305
KPNA6	17	0.00241217
UFM1	13	0.00692965
MRPL37	10	0.0115038
MARS	3	0.0471185
LOC101114226	2	0
BPNT1	11	0.00529502
CFB	10	0.00182755
CFI	5	0.00158378
RNF187	1	0
LOC101104790	10	0.00226563
C12H1orf27	3	0
LOC101108868	9	0.00400594
SUSD3	11	0.00922173
CTSH	4	8.71437e-06
EMG1	4	9.12242e-06
DAPL1	3	5.97968e-05
FAU	7	0.00434934
KLF10	8	0.000278024
NEU3	9	0.0129256
NRG1	9	0.0243847
RPS20	7	0.000428433
SDHB	5	7.21566e-06
IRF7	3	0.0113998
HMGCS1	4	0.0147297
CD2	1	0
CLEC2D	2	0
CD3G	5	0.00386975
LOC101116862	5	0.00699769
LOC101117107	4	0.0400795
MRPL32	6	0.0445058
Com_2995_neg	2	0
CD59	3	1.85495e-05
Com_3750_pos	28	0.00923978
Com_3800_pos	17	0.00998797
NDC1	8	0.0131021
PVRL2	4	0.0015268
TMBIM1	3	0.00119258
FAM32A	2	0.000596903
Com_10048_pos	100	0.0162449
Com_10025_pos	105	0.000823192
Com_10774_pos	106	0.000511288
Com_11568_neg	101	0.00437194
Com_11701_pos	106	0.000511288
Com_11707_pos	98	0.0122087
Com_11929_pos	106	0.000511288
Com_11945_pos	106	0.000511288
Com_12503_pos	103	0.00037422
Com_12557_neg	106	0.000979607
Com_12666_pos	105	0.000427784
Com_12691_pos	106	0.000979607
Com_13211_neg	102	0.00326471
Com_13445_pos	105	0.000427784
Com_13459_pos	102	0.000346231
Com_13738_pos	102	0.000346231
Com_13881_pos	103	0.00037422
Com_140_pos	104	0.0558644
Com_14387_neg	103	0.000368396
Com_14428_pos	100	0.000311866
Com_14558_pos	106	0.000979607
Com_15336_neg	103	0.00037422
Com_15341_neg	105	0.000427784
Com_15642_pos	99	0.000250705
Com_16427_neg	104	0.000396385
Com_16626_pos	105	0.000427784
Com_16662_neg	105	0.000427784
Com_16968_pos	105	0.000427784
Com_17401_neg	104	0.000396385
Com_17517_neg	103	0.00037422
Com_17628_pos	105	0.000427784
Com_18011_neg	102	0.000346231
Com_181_pos	55	0.000411506
Com_18586_pos	103	0.00037422
Com_18978_pos	102	0.000346231
Com_19039_neg	104	0.000396385
Com_19159_pos	101	0.000321317
Com_19699_pos	104	0.000396385
Com_1985_pos	101	0.000336611
Com_20110_pos	105	0.000427784
Com_21072_pos	104	0.000396385
Com_21522_neg	104	0.000396385
Com_22968_neg	102	0.000346231
Com_23066_neg	103	0.00037422
Com_23304_pos	103	0.00037422
Com_23474_neg	102	0.000346231
Com_24942_pos	103	0.00037422
Com_25378_pos	103	0.00037422
Com_25779_neg	104	0.000396385
Com_25905_pos	102	0.000346231
Com_26065_pos	104	0.000396385
Com_2717_pos	78	0.0202195
Com_28894_pos	103	0.00037422
Com_28900_neg	103	0.00037422
Com_2957_pos	104	0.000679916
Com_2958_neg	46	5.5213e-05
Com_2963_pos	34	0.00363956
Com_3401_neg	106	0.02409
Com_34258_neg	103	0.00037422
Com_34649_neg	103	0.00037422
Com_35859_pos	104	0.000396385
Com_36624_pos	103	0.00037422
Com_37025_pos	103	0.00037422
Com_37835_pos	103	0.00037422
Com_3917_pos	86	0.0167389
Com_40825_pos	103	0.00037422
Com_41026_pos	103	0.00037422
Com_4127_pos	95	0.018217
Com_42946_pos	103	0.00037422
Com_44411_pos	103	0.00037422
Com_4649_pos	105	0.0226646
Com_46641_pos	103	0.00037422
Com_4706_neg	105	0.00130548
Com_4721_pos	105	0.0221503
Com_4738_neg	81	0.0110175
Com_4747_pos	105	0.0219699
Com_4783_pos	107	0.0236075
Com_4839_pos	86	0.000157213
Com_48450_pos	103	0.00037422
Com_5146_neg	106	0.000955091
Com_5155_pos	105	0.0168044
Com_52131_pos	103	0.00037422
Com_5400_pos	106	0.0242899
Com_5476_pos	107	0.0189569
Com_5601_pos	99	0.000243888
Com_5605_neg	89	0.0131384
Com_5669_pos	105	0.0176643
Com_5783_pos	106	0.0181407
Com_5786_neg	105	0.00148986
Com_5912_pos	100	0.000578691
Com_6078_pos	105	0.00111239
Com_6186_pos	107	0.0163785
Com_6303_neg	98	0.000535266
Com_6320_pos	108	0.0180231
Com_6922_pos	94	0.00500054
Com_6925_pos	103	0.000683287
Com_7024_pos	105	0.000358197
Com_7148_neg	103	0.00037422
Com_8150_neg	100	4.49218e-05
Com_8152_pos	105	0.00145702
Com_8412_neg	105	0.000427784
Com_9119_pos	105	0.00153069
Com_9354_pos	101	0.000614616
Com_9907_pos	103	0.000368396
Com_9916_neg	103	0.00037422
Com_3367_pos	4	0
Com_4562_pos	10	0.0346442
Com_3220_neg	79	0.000101855
Com_4192_pos	73	0.000982196
Com_2990_neg	5	0.00492638
Com_1724_pos	4	0.00246737
Com_1167_neg	5	0.00738485
Com_2502_neg	6	0.000287213
Com_887_neg	3	1.21632e-05
TM7_phylum_sp_oral_clone_FR058	2	0
Com_2682_neg	5	0.00492611
Com_803_pos	2	0.00492611
Com_12_neg	1	0
Com_301_neg	9	0
Com_2056_neg	8	0.00468555
Com_1465_pos	9	0.00637971
Com_2442_pos	8	0.00468555
Com_2856_pos	11	0.0174916
Com_3166_pos	9	0.00765158
KCNK1	10	0.00606908
LOC101114082	12	0.0441781
MRPL36	4	0
NT5C2	10	0.002106
Com_1500_pos	1	0
Com_1687_neg	13	1.44346e-05
Com_729_neg	7	1.0136e-06
STAT2	2	3.57001e-05
Com_2578_pos	7	0.0129007
IL7R	2	0
CRKL	1	0
LOC101105991	1	0
Com_821_pos	1	0
Com_3527_pos	9	0
Com_51_pos	1	0
PARP10	3	0.0099347
LSP1	13	0.0153782
CPOX	3	0.00320341
POLE3	3	0.00053912
CXCL10	4	0.012441
MVD	4	0.0228223
RNASE9	2	0.00636463
SQLE	3	0.00731838
CXCL9	3	0.00336372
HDAC11	6	0.00119456
LOC101109268	5	0.000614486
LOC780772	2	0
SGK1	5	0.000535636
WSB2	10	0.010237
TNNT2	2	0
EGFR	10	0.0251885
GPATCH2	2	0
SLC37A3	5	0.000226429
TJP2	12	0.00858407
FAM107B	2	0
TAP2	3	0.00218645
INTS10	2	0
LOC101105208	2	0
FBLIM1	2	0.0035658
FBXO38	3	0.00201601
ZDHHC3	9	0.0438792
GALT	1	0
TSPAN31	2	0.00492611
HMGCL	1	0
WARS	2	0.00492611
IER3	1	0
IFI16	7	0.0219239
UTP23	2	0.00614871
PTPMT1	7	0.00862757
KRT15	4	0.00197299
PLSCR4	6	0.0583243
STK25	2	0
LOC101104725	1	0
SLC29A1	2	2.08708e-05
LOC101111911	5	0
LOC101120200	9	0.00111577
LOC101121387	9	0.00111577
LOC101123670	8	0.000292848
STK24	3	0
TTC19	2	0.000319592
RPL27	1	0
LOC101119517	1	0
LPP	2	0.000372757
NTPCR	1	0
PDK4	1	0
PSMD9	1	0
PRNP	2	0.000568009
SS18L2	4	3.19285e-05
RNF139	1	0
SBD2	1	0
